# Supplementary material for: Potential Neuroprotective Mechanisms of Methamphetamine Treatment in Traumatic Brain Injury Defined by Large-Scale IonStar-Based Quantitative Proteomics
Source: Int J Mol Sci. 2021 Feb 24;22(5):2246. doi: 10.3390/ijms22052246 (PMC7956755; doi:10.3390/ijms22052246)
Supplement: Supplementary file 1 [file ijms-22-02246-s001.zip]

Archive with 5 entries (5 files):
- ijms-1106736 (supp)-for publication.pdf
- Supplementary Table S1.xlsx
- Supplementary Table S2.xlsx
- Supplementary Table S3.xlsx
- Supplementary Table S4.xlsx
