# Supplementary material for: Potential Neuroprotective Mechanisms of Methamphetamine Treatment in Traumatic Brain Injury Defined by Large-Scale IonStar-Based Quantitative Proteomics
Source: Int J Mol Sci. 2021 Feb 24;22(5):2246. doi: 10.3390/ijms22052246 (PMC7956755; doi:10.3390/ijms22052246)
Supplement: Supplementary file 1 [file ijms-22-02246-s001.zip › Supplementary Table S1.xlsx]

## Sheet: Supplementary Table S1
Supplmentary Table S1. Quantification results of rat cortical tissues. Protein abundances are shown in Log2 scale.
ProteinAC	Entry name	Status	Protein names	Quantified peptide #	C_SH1	C_SH2	C_SH3	C_SH4	C_SH5	C_SH6	C_SH7	C_SH8	C_SH9	C_SH10	C_TM1	C_TM2	C_TM3	C_TM4	C_TM5	C_TM6	C_TM7	C_TM8	C_TM9	C_TM10	C_TM11	C_TS1	C_TS2	C_TS3	C_TS4	C_TS5	C_TS6	C_TS7	C_TS8	C_TS9	C_TSm1	C_TSm2	C_TSm3	C_TSm4	C_TSm5	C_TSm6	C_TSm7	C_TSm8	C_TSm9	Ratio_TM	pVal_TM	Ratio_TS	pVal_TS	Ratio_TSm	pVal_TSm
A0A068F1Y2	A0A068F1Y2_RAT	unreviewed	Beta-actin (Fragment)	17	36.7559	36.5773	36.8334	36.5945	36.8516	36.5165	36.7271	36.5227	36.8588	36.5991	36.6133	36.8086	36.6524	36.8238	36.5298	36.8388	36.4565	36.9605	36.6471	36.8291	36.4869	36.8144	36.5663	36.7638	36.448	36.7812	36.5267	36.6004	36.9397	36.5729	36.7489	36.6363	36.7328	36.4865	36.8677	36.4002	36.6568	36.9001	36.779	1.00997	0.865839	0.990858	0.823356	1.00592	0.9306
A0A096MIT7	A0A096MIT7_RAT	unreviewed	Synapsin-3	13	30.3712	30.4742	30.5071	30.5565	30.4979	30.6135	30.5402	30.3786	30.5773	30.3791	30.4423	30.3276	30.4486	30.5062	30.4896	30.4697	30.4424	30.7577	30.6113	30.5453	30.4836	30.2813	30.496	30.4251	30.4671	30.4217	30.5131	30.5159	30.5709	30.4384	30.379	30.5184	30.4723	30.4697	30.5111	30.4553	30.5573	30.6415	30.5923	1.00988	0.775306	0.978724	0.444466	1.01447	0.588241
A0A096MIW7	A0A096MIW7_RAT	unreviewed	Protein Fry (Fragment)	2	24.6672	24.7074	24.5129	25.1636	24.9069	25.0522	25.0628	24.3773	24.7065	24.8272	24.5481	24.7462	24.7377	24.3259	24.7759	24.7294	24.469	24.931	24.7887	24.682	24.2969	24.6022	24.8032	24.271	24.2285	24.3962	25.0355	25.086	24.8027	24.8241	24.1238	24.8849	24.2062	25.1704	24.4383	24.9945	24.7822	24.8286	24.6117	0.891107	0.125579	0.922952	0.347164	0.927151	0.376841
A0A096MIX1	A0A096MIX1_RAT	unreviewed	Protein Gbe1 (Fragment)	8	26.3491	26.8102	26.3994	26.6388	26.5733	26.7238	26.8173	26.3177	26.6407	26.5536	26.4699	26.5921	26.4658	26.2699	26.4923	26.2756	26.5335	26.5398	26.3708	26.629	26.3575	26.4957	26.6723	26.443	26.3398	26.4418	26.4595	26.6594	26.7973	26.5806	26.172	26.3159	26.1539	26.6056	26.3244	26.5644	26.591	26.7693	26.3514	0.911526	0.0688484	0.970856	0.611177	0.900731	0.10431
A0A096MIX2	A0A096MIX2_RAT	unreviewed	DEAD (Asp-Glu-Ala-Asp) box polypeptide 17, isoform CRA_a (Protein Ddx17)	16	29.5514	29.4554	29.5947	29.3847	29.4825	29.4183	29.5926	29.4353	29.6034	29.5481	29.3832	29.5082	29.3788	29.4585	29.2792	29.5814	29.4042	29.4753	29.4005	29.4994	29.2054	29.5377	29.2225	29.4732	29.4767	29.4182	29.2015	29.472	29.4572	29.4331	29.4274	29.2403	29.3635	29.2224	29.406	29.3374	29.4265	29.3329	29.3909	0.939989	0.0423851	0.9367	0.0506595	0.896749	0.000436423
A0A096MIX9	A0A096MIX9_RAT	unreviewed	Protein Sept4 (Fragment)	3	27.3787	27.7523	27.5249	27.7038	27.6146	27.7488	27.6855	27.5954	27.8057	27.5767	27.3628	27.5212	27.605	27.1426	27.2717	27.3194	27.3655	27.1736	27.0453	27.3755	27.3191	27.1643	27.5123	27.2425	27.2308	27.1781	27.4577	27.5196	27.3859	27.4827	27.1859	27.3858	27.2687	27.4821	27.3301	27.3697	27.291	27.2931	27.0863	0.802697	7.64867e-05	0.82117	0.000298995	0.789826	1.2633e-05
A0A096MIY2	A0A096MIY2_RAT	unreviewed	Cytoplasmic dynein 1 light intermediate chain 2	12	28.5133	29.005	28.5949	28.7812	28.5931	28.7596	28.2922	28.7297	28.4045	28.4936	28.7695	28.6561	28.8915	28.4648	28.8277	28.3012	28.7041	27.8938	28.3784	28.261	28.7261	28.6932	28.8458	28.57	28.8837	28.4005	28.7606	28.5061	28.1129	28.5042	28.4759	28.8777	28.4898	28.6447	28.3413	28.5764	28.6099	27.9709	28.3747	0.953388	0.479198	0.981828	0.772193	0.915706	0.225681
A0A096MIY6	A0A096MIY6_RAT	unreviewed	Uncharacterized protein	4	28.162	28.1717	28.2787	28.0813	28.403	28.1029	28.3849	27.9619	28.5567	27.9694	28.1286	28.2708	28.0354	28.2364	28.1705	28.3826	28.0113	28.4461	28.0247	28.3362	27.8665	28.3333	28.0703	28.3593	28.1731	28.3116	28.2044	27.8226	28.404	27.8697	28.1598	28.0921	28.2413	27.8383	28.2819	27.7056	28.1351	28.4304	28.1296	0.975558	0.684991	0.976772	0.710962	0.938169	0.335944
A0A096MIZ1	A0A096MIZ1_RAT	unreviewed	Protein Palm2	5	27.7418	27.6592	27.7694	27.8352	28.0283	27.9533	27.9724	28.0439	28.1229	27.7381	27.7527	27.8509	27.8613	27.9646	27.9697	27.8359	28.0452	28.163	27.8267	28.1409	27.8737	27.8669	27.6244	27.8353	27.6252	27.7097	27.9873	28.077	27.9865	27.9016	27.7891	27.7756	27.8413	28.0745	28.1107	28.0198	27.7547	28.1308	28.1788	1.03276	0.455453	0.97261	0.589872	1.05609	0.319456
A0A096MJ04	A0A096MJ04_RAT	unreviewed	Glutathione S-transferase omega 1, isoform CRA_a (Glutathione S-transferase omega-1)	9	30.5932	30.5353	30.4194	30.4882	30.4518	30.2501	30.3601	30.3042	30.331	30.3748	30.1695	30.6546	30.6739	30.3985	30.3811	30.3164	30.1716	30.1521	30.2237	30.2624	30.295	30.6649	30.495	30.4946	30.5749	30.2687	30.2961	30.2252	30.3247	30.3515	30.3715	30.5226	30.3096	30.327	30.3056	30.2122	30.2184	30.1146	30.389	0.954369	0.273088	1.00235	0.997679	0.931562	0.062907
A0A096MJ10	A0A096MJ10_RAT	unreviewed	Heterochromatin protein 1-binding protein 3 (Fragment)	3	26.7183	26.8608	26.7082	26.7954	27.0652	26.6744	26.9342	26.5967	27.1137	26.47	26.6546	26.6742	26.9505	26.7642	26.6505	26.8997	26.611	26.7475	26.376	27.0529	26.4285	26.9075	26.8842	26.8519	27.0003	27.0594	26.4409	26.5466	26.9595	26.6837	26.7235	26.6825	26.8345	26.7121	26.8157	26.5561	26.45	26.7618	26.804	0.943892	0.360777	1.01511	0.826407	0.934802	0.273938
A0A096MJ11	A0A096MJ11_RAT	unreviewed	Gasdermin domain containing 1 (Predicted), isoform CRA_a (Protein Gsdmd)	2	24.4911	24.9479	24.5109	24.9608	24.4706	25.1262	24.3621	24.6657	24.3082	24.5255	25.1901	24.7788	25.1737	25.0218	25.2806	24.5117	25.1379	24.5208	25.1414	24.9157	25.2196	24.9026	25.3247	25.1385	24.876	24.4365	24.9925	24.8656	25.0245	24.9155	24.7013	25.3433	24.5162	25.2059	24.8785	25.1444	25.1604	25.0049	25.1573	1.27515	0.00881475	1.22858	0.0213576	1.29354	0.00823784
A0A096MJ15	A0A096MJ15_RAT	unreviewed	Protein Abcf2 (Fragment)	3	25.6096	26.0661	25.6672	25.8579	25.7232	25.531	25.7523	25.7985	25.6307	25.6223	25.9781	25.7687	25.9584	25.6522	25.8314	25.7978	25.893	25.5016	25.7115	25.7294	25.82	25.5787	26.0044	25.7347	25.6277	25.6748	25.6596	25.5417	25.7855	25.6437	25.5616	25.7549	25.4661	25.794	25.5617	25.8613	25.6014	25.5339	25.6477	1.04101	0.359513	0.977424	0.647634	0.942441	0.226303
A0A096MJ24	A0A096MJ24_RAT	unreviewed	Carbonyl reductase [NADPH] 1	5	28.8946	28.7581	28.9532	28.849	28.9649	27.7674	28.7095	28.6883	28.8662	28.8192	28.2564	28.8738	28.7477	28.8771	28.4997	28.9429	28.5779	28.6561	28.4965	28.7918	28.2906	28.9274	28.5728	28.7899	28.5921	28.6767	28.5815	28.6523	28.9409	28.8131	28.6879	28.6699	28.5243	28.2379	28.745	28.4252	28.4568	28.887	28.8072	0.929935	0.494745	0.982724	0.997587	0.906625	0.374074
A0A096MJ75	A0A096MJ75_RAT	unreviewed	GMP synthase [glutamine-hydrolyzing] (Fragment)	8	26.1332	25.8902	26.33	25.8348	26.2641	25.6048	26.139	25.9297	26.2527	26.4409	25.9667	26.1158	26.0604	26.0416	25.7897	26.0254	25.9114	26.0749	25.677	26.3473	25.8777	26.2132	25.7326	26.086	26.3214	26.4357	25.6794	25.7609	25.9955	25.9882	25.8934	25.8273	26.1758	25.7519	26.5456	25.9883	25.6402	25.841	26.0712	0.931355	0.351091	0.961503	0.636365	0.927782	0.372355
A0A096MJ78	A0A096MJ78_RAT	unreviewed	Protein Spred3 (Similar to SPRED-3 (Predicted), isoform CRA_a)	2	25.0928	25.7359	24.9198	25.3907	24.7585	25.329	24.9234	25.1203	24.9527	24.9699	25.5293	24.7188	25.1599	25.2416	25.2334	24.6308	25.0161	24.9293	25.4295	25.5704	25.4946	24.9515	25.7277	25.1177	25.4066	24.6501	25.0712	25.2805	25.2078	25.0932	24.9476	25.8496	24.9042	25.0346	24.9343	25.3862	25.0593	25.1607	25.1833	1.04425	0.669758	1.03404	0.726701	1.03192	0.754859
A0A096MJ87	A0A096MJ87_RAT	unreviewed	Protein Sept4 (Fragment)	9	28.0262	27.9187	28.0972	28.101	28.3038	28.3614	28.1329	27.991	28.2409	27.8656	27.6701	28.25	27.846	27.5257	27.7455	27.6635	27.755	27.7899	27.6408	27.6358	27.8958	27.7805	27.7344	27.6877	27.4463	27.7275	27.9733	28.3576	27.5537	28.0663	27.5803	27.899	27.758	28.0213	27.7862	27.9141	27.8527	27.6625	27.6901	0.793078	0.000348906	0.827492	0.0119688	0.806606	0.000378305
A0A096MJ96	A0A096MJ96_RAT	unreviewed	Uncharacterized protein (Fragment)	2	26.069	25.6929	26.0523	25.6399	26.2184	25.4856	26.0604	25.8868	26.0688	25.3435	25.7976	26.187	25.7071	26.2203	25.7043	26.2706	26.0811	26.1374	25.4448	25.91	25.3873	26.1967	25.6125	26.1383	25.8808	25.882	25.8287	25.8541	25.5618	25.6869	26.041	25.6599	26.0763	25.6193	26.2011	25.78	25.7861	25.7887	25.9117	1.03318	0.746257	0.990248	0.982264	1.00571	0.852027
A0A096MJA0	A0A096MJA0_RAT	unreviewed	RCG44919, isoform CRA_b (T-complex protein 1 subunit alpha)	13	30.4841	30.3081	30.4069	30.4619	30.4382	30.41	30.3416	30.3406	30.2939	30.5658	30.438	30.5856	30.6044	30.4826	30.5938	30.4218	30.4113	30.4966	30.5738	30.4695	30.7449	30.6357	30.4184	30.5883	30.6217	30.4396	30.5075	30.5107	30.4683	30.4964	30.549	30.6995	30.448	30.552	30.5825	30.619	30.4542	30.5458	30.608	1.09061	0.00707212	1.0831	0.00710998	1.11457	0.000700467
A0A096MJB4	A0A096MJB4_RAT	unreviewed	Protein Srpk2 (Fragment)	4	27.9672	28.3087	27.9642	28.2846	27.9525	28.268	28.191	28.0805	28.2779	27.9249	28.3986	28.3149	28.435	28.2884	28.5084	27.9676	28.4446	28.5844	28.1003	28.4619	28.7988	28.1672	28.3662	28.2249	28.1489	27.6479	28.2795	28.1236	28.5647	28.0894	27.9742	28.7952	27.8697	28.476	28.4494	28.4385	28.2393	28.4762	28.4203	1.21176	0.00553876	1.04784	0.553216	1.18326	0.0430664
A0A096MJB9	A0A096MJB9_RAT	unreviewed	Eukaryotic translation initiation factor 2 subunit 3, X-linked (Fragment)	2	25.6422	25.441	25.6561	25.24	25.9174	25.5422	25.8455	25.3312	25.8475	25.655	25.454	25.5083	25.4368	25.5893	25.5316	25.9011	25.3982	25.9528	25.4716	25.8701	25.464	25.664	25.3813	25.8994	25.5197	25.9149	25.3413	25.3461	25.9099	25.6555	25.6459	25.394	25.9126	25.453	26.0402	25.5244	25.6154	25.8069	25.724	0.989219	0.884889	1.01148	0.898004	1.04705	0.511754
A0A096MJC9	A0A096MJC9_RAT	unreviewed	Microtubule-associated protein RP/EB family member 2 (Fragment)	4	29.3911	29.7381	29.5079	29.9403	29.8231	30.044	30	29.68	29.9524	29.9583	29.5374	29.5634	29.6499	29.5015	29.7953	29.4946	29.6701	30.12	29.915	30.1042	29.8457	29.4943	29.7489	29.4923	29.1823	29.7142	29.9367	30.0391	30.0886	29.951	29.2711	29.6389	29.4586	30.017	29.754	29.9212	29.7491	30.2881	30.1154	0.961869	0.560065	0.964175	0.596545	1.01024	0.987122
A0A096MJE3	A0A096MJE3_RAT	unreviewed	Protein Gspt2 (RCG36424)	8	29.0927	28.8337	28.932	28.8402	28.9574	28.8237	29.0094	28.9391	29.0731	28.99	29.0969	28.823	28.904	29.3091	28.8798	29.1205	28.8639	29.2394	29.0637	29.0139	29.1171	28.8348	29.1725	29.057	28.9246	28.918	28.9092	29.0226	29.1827	28.9736	29.1154	29.0156	29.0317	28.9323	29.0291	28.943	28.8202	29.4423	28.8219	1.06819	0.136472	1.03666	0.324695	1.05424	0.327489
A0A096MJG7	A0A096MJG7_RAT	unreviewed	Protein Nebl (Fragment)	4	27.566	27.4127	27.6991	27.7851	27.9723	27.8904	28.0533	27.6153	28.0771	27.6077	27.5834	27.6848	27.7193	27.891	27.7611	27.9862	27.7705	28.161	27.8536	27.7076	27.6791	27.5731	27.5616	27.8753	27.584	27.8758	27.8493	27.6344	27.8854	27.8127	27.6334	27.6481	27.6586	27.788	27.8439	27.6966	27.691	27.9428	27.9032	1.0174	0.712569	0.973947	0.747334	0.984033	0.890143
A0A096MJH1	A0A096MJH1_RAT	unreviewed	Protein Sema4d (Fragment)	2	23.6507	23.5694	23.7558	23.8677	24.5385	24.1245	24.3203	23.8333	23.9781	23.7127	24.1298	23.8614	23.7508	23.8246	24.2781	24.2278	23.885	24.0315	24.1901	24.1972	24.1294	24.1592	23.991	24.0306	23.4834	24.6911	24.1676	23.6298	23.7327	23.6935	24.0615	23.9584	24.1351	24.5351	24.3818	23.9673	23.9161	24.0886	24.289	1.06446	0.325745	1.02147	0.908547	1.1454	0.101576
A0A096MJI4	A0A096MJI4_RAT	unreviewed	Protein Gigyf2 (Fragment)	2	23.9686	23.6173	23.332	24.0184	23.5088	23.4595	23.7265	23.397	23.8635	22.4402	23.3495	23.5705	23.737	23.6217	23.4368	23.7475	23.2718	24.0525	22.4932	23.7023	23.5741	23.7511	23.8411	23.4117	22.9317	23.4009	23.3486	23.325	22.9117	22.8537	23.5257	23.07	23.1304	23.0219	23.3256	23.6171	23.2808	24.1549	23.7814	0.972882	0.881493	0.845677	0.248163	0.926748	0.611762
A0A096MJI9	A0A096MJI9_RAT	unreviewed	Sodium/potassium-transporting ATPase subunit beta (Fragment)	12	34.5352	34.636	34.5835	34.5074	34.635	34.6599	34.6026	34.608	34.5279	34.4823	34.1933	34.4322	34.3151	34.3346	34.2156	34.3573	34.4617	34.2735	34.1712	34.4111	34.2698	34.4224	34.2722	34.3495	34.5074	34.4774	34.541	34.4382	34.2941	34.4173	34.3538	34.1318	34.3733	34.1293	34.434	34.4264	34.3027	34.19	34.3583	0.832997	5.51372e-07	0.893137	0.000237791	0.826682	5.77377e-06
A0A096MJK6	A0A096MJK6_RAT	unreviewed	GMP synthase [glutamine-hydrolyzing] (Fragment)	2	27.0405	27.4549	26.9798	27.2023	27.132	26.6276	26.2818	26.6621	26.4351	26.944	27.2769	27.3578	27.4824	27.1045	27.5155	26.316	26.8721	26.1806	26.8881	26.924	27.4432	26.9504	27.9338	26.8984	27.2546	26.7479	27.0063	27.2115	26.6923	26.7065	28.1713	27.5084	26.9926	27.2203	26.8572	26.9988	27.449	26.548	26.8763	1.12975	0.398264	1.13302	0.344882	1.26554	0.135413
A0A096MJL2	A0A096MJL2_RAT	unreviewed	Microtubule-associated protein RP/EB family member 2 (Fragment)	8	30.4258	30.7964	30.4821	30.7978	30.6342	30.8078	30.7076	30.4978	30.7112	30.5905	30.4986	30.4618	30.5186	30.3389	30.5933	30.3375	30.3604	30.6805	30.5974	30.6443	30.5355	30.4001	30.5818	30.3179	30.1944	30.4735	30.6413	30.6368	30.6881	30.6243	30.3306	30.5708	30.3633	30.6474	30.3461	30.4881	30.4639	30.7805	30.7134	0.90711	0.0253207	0.909982	0.0698498	0.920099	0.100135
A0A096MJL6	A0A096MJL6_RAT	unreviewed	Phosphoglycerate kinase 1 (Fragment)	2	30.5384	30.1672	30.507	29.9036	30.4842	29.8174	30.4206	29.6901	30.3178	30.3177	30.1739	30.4464	30.059	30.4973	29.823	30.5385	29.8631	30.3691	29.9876	30.1955	29.7821	30.5575	29.8739	30.5299	30.345	30.4322	29.6886	29.9802	30.154	30.2385	30.532	30.04	30.4425	29.7023	30.4397	29.7213	30.0007	30.0439	30.3824	0.957325	0.651678	0.987935	0.90832	0.952864	0.62487
A0A096MJM0	A0A096MJM0_RAT	unreviewed	Protein Crtac1 (Fragment)	3	23.8135	23.7256	24.0855	23.437	23.4641	23.5384	23.9286	23.397	23.4754	23.742	24.1289	23.6412	23.8564	23.4449	23.3019	23.4524	23.7528	23.2934	23.5507	23.0802	23.5271	23.9394	23.9509	24.1967	24.0685	23.4188	23.3976	23.3495	22.9316	23.8333	23.4761	24.002	23.6744	23.2365	23.5424	23.5173	23.1673	23.1404	23.1491	0.931294	0.344446	1.03485	0.9206	0.860277	0.0774159
A0A096MJN4	A0A096MJN4_RAT	unreviewed	Protein Sept4	15	29.7195	30.2064	29.7944	30.0097	29.8075	30.1242	29.7594	30.0283	29.9085	29.87	29.8647	29.9216	29.9705	29.3047	29.744	29.3342	29.7798	29.1358	29.5289	29.3801	29.9692	29.4957	29.9	29.4719	29.8391	29.4414	29.9151	30.0468	29.4157	29.8646	29.4665	30.0071	29.4935	29.991	29.4654	29.8544	29.7796	29.2762	29.5607	0.827749	0.0138161	0.869129	0.0396276	0.83779	0.0146389
A0A096MJN8	A0A096MJN8_RAT	unreviewed	Protein Cmtm5	1	23.2463	22.4323	22.7081	22.0029	23.3188	22.6459	23.8708	22.0546	22.7942	22.3752	22.4818	23.5296	22.7814	23.4117	22.6854	23.3472	22.8469	23.0119	22.0123	22.7932	23.0859	23.3413	22.3927	23.8363	23.2291	23.3198	22.7688	22.4454	23.266	22.5722	23.3164	22.5373	23.2227	22.6199	22.9913	22.5684	22.458	22.2611	22.2099	1.07697	0.478746	1.17673	0.290042	0.9193	0.808014
A0A096MJP9	A0A096MJP9_RAT	unreviewed	Protein Ddi2	4	26.9092	27.1562	26.8651	26.9421	26.5616	27.1152	26.6331	27.0169	26.5629	26.8045	26.9474	26.9298	27.076	26.7894	27.0878	26.5135	27.0155	26.4851	26.828	26.5784	27.0517	26.8837	27.0492	26.6633	27.0949	26.5369	26.9172	26.8996	26.4822	26.7959	26.9173	27.1549	26.523	27.0601	26.653	26.9147	26.9318	26.2295	26.6944	0.993374	0.910833	0.970305	0.668586	0.959439	0.554401
A0A096MJR5	A0A096MJR5_RAT	unreviewed	Disks large homolog 3 (Fragment)	1	24.7779	25.1084	24.7937	24.945	24.7873	25.0567	24.5601	24.9259	24.3891	24.896	24.6126	25.0649	24.6634	24.6308	24.7808	24.9628	25.0831	24.2188	25.2038	24.3224	24.7779	25.0182	25.0125	24.7832	25.1588	24.5341	25.0867	24.9448	24.3183	25.0091	24.6478	24.9984	24.4936	24.5556	24.5227	24.9655	24.6524	24.0522	24.7081	0.964558	0.57523	1.04105	0.667362	0.874581	0.0948724
A0A096MJS3	A0A096MJS3_RAT	unreviewed	Protein Mlip (Fragment)	5	24.8486	24.8973	25.1864	24.6533	24.6963	24.6443	25.0797	24.5275	24.4843	24.8149	24.6025	24.8123	24.479	24.6997	24.7211	24.8043	24.7533	24.7115	24.734	24.6393	24.7422	24.8265	24.6245	25.0402	24.6645	24.5385	24.7471	24.7973	24.5733	24.6132	24.6555	24.6217	24.9509	24.5599	24.7446	24.4429	24.6098	24.6	24.7287	0.934978	0.280247	0.947365	0.455953	0.909846	0.171468
A0A096MJT3	A0A096MJT3_RAT	unreviewed	Protein Sept4	8	29.345	29.9791	29.4228	29.6895	29.3816	29.7486	29.4046	29.7208	29.5695	29.5712	29.6407	29.5591	29.7265	29.0226	29.4696	29.0089	29.5062	28.7071	29.2121	29.0893	29.7019	29.1917	29.6608	29.177	29.6308	29.1118	29.6106	29.6375	29.1627	29.5118	29.1902	29.7788	29.1594	29.6946	29.1468	29.5501	29.4734	28.9532	29.2462	0.852581	0.0557662	0.889991	0.108152	0.860253	0.0558849
A0A096MJT6	A0A096MJT6_RAT	unreviewed	Protein RGD1307100	2	23.5268	23.6741	23.1994	23.9304	23.3351	24.0708	23.6785	23.2493	23.4234	23.3552	23.2047	23.3193	23.0801	22.8278	23.5962	23.2785	23.3452	23.6013	23.251	23.1267	22.7547	23.1502	23.4094	23.2068	22.7979	23.3205	23.6114	23.698	23.1132	23.1985	23.268	23.6239	22.9979	23.5391	23.1959	23.362	23.3237	23.583	23.3548	0.79412	0.0145716	0.829064	0.0560639	0.871414	0.131889
A0A096MJV9	A0A096MJV9_RAT	unreviewed	Phosphorylase b kinase regulatory subunit alpha, skeletal muscle isoform	4	25.3107	25.5912	25.3085	26.1383	25.6116	26.015	25.9393	25.2645	25.2792	24.9832	25.096	25.4879	25.5339	24.7935	25.7543	25.4222	25.7444	25.0085	25.2604	25.6757	25.284	25.4804	25.4924	25.3544	24.4618	25.5835	25.8145	25.2343	25.724	25.7031	25.4369	25.904	25.6296	25.9672	25.859	25.9295	25.87	25.3989	26.0695	0.875902	0.263257	0.921169	0.527641	1.15793	0.122392
A0A096MJW0	A0A096MJW0_RAT	unreviewed	Protein Sept4	8	29.0048	29.6055	29.0942	29.33	29.0251	29.3998	29.0975	29.3757	29.1974	29.2417	29.2593	29.1992	29.3443	28.5979	29.1006	28.6685	29.1126	28.3467	28.8387	28.7357	29.2272	28.8118	29.2928	28.7751	29.2167	28.7156	29.2492	29.2558	28.753	29.1237	28.7903	29.3743	28.7619	29.2682	28.7328	29.1746	29.0881	28.6201	28.8731	0.830299	0.0246535	0.865536	0.04861	0.834089	0.0197491
A0A096MJW2	A0A096MJW2_RAT	unreviewed	Fatty acyl-CoA reductase (EC 1.2.1.n2)	2	23.6461	24.5102	23.7241	23.8777	23.4548	24.0762	23.7845	23.818	23.7083	23.5858	24.1593	23.8722	23.7223	23.6064	23.4326	23.0631	23.7149	22.525	23.3928	23.8743	24.1681	23.7279	24.182	23.1635	23.9344	23.1176	23.7179	23.4604	23.6168	23.6242	23.3339	24.0192	22.4907	23.0125	23.6066	23.8583	22.9234	23.2705	23.5257	0.877908	0.219036	0.872541	0.182467	0.736231	0.0164855
A0A096MJW9	A0A096MJW9_RAT	unreviewed	Protein Ddx17 (Fragment)	6	28.568	28.3103	28.6044	28.207	28.4575	28.2235	28.5981	28.444	28.5399	28.5151	28.3107	28.5149	28.277	28.5209	28.1089	28.6044	28.4698	28.4598	28.2876	28.4298	28.0668	28.5229	28.1141	28.4974	28.3797	28.4221	28.1041	28.403	28.3134	28.4155	28.4088	28.1353	28.4091	28.0496	28.4806	28.3908	28.3556	28.2602	28.3837	0.948589	0.282203	0.936709	0.189869	0.914952	0.0753055
A0A096MJX0	A0A096MJX0_RAT	unreviewed	Bleomycin hydrolase (Fragment)	2	25.252	25.2092	25.2405	25.5115	24.8554	25.4489	24.9549	25.1489	24.9999	25.1317	25.0909	25.2765	25.6791	24.9529	25.5938	24.7603	25.1751	24.5085	24.9961	25.1124	25.5849	25.4222	25.455	25.2828	25.5226	25.2269	25.4163	25.3592	25.0355	25.2259	25.1793	25.6504	25.002	25.4043	24.8428	25.4221	25.2575	24.9772	25.2719	1.00666	0.891971	1.10614	0.0866261	1.03834	0.656769
A0A096MJX1	A0A096MJX1_RAT	unreviewed	BMP/retinoic acid-inducible neural-specific protein 2	2	25.597	26.0182	25.4911	25.9886	25.5571	26.0383	25.2801	25.6077	25.7486	25.3494	25.8845	25.668	25.8988	25.352	25.8862	25.1961	25.7619	25.6181	25.4068	25.7568	25.6197	25.5664	25.911	25.7	25.7417	25.3063	26.0079	25.7011	26.0697	25.6197	25.4536	25.8626	25.3543	25.7624	25.2982	25.9153	25.4797	25.8841	25.71	0.977059	0.811643	1.04377	0.569494	0.974069	0.790684
A0A096MJY1	A0A096MJY1_RAT	unreviewed	Protein Gpc6 (Similar to Gpc6 protein (Predicted))	2	25.0407	25.476	25.1764	25.3616	24.5851	25.2821	24.6827	25.4817	24.921	25.1975	25.7878	25.1168	25.3494	25.1393	25.3561	24.8497	25.3723	24.9156	25.1679	25.4172	25.7763	25.089	25.3038	25.1715	25.5667	24.9194	25.1331	25.2371	24.9035	24.923	25.3331	25.5856	25.191	25.2524	25.1362	25.3749	25.5448	25.1004	25.3936	1.129	0.208109	1.00262	0.886202	1.13522	0.101429
A0A096MJY3	A0A096MJY3_RAT	unreviewed	UDP-N-acetylglucosamine--peptide N-acetylglucosaminyltransferase 110 kDa subunit (Fragment)	3	26.6598	26.972	26.7555	26.8917	26.5097	26.255	26.6133	26.2176	26.473	26.1249	26.7013	26.8064	26.7047	26.2643	26.2291	26.113	26.1959	26.2532	26.162	26.7144	25.9372	26.6967	26.6366	26.042	26.5051	26.0805	26.2756	26.3055	26.5195	26.2419	26.5917	26.7613	26.2758	26.1186	26.186	26.3013	26.2921	26.0999	26.1463	0.887117	0.186017	0.877353	0.154609	0.842018	0.0612363
A0A096MJY6	A0A096MJY6_RAT	unreviewed	Protein Gbe1 (Fragment)	5	27.5656	28.1442	27.7211	28.0052	27.8318	27.9782	27.6564	27.9937	27.5139	27.8514	27.8935	27.6221	27.8535	27.475	27.9551	27.5559	27.8987	27.3774	27.7249	27.7171	28.0119	27.4314	27.6837	27.4345	28.0602	27.5302	27.8472	27.6511	27.7418	27.7126	27.5248	27.8639	27.5186	27.8723	27.6486	27.5233	27.6337	27.4666	27.7888	0.938743	0.328589	0.901288	0.131295	0.880924	0.0535897
A0A096MJZ0	A0A096MJZ0_RAT	unreviewed	Protein Dnal1	2	24.9131	24.6367	24.8823	24.7356	25.0526	24.8299	25.2182	24.5872	25.1916	24.6699	24.5831	24.8639	24.8278	25.0454	24.5758	25.1051	24.5445	25.2521	24.565	25.1659	24.5776	24.8306	24.6424	24.9155	24.7099	25.0547	24.5504	24.3096	24.95	24.6013	24.7148	24.4287	24.895	24.5885	25.1049	24.4889	24.3834	24.9975	24.8245	0.975546	0.695085	0.906293	0.192593	0.899413	0.172987
A0A096MJZ7	A0A096MJZ7_RAT	unreviewed	Synergin gamma (Fragment)	3	25.06	25.0359	25.2102	25.445	25.3396	25.3105	25.4687	25.5791	25.699	25.3666	25.2445	25.0884	25.1104	25.2438	25.0613	25.1745	25.5379	25.7703	25.3748	25.4897	25.128	25.0657	25.1507	25.1773	25.22	25.2315	25.2588	25.2236	25.5045	25.3232	25.1885	25.1568	25.3178	25.2927	25.7081	25.6832	25.2136	25.5754	25.7635	0.962213	0.54851	0.919491	0.182223	1.06201	0.446112
A0A096MK06	A0A096MK06_RAT	unreviewed	Protein Astn2	4	25.6254	25.6357	25.548	25.8425	25.6621	25.6762	25.8975	25.3652	25.5477	25.5082	25.8403	25.5772	25.4371	25.2487	25.8976	25.6389	25.5297	26.1967	25.4852	25.4466	25.8278	25.6618	25.8117	25.5354	25.045	25.3824	26.0986	25.899	25.5316	25.479	25.3592	25.9043	25.1714	26.1661	25.5808	26.1133	25.6179	25.8651	25.6944	1.02303	0.863483	0.996947	0.817412	1.08194	0.457887
A0A096MK18	A0A096MK18_RAT	unreviewed	Protein Ppip5k2 (Fragment)	2	23.9673	24.0903	24.5841	24.1218	24.3795	24.3335	24.8289	24.2641	24.6961	24.0999	23.9286	23.9048	23.8297	24.5071	24.2289	24.5868	24.4829	25.1717	24.1757	25.0052	24.131	23.9115	24.1811	24.1251	24.437	24.2548	24.1579	24.0233	24.6582	24.2765	23.9173	23.7403	24.2431	23.5831	24.6122	24.1575	24.6688	24.8209	24.1729	1.04301	0.891166	0.91874	0.359793	0.936599	0.463533
A0A096MK30	A0A096MK30_RAT	unreviewed	Moesin (Moesin, isoform CRA_a)	19	30.16	30.1752	30.0695	30.1274	29.8721	30.1851	29.895	30.1973	29.8391	30.0361	30.4506	30.209	30.4473	30.0755	30.2697	29.9216	30.2686	30.0278	30.2779	30.2065	30.4182	30.2576	30.3194	30.3036	30.3512	29.8681	30.2206	30.2064	30.1637	30.1876	30.1904	30.3234	30.0212	30.3006	30.2348	30.4058	30.3038	30.302	30.3455	1.13406	0.0180056	1.11189	0.0301346	1.15816	0.0018922
A0A096MK46	A0A096MK46_RAT	unreviewed	Mitochondrial import inner membrane translocase subunit Tim10 B	3	24.841	24.8321	24.7249	24.9773	24.5293	24.3011	24.3688	24.3759	24.6911	24.4405	24.3462	24.6109	24.6299	24.1709	24.399	24.3288	24.2822	24.3354	24.2247	24.5203	24.296	24.625	24.7521	24.6167	24.8057	23.8609	24.2417	24.2885	24.6507	24.308	24.3715	24.7459	24.4467	24.2481	24.1613	24.2532	24.3294	24.4073	24.3234	0.845781	0.0139422	0.90937	0.25434	0.840079	0.0202663
A0A096MK63	A0A096MK63_RAT	unreviewed	Neuroligin-3 (Fragment)	8	28.9419	29.6717	28.9419	29.3451	28.7639	29.3052	28.8753	29.1685	28.8045	29.0984	29.3831	29.0195	29.3205	28.8563	29.4422	28.6248	29.2013	28.5225	29.1746	29.1349	29.2108	29.0443	29.4849	28.8987	29.432	28.7432	29.2756	29.1506	28.978	29.0687	28.9626	29.4675	28.7638	29.2774	28.6871	29.2212	29.1683	28.8962	29.1091	0.992807	0.934314	1.0138	0.822332	0.974753	0.811651
A0A096MK70	A0A096MK70_RAT	unreviewed	Protein Asph	2	21.1205	21.9004	22.2694	22.2273	22.5448	22.3842	22.0834	22.0049	22.4868	22.0819	21.9164	21.5712	21.4778	22.5304	22.8092	22.5685	22.1297	22.8237	21.784	23.0135	21.687	21.7406	22.1239	22.4557	22.569	22.5097	22.086	21.7217	22.1819	23.5051	22.0918	22.0741	22.5261	22.1265	22.1706	22.6715	23.0699	22.1939	23.449	1.11081	0.64736	1.20321	0.345138	1.33078	0.0862062
A0A096MK73	A0A096MK73_RAT	unreviewed	Stathmin (Fragment)	5	30.704	30.9092	30.7732	30.5566	30.5604	30.2533	30.3724	30.5284	30.6401	30.5393	30.3631	30.6951	30.3706	30.4044	30.2992	30.1643	30.4189	30.1335	30.3887	30.3488	30.3122	30.6258	30.4849	30.3644	30.6552	30.4328	30.3822	30.5438	30.2608	30.4546	30.5942	30.4413	30.4807	30.344	30.3773	30.1593	30.3353	30.0638	30.2147	0.85062	0.00550225	0.9185	0.136626	0.839843	0.0073546
A0A096MK75	A0A096MK75_RAT	unreviewed	Protein Rhog (Fragment)	11	28.8946	29.3207	28.9153	29.0333	29.307	29.1296	29.1007	29.4804	29.6412	29.3068	29.2125	29.512	29.534	29.1117	29.1757	29.0188	29.1831	28.9814	28.9673	29.1069	29.533	29.3055	29.3818	29.2518	29.0197	29.0941	29.2873	29.5917	29.3339	29.2338	29.1502	29.4685	29.0978	29.4573	29.2431	29.2932	29.41	29.3841	29.0572	0.997342	0.99551	1.03865	0.509024	1.04293	0.459543
A0A096MK80	A0A096MK80_RAT	unreviewed	Uncharacterized protein (Fragment)	2	25.6379	25.4973	25.8534	25.8999	25.4992	25.8527	25.0282	25.9486	25.322	25.5911	25.3883	25.5448	25.6865	25.8582	25.9859	25.2271	25.9245	25.0681	25.6825	25.2932	25.9379	25.6525	25.1264	25.7106	26.2222	25.2115	25.6812	25.5963	25.2266	25.5464	25.7122	25.3763	25.7513	25.7861	25.6202	25.6328	25.572	25.0697	25.7345	0.994786	0.921697	0.966274	0.680262	0.973056	0.81312
A0A096MKA7	A0A096MKA7_RAT	unreviewed	Protein ABHD16A (Fragment)	2	25.361	26.0339	25.3659	25.5395	25.0177	25.5113	25.0906	25.5717	25.1219	25.4362	25.1642	24.873	25.1917	24.2658	25.163	24.584	25.0527	24.0847	25.0801	24.7271	24.9754	24.492	25.1474	24.3058	25.4392	24.7806	25.0398	25.2278	24.8031	25.0507	24.7894	25.0211	24.6841	24.985	24.1733	24.9864	25.2868	24.2817	24.8502	0.678844	0.00112706	0.720019	0.00508164	0.654581	0.000694771
A0A096MKB0	A0A096MKB0_RAT	unreviewed	Max dimerization protein 3 (RAB24, member RAS oncogene family)	2	24.2303	24.6971	24.4472	24.3523	24.2336	24.1873	24.0482	24.6023	24.2718	24.689	24.2943	24.3579	24.4113	23.9952	24.2141	24.2847	24.2897	23.9619	24.385	24.3594	24.2972	24.3696	24.365	24.1036	24.5362	24.2829	24.2695	24.1715	24.211	24.4484	24.0644	23.9683	24.0465	23.8799	23.7794	24.1681	24.3179	24.1676	24.0518	0.916441	0.17292	0.946338	0.433287	0.793071	0.00219874
A0A096MKB4	A0A096MKB4_RAT	unreviewed	Protein Fry (Fragment)	4	25.3379	25.0864	25.1438	25.3398	25.486	25.7302	25.4242	25.4737	25.4193	25.4106	25.0094	25.49	25.2497	25.4111	25.777	25.3406	25.2595	25.6746	25.2281	25.5852	25.6332	25.2836	25.5748	25.0697	25.252	25.5018	25.6057	25.7025	25.1853	25.1814	25.0706	25.622	25.2017	25.5902	25.1574	25.6113	25.4927	25.6873	25.5474	1.03162	0.67947	0.99543	0.897271	1.04471	0.555357
A0A096MKB7	A0A096MKB7_RAT	unreviewed	Casein kinase II subunit beta (CK II beta) (Fragment)	2	27.6953	27.7502	27.7583	28.0387	28.0583	28.1027	28.2698	27.8732	28.2547	27.9634	27.6489	27.7244	27.8459	27.8452	27.9783	27.9926	27.9287	28.3993	28.1002	28.3619	27.9931	27.7223	27.8545	27.815	27.4604	27.9631	28.1715	28.0931	28.2792	27.9793	27.5814	27.8071	27.787	28.2544	28.2046	28.1363	27.9511	28.4654	28.3042	1.00816	0.942524	0.969584	0.637149	1.06455	0.502227
A0A096MKC1	A0A096MKC1_RAT	unreviewed	Tyrosine-protein kinase (EC 2.7.10.2)	6	26.8697	26.978	26.9194	27.0322	26.9159	27.0095	26.9328	27.0162	26.8079	26.877	27.0185	26.9548	27.0765	26.9841	27.0917	26.7435	27.1846	26.8811	26.9965	26.9766	27.1731	27.0035	26.9579	26.8905	27.0711	26.8044	26.9563	27.0989	26.7191	27.0063	26.8252	27.2566	26.8369	27.154	26.9945	27.0234	27.0849	26.9511	27.1649	1.05324	0.134936	1.00862	0.838746	1.07294	0.0838838
A0A096MKC5	A0A096MKC5_RAT	unreviewed	Tyrosine-protein kinase Fyn (Fragment)	3	27.1622	27.5607	27.0996	27.1614	27.0596	27.2049	27.1721	27.1265	27.1583	27.0016	27.3703	27.3972	27.4914	27.2707	27.2444	27.0704	27.2619	27.1593	27.0927	27.2957	27.337	27.4143	27.2516	27.1892	27.2414	27.0966	27.2242	26.9812	27.1913	27.0309	27.2733	27.4624	27.2879	27.3214	27.2908	27.228	26.9884	27.131	27.1025	1.071	0.111564	1.00499	0.886008	1.04217	0.372139
A0A096MKD9	A0A096MKD9_RAT	unreviewed	Protein Trim46 (Fragment)	2	25.5979	26.0638	26.0591	26.1243	25.1826	25.8746	25.474	26.078	25.4038	25.7607	25.3737	25.5864	26.0094	24.9648	25.8169	25.4994	25.8293	24.8528	25.5791	25.3762	25.784	25.853	25.8119	25.1854	25.9894	25.4863	25.9679	25.5929	25.1671	25.637	25.5882	25.6162	25.5888	25.4393	25.3311	25.479	25.6485	24.9428	25.3333	0.846306	0.121268	0.910963	0.39275	0.789896	0.0256327
A0A096MKG6	A0A096MKG6_RAT	unreviewed	Heterochromatin protein 1-binding protein 3 (Fragment)	8	27.9663	28.594	28.0942	28.2702	27.8337	28.0045	27.7639	28.2012	28.0647	27.9417	28.1211	27.9156	28.3858	27.7293	28.061	27.7221	28.0751	27.6048	27.9294	27.913	28.0135	27.896	28.2911	27.8442	28.1814	27.7574	27.9181	27.9129	27.9418	27.961	28.028	28.2782	27.813	28.0598	27.6876	27.8809	27.9664	27.7232	27.7427	0.916952	0.23723	0.922635	0.281038	0.887949	0.11944
A0A096MKG7	A0A096MKG7_RAT	unreviewed	Protein Snx12 (Fragment)	5	27.9772	28.2355	27.87	27.9248	27.6328	27.8164	27.522	27.9141	27.6909	28.4582	28.015	27.8869	27.9213	27.6892	27.8827	27.4457	27.8995	27.2321	27.9478	27.4743	27.8983	27.9499	28.0663	27.6209	28.1127	27.5782	27.8439	27.7066	28.1443	27.6859	27.9853	28.0533	27.6943	27.8887	27.6086	27.8225	27.9803	27.4336	27.592	0.897682	0.213412	0.960694	0.686194	0.913053	0.310433
A0A096MKH2	A0A096MKH2_RAT	unreviewed	Protein Vta1 (Similar to RIKEN cDNA 1110059P08)	4	26.5136	26.3955	26.4133	26.457	26.5164	26.3685	26.6287	26.6132	26.6485	26.6719	26.5397	26.5278	26.3224	26.1033	26.3962	26.4054	26.2728	26.5552	26.3478	26.512	26.4476	26.417	26.5897	26.4484	26.2526	26.449	26.5501	26.4536	26.6567	26.5394	26.2751	26.4046	26.1551	26.5946	26.371	26.4341	26.5523	26.7439	26.4949	0.921405	0.0421748	0.973751	0.473935	0.952736	0.27512
A0A096MKH7	A0A096MKH7_RAT	unreviewed	Protein Trim46 (Fragment)	3	25.5911	25.3056	25.5626	25.6913	25.7954	25.7613	25.8577	25.8628	25.7578	25.7864	25.6859	25.824	25.9695	26.2511	26.1262	25.5542	26.1026	25.7153	25.5952	25.6328	26.2689	25.9749	25.7006	26.1408	25.9547	25.6089	25.922	25.5003	25.4213	25.5481	25.6066	26.2462	25.73	26.0803	25.9558	26.0582	25.7258	25.6191	25.9164	1.14975	0.075589	1.04698	0.5797	1.14218	0.0575772
A0A096P6L8	A0A096P6L8_RAT	unreviewed	Fibronectin (Fibronectin 1, isoform CRA_a)	18	28.291	28.3073	28.2129	28.3477	28.1537	28.3478	28.3903	28.2414	28.3321	28.6734	28.1495	28.3097	28.3607	28.7474	27.8214	28.5412	28.625	28.4555	28.6588	28.3367	28.2462	28.1734	28.9354	28.8053	28.6523	28.1312	28.1908	28.6328	28.6291	28.6847	28.5822	28.1378	28.5737	28.1835	28.8326	28.6145	28.5949	28.6742	28.8556	1.05078	0.550922	1.17067	0.063161	1.18372	0.0218816
A0A096P6L9	A0A096P6L9_RAT	unreviewed	Complement C5	2	21.7193	22.6057	21.2553	22.2612	20.4763	20.7988	21.3975	22.7793	20.6221	23.5526	23.6796	22.1442	22.6591	22.7749	22.4822	22.0223	22.3496	22.411	23.5589	22.3702	23.5996	21.7201	24.5339	22.3744	23.5321	21.6525	21.8071	23.4451	22.7555	22.9174	21.9301	23.0013	22.9546	22.4567	22.6935	23.2911	22.0714	22.8935	22.6602	1.70278	0.0137399	1.9639	0.0439543	1.55091	0.0244476
A0A096UWG9	A0A096UWG9_RAT	unreviewed	Diacylglycerol kinase (DAG kinase) (EC 2.7.1.107)	4	26.1849	26.3553	26.4715	26.6495	26.2797	26.9177	26.215	26.5494	26.4828	26.745	26.3267	26.2218	26.8979	25.933	26.8419	26.2898	26.2368	26.1462	26.55	26.4647	26.6943	26.1741	26.7134	26.2729	26.3849	26.1808	26.6513	26.5841	26.8762	26.2933	26.0926	26.6924	26.3171	26.8815	25.8671	26.7754	26.6767	26.9813	26.4625	0.962246	0.58347	0.983666	0.820164	1.04628	0.769201
A0A097BVK2	A0A097BVK2_RAT	unreviewed	Proteolipid protein 1 transcript variant 2 (Proteolipid protein, isoform CRA_b)	5	36.3582	37.045	36.1799	36.5162	36.9045	36.6538	36.3208	37.0553	37.3234	36.6019	37.0736	37.1828	37.1417	36.6586	36.7878	36.1362	36.6607	35.8006	35.9055	36.2	37.2994	36.9546	37.0395	36.9277	35.9816	36.1275	36.9343	37.3778	36.4627	36.9072	36.4024	37.279	36.4971	37.2829	36.5387	36.7925	36.5076	36.7671	35.9661	0.978902	0.722403	1.04709	0.796264	0.989835	0.89001
A0A097PID6	A0A097PID6_RAT	unreviewed	Anion exchange protein	20	30.1955	30.516	30.4561	30.5126	30.3051	30.6228	30.5087	30.3249	30.3819	30.3282	30.4912	30.3226	30.3688	30.2555	30.637	30.3294	30.5415	30.5092	30.4135	30.3955	30.4662	30.3783	30.5138	30.4215	30.6279	30.26	30.5865	30.3955	30.4772	30.4527	30.2356	30.5201	30.3034	30.4748	30.3512	30.5574	30.4568	30.3652	30.4691	1.00946	0.780327	1.02845	0.46296	0.998578	0.995345
A0A097PIG6	A0A097PIG6_RAT	unreviewed	Mitogen-activated protein kinase kinase kinase kinase 4 (EC 2.7.11.1) (Fragment)	5	26.3121	26.9329	26.5677	26.7481	26.4425	26.9391	26.8849	26.7721	26.8054	27.1873	26.4369	26.3583	26.8309	26.3557	26.7972	26.2219	26.7136	26.7629	26.9438	26.2751	26.4906	26.2499	26.678	26.3006	26.6067	26.3521	26.718	26.7414	26.8373	26.7677	26.1843	26.3685	26.2879	26.5488	26.4106	26.234	26.7798	26.6056	26.8009	0.872314	0.0940528	0.88186	0.132675	0.815284	0.0192613
A0A0A0MP77	A0A0A0MP77_RAT	unreviewed	Rap guanine nucleotide exchange factor 2	30	30.3685	30.4862	30.3521	30.6173	30.4269	30.6708	30.4713	30.4495	30.5156	30.3914	30.3439	30.4071	30.3515	30.2252	30.5532	30.2722	30.4394	30.523	30.4283	30.3044	30.4734	30.2965	30.3946	30.2702	30.2287	30.2631	30.5779	30.6013	30.4012	30.4525	30.3097	30.5227	30.1958	30.6493	30.3129	30.5118	30.3927	30.3976	30.4216	0.944674	0.0857482	0.942639	0.131197	0.959234	0.272498
A0A0A0MXU2	A0A0A0MXU2_RAT	unreviewed	Coronin	9	27.8588	27.9421	27.8519	27.9069	27.8759	27.7681	27.7099	27.7725	27.8341	27.9263	27.6098	27.9574	27.9188	27.8016	27.7906	27.7654	27.6958	27.7494	27.7195	27.7679	27.6808	27.8897	27.7303	27.7886	27.9822	27.7473	27.6071	27.7854	27.7461	27.8897	27.8799	27.6985	27.7534	27.8168	27.7958	27.7565	27.6423	27.5828	27.9069	0.949763	0.066791	0.968373	0.274588	0.94361	0.0563813
A0A0A0MXW8	A0A0A0MXW8_RAT	unreviewed	Leucine-rich repeat-containing protein 7	6	27.589	27.7347	27.638	27.8171	27.6455	27.9109	27.7159	27.802	27.6666	27.7477	27.8301	27.6868	27.5209	27.6886	27.7286	27.863	27.7188	27.8979	27.8803	27.7647	27.8168	27.6211	27.8208	27.6443	27.5344	27.4819	27.8679	27.8946	27.7478	27.783	27.5371	27.7896	27.5411	27.9209	27.4412	27.71	27.4507	27.7207	27.9267	1.02625	0.433384	0.991384	0.779783	0.967316	0.419807
A0A0A0MXW9	A0A0A0MXW9_RAT	unreviewed	RNA-binding motif protein, X-linked-like-1	3	26.9079	26.5486	26.9271	26.4335	26.7611	26.3894	26.8756	26.5835	26.7546	26.8764	26.7067	26.9287	26.6071	26.8956	26.3637	26.9071	26.6957	26.877	26.5291	26.6093	26.4864	27.1351	26.5106	27.0052	26.7288	26.8006	26.3023	26.6761	26.8146	26.7682	27.0092	26.5927	26.8726	26.474	26.9785	26.4048	26.5679	26.6791	26.794	0.989498	0.869875	1.03467	0.679163	1.0031	0.981082
A0A0A0MXX7	A0A0A0MXX7_RAT	unreviewed	Frataxin, mitochondrial	3	25.5468	25.7752	25.0846	24.9202	24.609	24.6319	25.4503	24.9425	24.8873	25.0921	24.4171	25.8514	24.9652	25.1599	24.7011	24.9751	25.3111	24.7578	25.1501	24.6736	25.6309	24.6841	25.4331	25.0243	25.0372	25.092	25.0347	24.9123	24.4637	25.7663	25.0599	24.6807	24.9875	24.622	25.6542	24.6078	24.7649	24.3017	24.6724	0.980637	0.824815	0.968525	0.804763	0.826022	0.135464
A0A0A0MXY5	A0A0A0MXY5_RAT	unreviewed	ATP-dependent 6-phosphofructokinase (ATP-PFK) (Phosphofructokinase) (EC 2.7.1.11) (Phosphohexokinase)	27	33.2007	33.4266	33.2049	33.3632	33.0178	33.2853	32.9897	33.1152	32.9808	33.1567	33.1901	33.2241	33.3443	32.974	33.331	32.7814	33.1297	32.6669	33.0905	33.1276	33.3025	33.1213	33.2514	33.1179	33.4163	32.903	33.2016	33.1204	33.0692	33.1271	33.0974	33.3236	32.9222	33.2422	32.9217	33.1459	33.1207	33.0257	33.1533	0.958428	0.423577	0.980832	0.699858	0.952563	0.320007
A0A0A0MY46	A0A0A0MY46_RAT	unreviewed	Ral GTPase-activating protein subunit alpha-1	2	25.2067	25.0793	25.3921	25.0334	25.4007	24.5534	24.8639	25.4443	25.007	24.9262	24.6975	25.5762	25.0252	25.2314	24.7728	25.0601	25.163	24.7587	25.0751	24.4778	24.6589	25.3566	24.7299	25.0762	25.1761	24.8807	24.6048	25.3879	24.6182	24.5983	25.0648	24.8339	25.1593	24.905	24.93	24.7503	25.0255	24.6069	24.7771	0.91489	0.308487	0.903981	0.279195	0.86419	0.0876866
A0A0A1FZN1	A0A0A1FZN1_RAT	unreviewed	NADH-ubiquinone oxidoreductase chain 1 (EC 1.6.5.3)	2	26.1348	25.6567	26.1051	25.8721	25.7145	25.6731	25.7593	25.8043	25.5949	25.9442	25.6405	26.1379	25.6431	25.9675	26.0009	25.6161	26.0602	25.4479	25.7519	25.2944	25.8749	26.2963	25.6413	26.2153	26.4492	25.823	25.828	25.7302	25.5904	25.7227	25.9157	25.2937	25.9378	25.7645	25.8003	25.8486	26.1227	25.1422	25.4957	0.96717	0.566742	1.08402	0.423261	0.930543	0.315242
A0A0A6YYM0	A0A0A6YYM0_RAT	unreviewed	Long-chain-fatty-acid--CoA ligase 6	30	30.9498	31.025	30.9203	30.9131	30.868	30.8309	30.8884	30.8682	30.7592	30.8109	30.6596	31.0714	30.9315	30.5902	30.8882	30.7641	30.9156	30.6659	30.6749	30.6595	30.6883	30.9765	30.8542	30.8615	30.9869	30.762	30.9047	30.8912	30.6994	30.8212	30.7814	30.8581	30.6067	30.7948	30.7412	30.9551	30.7754	30.6764	30.8272	0.930447	0.0545517	0.985862	0.5861	0.931464	0.0201802
A0A0G2JSH5	A0A0G2JSH5_RAT	unreviewed	Serum albumin	46	36.9797	36.3552	35.7439	35.9346	35.5834	35.7374	35.8418	36.8163	35.7923	37.527	37.4281	36.3799	36.2597	37.2763	36.1822	36.4486	36.1561	37.015	37.2601	36.7883	37.0324	36.0746	37.5028	36.7885	36.7725	36.1952	35.8081	37.4899	37.0755	36.9868	36.9468	36.3491	36.689	36.3152	36.7697	36.9702	36.2441	37.407	36.5646	1.35428	0.0526785	1.38469	0.0970309	1.28204	0.0818546
A0A0G2JSH9	A0A0G2JSH9_RAT	unreviewed	Peroxiredoxin-2 (RCG51106, isoform CRA_d)	9	32.1943	31.858	32.0911	32.0538	32.1066	31.9568	31.9461	32.2075	32.0008	32.1789	32.0416	32.3902	31.9594	32.2772	32.2062	32.2554	32.1648	31.908	32.108	31.8968	32.2538	32.4861	32.0436	32.3172	32.383	32.134	32.1963	32.2464	31.9549	32.0192	32.3392	32.1855	32.2667	32.1447	32.2508	32.2956	32.1871	31.9168	32.035	1.05523	0.257093	1.10492	0.0592679	1.0881	0.0516162
A0A0G2JSK1	A0A0G2JSK1_RAT	unreviewed	Protein Serpina3c (RCG20603)	11	29.8369	29.82	29.0766	29.4314	29.2123	29.2521	29.2099	29.7086	29.2922	30.2638	30.181	29.4422	29.5091	29.8792	29.3216	29.1222	29.1567	29.4694	29.7707	29.5022	29.8616	29.2095	30.0794	29.5151	29.8237	29.2598	29.0496	30.1578	29.8006	29.7343	29.3934	29.4825	29.4455	29.4769	29.3117	29.4292	29.339	29.8522	29.4028	1.02918	0.726273	1.08217	0.52369	0.939265	0.71229
A0A0G2JSK5	A0A0G2JSK5_RAT	unreviewed	Integrin beta 1 (Fibronectin receptor beta) (Integrin beta-1)	5	26.327	25.965	26.1554	26.204	27.0537	26.4635	26.7116	26.1537	26.4041	26.1948	26.5965	26.2807	26.6483	26.5531	26.9309	27.122	26.4326	27.16	26.3851	26.6899	26.3333	26.1947	26.6077	26.4452	26.0854	26.2898	26.8025	26.0225	26.7112	26.2233	26.2366	25.9704	26.6704	26.9442	26.5675	26.8686	26.4287	26.8998	26.5571	1.21553	0.0496316	1.00218	0.92881	1.15296	0.175812
A0A0G2JSL2	A0A0G2JSL2_RAT	unreviewed	RCG58353, isoform CRA_e (Trafficking protein particle complex subunit 4)	2	25.0088	25.4819	25.0333	25.5295	25.0848	25.6504	25.2037	25.6488	25.1372	26.0169	25.127	25.2005	25.3811	25.0152	25.52	25.7893	25.8012	25.215	26.1574	25.0825	25.7232	25.12	25.7939	25.2451	26.0379	24.9031	25.9082	25.9878	25.2622	26.2361	25.0352	25.8366	24.8335	25.6144	25.1031	25.5454	25.5671	24.8553	25.5237	1.06017	0.628631	1.19992	0.236563	0.965162	0.734781
A0A0G2JSM8	A0A0G2JSM8_RAT	unreviewed	Cell division control protein 42 homolog (Cell division cycle 42 homolog (S. cerevisiae), isoform CRA_b)	5	28.8977	29.218	28.8531	28.6743	28.3959	28.3271	28.5215	28.6239	28.7319	28.7114	28.8038	28.3669	28.6893	28.3	28.5498	28.3549	28.1223	28.5788	28.5296	28.8256	28.4225	28.4149	28.4934	28.3732	29.1505	28.8488	28.4489	28.5846	28.6371	28.5092	28.6516	28.9256	28.8397	28.3225	28.3559	28.4432	28.665	28.7366	28.5452	0.871666	0.0807081	0.939649	0.457206	0.937002	0.440315
A0A0G2JSP8	A0A0G2JSP8_RAT	unreviewed	Creatine kinase M-type (Creatine kinase, muscle)	6	29.0524	29.5043	29.1093	29.4057	29.1056	29.5655	29.2347	29.4616	29.3034	29.1622	29.3141	29.2592	29.6098	28.9509	29.5937	29.0089	29.384	29.1329	29.3736	28.8569	29.3737	29.049	29.5314	28.9808	29.4923	29.2174	29.4014	29.1867	29.2338	29.1887	28.906	29.3928	28.8798	29.3541	28.8241	29.2472	29.4229	29.117	29.3288	0.984693	0.753414	0.974878	0.671413	0.919923	0.209675
A0A0G2JSQ9	A0A0G2JSQ9_RAT	unreviewed	Proline-, glutamic acid- and leucine-rich protein 1	2	23.2428	23.0427	23.0695	23.3012	23.2178	23.919	23.5441	23.5068	23.1509	23.6451	22.7907	23.5306	23.2308	23.0937	23.7031	23.566	23.5568	22.3506	23.957	23.1894	23.9278	22.9965	23.4421	23.5357	23.4887	23.3471	23.8147	23.9022	23.3068	23.8257	23.3263	23.5939	23.1941	23.5293	23.3631	23.4789	23.4448	22.8729	23.6323	1.02352	0.956255	1.1125	0.2595	1.00555	0.884038
A0A0G2JSR4	A0A0G2JSR4_RAT	unreviewed	RCG34857 (Signal transducer and activator of transcription 5B)	2	26.6147	26.7799	26.7465	26.4858	26.5502	26.199	26.4472	25.9688	26.4914	25.813	26.5577	26.8601	26.4342	26.4724	26.3029	25.9197	25.9474	27.0526	26.2524	26.5141	26.2542	26.6188	26.5655	26.4637	26.2186	26.1159	26.1925	26.7545	26.4824	26.0145	26.7255	26.8532	25.9246	25.9792	26.3233	26.2411	26.4657	26.3424	25.8542	1.00898	0.969785	0.972999	0.830835	0.93218	0.487087
A0A0G2JSR7	A0A0G2JSR7_RAT	unreviewed	Matrin-3 (RCG49469, isoform CRA_a)	21	31.3887	31.3378	31.4441	31.4271	31.6074	31.5878	31.6633	31.3811	31.7056	31.4946	31.3888	31.4835	31.424	31.5162	31.4793	31.6506	31.4681	31.8406	31.3952	31.6967	31.4133	31.5208	31.4176	31.5422	31.2699	31.5459	31.4511	31.4587	31.7657	31.5287	31.4371	31.4956	31.3903	31.5822	31.576	31.4851	31.2874	31.6972	31.6987	1.01479	0.748501	0.997584	0.951417	1.00933	0.835321
A0A0G2JSS8	A0A0G2JSS8_RAT	unreviewed	Peroxiredoxin 5, isoform CRA_c (Peroxiredoxin-5, mitochondrial)	8	32.0012	32.1958	31.9527	32.0581	31.6838	31.8215	31.6417	31.7921	31.4022	31.9362	31.75	31.9158	31.9648	31.5362	31.8504	31.4695	31.7226	31.3985	31.9113	31.6745	31.8823	31.7909	31.8486	31.6607	32.0559	31.5707	31.7741	31.9682	31.722	31.8241	31.7125	32.0647	31.5928	31.7926	31.644	31.822	31.8648	31.5003	31.8395	0.920862	0.233149	0.961735	0.610065	0.935119	0.353417
A0A0G2JSS9	A0A0G2JSS9_RAT	unreviewed	Atlastin-3	2	26.0843	26.2144	26.0948	25.7656	26.1531	25.6999	25.9277	26.2313	26.191	26.1032	25.6361	25.7224	25.5677	25.5679	25.5119	25.9858	25.5418	25.4857	25.7594	25.4631	25.143	25.6893	25.5312	25.6304	25.6952	25.853	25.9659	25.9097	25.5513	25.987	25.7336	25.6856	25.8371	24.9831	25.42	25.7287	26.0887	25.5561	25.7365	0.725588	3.64904e-05	0.81761	0.00294661	0.763885	0.00263951
A0A0G2JSU1	A0A0G2JSU1_RAT	unreviewed	Amino acid transporter	8	33.2014	33.4762	33.0922	33.296	33.0374	33.4629	33.3191	33.1071	33.2523	32.9546	33.1519	33.3337	33.421	33.1047	33.4042	33.2024	33.304	33.2076	33.1511	33.3093	33.2076	33.1665	33.4808	33.2988	33.513	32.9757	33.3348	33.1315	33.2459	33.1811	33.2525	33.3924	33.0681	33.2642	33.1612	33.4093	33.1776	33.1399	33.065	1.01989	0.587845	1.02681	0.631445	0.993066	0.939414
A0A0G2JSU3	A0A0G2JSU3_RAT	unreviewed	Protein SET	3	28.0394	28.0069	28.1052	27.8784	27.5571	28.0217	27.7874	28.1726	28.1548	28.2158	28.3358	28.2036	28.062	28.0249	28.0122	27.8627	28.0377	27.5909	28.088	28.2596	28.1596	28.0994	28.1562	28	27.9725	27.8307	27.9249	28.0786	28.2012	28.0046	28.1513	28.25	27.943	28.1686	27.9214	27.911	28.2559	28.2456	27.9543	1.04546	0.478532	1.01942	0.647481	1.0644	0.268822
A0A0G2JSU4	A0A0G2JSU4_RAT	unreviewed	N-myc downstream regulated gene 2, isoform CRA_b (Protein NDRG2)	14	32.1569	32.1575	32.2546	32.2325	32.2915	32.1996	32.4131	32.1863	32.2186	32.2936	31.9593	32.27	32.086	32.1285	32.0451	32.254	32.055	32.2561	32.111	32.1639	31.8088	32.2463	32.1449	32.1139	32.338	32.3068	32.077	32.2214	32.1107	32.3214	32.2886	31.901	32.2962	32.1283	32.167	32.0432	32.2478	32.0144	32.2202	0.911938	0.0126105	0.979211	0.452446	0.938505	0.0742463
A0A0G2JSV6	A0A0G2JSV6_RAT	unreviewed	Protein Hba-a2 (RCG34342, isoform CRA_a)	14	36.9217	36.8126	36.9409	37.0383	37.3894	36.5375	36.7294	36.7459	36.4221	37.1514	36.7388	37.6764	37.4543	37.9168	37.255	37.3069	37.534	37.3549	37.8892	37.3424	37.5583	37.7902	37.8103	37.7605	37.5765	37.2497	37.152	37.8793	37.9657	37.3179	37.825	37.3985	37.8428	37.6269	37.9346	37.6438	38.4029	38.3781	38.2379	1.51	0.000327271	1.67425	3.72367e-05	2.09214	1.53197e-06
A0A0G2JSV9	A0A0G2JSV9_RAT	unreviewed	UAP56-interacting factor	2	24.0778	24.1091	23.9089	24.4117	23.9828	24.5265	24.132	24.1873	23.5891	24.1033	23.7618	23.9924	24.2351	23.8637	24.7465	23.8471	24.5841	23.1453	24.1951	23.4298	24.278	23.9709	24.1698	23.7313	24.4153	24.1647	24.3992	23.899	23.6364	23.8662	23.8275	24.0496	23.7239	24.2278	23.7629	24.2374	24.0792	23.2652	24.0818	0.967264	0.576565	0.951657	0.550537	0.883614	0.171952
A0A0G2JSW3	A0A0G2JSW3_RAT	unreviewed	Hemoglobin subunit beta-1 (RCG39881, isoform CRA_b)	22	37.1832	37.5868	37.141	37.8515	37.6532	37.1025	37.0267	37.2874	36.8892	37.4327	37.3847	38.0002	38.215	37.9939	37.903	37.49	37.9178	37.4872	38.3468	37.8059	38.1659	38.1171	38.5177	37.8809	37.9991	37.4953	37.695	38.2321	38.4526	37.6236	37.9193	38.1611	38.0356	38.2092	38.1206	38.1159	38.8476	38.8447	38.6166	1.4825	0.000525121	1.6203	0.000332425	2.0191	4.32955e-06
A0A0G2JSW5	A0A0G2JSW5_RAT	unreviewed	Potassium voltage-gated channel subfamily D member 3	3	27.1252	27.1738	27.1408	27.4955	27.3981	27.6846	27.5801	27.3284	27.6093	27.1191	27.4226	27.0375	27.3371	27.3149	27.3353	27.5179	27.2725	27.8861	27.1228	27.5672	27.4353	26.9576	27.5235	27.3159	26.8488	27.261	27.5973	27.4914	27.5561	27.343	27.0691	27.4411	27.1891	27.4938	27.3959	27.4197	27.0925	27.6725	27.2126	1.01579	0.833624	0.973804	0.697762	0.9753	0.732842
A0A0G2JSY2	A0A0G2JSY2_RAT	unreviewed	Calpastatin	8	26.9068	26.8623	26.8222	26.9504	27.0753	27.2726	26.9224	27.1302	26.9378	26.9737	26.9526	26.9477	27.071	27.0195	27.1366	26.981	27.1531	27.0697	27.1585	27.1623	27.0694	26.8537	26.8384	26.9374	26.8482	26.9135	27.3004	27.1887	27.1756	27.0393	26.8689	26.8386	27.0403	27.3211	27.0125	27.2559	27.3174	27.0915	27.15	1.05434	0.114404	1.02004	0.727069	1.08526	0.133538
A0A0G2JT23	A0A0G2JT23_RAT	unreviewed	Protein Nrbp2 (RCG60152, isoform CRA_a)	3	25.4865	25.9849	25.5724	25.8176	25.4689	25.6143	25.6704	25.5694	25.7523	25.4975	25.9042	25.9868	25.9213	25.7928	25.8702	25.5496	25.9605	26.0976	25.5853	25.7698	25.944	25.6476	25.9593	25.7384	25.7667	25.5192	25.9737	25.5106	25.5378	25.6415	25.5774	25.8115	25.6746	25.9899	25.8981	25.9359	25.892	25.9957	25.8096	1.15609	0.00959808	1.04027	0.485208	1.14592	0.0122297
A0A0G2JT26	A0A0G2JT26_RAT	unreviewed	Protein Strip2	2	26.717	27.4161	27.0583	27.3852	26.9594	27.2268	26.5318	27.4251	27.1104	26.8949	27.5681	27.0644	27.3663	26.8479	26.8468	26.626	27.1435	26.8269	27.06	27.4024	27.1625	26.8859	27.3918	26.8319	26.8035	26.5106	27.1455	27.3149	26.9705	27.1663	26.8674	27.3748	26.6524	27.2298	26.6233	27.2191	27.338	27.0576	27.3383	1.00594	0.934777	0.94965	0.607724	1.00226	0.969527
A0A0G2JT45	A0A0G2JT45_RAT	unreviewed	Protein Cab39l	2	24.8642	25.1841	25.1228	25.2297	25.3777	25.3872	25.6363	25.2318	25.4753	25.4883	24.9838	25.3829	25.3748	25.0293	25.4137	25.4045	25.1844	25.6771	25.6732	25.4969	25.4807	25.2391	25.329	25.2238	25.0518	25.4425	25.5395	25.7184	25.4755	25.6306	25.0118	25.4329	24.9376	25.6282	25.7036	25.6279	25.234	26.1546	25.9818	1.05278	0.464597	1.07544	0.303706	1.19831	0.15235
A0A0G2JT48	A0A0G2JT48_RAT	unreviewed	Microtubule-associated protein RP/EB family member 1	2	26.8111	26.7915	26.7758	26.8369	26.7708	26.8957	26.7055	26.7665	26.8607	26.7673	26.169	26.7008	26.8492	26.2338	26.5667	26.4722	26.4119	26.5241	26.3708	26.662	26.395	26.5026	26.6687	26.3332	26.7156	26.3551	26.5815	26.7255	26.5719	26.587	26.2934	26.3603	26.4065	26.5659	26.1551	26.4355	26.3616	26.495	26.3502	0.812635	0.00015339	0.850929	0.000129211	0.750291	1.36715e-08
A0A0G2JT50	A0A0G2JT50_RAT	unreviewed	Growth arrest-specific protein 7	12	29.1557	29.3363	29.4055	29.4345	29.3848	29.5164	29.5408	29.3446	29.5278	29.1737	29.04	29.2564	29.4568	29.2937	29.4071	29.353	29.3308	29.7525	29.3705	29.5488	29.2147	29.2124	29.3247	29.3372	29.2352	29.2903	29.3598	29.3723	29.5582	29.1035	29.3109	29.5327	29.2279	29.4423	29.4334	29.3198	29.3716	29.4963	29.4746	0.992459	0.823018	0.951105	0.25152	1.01147	0.734524
A0A0G2JT52	A0A0G2JT52_RAT	unreviewed	Complement C4 (Fragment)	2	24.0681	24.0985	23.9514	24.0485	24.1035	24.041	24.267	23.7873	24.4632	24.7849	24.2545	24.3822	24.1229	24.8421	24.1115	24.3586	23.8741	24.7124	24.6085	24.2009	24.3264	24.1549	24.3966	24.4967	24.5414	24.6881	24.2133	24.4775	24.5847	24.303	24.4038	24.304	24.292	23.604	24.6268	24.2122	24.6306	24.3805	24.3259	1.13512	0.154643	1.18927	0.0261113	1.1069	0.285918
A0A0G2JT63	A0A0G2JT63_RAT	unreviewed	Protein Cyfip2	28	31.0523	31.0733	31.0177	31.1521	31.1323	31.1612	31.1877	30.971	30.9886	31.0523	30.8484	31.1049	30.9103	30.9416	31.1088	30.8955	31.0239	31.0016	30.9957	30.8914	30.877	31.0831	31.0316	31.0938	31.2534	30.9783	31.1992	31.0415	31.0358	31.0705	30.8286	30.7834	30.9654	31.0656	30.9002	31.004	31.0059	30.9132	31.0127	0.9237	0.00521801	1.00638	0.820138	0.910108	0.00259615
A0A0G2JT64	A0A0G2JT64_RAT	unreviewed	Protein Akr1b10	2	27.8747	26.1051	27.1975	27.5662	27.1172	26.0003	28.0075	27.3466	26.0893	27.3915	25.7776	26.5206	25.7249	25.5642	26.6755	25.0623	25.4121	27.0749	25.8901	25.8956	25.9178	26.4336	25.8465	25.3987	26.4595	25.7419	26.9073	26.077	27.5213	28.2551	25.5919	26.1268	26.4517	27.5689	25.8721	25.7921	27.3892	26.3143	26.0987	0.44836	0.00114447	0.744656	0.164293	0.611778	0.0456468
A0A0G2JT78	A0A0G2JT78_RAT	unreviewed	Protein Rab6b	7	30.3777	30.623	30.4347	30.4072	30.4927	30.33	30.4515	30.3861	30.686	30.3255	30.3314	30.48	30.6975	30.22	30.373	30.2312	30.3236	30.3952	30.2315	30.5792	30.3493	30.4058	30.507	30.3921	30.5267	30.303	30.2689	30.4641	30.4504	30.2913	30.2481	30.4934	30.3691	30.2484	30.242	30.3626	30.2096	30.4362	30.5472	0.955449	0.265857	0.964478	0.327654	0.932622	0.0873684
A0A0G2JT93	A0A0G2JT93_RAT	unreviewed	Catenin (Cadherin associated protein), beta 1, isoform CRA_a (Catenin beta-1)	19	30.8717	30.8645	30.8556	30.8781	30.9283	30.9801	31.0393	30.7906	30.9986	30.7409	30.8103	30.9447	30.8488	30.8584	30.8544	30.9402	30.8775	31.0005	30.7242	30.9837	30.7204	30.9857	30.8187	30.9165	30.8908	30.929	30.9533	30.8023	30.9293	30.7606	30.8217	30.7989	30.8476	30.9103	30.92	30.9064	30.7129	30.9663	30.937	0.982623	0.54236	0.994256	0.853037	0.981827	0.529812
A0A0G2JTA0	A0A0G2JTA0_RAT	unreviewed	FAS-associated factor 2 (RCG24095, isoform CRA_b)	9	28.2436	28.4081	28.287	28.165	28.286	28.1887	28.2877	28.2046	28.3577	28.1899	28.2866	28.3758	28.2216	28.294	28.1014	28.2824	28.1134	28.2072	28.0774	28.1906	28.1822	28.3421	28.2099	28.284	28.2283	28.1521	28.1696	28.2441	28.2508	28.1842	28.2304	28.3008	28.158	28.0887	28.1826	28.0918	28.1738	28.2829	28.2304	0.966578	0.202543	0.977235	0.331216	0.953441	0.0700204
A0A0G2JTA1	A0A0G2JTA1_RAT	unreviewed	Protein Ppp2r5e	8	28.651	28.4503	28.842	28.6131	28.6804	28.4807	28.7438	28.5405	28.6786	28.5941	28.3384	28.7493	28.6532	28.6756	28.4763	28.7569	28.4384	28.7097	28.4382	28.7739	28.3958	28.746	28.4407	28.7662	28.7917	28.5912	28.4325	28.4684	28.7567	28.5741	28.6652	28.4958	28.6494	28.4847	28.636	28.4288	28.4276	28.5872	28.6576	0.971955	0.485053	0.995555	0.887576	0.952844	0.195565
A0A0G2JTA7	A0A0G2JTA7_RAT	unreviewed	Protein Rasal2	14	27.8091	28.2427	27.788	28.0217	27.6219	27.9449	27.72	27.7889	27.6105	27.7749	27.8513	27.844	28.0418	27.3938	28.0202	27.4598	27.8944	27.3428	27.7254	27.6961	27.8966	27.8932	28.0087	27.6927	28.2635	27.8435	27.9246	27.7188	27.6199	27.5797	27.7217	28.0654	27.5275	27.8573	27.4858	27.8167	28.1884	27.6472	27.728	0.943804	0.364282	1.00615	0.949095	0.969135	0.611795
A0A0G2JTB2	A0A0G2JTB2_RAT	unreviewed	Protein Gbe1	11	27.2374	27.4587	27.2716	27.4119	27.4818	27.5398	27.6378	27.2298	27.5554	27.4186	27.3702	27.3944	27.3217	27.3119	27.3071	27.2981	27.4681	27.53	27.3094	27.5166	27.2509	27.3027	27.3557	27.3041	27.1572	27.2711	27.4053	27.6526	27.7415	27.5793	27.0889	27.2906	27.0727	27.4218	27.4485	27.388	27.351	27.7672	27.4975	0.96144	0.314376	1.0003	0.944615	0.968019	0.510814
A0A0G2JTB5	A0A0G2JTB5_RAT	unreviewed	Actin-binding LIM protein 2	9	27.631	27.6335	27.8756	27.7032	28.0037	27.7159	28.0381	27.6303	28.1324	27.5528	27.2755	27.8802	27.461	27.5306	27.4774	27.9512	27.5519	27.8686	27.4055	27.8324	27.2197	27.6668	27.1933	27.6337	27.4889	27.8739	27.5511	27.6968	27.8599	27.6164	27.5899	27.302	27.6881	27.4354	27.9199	27.4849	27.5201	27.7651	27.6076	0.872057	0.0585251	0.887326	0.0853923	0.868109	0.038492
A0A0G2JTC5	A0A0G2JTC5_RAT	unreviewed	Prelamin-A/C	15	29.4497	29.3047	29.4869	29.3381	29.513	29.3436	29.4483	29.1433	29.4021	29.446	29.4353	29.4245	29.4722	29.4363	29.2176	29.5022	29.3275	29.5041	29.3061	29.4649	29.2332	29.4698	29.394	29.5833	29.3472	29.4767	29.2034	29.2871	29.6926	29.3218	29.4408	29.3091	29.4024	29.2945	29.6408	29.3732	29.5472	29.56	29.4658	1.00364	0.907137	1.02501	0.603833	1.04337	0.260288
A0A0G2JTD8	A0A0G2JTD8_RAT	unreviewed	Protein Mark4	6	27.3535	27.498	27.1382	27.4412	26.9618	27.2568	26.9854	27.205	27.1965	27.1143	27.1577	27.2059	27.1626	26.9499	26.9902	26.8358	26.9802	27.1719	27.2614	27.2152	27.0926	27.0536	27.1672	27.0913	27.0396	26.8555	27.1795	27.325	27.0872	27.2986	27.1446	27.367	26.7792	27.0858	26.9225	27.0225	27.3253	27.064	27.2213	0.916134	0.0907197	0.935053	0.22862	0.926116	0.201117
A0A0G2JTG1	A0A0G2JTG1_RAT	unreviewed	10 kDa heat shock protein, mitochondrial	5	31.6834	31.2817	31.5238	31.1786	31.5656	31.0556	31.5988	30.9942	31.6353	31.3062	31.2053	31.4795	31.217	31.51	30.9889	31.7956	31.106	31.7696	30.871	31.4434	31.0345	31.5567	31.2506	31.4047	31.2719	31.3849	31.0259	31.1414	31.61	31.3156	31.5016	31.2546	31.4477	31.0452	31.6444	31.1767	31.0994	31.4983	31.5286	0.959354	0.572438	0.957949	0.610221	0.977692	0.804302
A0A0G2JTG7	A0A0G2JTG7_RAT	unreviewed	Heterogeneous nuclear ribonucleoprotein H (Heterogeneous nuclear ribonucleoprotein H1, isoform CRA_b)	11	30.8311	30.8103	30.8365	30.93	30.8819	30.9773	30.9774	30.745	30.9424	30.9964	30.8794	30.8346	30.811	30.7451	30.8401	31.0089	30.7021	31.1751	30.9914	30.9959	30.8898	30.8413	30.8418	30.8233	30.7615	30.844	30.8832	31.0198	31.023	31.0028	30.8128	30.8688	30.7927	31.105	30.8682	31.0176	30.8094	31.0979	31.0998	1.00588	0.924939	1.00088	0.988887	1.03675	0.359168
A0A0G2JTH4	A0A0G2JTH4_RAT	unreviewed	Leukocyte surface antigen CD47	4	28.4069	28.194	28.4095	27.9033	28.3766	28.2106	28.3448	28.2359	28.4292	28.4911	28.1534	28.4716	28.0555	28.4274	28.09	28.3794	28.341	28.3689	28.2373	28.2834	28.1409	28.4964	28.0174	28.5118	28.3221	28.3822	28.1474	28.214	28.2589	28.2294	28.4212	28.0979	28.3987	27.9583	28.5118	28.1922	28.4597	28.2481	28.2665	0.976334	0.644719	0.99005	0.861304	0.989576	0.842598
A0A0G2JTH7	A0A0G2JTH7_RAT	unreviewed	Protein Ube3a	11	27.4611	27.561	27.4189	27.7279	27.5604	27.664	27.6239	27.5186	27.7436	27.7886	27.536	27.4204	27.5356	27.4006	27.5766	27.5783	27.5858	27.6891	27.6516	27.7893	27.6171	27.4983	27.7318	27.5239	27.2946	27.4236	27.6293	27.5775	27.7932	27.7555	27.2697	27.6054	27.4849	27.6733	27.6712	27.7296	27.5	28.04	27.5748	0.981015	0.608248	0.984554	0.70129	1.0131	0.901978
A0A0G2JTN4	A0A0G2JTN4_RAT	unreviewed	Protein LOC100912917	18	28.7874	28.9141	28.9763	28.8333	28.9486	28.7556	28.8315	28.8385	28.9309	28.8294	28.7911	28.8193	28.8754	28.9019	28.925	29.032	28.8178	28.8089	28.893	28.8097	28.8722	28.8677	28.9166	28.9358	28.8807	29.0204	28.8093	28.8885	28.6845	29.0599	28.9456	29.0728	28.961	28.8733	28.988	28.7913	28.7617	28.8112	28.8364	1.00222	0.917963	1.02344	0.47119	1.02145	0.489089
A0A0G2JTN5	A0A0G2JTN5_RAT	unreviewed	UMP-CMP kinase (EC 2.7.4.14) (Deoxycytidylate kinase) (CK) (dCMP kinase) (Nucleoside-diphosphate kinase) (EC 2.7.4.6) (Uridine monophosphate/cytidine monophosphate kinase) (UMP/CMP kinase) (UMP/CMPK)	4	28.7529	28.9184	28.7325	28.7686	28.677	28.6625	28.7267	28.6851	28.8734	28.6453	28.7742	28.7597	29.0316	28.7147	28.792	28.6689	28.7312	28.9003	28.748	28.9446	28.8096	28.9439	28.8799	28.7901	28.8863	28.7727	28.7639	28.7391	28.8514	28.7528	28.7736	28.89	28.7074	28.7895	28.9342	28.7102	28.7086	28.8923	28.9112	1.04522	0.169676	1.05324	0.0604278	1.04896	0.122147
A0A0G2JTR4	A0A0G2JTR4_RAT	unreviewed	Protein Abr	13	29.4155	29.309	29.4545	29.1669	29.5014	29.1996	29.3311	29.2862	29.1547	29.2942	29.0634	29.3851	29.196	29.3357	29.1081	29.3156	29.2446	29.1194	29.1667	29.1468	28.9711	29.3517	29.1622	29.3773	29.4052	29.3431	29.119	29.3045	29.1857	29.2227	29.28	29.1821	29.3456	29.0477	29.1626	28.99	29.2281	29.0476	29.278	0.917506	0.0303459	0.974125	0.485111	0.909024	0.0235321
A0A0G2JTS0	A0A0G2JTS0_RAT	unreviewed	Disabled homolog 2-interacting protein	10	27.2032	27.412	27.2143	27.0433	27.1803	27.2039	27.3039	26.9572	27.1413	27.0572	27.2867	27.2561	27.1607	27.1149	27.1616	27.1895	27.1261	27.1555	27.046	27.1213	26.9371	27.2542	27.2167	27.3007	27.3806	27.1615	27.1647	26.8277	27.0032	26.9906	27.1784	27.1452	27.0795	27.0708	27.0685	26.9469	26.958	27.0318	27.1581	0.977486	0.549878	0.983841	0.703243	0.930331	0.0647949
A0A0G2JTS3	A0A0G2JTS3_RAT	unreviewed	Vacuolar protein sorting-associated protein 29 (Vesicle protein sorting 29)	5	29.4557	29.4832	29.4805	29.6145	29.6514	29.5341	29.7559	29.3552	29.6623	29.4284	29.4928	29.5765	29.4368	29.4643	29.5996	29.519	29.4091	29.6744	28.9801	29.8778	29.3741	29.5418	29.5617	29.5178	29.3486	29.5951	29.4174	29.2959	29.7485	29.3971	29.4123	29.4969	29.4393	29.4515	29.6486	29.4718	29.4195	29.8471	29.4272	0.972116	0.530002	0.966393	0.417237	0.981088	0.639759
A0A0G2JTT6	A0A0G2JTT6_RAT	unreviewed	Protein Herc1	3	24.3857	24.9723	24.4681	24.3975	24.5543	24.9539	24.4948	24.5369	24.5902	24.5992	24.6964	24.205	24.636	23.7861	24.623	24.2698	24.4723	24.2437	24.3373	24.0308	24.5646	24.3121	24.9554	24.2351	24.2973	24.0142	24.8298	25.0724	24.2463	24.787	24.1999	24.6291	23.5507	24.8314	24.0102	24.4739	24.5214	24.2761	24.07	0.85041	0.0373095	0.975145	0.632535	0.822961	0.0395204
A0A0G2JTW1	A0A0G2JTW1_RAT	unreviewed	Protein Rap2a (RCG36946)	6	28.4412	28.5024	28.3623	28.5246	28.5091	28.3498	28.6161	28.1805	28.5445	28.3795	28.3182	28.4882	28.2649	28.2848	28.3813	28.3725	28.1331	28.6533	28.3856	28.6881	28.1737	28.434	28.3816	28.2446	28.1904	28.51	28.4183	28.3508	28.5932	28.3359	28.2924	28.4312	28.2663	28.3318	28.3967	28.2886	28.3268	28.6437	28.3724	0.95981	0.35289	0.961404	0.33825	0.953016	0.232702
A0A0G2JTW9	A0A0G2JTW9_RAT	unreviewed	Protein Hbb-b1	13	35.1481	35.4931	35.1097	35.7795	35.6788	34.9492	35.1951	35.078	34.8951	35.32	35.1388	36.0455	36.257	35.998	35.7758	35.5337	35.7658	35.5633	36.1244	35.8695	35.8807	35.7935	36.3604	35.9153	35.9943	35.5236	35.605	36.0789	36.4578	35.4663	35.787	35.7853	35.7493	35.9546	36.1711	36.01	36.679	36.8901	36.528	1.4641	0.000623082	1.57552	0.000460216	1.91531	4.53261e-05
A0A0G2JTY5	A0A0G2JTY5_RAT	unreviewed	Glutathione S-transferase omega-2	2	28.0757	27.84	28.0097	27.7567	28.249	27.4644	28.2597	27.4979	28.2628	27.5746	27.6871	28.2284	27.9245	27.9942	27.5682	28.1275	27.4945	28.0371	27.2588	28.2314	27.3452	28.1542	27.7228	28.1235	27.7608	27.9974	27.443	27.4905	28.2139	27.694	27.893	27.6164	27.9716	27.4818	28.0015	27.4473	27.4511	28.0347	27.8518	0.944084	0.546719	0.959156	0.70077	0.894218	0.274084
A0A0G2JTZ9	A0A0G2JTZ9_RAT	unreviewed	Protein Abcg3l1	1	20.7405	23.8084	22.8403	22.6322	19.7868	23.3191	22.4782	23.2201	19.6925	22.8205	23.1324	21.8282	23.0291	22.2325	23.4638	21.0524	20.6761	21.7907	21.8941	22.8032	22.4909	22.6433	21.2746	21.6554	22.639	21.7375	20.0926	20.9269	21.421	22.4089	21.5342	21.2925	21.5299	22.502	22.9549	22.8763	20.4752	21.4874	20.2316	0.865801	0.87577	0.573507	0.399412	0.609445	0.423887
A0A0G2JU11	A0A0G2JU11_RAT	unreviewed	Rap guanine nucleotide exchange factor 2	34	30.3016	30.3674	30.3001	30.528	30.3617	30.5853	30.3858	30.4022	30.3868	30.3137	30.1899	30.3476	30.2664	30.1621	30.4844	30.1972	30.3701	30.3761	30.3525	30.177	30.4051	30.2504	30.2736	30.2272	30.2672	30.2139	30.4766	30.5116	30.2318	30.388	30.267	30.431	30.1501	30.5786	30.2424	30.4297	30.3058	30.2364	30.3317	0.939681	0.0568479	0.948412	0.122228	0.958947	0.240513
A0A0G2JU15	A0A0G2JU15_RAT	unreviewed	Protein Ptcd3	4	26.6632	26.9376	26.3419	27.2614	26.2695	26.9496	26.6942	26.687	26.2588	26.9366	27.0974	26.8077	26.8158	26.588	26.9294	26.6033	26.4877	26.5856	26.4509	26.5433	27.051	26.3511	27.0313	26.3936	26.6455	26.3842	26.6884	26.7466	26.7113	27.1914	26.608	26.7929	25.8775	26.7017	26.5842	26.8057	26.4176	26.6448	26.4746	1.00402	0.850118	0.9825	0.905302	0.890653	0.292626
A0A0G2JU28	A0A0G2JU28_RAT	unreviewed	Glutamate receptor 4 (Glutamate receptor, ionotropic, 4, isoform CRA_a)	7	28.319	28.281	28.4102	28.2306	28.5443	28.376	28.6574	28.1845	28.3239	28.1112	28.1802	28.4008	28.2238	28.413	28.5726	28.4062	28.3886	28.4437	28.0981	28.4292	28.1858	28.3844	28.2315	28.5983	28.5203	28.4892	28.3931	28.1967	28.3674	28.0851	28.3347	28.1501	28.3828	28.3626	28.4559	28.3743	28.1756	28.219	28.2733	0.996135	0.957775	1.01321	0.803795	0.968729	0.532828
A0A0G2JU43	A0A0G2JU43_RAT	unreviewed	Protein LOC100361920	2	27.9016	27.5442	27.9796	27.7727	28.0632	27.6432	28.1526	27.6907	28.2844	27.5393	27.7401	27.9557	27.8885	28.0276	27.7814	28.2091	27.6155	28.2671	27.733	28.2971	27.7797	27.8251	27.7182	27.9956	27.3031	28.0529	27.8406	27.7724	28.1253	27.9246	27.9458	27.8528	28.0002	27.7981	28.1719	27.8883	27.7038	28.5006	28.0059	1.05355	0.475621	0.984998	0.882091	1.09043	0.278012
A0A0G2JU49	A0A0G2JU49_RAT	unreviewed	Protein Mtx1	6	27.2058	26.9888	27.0401	27.1747	27.2863	27.3732	27.4976	26.9776	27.1883	27.3883	27.0759	27.1303	26.8576	27.021	27.2484	27.2514	27.1785	27.5516	27.1002	27.1178	27.2597	27.0863	27.1927	27.1799	26.9546	27.2266	27.3009	27.3424	27.2929	27.1922	26.9121	26.7554	27.1207	27.2143	27.2194	27.2821	27.2355	27.383	27.0584	0.966564	0.529212	0.985524	0.826482	0.946585	0.35674
A0A0G2JU77	A0A0G2JU77_RAT	unreviewed	Eukaryotic translation initiation factor 3 subunit K (eIF3k) (Eukaryotic translation initiation factor 3 subunit 12) (eIF-3 p25)	3	25.8926	25.919	25.924	26.0931	26.1934	26.2304	26.2324	25.929	26.0322	26.4396	26.148	25.9372	26.1259	25.7927	26.0031	26.0613	25.8537	26.207	26.4524	26.1048	26.1608	25.921	26.1862	25.8375	26.1568	26.0614	25.8549	26.1339	26.2181	26.2684	26.0308	25.7873	25.8151	26.0639	26.1685	26.2993	26.1804	26.1056	26.2669	0.991977	0.885604	0.986046	0.82663	0.993384	0.916913
A0A0G2JU96	A0A0G2JU96_RAT	unreviewed	Protein Ahnak	32	28.674	28.9841	28.77	29.1779	28.7204	29.0713	28.4612	28.6069	28.1865	29.0791	29.0341	28.5771	29.4734	28.9941	29.0329	28.7783	29.2581	28.5596	28.9374	28.7911	29.0224	28.8912	29.4384	28.8434	29.4176	28.7594	28.8708	28.6477	29.2173	28.8288	28.9496	28.9042	28.7516	29.0387	28.9079	29.1445	29.555	28.7497	29.2441	1.12652	0.178488	1.16076	0.135579	1.18603	0.0708464
A0A0G2JUA5	A0A0G2JUA5_RAT	unreviewed	Protein Ahnak	33	28.7626	29.0458	28.8664	29.256	28.7885	29.1442	28.5276	28.7084	28.2877	29.1398	29.1005	28.6872	29.5468	29.0686	29.121	28.8528	29.3198	28.6382	29.0008	28.8519	29.1055	28.9778	29.484	28.9265	29.4834	28.8313	28.9536	28.7189	29.2762	28.885	29.0272	29.0049	28.829	29.1188	28.9754	29.2101	29.6061	28.8141	29.2913	1.12415	0.17704	1.15243	0.143545	1.17829	0.0725083
A0A0G2JUD2	A0A0G2JUD2_RAT	unreviewed	Protein Ppa1	9	29.4618	29.4507	29.3811	29.1038	29.3081	29.155	29.1769	29.3061	29.1071	29.2047	29.1047	29.333	29.3525	29.1553	29.2285	29.1517	29.0681	28.9915	29.081	29.0462	29.2413	29.342	29.2555	29.2585	29.5081	29.2002	29.0735	29.303	28.6489	29.1988	29.1364	29.1262	29.2523	29.0021	29.049	29.0087	29.1231	28.9217	29.2001	0.928229	0.0693056	0.961737	0.455631	0.884643	0.00625399
A0A0G2JUF1	A0A0G2JUF1_RAT	unreviewed	Peroxisomal trans-2-enoyl-CoA reductase	2	25.5189	25.5465	25.7263	25.6029	25.4352	25.7087	25.6054	25.3014	25.7852	25.6304	25.5121	24.4431	25.7558	25.7882	25.3675	25.6471	25.2692	25.2392	25.3484	25.6781	25.7237	25.2366	25.6206	25.7904	25.7053	24.5419	25.5679	26.0891	26.0188	25.5015	25.2482	25.7369	25.2424	26.0566	25.4385	25.6918	25.4688	25.6718	25.2451	0.921726	0.254374	1.02101	0.885132	0.976401	0.605429
A0A0G2JUF6	A0A0G2JUF6_RAT	unreviewed	Isocitrate dehydrogenase [NADP] (EC 1.1.1.42)	15	30.3414	30.0751	30.1593	30.072	30.2305	30.1513	30.235	29.9813	30.1199	30.0814	30.0152	30.252	30.1946	30.1404	30.1298	30.2652	30.1556	30.2766	30.0167	30.0938	30.1095	30.2093	30.054	30.2124	30.2444	30.1401	29.9188	30.1089	30.4048	30.0872	30.0177	29.967	30.0052	30.0647	30.2876	30.2926	30.182	30.1719	30.1545	1.00312	0.903116	1.00767	0.878139	0.988562	0.733909
A0A0G2JUG7	A0A0G2JUG7_RAT	unreviewed	Protein Iqsec1	18	29.054	29.2053	29.1777	29.1921	29.0171	29.3054	29.1207	29.1291	29.0939	29.1306	29.1185	29.238	29.2092	29.0893	29.2242	29.0264	29.2893	29.1189	29.193	29.0599	29.0933	29.2245	29.2254	29.1409	29.3685	28.9575	29.3515	29.206	29.152	29.0314	29.1969	29.26	29.0132	29.2799	29.1166	29.2706	29.1848	28.9017	29.1041	1.00584	0.821347	1.03163	0.420587	1.00537	0.920595
A0A0G2JUI3	A0A0G2JUI3_RAT	unreviewed	Disks large-associated protein 2	15	28.5394	28.5295	28.5633	28.6934	28.6527	28.8236	28.8146	28.5031	28.6542	28.4861	28.586	28.6988	28.4142	28.6897	28.7276	28.6993	28.767	29.0819	28.7061	28.9531	28.6582	28.6638	28.5415	28.6923	28.4633	28.6556	28.7797	28.6722	28.7486	28.6979	28.5913	28.5536	28.5776	28.8953	28.7477	28.7776	28.5544	28.7941	28.9043	1.07521	0.150677	1.02057	0.552323	1.06163	0.184303
A0A0G2JUN7	A0A0G2JUN7_RAT	unreviewed	Thioredoxin reductase 1, cytoplasmic	10	28.0442	27.647	27.8317	28.0423	27.9645	27.9926	27.878	28.0691	27.9892	28.2316	28.3485	28.0105	28.1798	28.305	28.02	28.1787	28.1178	28.4626	28.4065	28.4305	28.3195	28.2574	27.966	28.2949	27.9836	27.8761	28.1376	28.4647	28.4499	28.4438	28.1504	28.5956	28.0898	28.3386	28.409	28.246	28.282	28.3989	28.4095	1.21768	0.000627572	1.18707	0.0154295	1.27907	0.000112304
A0A0G2JUP5	A0A0G2JUP5_RAT	unreviewed	Protein LOC297568	30	32.196	32.1632	31.7509	32.018	31.8822	31.5891	31.8465	32.2858	31.6391	32.5168	32.4468	32.1371	32.2806	32.3123	32.3939	32.0103	32.2222	32.3631	32.9101	32.5948	32.3025	32.3065	33.0472	32.7936	32.5508	31.899	31.6949	32.509	32.8066	32.1168	32.6119	32.3406	32.4577	32.2756	32.5031	32.7433	32.2525	32.7233	32.0273	1.28591	0.00512798	1.37231	0.0253252	1.3538	0.00227821
A0A0G2JUR5	A0A0G2JUR5_RAT	unreviewed	Myosin phosphatase Rho-interacting protein	9	25.4306	25.1755	25.5951	25.3053	25.6494	25.6586	25.3625	25.2923	25.5008	25.7148	25.1163	25.3623	25.2282	25.6406	25.55	25.5327	25.4838	25.2691	25.4282	25.3664	25.6914	25.4486	25.3095	25.7204	25.7564	25.2784	25.5444	25.5633	25.4272	25.7145	25.334	25.3927	25.3376	25.3177	25.3941	25.5953	25.3245	25.3165	25.7198	0.969536	0.582478	1.04242	0.474575	0.960903	0.49048
A0A0G2JUS4	A0A0G2JUS4_RAT	unreviewed	Protein Smarca2	3	24.9818	25.504	24.6906	25.0462	24.337	24.7728	24.3473	24.9581	24.5001	24.7259	25.4831	24.9083	25.454	24.8711	25.2482	24.3389	25.2759	24.0818	25.0187	24.9101	25.452	25.1647	25.3747	24.8134	25.4005	24.4062	25.0619	24.8017	24.7008	24.941	24.9939	25.629	24.6895	25.173	24.6796	25.0494	24.9982	24.5708	25.0191	1.17842	0.242571	1.12289	0.276196	1.13538	0.23453
A0A0G2JUT0	A0A0G2JUT0_RAT	unreviewed	Heat shock-related 70 kDa protein 2	9	33.7496	33.6976	33.8437	33.846	33.8971	33.9436	33.8962	33.9224	33.9354	33.9455	33.4858	33.8281	33.844	33.6726	33.7809	33.7632	33.8175	33.9222	33.8399	33.8922	33.7918	33.7811	33.7282	33.6864	33.6439	33.806	33.8844	33.9351	33.8955	33.9031	33.639	33.6776	33.6521	33.8896	33.9447	33.9623	33.7992	33.9678	33.9477	0.945828	0.0867707	0.959587	0.18135	0.977539	0.497239
A0A0G2JUU7	A0A0G2JUU7_RAT	unreviewed	Gamma-tubulin complex component	4	25.9352	26.7486	25.8616	26.3405	26.0725	26.3085	25.8177	26.6813	26.5381	27.2587	26.8255	26.4018	26.5756	26.0722	26.6754	25.8659	26.5435	26.1553	26.4184	25.9766	26.8851	26.2794	26.6549	26.2707	26.2456	25.8651	26.8116	26.7319	26.8603	26.1091	26.3203	26.9485	26.0973	26.6776	26.0864	26.5375	26.3765	26.3865	25.9706	1.00729	0.808195	1.02592	0.719158	0.988287	0.906954
A0A0G2JUW7	A0A0G2JUW7_RAT	unreviewed	Protein LOC297568	34	32.3953	32.3288	31.9384	32.2385	32.1135	31.8128	32.0775	32.4935	31.8553	32.7168	32.6699	32.3373	32.4764	32.5383	32.6222	32.2425	32.4477	32.6337	33.1149	32.82	32.5397	32.517	33.2534	33.0077	32.7056	32.1439	31.912	32.7366	33.0336	32.3044	32.8283	32.5669	32.6698	32.5257	32.7468	32.9768	32.4518	32.977	32.2462	1.30136	0.00326951	1.37461	0.0230489	1.37511	0.00154462
A0A0G2JUX5	A0A0G2JUX5_RAT	unreviewed	Transcriptional activator protein Pur-beta	5	28.8614	28.8584	28.9395	28.2774	28.6901	29.0865	28.5852	28.945	29.1599	28.1591	28.8132	28.9177	28.9741	28.8883	29.0137	29.0486	28.9151	29.1878	28.7143	28.9775	28.8688	28.807	28.8092	28.9005	28.9228	28.9235	29.0663	28.8639	29.0116	28.9093	28.8606	28.9315	28.5927	28.8819	28.8921	28.7378	28.9385	29.0713	28.7233	1.11309	0.105453	1.09159	0.1865	1.04635	0.453063
A0A0G2JUZ5	A0A0G2JUZ5_RAT	unreviewed	Protein Gldc	13	28.6183	28.9451	28.3775	28.557	28.2108	28.6728	28.1071	28.3731	28.2845	28.4569	28.715	28.2028	28.8655	28.2189	28.5001	28.0248	28.5328	27.9766	28.4163	28.3718	28.6666	28.4399	28.6555	28.0834	28.8899	28.1355	28.4921	28.6266	28.1865	28.4697	28.3805	28.7988	28.0915	28.7411	28.1663	28.456	28.4982	28.1463	28.421	0.968511	0.660632	0.989284	0.87917	0.966531	0.67166
A0A0G2JV04	A0A0G2JV04_RAT	unreviewed	Protein Gga3	6	27.6269	27.7547	27.5774	27.9824	27.7931	28.0472	27.9693	27.7276	27.7453	27.7868	27.8229	27.6956	27.6332	27.5575	27.8006	27.8248	27.8661	27.9567	27.8875	27.9212	27.8375	27.503	27.8086	27.5044	27.693	27.7331	27.9444	28.0194	27.7775	27.863	27.5166	27.8804	27.5144	28.0239	27.6772	27.9024	27.7708	27.9489	27.9946	0.997579	0.990609	0.973872	0.602171	1.00434	0.978305
A0A0G2JV19	A0A0G2JV19_RAT	unreviewed	Protein Tgfbrap1	2	24.8406	25.2271	24.6893	25.2435	24.998	25.5154	25.3196	25.1929	25.2361	25.0595	25.2586	25.1204	25.0239	24.7567	25.318	25.0425	24.9803	25.4231	25.3205	25.1043	25.3173	25.0355	25.3406	24.8688	25.0397	24.8718	25.4718	25.3683	25.2263	25.2935	24.7935	25.3435	24.854	25.5858	24.6783	25.4819	25.1971	25.1615	25.3043	1.00933	0.84274	1.02351	0.737838	1.02514	0.857639
A0A0G2JV25	A0A0G2JV25_RAT	unreviewed	Uncharacterized protein	3	28.7936	28.8196	28.9269	29.1997	29.2084	29.4072	29.4575	29.3047	29.4105	29.3083	29.0246	28.9613	29.1398	29.1589	29.1364	29.146	29.3699	29.7944	29.5219	29.4545	29.3073	28.8075	29.0439	28.9361	28.4427	29.0875	29.4504	29.5588	29.651	29.4911	28.8278	29.0425	28.9992	29.5815	29.4167	29.5568	29.3101	29.7529	29.7099	1.06549	0.412455	1.00628	0.894679	1.1376	0.216948
A0A0G2JV49	A0A0G2JV49_RAT	unreviewed	Protein Ppp6r2	8	28.3116	28.5319	28.3299	28.4324	28.2637	28.5351	28.1692	28.5189	28.2148	28.4496	28.2271	28.3163	28.5087	28.2613	28.4266	28.2454	28.4658	28.0722	28.3174	28.3442	28.5064	28.4531	28.5254	28.3419	28.432	28.1689	28.4907	28.4026	28.3202	28.346	28.2881	28.6001	28.0269	28.3995	28.24	28.4277	28.4123	28.2263	28.2923	0.972502	0.504698	1.00613	0.847623	0.966073	0.455677
A0A0G2JV77	A0A0G2JV77_RAT	unreviewed	Misshapen-like kinase 1	22	29.5029	29.676	29.5732	29.6011	29.5825	29.6305	29.6393	29.4628	29.6001	29.595	29.3439	29.4872	29.544	29.496	29.5565	29.3867	29.516	29.6302	29.5333	29.5597	29.5004	29.4252	29.4802	29.4528	29.5217	29.4165	29.4117	29.5424	29.5247	29.4177	29.4167	29.3705	29.4114	29.5202	29.4328	29.333	29.4875	29.5354	29.5223	0.94562	0.01869	0.919654	0.000319056	0.908654	0.000336714
A0A0G2JV93	A0A0G2JV93_RAT	unreviewed	Metabotropic glutamate receptor 3	12	29.0194	29.1989	28.8661	28.9756	28.9321	28.9481	29.1757	28.82	28.9422	28.697	28.9384	29.0782	29.0046	28.6956	28.8349	28.8175	28.8075	28.9252	28.7109	29.0354	28.6258	28.8646	28.8456	28.8488	29.1232	28.9301	28.9099	28.9522	28.9762	28.7471	28.7707	29.0359	28.7899	28.8255	28.8593	28.8038	28.887	28.8979	28.9527	0.935281	0.157235	0.965689	0.451114	0.937439	0.141627
A0A0G2JVA5	A0A0G2JVA5_RAT	unreviewed	Protein LOC100910245	3	28.591	28.9578	28.5113	28.8902	28.3082	28.5053	28.1482	28.359	28.2111	28.2839	27.8986	28.5008	28.8583	27.9184	28.4953	27.7867	28.3885	27.8366	28.375	28.0468	28.4268	28.5695	28.8199	28.1432	28.612	27.9551	28.4691	28.5082	28.2317	28.494	28.3273	28.747	28.1124	28.7199	27.7636	28.4527	28.2665	28.0006	28.2806	0.851441	0.0897538	0.961129	0.668398	0.886999	0.203541
A0A0G2JVA8	A0A0G2JVA8_RAT	unreviewed	Protein Kb15 (Type II keratin Kb15)	3	27.43	28.4178	28.0104	27.3913	27.122	28.9481	27.1098	27.3815	26.7051	27.537	28.0765	27.1167	27.6192	27.3555	27.538	27.4486	28.7026	27.8293	29.3227	27.4279	27.8486	29.0426	27.7855	27.5392	29.5393	30.3632	27.2167	28.1276	27.0931	27.094	28.2925	28.2594	28.0629	27.1193	26.7804	27.2698	27.8945	27.5706	27.3038	1.18096	0.417563	1.89437	0.189614	0.9617	0.967172
A0A0G2JVD2	A0A0G2JVD2_RAT	unreviewed	Protein Slc25a23	2	26.2461	26.2835	26.3707	26.4357	26.2721	26.4297	26.624	26.651	26.7016	25.9465	26.472	26.1653	26.0689	26.367	26.1172	26.4926	26.5815	27.2053	26.2784	26.613	26.5551	25.9706	26.1104	26.2139	25.9767	26.4396	26.1853	26.3178	26.4597	26.2759	26.3936	26.1242	26.2713	26.5429	26.658	26.4228	26.4092	26.7355	26.3999	1.04903	0.680098	0.879311	0.0747138	1.02708	0.655779
A0A0G2JVG2	A0A0G2JVG2_RAT	unreviewed	Valine--tRNA ligase (Fragment)	3	27.6721	27.7663	27.7354	27.9322	27.9109	28.1721	28.0643	27.5973	27.8999	27.6551	27.644	27.598	27.5812	27.4303	27.6788	27.7413	27.4489	28.0386	27.7622	27.9257	27.4736	27.6005	27.7438	27.5892	27.0826	27.5688	27.9026	27.9871	28.0634	27.881	27.5043	27.5409	27.5123	27.95	27.6194	27.8257	27.7758	28.1525	27.8682	0.886432	0.04911	0.924839	0.27455	0.942092	0.349568
A0A0G2JVH4	A0A0G2JVH4_RAT	unreviewed	MICOS complex subunit MIC60 (Mitofilin)	30	32.2758	32.0653	32.1039	32.1525	32.2318	32.1908	32.2728	32.2095	32.2906	32.1585	32.1931	32.1999	32.0879	32.1253	32.1966	32.2005	32.0846	32.4208	32.1015	32.2173	32.1336	32.2242	32.2087	32.1388	32.0346	32.2161	32.2498	32.2081	32.3223	32.069	32.1285	32.183	32.1067	32.2326	32.2752	32.2535	32.1734	32.3388	32.112	0.989147	0.659049	0.993988	0.807699	1.0038	0.884832
A0A0G2JVI3	A0A0G2JVI3_RAT	unreviewed	Uncharacterized protein	25	35.2744	35.3858	35.3626	35.2892	35.2912	35.2674	35.23	35.3728	35.2287	35.2336	35.2572	35.2834	35.3658	35.1516	35.2748	35.1805	35.2557	35.1398	35.1894	35.1544	35.3168	35.3464	35.2513	35.1708	35.2677	35.2398	35.2157	35.0497	35.1072	35.2345	35.2332	35.3748	35.1582	35.3283	35.267	35.2276	35.0995	35.0321	35.2686	0.959687	0.0587563	0.944035	0.0253592	0.952575	0.0848337
A0A0G2JVI6	A0A0G2JVI6_RAT	unreviewed	Peripheral plasma membrane protein CASK	17	29.9131	29.9066	29.9844	29.9673	29.909	29.9344	29.9952	29.7941	29.9621	29.804	29.9262	30.0778	30.0387	29.865	30.0656	29.8195	29.938	29.985	29.8465	30.1611	29.9702	30.045	29.9992	29.9669	30.0541	29.8794	29.9456	29.8153	29.9974	29.9347	29.9028	30.0172	29.8617	29.9779	30.0091	29.9422	29.8475	30.0115	30.031	1.04047	0.18213	1.03028	0.220755	1.02715	0.245376
A0A0G2JVK2	A0A0G2JVK2_RAT	unreviewed	Serine/threonine-protein phosphatase (EC 3.1.3.16)	11	29.8001	29.9438	29.7274	29.8679	29.8111	29.6392	29.8033	29.5956	29.757	29.8063	29.6796	29.8772	29.8072	29.6502	29.6795	29.6322	29.587	29.7703	29.6388	29.5475	29.5594	29.9401	29.7358	29.717	29.7891	29.8	29.7479	29.9126	29.8348	29.7916	29.6775	29.7486	29.5836	29.661	29.5136	29.569	29.7315	29.8224	29.8056	0.933316	0.0394567	1.02177	0.44815	0.93586	0.0628312
A0A0G2JVL5	A0A0G2JVL5_RAT	unreviewed	Protein RGD1305938 (Similar to expressed sequence AW549877 (Predicted))	2	26.4335	24.4905	24.4594	26.2778	24.8768	25.8411	25.3682	24.5107	24.7859	24.7892	24.7303	25.5957	24.7401	24.6824	24.8623	26.1605	24.6337	24.9945	24.7408	25.1949	24.8244	24.8344	25.6372	25.6402	24.1365	24.6028	24.6592	24.7218	25.2562	25.8	25.612	24.6706	24.4458	24.926	25.5538	25.6524	24.6428	25.0375	24.972	0.82527	0.541071	0.846047	0.63158	0.839079	0.667427
A0A0G2JVL6	A0A0G2JVL6_RAT	unreviewed	NADH dehydrogenase [ubiquinone] 1 alpha subcomplex subunit 8	7	30.3836	30.4594	30.4301	30.6541	30.3144	30.4014	30.4125	30.5821	30.4032	30.3563	30.3214	30.6215	30.794	30.2692	30.6389	30.3381	30.5346	30.4706	30.3873	30.3466	30.6553	30.5602	30.6029	30.2739	30.4587	30.4221	30.5133	30.446	30.4511	30.3355	30.3726	30.6047	30.2513	30.5681	30.506	30.5942	30.4294	30.3999	30.5197	1.0389	0.441553	1.00809	0.806194	1.02304	0.535302
A0A0G2JVM0	A0A0G2JVM0_RAT	unreviewed	Delta-1-pyrroline-5-carboxylate dehydrogenase, mitochondrial	9	28.3221	28.089	28.3691	28.2924	28.3677	28.4379	28.3464	28.2415	28.3743	28.2405	28.1037	28.1007	28.2538	28.3847	28.3195	28.5326	28.3292	28.7486	28.3731	28.5274	28.4341	28.3332	28.1673	28.2799	28.1709	28.4371	28.2018	28.3366	28.5896	28.2488	28.3092	28.063	28.2597	28.5262	28.6597	28.4784	28.3655	28.6237	28.4922	1.05248	0.342412	1.00151	0.987738	1.08634	0.120127
A0A0G2JVM2	A0A0G2JVM2_RAT	unreviewed	Protein Mia3	3	24.9183	24.9194	25.041	24.6565	24.5885	24.9107	24.5853	25.3741	25.0247	24.705	25.1977	24.9987	25.2136	25.2324	25.2919	25.0317	25.5379	24.9776	24.3794	24.8672	25.3443	25.3054	25.2838	25.1877	25.2495	25.1107	25.4455	24.9623	24.3514	24.469	25.2735	25.2872	24.7986	25.4001	25.1459	25.4039	24.9241	24.3772	24.7345	1.17533	0.0803671	1.14088	0.265407	1.13506	0.246474
A0A0G2JVP5	A0A0G2JVP5_RAT	unreviewed	Protein Paip1	3	24.3133	23.6044	24.3689	23.5238	24.6227	23.8983	24.1445	24.3602	24.5188	24.4606	24.1833	24.3953	24.2974	24.6179	24.0136	24.7607	23.9703	24.867	24.3973	24.0552	24.1585	24.5577	23.8505	24.7298	23.9601	24.6287	23.5893	23.9549	24.2771	24.3443	24.7707	24.0547	24.5774	24.3147	24.5092	23.8159	24.2304	24.128	24.6345	1.1045	0.310522	1.02276	0.873681	1.10351	0.347106
A0A0G2JVP7	A0A0G2JVP7_RAT	unreviewed	40S ribosomal protein S26	2	27.3889	27.4264	27.3468	27.1869	27.3142	27.2236	27.5248	27.0806	27.5489	27.1642	27.5698	27.4869	27.3327	27.3346	27.2854	27.3947	27.1646	27.6526	27.2776	27.6646	27.2655	27.5818	27.3605	27.3671	26.9529	27.3148	27.2189	27.0771	27.7964	27.1132	27.5029	27.4066	27.1847	27.2513	27.5145	27.1865	27.2196	27.7906	27.1509	1.05956	0.261173	1.00183	0.908838	1.03025	0.67981
A0A0G2JVP9	A0A0G2JVP9_RAT	unreviewed	Protein Psme1-ps1 (RCG63136)	1	24.7988	24.5545	24.7265	24.8562	25.1007	24.5971	25.1518	24.4499	24.851	25.0105	24.6341	25.0158	25.1288	25.1009	24.8721	25.7671	25.0512	25.6242	25.0437	25.263	24.9677	25.0909	25.1504	25.468	25.033	25.0164	24.9715	24.8912	25.7444	25.1325	24.9915	24.793	24.9719	24.7947	25.3969	24.7844	24.9366	25.4854	24.7815	1.26659	0.0170591	1.28695	0.00675926	1.14047	0.130439
A0A0G2JVQ5	A0A0G2JVQ5_RAT	unreviewed	Protein Kng2l1	12	27.2115	26.872	26.9342	26.8715	27.0769	27.0687	27.1422	27.4264	27.1101	28.3014	28.705	27.5303	27.8564	28.7081	27.4834	28.1085	27.9165	28.5891	28.6625	27.6996	29.0153	27.8584	29.7874	28.8726	28.8852	28.2457	27.825	28.711	28.8443	28.9947	28.9049	27.9646	29.6815	28.3725	29.0774	29.6103	28.5297	29.1366	28.644	2.04388	0.000156496	2.86736	1.1158e-05	3.27078	1.04698e-06
A0A0G2JVR0	A0A0G2JVR0_RAT	unreviewed	Receptor-type tyrosine-protein phosphatase (EC 3.1.3.48)	11	27.8162	28.2749	28.007	28.1744	27.743	28.1282	27.6439	28.0174	27.6321	28.0017	28.0307	27.9347	28.2082	27.7622	28.188	27.5652	28.1206	27.4924	27.858	27.669	28.2318	28.03	28.1293	27.8047	28.3115	27.6991	28.0875	27.9574	27.8766	27.9019	27.9703	28.3236	27.7519	28.2052	27.7086	28.0667	27.9845	27.513	27.8555	0.984143	0.789087	1.02011	0.727306	0.993984	0.908166
A0A0G2JVS2	A0A0G2JVS2_RAT	unreviewed	Proliferation-associated protein 2G4	9	29.0464	28.9622	29.0474	28.9771	28.9363	28.9274	29.0112	29.0357	29.0058	28.995	28.9634	29.0786	29.0818	28.9423	29.0368	28.9863	28.9589	29.1357	28.9815	29.2081	28.9988	29.1667	28.9395	29.0644	29.0043	28.9785	28.9467	29.0364	29.0179	29.0095	28.9774	29.0058	28.9974	29.0893	29.1347	28.9937	28.9667	29.0668	29.0116	1.02886	0.198818	1.01724	0.373797	1.02316	0.174755
A0A0G2JVS4	A0A0G2JVS4_RAT	unreviewed	Arf-GAP with GTPase, ANK repeat and PH domain-containing protein 2	12	29.0936	28.9405	29.2452	28.9359	29.1551	28.8273	29.2103	28.7666	29.1257	29.1109	28.7151	28.9597	28.987	29.0499	28.7622	29.1038	28.7621	29.167	28.7491	29.2197	28.7464	28.9308	28.5632	28.9871	29.0109	29.0226	28.6772	28.5407	29.096	28.793	28.9702	28.7048	28.9762	28.6034	28.8982	28.477	28.6736	28.9451	29.0209	0.927451	0.165446	0.877107	0.0369107	0.852628	0.0115268
A0A0G2JVT2	A0A0G2JVT2_RAT	unreviewed	Glutathione S-transferase alpha-1	6	30.9648	30.8217	31.0579	30.7968	30.9138	30.8714	31.2139	30.3861	30.8702	30.6229	30.7819	30.9414	30.8181	30.8844	30.8477	30.9726	30.7029	31.0244	30.7866	31.0209	30.6013	31.0376	30.8071	30.9737	30.7401	30.9209	30.7808	30.7006	31.1582	30.7882	30.9457	30.9006	30.6139	30.714	31.0361	30.7564	30.8731	31.039	30.9204	0.993673	0.990529	1.0128	0.771031	1.0037	0.87104
A0A0G2JVW5	A0A0G2JVW5_RAT	unreviewed	E3 ubiquitin-protein ligase HUWE1	27	28.4139	28.589	28.3686	28.5378	28.4859	28.5769	28.4721	28.4423	28.4442	28.4578	28.6087	28.5043	28.4213	28.505	28.5863	28.4938	28.4785	28.5193	28.4995	28.6985	28.6455	28.5182	28.611	28.5318	28.3855	28.5191	28.5644	28.5687	28.5374	28.4656	28.3261	28.6801	28.3507	28.7015	28.4518	28.6038	28.4144	28.6841	28.5872	1.04509	0.0760835	1.03047	0.181561	1.04223	0.314523
A0A0G2JVW6	A0A0G2JVW6_RAT	unreviewed	Protein RGD1563091	2	24.528	24.9183	24.3253	25.253	24.5784	25.0046	24.8104	24.6639	24.8175	24.6454	25.1911	24.9576	25.1761	24.749	25.3131	24.7085	25.0041	25.1629	24.9689	24.9816	25.2224	25.0115	25.276	25.06	24.3744	24.7689	25.3097	25.0096	25.3515	24.6589	24.5904	25.3331	24.6853	25.4614	25.1187	25.3083	25.1349	25.1947	25.1029	1.20954	0.010606	1.17684	0.115446	1.27554	0.0138666
A0A0G2JVX7	A0A0G2JVX7_RAT	unreviewed	Apolipoprotein A-IV	3	24.6027	23.9663	23.9056	23.9731	23.753	23.7674	23.8527	24.3734	23.6156	25.3159	24.9	24.0002	24.4669	24.9378	24.1175	24.2138	24.214	24.6214	24.4113	24.4685	24.5901	24.2374	24.3743	24.3471	24.5815	23.9996	23.8067	24.2581	24.0632	24.2826	24.0315	24.0748	24.2678	23.9766	24.5287	23.9039	23.8405	24.2695	24.0498	1.20508	0.0809041	1.01629	0.58534	0.939634	0.967017
A0A0G2JVY6	A0A0G2JVY6_RAT	unreviewed	Septin-8	15	31.7501	31.6587	31.6817	31.5923	31.8266	31.7763	31.8188	31.6944	31.8355	31.5654	31.6107	31.9479	31.7959	31.8726	31.7895	31.7486	31.7477	31.784	31.4824	31.7155	31.835	31.8161	31.6859	31.9243	31.8025	31.7509	31.8017	31.6684	31.7026	31.5514	31.7738	31.6614	31.7656	31.6913	31.8506	31.7959	31.5911	31.6172	31.5086	1.02756	0.459476	1.01784	0.602494	0.983435	0.607446
A0A0G2JW01	A0A0G2JW01_RAT	unreviewed	Protein Ablim1	9	27.7261	27.8508	27.8825	27.9384	27.8933	28.0354	27.9751	27.9056	27.9295	28.2382	27.9502	27.5869	27.8619	27.6516	27.6417	27.6791	27.8732	27.9239	27.8608	27.8424	28.0032	27.6687	28.16	27.8932	27.7928	27.7669	27.8445	28.0898	28.1677	28.1356	27.8166	27.8271	27.8338	27.9696	27.9072	27.963	28.0509	28.2293	28.1516	0.913773	0.0427228	1.01033	0.905227	1.0251	0.59692
A0A0G2JW13	A0A0G2JW13_RAT	unreviewed	Protein LOC103694210	1	23.874	23.4852	23.9968	23.9959	23.6838	24.4267	23.1888	24.1577	23.3118	23.8704	23.6852	24.0065	23.8838	23.8719	24.2946	23.8516	24.5345	23.5863	24.213	23.7409	24.3263	24.1374	23.5065	24.0002	24.5257	23.9538	24.0672	23.7949	23.4588	23.2046	24.0723	23.7883	23.9603	24.3943	23.6811	24.1246	24.0578	23.3137	23.7267	1.13629	0.198025	1.03914	0.782546	1.06223	0.533951
A0A0G2JW27	A0A0G2JW27_RAT	unreviewed	Neuronal cell adhesion molecule	21	31.443	31.5715	31.4487	31.6064	31.5645	31.8441	31.7282	31.5174	31.5642	31.4384	31.4691	31.3704	31.5017	31.3597	31.5215	31.4434	31.4811	31.7732	31.4525	31.8153	31.5271	31.4604	31.3806	31.2704	31.2344	31.4875	31.7111	31.5758	31.7115	31.4549	31.3742	31.473	31.3966	31.6435	31.4429	31.5418	31.5274	31.8102	31.6649	0.964919	0.392591	0.937659	0.180629	0.979339	0.62547
A0A0G2JW34	A0A0G2JW34_RAT	unreviewed	Protein Cisd3	3	26.8189	26.5761	26.9093	26.6683	27.0135	26.6321	27.0401	26.2679	27.1789	26.8909	26.4487	26.5815	26.3433	26.5822	26.5681	26.647	26.1657	27.0426	26.7526	26.9082	26.5604	26.7271	26.5368	26.7624	26.2214	26.7715	26.7409	26.4522	27.1978	26.8473	26.5574	26.4957	26.5174	26.4717	26.7874	26.1628	26.1793	26.6683	26.3712	0.869154	0.090155	0.931152	0.412966	0.789822	0.00808814
A0A0G2JW50	A0A0G2JW50_RAT	unreviewed	Protein Pitpnm2	19	28.4827	28.5146	28.5245	28.4955	28.55	28.6749	28.5455	28.2969	28.4606	28.3093	28.3034	28.3825	28.4688	28.391	28.5404	28.3577	28.4885	28.3399	28.2893	28.5609	28.3797	28.4691	28.3822	28.4015	28.6375	28.4883	28.4982	28.3062	28.4493	28.3458	28.3464	28.4462	28.3033	28.4827	28.4559	28.3265	28.2333	28.3319	28.5258	0.947794	0.104295	0.969754	0.384406	0.931182	0.0505994
A0A0G2JW51	A0A0G2JW51_RAT	unreviewed	Putative ATP-dependent RNA helicase DHX30	8	26.9334	27.27	26.8122	27.5053	27.1319	27.2562	27.2833	26.7397	27.0896	26.7947	27.1824	27.0289	27.0613	26.7708	27.2942	27.0999	27.0966	27.1984	26.7425	27.4208	26.9547	27.0521	27.3769	27.1723	26.924	26.95	27.3678	26.959	27.3066	27.1294	26.8386	27.4903	26.8307	27.2853	27.0519	27.3936	26.9424	27.3423	27.2391	0.992013	0.966007	1.03225	0.591623	1.05255	0.521716
A0A0G2JW65	A0A0G2JW65_RAT	unreviewed	Ras-specific guanine nucleotide-releasing factor 2	7	26.5569	26.4851	26.6785	26.9806	27.0897	26.8	27.2735	26.3646	27.17	26.7377	26.3528	26.7844	26.5451	26.761	26.6463	26.8737	26.6625	27.1648	26.9784	27.1344	26.4239	26.7022	26.5246	26.7101	26.4622	26.8836	26.8073	26.8616	27.411	26.7229	26.5131	26.4313	26.5896	26.6976	26.7374	26.716	26.6967	27.1436	26.9112	0.957033	0.655533	0.978802	0.845827	0.924411	0.431371
A0A0G2JW69	A0A0G2JW69_RAT	unreviewed	Protein Krt79 (Fragment)	3	27.0846	28.2248	28.0346	27.1629	27.1421	29.1212	27.0525	27.1101	26.4931	27.4444	27.686	26.7982	27.1049	27.1514	27.3073	27.3816	28.7715	27.9889	29.3112	27.2908	27.7138	29.0751	27.4193	27.4329	29.4698	30.5297	26.9552	28.1518	27.0801	26.8036	28.078	28.0927	27.9879	26.6312	26.473	26.9861	27.7765	27.6929	27.0646	1.14641	0.562698	1.99659	0.221364	0.895795	0.839404
A0A0G2JW88	A0A0G2JW88_RAT	unreviewed	Microtubule-associated protein	24	29.137	29.2154	29.3069	29.4015	29.4646	29.4406	29.4764	29.7373	29.8556	29.4958	29.7262	29.5587	29.7305	29.6927	29.6265	29.7118	29.7348	29.9818	29.5663	29.7225	29.9003	29.5654	29.6226	29.5157	29.3383	29.6538	29.6632	29.6104	29.7252	29.5429	29.5322	29.6484	29.6189	29.8588	29.8451	29.863	29.6208	29.8796	29.7677	1.1974	0.00231546	1.08488	0.129416	1.20947	0.00351336
A0A0G2JW94	A0A0G2JW94_RAT	unreviewed	Protein Clint1	3	26.9252	26.8816	27.0481	27.0604	27.0492	27.1135	27.331	26.8906	27.1589	27.1261	27.0315	26.9596	26.9217	26.9512	27.1098	27.1843	27.0754	27.4417	27.1403	27.5638	26.7861	26.8853	26.8838	26.8494	26.7628	26.9643	27.2352	26.9967	27.4992	27.0111	26.9393	26.8905	26.751	27.055	27.2062	27.0718	27.0493	27.5727	27.2058	1.04138	0.574376	0.97408	0.57354	1.025	0.7865
A0A0G2JWA1	A0A0G2JWA1_RAT	unreviewed	Neuroendocrine secretory protein 55	2	26.7497	27.0551	26.9281	26.9644	27.0371	27.0526	27.2827	26.9028	27.1854	26.6123	26.9394	26.825	26.9314	27.0081	26.8977	27.1395	27.0695	27.1627	26.7662	27.1074	26.7307	26.8808	26.7691	26.8936	26.9779	27.0805	26.8421	26.5128	27.0958	26.6741	27.0032	26.9265	26.9633	26.9056	27.0622	26.8805	26.874	27.1062	26.8964	0.986084	0.840387	0.920465	0.19746	0.980034	0.785697
A0A0G2JWA3	A0A0G2JWA3_RAT	unreviewed	Protein Xpo7	17	28.2652	28.4173	28.2476	28.3514	28.21	28.1589	28.1881	28.0852	28.1789	28.3389	28.4	28.2968	28.4256	28.155	28.2332	28.152	28.1892	28.0386	28.1231	28.1888	28.2729	28.3028	28.5114	28.3684	28.5636	28.028	28.2174	28.237	28.1935	28.2425	28.2566	28.2795	28.2262	28.1832	28.0975	28.2058	28.3073	28.0393	28.1374	0.987605	0.694196	1.04044	0.414324	0.964298	0.253978
A0A0G2JWA8	A0A0G2JWA8_RAT	unreviewed	Microtubule-actin cross-linking factor 1	96	31.034	31.156	31.0187	31.1618	31.0509	31.2547	31.1165	31.1586	31.1137	31.1285	31.1016	31.1234	31.1746	31.1142	31.2107	31.1007	31.1365	31.0874	31.0863	31.1765	31.2123	31.123	31.1799	31.168	31.1957	31.0071	31.1643	31.1128	31.2291	31.0502	31.0774	31.1975	31.0113	31.2658	31.1862	31.1548	31.099	31.2113	31.0676	1.01283	0.46903	1.01208	0.602269	1.01564	0.541133
A0A0G2JWD6	A0A0G2JWD6_RAT	unreviewed	AP-3 complex subunit beta	3	22.7247	22.8241	22.8763	22.6901	22.8498	23.2158	23.3647	22.9518	22.8509	23.0796	23.1827	22.8582	22.7903	22.9845	23.0631	23.2219	23.2378	23.4442	22.7873	23.6567	22.8253	23.2989	23.5258	23.0475	22.7662	23.083	22.9935	23.3031	23.3701	22.873	22.5708	22.885	23.1157	22.9989	23.174	22.8464	22.8668	23.0815	22.8014	1.12061	0.185104	1.14985	0.0818075	0.985881	0.865029
A0A0G2JWE1	A0A0G2JWE1_RAT	unreviewed	Myosin light polypeptide 6 (RCG42490, isoform CRA_h)	6	30.1265	29.8268	30.1879	29.9894	30.2059	30.0435	30.1607	29.8433	30.1137	30.1714	30.0283	30.1316	30.0285	30.2849	29.9622	30.3539	30.0621	30.4359	29.8048	30.2717	29.9693	30.1487	30.051	30.203	30.0112	30.1238	29.8754	29.7277	30.4515	29.9742	30.1836	29.8493	30.1549	29.9207	30.2802	30.0119	30.0709	30.3077	30.1348	1.04261	0.47246	1.00235	0.960748	1.0253	0.612955
A0A0G2JWG7	A0A0G2JWG7_RAT	unreviewed	Cytochrome P450, family 46, subfamily a, polypeptide 1 (Predicted) (Protein Cyp46a1)	9	28.454	28.7281	28.4323	28.6166	28.221	28.4349	28.1591	28.3069	28.0878	28.3055	28.3762	28.3719	28.7005	28.2956	28.5489	28.0947	28.3658	27.9606	28.2413	28.4102	28.587	28.4647	28.5884	28.3409	28.6963	28.0976	28.3184	28.2354	28.3683	28.3151	28.3645	28.664	28.2298	28.408	28.1527	28.2031	28.3768	28.046	28.38	0.99051	0.867395	1.00246	0.946748	0.957163	0.497414
A0A0G2JWG8	A0A0G2JWG8_RAT	unreviewed	Sodium channel protein	1	23.7379	23.5016	23.7793	23.4825	23.8265	23.6937	23.5782	23.4865	23.3601	23.9163	23.6369	24.073	23.3224	23.9497	23.1518	23.5068	24.1939	23.5892	23.574	23.3332	23.1574	23.8039	23.5184	24.0517	23.8634	23.9004	24.0293	23.6617	23.5869	23.8607	23.7611	23.0237	23.8239	23.5468	23.7366	23.9887	23.7851	23.308	23.3168	0.988994	0.713716	1.12711	0.0563201	0.979586	0.680034
A0A0G2JWJ4	A0A0G2JWJ4_RAT	unreviewed	Triosephosphate isomerase (EC 5.3.1.1)	13	34.01	33.7912	33.9358	33.8893	33.8981	33.853	33.825	33.8755	33.7942	33.8257	33.7731	33.9533	33.8212	33.9997	33.9591	33.8898	33.8999	33.8032	33.7732	33.819	34.0384	33.9416	33.7287	33.9951	34.0214	33.8647	33.9551	33.9233	33.7946	33.8923	33.9926	33.8805	34.0159	33.9475	33.9973	33.8297	33.8105	33.8725	34.0267	1.0112	0.685841	1.02337	0.402093	1.04338	0.0988243
A0A0G2JWK6	A0A0G2JWK6_RAT	unreviewed	Protein Amer2	2	24.9762	24.3511	25.1403	24.9012	25.0384	24.9178	24.9452	24.5137	24.9573	24.2396	24.3396	24.8624	24.4499	24.9748	24.4706	24.49	24.7352	25.1394	24.3953	24.7265	24.2527	24.9126	24.1607	24.4956	24.5425	24.6084	24.2881	24.8919	24.6121	24.7273	24.8189	24.4135	24.4649	24.5092	24.7186	24.1216	24.2512	24.556	24.6186	0.883471	0.190277	0.855372	0.116373	0.8038	0.0272576
A0A0G2JWL3	A0A0G2JWL3_RAT	unreviewed	Neurofibromin	24	27.7242	28.0889	27.7824	28.016	27.8431	28.0372	27.826	27.8296	27.9226	27.7758	27.8531	27.7909	27.9171	27.7501	27.9202	27.6196	27.8648	27.6665	27.9266	27.8076	27.8926	27.8336	27.8514	27.7199	27.8874	27.7054	28.0419	27.8871	27.9041	27.7957	27.6041	28.0155	27.651	27.832	27.6418	27.8157	27.8951	27.948	27.9089	0.954541	0.205241	0.973419	0.489655	0.952387	0.264433
A0A0G2JWR2	A0A0G2JWR2_RAT	unreviewed	Protein kinase C and casein kinase substrate in neurons protein 1	18	33.0635	32.8878	33.0732	32.9216	33.0546	32.8446	33.1844	32.8358	33.0886	32.8477	32.873	33.0148	32.7637	33.0842	32.7098	33.1341	32.8792	33.202	32.8972	33.2018	32.7396	32.9432	32.7577	33.055	32.9595	32.9954	32.7765	32.9006	32.9905	32.9209	33.0154	32.8875	33.0574	32.7713	33.102	32.7551	32.8946	33.1102	33.0192	0.98613	0.714587	0.959224	0.283871	0.984424	0.703314
A0A0G2JWS2	A0A0G2JWS2_RAT	unreviewed	Protein Nebl	3	27.5201	27.5223	27.3378	27.8083	27.6539	27.6264	27.5786	27.6303	27.5209	27.6721	28.1163	27.5775	27.6263	27.7444	27.8185	27.932	27.5967	27.8382	28.194	27.7855	27.7099	27.5975	28.1212	28.0719	27.848	27.6943	27.8446	27.7675	28.1938	27.7364	27.9253	28.2943	28.0276	28.0569	27.9453	28.4812	27.8934	28.6923	28.3895	1.17604	0.00659181	1.22819	0.00170133	1.54054	1.21141e-05
A0A0G2JWU1	A0A0G2JWU1_RAT	unreviewed	Triosephosphate isomerase (EC 5.3.1.1)	15	34.7739	35.0359	34.7655	34.9362	34.6301	34.8199	34.6176	34.8679	34.626	34.6086	34.9634	34.7723	34.923	34.8149	34.9136	34.604	34.8517	34.572	34.7881	34.8612	34.981	34.7174	34.9221	34.7625	34.7805	34.5829	34.9254	34.885	34.6953	34.7408	34.8238	35.0315	34.7065	34.8928	34.7527	34.816	34.8106	34.8266	34.8131	1.03717	0.391868	1.0055	0.860842	1.04091	0.294466
A0A0G2JWY8	A0A0G2JWY8_RAT	unreviewed	Protein Stard7	1	23.0619	22.8818	22.7943	22.3273	22.8765	22.2458	23.5959	22.3312	23.3302	23.1155	23.0742	23.1137	22.8303	23.6013	22.9571	22.9523	22.8702	23.5433	22.481	23.5125	23.1162	22.9811	22.1883	23.7211	22.8738	23.4878	22.4657	22.1354	23.4902	23.0729	23.4131	23.4015	23.1887	22.7831	24.0208	22.8752	22.1386	22.7286	23.4006	1.15988	0.182438	1.0839	0.741634	1.21062	0.287614
A0A0G2JX16	A0A0G2JX16_RAT	unreviewed	Protein Qrich1	2	23.9593	23.8553	23.854	24.0737	23.6352	23.913	23.9991	23.6278	24.0109	23.6089	24.129	23.7469	23.9591	24.0355	24.13	23.6461	23.4884	24.2284	23.7829	23.5852	23.7178	23.1694	23.8617	23.8531	23.4651	23.6937	23.9846	24.1689	23.79	23.8128	23.4906	23.8573	23.5281	23.9647	23.7614	23.9648	23.9889	24.2454	23.702	1.01098	0.95566	0.944479	0.377859	0.992187	0.835916
A0A0G2JX20	A0A0G2JX20_RAT	unreviewed	Katanin p80 WD40 repeat-containing subunit B1 (Katanin p80 subunit B1) (p80 katanin)	7	26.2348	26.1119	26.2984	26.084	26.0561	26.3031	25.9189	26.0808	25.7859	26.2697	25.9772	25.9855	26.0999	26.1394	26.1289	25.9336	26.1481	25.6435	26.099	25.9246	26.0269	26.2953	26.0942	26.1263	26.4013	25.7566	26.2574	26.1209	25.7033	26.0132	26.1633	26.1861	26.1979	26.0942	25.8602	26.2139	26.1203	25.7044	26.0164	0.928539	0.146298	0.985263	0.759022	0.964354	0.514989
A0A0G2JX25	A0A0G2JX25_RAT	unreviewed	GMP reductase (GMPR) (EC 1.7.1.7) (Guanosine 5'-monophosphate oxidoreductase) (Guanosine monophosphate reductase)	4	26.8484	27.0346	26.8653	26.9044	26.9458	26.8185	26.6323	26.7361	26.6756	26.61	26.623	26.9793	26.843	26.597	26.7946	26.5439	26.4916	26.597	26.5335	26.7668	26.7119	26.821	26.7877	26.6456	26.6526	26.6354	26.6475	26.6626	26.7381	26.6603	26.6791	26.8561	26.5722	26.7287	26.6398	26.5989	26.8482	26.661	26.4963	0.916555	0.0619405	0.921992	0.0442151	0.911825	0.0435303
A0A0G2JX32	A0A0G2JX32_RAT	unreviewed	Amphiphysin	22	31.9889	31.6813	31.9759	31.8648	32.0495	31.8956	32.0272	31.8676	31.9592	31.8243	31.8376	31.9438	31.7316	32.016	31.8276	32.0663	31.9434	32.1304	31.8315	31.8967	31.7653	31.9655	31.7562	32.0174	31.8781	32.0029	31.9665	31.9326	31.8477	31.7608	32.0071	31.8956	32.0451	31.8223	32.0618	31.9007	32.0274	31.8425	31.8764	0.997277	0.920998	0.99233	0.832985	1.01931	0.55079
A0A0G2JX41	A0A0G2JX41_RAT	unreviewed	Uncharacterized protein	2	25.7321	26.6303	25.7717	25.9853	25.3016	25.6474	25.3716	25.8372	25.5309	25.8887	26.4558	25.9588	26.3652	25.8778	25.9231	25.4868	26.1348	25.5243	25.6969	26.1486	25.9697	25.9527	26.102	25.512	26.4493	25.5766	25.7547	25.6502	25.8866	25.8416	25.898	26.4302	25.5927	25.5806	25.674	25.9078	25.9694	25.9107	25.9157	1.12627	0.222177	1.04857	0.573952	1.0568	0.487053
A0A0G2JX43	A0A0G2JX43_RAT	unreviewed	Protein Strn4	10	28.0498	27.8857	28.1635	27.9646	28.0651	27.913	28.2091	27.9132	28.2763	28.0506	28.0712	28.0557	27.9294	28.2129	27.8942	28.1568	27.9476	28.4469	28.0594	28.263	27.8368	28.1802	27.9351	28.054	27.8745	28.0864	28.0045	27.9562	28.2353	28.1218	28.1619	28.064	28.0884	28.0227	28.0971	27.8767	27.7729	28.223	28.2916	1.02472	0.66946	0.999576	0.990693	1.01373	0.80099
A0A0G2JX46	A0A0G2JX46_RAT	unreviewed	Protein Kcmf1	2	22.7512	21.9976	22.6623	23.4995	23.0548	23.3974	22.8085	22.4755	23.1872	23.2913	22.5299	22.6797	22.5737	23.234	22.8656	22.659	23.1808	23.1711	23.065	22.9444	23.022	22.6849	23.0973	23.0621	23.0351	23.017	22.7831	23.091	22.482	23.1233	23.2314	23.1336	22.7232	22.6897	22.5126	23.0048	22.8687	23.1731	23.0296	0.963805	0.950219	0.97919	0.916885	0.980737	0.922689
A0A0G2JX76	A0A0G2JX76_RAT	unreviewed	Arf-GAP with SH3 domain, ANK repeat and PH domain-containing protein 1	18	28.7013	28.9266	28.8034	28.7948	28.8176	28.9319	28.977	28.801	28.9493	28.8458	28.9853	28.9325	28.8513	28.8206	28.9846	28.7893	29.0486	29.062	28.8732	29.0642	28.8465	28.791	28.8006	28.9282	28.7987	28.8112	28.9474	28.8958	29.2969	28.7833	28.7717	28.8898	28.7184	28.9449	29.0866	28.95	28.8924	29.052	29.0343	1.05596	0.0777799	1.03264	0.509619	1.05273	0.160423
A0A0G2JX90	A0A0G2JX90_RAT	unreviewed	Protein Garnl3	2	24.3243	24.9588	24.561	25.4449	24.8243	25.5464	24.9108	24.8669	25.0501	24.8191	24.5925	24.6385	24.3971	23.7623	24.5447	24.4218	24.6401	24.3872	24.5539	24.8492	24.1532	24.621	24.5899	24.5058	23.9649	24.2913	24.9251	25.2862	24.8514	24.7366	23.9234	24.8419	24.0317	24.8246	23.6761	24.6537	24.5291	24.7423	24.7218	0.707654	0.00320819	0.819334	0.10804	0.717435	0.0162105
A0A0G2JXA4	A0A0G2JXA4_RAT	unreviewed	Phosphoglucomutase 1 (Predicted) (Protein Pgm2)	2	24.9126	24.8605	24.8934	24.8695	25.2006	24.6841	25.3412	24.6308	25.4585	24.4153	24.7136	25.2393	25.09	25.2806	24.9644	25.3166	24.7854	25.4892	24.8227	25.3042	24.5786	24.8395	24.7206	24.9933	24.6523	25.1339	24.6353	24.5731	25.2948	24.905	25.1296	24.3119	25.1825	24.7788	25.4405	24.952	24.5453	25.2879	25.5037	1.08724	0.362587	0.946005	0.627436	1.07391	0.605674
A0A0G2JXC2	A0A0G2JXC2_RAT	unreviewed	Protein Fmnl3	2	25.5612	25.3624	25.1222	25.6745	25.7927	25.9933	25.8451	25.3341	25.7452	25.2598	25.8921	25.7498	25.6264	25.5736	25.8854	25.5034	25.3503	25.9066	25.682	25.425	25.7742	25.8664	25.5671	25.6695	24.7061	25.2643	25.8948	26.0054	25.8639	25.7079	25.4545	26.0826	25.1694	26.3895	25.4896	25.8406	25.523	25.8496	25.6392	1.06214	0.351984	1.04732	0.77195	1.1203	0.34478
A0A0G2JXC7	A0A0G2JXC7_RAT	unreviewed	Actin-binding LIM protein 2	9	28.2688	28.2137	28.507	28.3921	28.5024	28.5567	28.3617	28.3981	28.4198	28.2475	27.8126	28.5047	28.276	27.9511	28.296	28.2448	28.2003	28.0684	28.1484	28.2129	28.0427	28.223	27.9701	28.1259	28.297	28.269	28.373	28.4377	28.1913	28.1983	28.2369	28.0807	28.2021	28.3338	28.1605	28.2815	28.1663	28.1835	28.154	0.858432	0.00376811	0.899021	0.0162612	0.877022	0.000743146
A0A0G2JXD9	A0A0G2JXD9_RAT	unreviewed	Protein Dopey2	2	21.3423	21.2802	21.2498	22.3278	22.5632	22.5884	22.337	22.4217	21.4496	22.665	22.0138	21.56	22.4875	21.7148	21.7582	22.677	22.0783	21.9174	21.5393	22.2055	22.1685	20.4844	21.9741	22.2329	22.4066	21.9294	22.3259	22.5513	22.442	21.5462	21.6219	22.401	21.953	22.0271	19.2937	21.6057	22.5636	21.8592	21.3589	0.948538	0.957873	0.973993	0.906098	0.814029	0.296938
A0A0G2JXG3	A0A0G2JXG3_RAT	unreviewed	Cell cycle control protein 50A (Transmembrane protein 30A)	7	28.0797	27.6583	28.1268	27.7163	28.1269	27.6813	28.0469	27.4388	27.9824	27.8687	27.6397	27.8954	27.764	28.1412	27.6495	28.1284	27.7294	28.0321	27.6418	28.111	27.7366	28.0898	27.6469	28.1677	27.9739	28.0647	27.5887	27.5545	27.9961	27.8937	28.0035	27.6821	28.1355	27.5418	28.0209	27.4773	27.5441	27.8436	27.9754	0.989399	0.9046	1.00873	0.90094	0.953576	0.53775
A0A0G2JXG5	A0A0G2JXG5_RAT	unreviewed	Uncharacterized protein	2	23.5541	22.321	23.0946	22.827	23.3075	22.1055	22.9584	23.6588	23.4	22.9059	23.378	22.8833	23.7594	23.1455	23.2914	22.9819	22.9787	23.1499	23.1223	22.0313	22.4503	23.6658	23.0413	23.1803	23.032	22.9102	23.1274	22.4552	22.2482	21.4717	23.404	23.0951	23.6341	23.3701	22.7107	23.1447	22.5527	22.5417	22.9718	0.992873	0.991216	0.881068	0.414695	1.00361	0.872858
A0A0G2JXK5	A0A0G2JXK5_RAT	unreviewed	Protein LOC299282	15	31.1338	30.7278	29.9916	30.5073	30.271	30.486	30.3634	30.9143	30.3377	31.4896	31.5052	30.5162	30.3676	31.2819	30.415	30.3918	30.1176	31.0704	30.9721	30.888	31.0502	30.1799	31.3582	30.6018	30.6768	30.2335	29.9229	31.5701	31.2573	30.8722	30.5355	30.5422	30.4945	30.5096	30.5509	30.5576	30.5364	31.4063	30.5461	1.11147	0.427968	1.11182	0.617906	0.981483	0.960838
A0A0G2JXK7	A0A0G2JXK7_RAT	unreviewed	F-box only protein 7	5	27.168	27.3104	27.1903	27.2567	27.4553	27.5931	27.5969	27.2599	27.3545	27.2975	27.6175	27.6441	27.3554	27.6026	27.6229	27.5885	27.7033	27.7486	27.115	27.3476	27.8626	27.3985	27.4891	27.8339	27.3992	27.4678	27.4382	27.3	27.6727	27.3444	27.3062	27.6078	27.4952	27.5109	27.8283	27.487	27.3075	27.5445	27.3537	1.16658	0.0156908	1.09891	0.0864415	1.10673	0.0627976
A0A0G2JXL3	A0A0G2JXL3_RAT	unreviewed	Protein Mrps18b (Fragment)	2	25.6444	25.8584	25.8461	26.0119	25.4821	25.8634	25.4381	25.8967	26.0005	26.0049	25.9737	25.4477	25.8426	25.6704	25.9232	25.4957	25.8434	25.3205	25.8418	25.9269	25.9912	25.5285	26.157	25.5992	25.6208	25.4595	26.0662	25.8882	26.0401	25.7814	25.552	25.8197	25.5614	26.1442	25.6054	25.8487	25.6904	25.9238	25.774	0.96646	0.598261	0.997021	0.918147	0.974333	0.705485
A0A0G2JXN2	A0A0G2JXN2_RAT	unreviewed	Protein Trim46 (Tripartite motif protein 46 (Predicted))	4	26.7962	26.7476	27.0711	27.1039	26.7585	27.1779	26.8311	27.1177	26.7231	26.9752	26.7321	26.971	27.0067	27.0371	27.1952	26.7683	27.219	26.6502	26.9821	26.7213	27.2951	27.2032	26.8886	27.0277	27.3194	26.7076	27.1623	26.9509	26.6543	26.8493	26.9594	27.1316	27.0387	27.1897	26.8284	27.0771	26.9804	26.5413	26.8799	1.02588	0.724585	1.03478	0.644501	1.02073	0.743856
A0A0G2JXN8	A0A0G2JXN8_RAT	unreviewed	Oxysterol-binding protein	7	28.2429	28.4127	28.1214	28.2968	28.108	28.3859	28.1836	28.3823	28.3341	28.3705	28.4509	28.2026	28.3949	28.2341	28.3285	28.1949	28.1146	28.3004	28.337	28.3317	28.4186	28.2826	29.179	28.3944	28.4894	28.1631	28.3976	28.5015	28.5243	28.4548	28.409	28.5163	28.3003	28.441	28.3803	28.7669	28.1722	28.617	28.3371	1.01139	0.725401	1.17052	0.0515017	1.11714	0.0355652
A0A0G2JXT6	A0A0G2JXT6_RAT	unreviewed	Protein Mtmr6	5	25.0592	25.2017	25.1907	25.3791	25.4727	25.4199	25.7698	25.0913	25.6199	25.2145	25.0506	25.0565	25.0379	25.3223	25.2068	25.2128	25.2299	25.3845	25.0907	25.1537	24.9261	24.8504	25.1926	25.049	24.9685	25.4004	25.2485	25.2175	25.5087	25.3012	24.8018	24.8571	24.9862	24.9735	24.9244	25.1314	25.3131	25.2043	24.95	0.869705	0.031921	0.899397	0.16142	0.792984	0.00290851
A0A0G2JXT9	A0A0G2JXT9_RAT	unreviewed	Protein Arhgef17	1	23.6469	23.4966	23.6019	24.0533	23.6158	24.2891	23.928	23.7323	23.9188	24.6532	24.0746	23.885	23.6427	23.5702	24.0967	23.9393	23.7436	24.5399	24.0011	23.3094	23.7688	23.6408	23.9867	23.5456	22.8941	23.25	24.2859	24.2221	24.951	23.5617	23.597	24.0422	23.5611	24.347	23.4531	23.9066	23.8507	24.3956	23.7956	0.977289	0.876637	1.0001	0.736372	0.98687	0.948861
A0A0G2JXV8	A0A0G2JXV8_RAT	unreviewed	Uncharacterized protein	2	27.1131	27.2599	26.9673	27.0002	27.1676	27.0263	26.9189	26.9336	27.0927	27.4054	26.9068	26.6156	26.7347	26.7962	27.0691	27.0625	26.709	26.6583	27.0854	26.86	26.7659	26.8851	27.0444	26.8668	27.2172	26.9751	26.8826	26.9448	26.9417	27.2201	27.0382	26.9469	27.0534	26.9723	26.8756	26.5953	27.0981	26.7768	27.0388	0.843848	0.00256769	0.937728	0.194449	0.89771	0.0464861
A0A0G2JXY9	A0A0G2JXY9_RAT	unreviewed	Epsin-2	6	27.2573	27.3269	27.3446	27.3822	27.3302	27.3463	27.4333	27.5376	27.4662	27.159	27.2841	27.4471	27.3878	27.5724	27.3506	27.5394	27.3519	27.527	27.2775	27.4565	27.3832	27.3873	27.3119	27.531	27.3842	27.3188	27.2687	27.3831	27.2795	27.2336	27.4406	27.3156	27.4251	27.3918	27.4632	27.2729	27.442	27.4237	27.2141	1.04064	0.216687	0.989559	0.759486	1.01188	0.691042
A0A0G2JXZ3	A0A0G2JXZ3_RAT	unreviewed	Transcriptional regulator ATRX	2	25.2697	25.5842	25.5552	26.1525	25.2679	25.7969	25.6136	25.8664	25.7317	25.6539	25.5851	25.5032	25.7499	25.4913	25.5873	25.3516	25.8954	26.4106	25.995	25.8111	25.2882	25.4139	25.5587	25.5882	25.3884	25.6982	25.5272	26.1448	25.7209	26.0086	25.3393	25.4562	25.3788	25.8907	25.8003	26.1817	25.7654	25.9118	25.8786	1.04295	0.715854	1.01531	0.850866	1.06196	0.511079
A0A0G2JY03	A0A0G2JY03_RAT	unreviewed	Uncharacterized protein	6	28.4352	28.9042	28.3054	28.6258	28.3295	28.44	28.1932	28.2688	28.1004	28.2777	28.3672	28.2052	28.4751	28.0277	28.4886	28.0573	28.3716	28.011	28.3454	27.9689	28.3186	28.1499	28.4879	28.0539	28.8212	28.0167	28.4057	28.3265	28.1066	28.2208	28.3348	28.4755	28.1474	28.2773	28.0727	28.2285	28.4528	27.8647	28.2265	0.898477	0.12678	0.935081	0.382738	0.892671	0.127812
A0A0G2JY08	A0A0G2JY08_RAT	unreviewed	Protein Myo18a	37	30.2085	30.3138	30.1658	30.3183	30.17	30.3223	30.2618	30.2429	30.2701	30.2746	30.3177	30.2762	30.3885	30.2553	30.3427	30.17	30.3682	30.3571	30.31	30.3635	30.454	30.2709	30.4293	30.293	30.4042	30.2136	30.284	30.2986	30.4569	30.2991	30.2098	30.4139	30.2218	30.3694	30.3562	30.3545	30.2638	30.3433	30.3758	1.05225	0.0236311	1.05261	0.0374612	1.04893	0.0358817
A0A0G2JY17	A0A0G2JY17_RAT	unreviewed	Serine/threonine-protein kinase DCLK2 (Fragment)	2	25.0155	24.8777	25.0245	24.5962	25.0132	24.5323	25.1218	24.5715	25.1321	24.7664	24.7803	25.0508	24.8614	25.4132	24.7411	25.2571	24.8719	25.3427	24.7	25.0854	24.7149	25.2753	24.5861	24.9153	25.0488	25.1645	24.4022	24.2356	25.0834	24.584	25.1685	24.8707	25.0569	24.4608	25.4226	24.5856	24.5615	24.866	24.8423	1.0897	0.288382	0.97907	0.700923	1.01349	0.965812
A0A0G2JY22	A0A0G2JY22_RAT	unreviewed	Protein Dip2b	13	27.2895	27.4657	27.3221	27.5015	27.5943	27.6853	27.5486	27.5305	27.5307	27.3436	27.5614	27.5126	27.4839	27.4224	27.632	27.567	27.5552	27.5283	27.4344	27.4756	27.6813	27.5852	27.5442	27.4813	27.4072	27.4922	27.6591	27.6431	27.4656	27.4772	27.3821	27.6333	27.4051	27.6788	27.582	27.6726	27.4723	27.5813	27.5169	1.0338	0.278358	1.03125	0.362059	1.04582	0.245753
A0A0G2JY26	A0A0G2JY26_RAT	unreviewed	Protein Dnajc6	30	31.0991	31.1707	31.2178	31.2976	31.1254	31.314	31.0625	31.1786	31.0655	30.9719	30.8821	31.151	31.005	30.9174	31.1702	30.8461	31.156	30.8754	31.0684	30.9332	31.0713	31.1056	30.9946	30.9904	31.1953	30.9515	31.2006	31.1813	30.9244	31.0298	31.1231	30.9924	30.9516	31.1574	30.8417	31.0871	31.0957	30.8275	30.9842	0.906083	0.0105028	0.941773	0.0996973	0.905728	0.0133906
A0A0G2JY30	A0A0G2JY30_RAT	unreviewed	Carboxypeptidase D (Carboxypeptidase D, isoform CRA_a)	3	24.7591	24.9237	25.0441	25.1722	24.7891	25.3159	24.7409	25.0143	24.8819	24.5031	24.7535	24.8454	24.8715	24.7608	24.9042	24.7809	24.849	24.7237	24.7375	24.8776	24.8892	25.0741	24.848	24.8177	25.1124	24.7775	24.979	24.855	24.5135	24.8546	24.884	25.0356	24.8999	24.9495	24.7377	24.7775	24.8955	24.5458	24.5816	0.924909	0.203963	0.964664	0.65174	0.925694	0.291456
A0A0G2JY48	A0A0G2JY48_RAT	unreviewed	Protein Ephb2	4	26.4033	26.7213	26.191	26.6582	26.5128	27.1849	26.6695	26.4325	26.2837	26.2239	26.8904	26.6859	26.4976	26.3198	27.1574	26.5477	26.6875	27.0758	26.5685	26.3906	26.6553	26.7333	26.7027	26.4901	26.1059	26.1358	27.2144	26.806	26.5354	26.409	26.4446	26.9387	26.1687	27.2141	26.4828	27.0198	26.4007	26.6046	26.835	1.10588	0.232424	1.03553	0.778183	1.11525	0.318089
A0A0G2JY70	A0A0G2JY70_RAT	unreviewed	Uncharacterized protein	2	28.4663	28.5075	28.539	28.5147	28.7042	28.6321	28.7011	28.4089	28.7634	28.5618	28.6337	28.5526	28.5463	28.5704	28.53	28.7451	28.4823	28.994	28.689	28.9901	28.5313	28.6283	28.556	28.5457	28.2922	28.6176	28.4901	28.6481	29.0154	28.5825	28.5066	28.4465	28.4396	28.6375	28.8838	28.6269	28.6448	28.9851	28.8217	1.06222	0.244285	1.0173	0.809382	1.06696	0.25116
A0A0G2JY73	A0A0G2JY73_RAT	unreviewed	Protein Eif4g3	20	28.3857	28.4476	28.4484	28.5843	28.6131	28.6777	28.7453	28.3314	28.6194	28.4357	28.4901	28.3287	28.3946	28.4178	28.4783	28.4862	28.4615	28.8086	28.4949	28.5731	28.7607	28.3286	28.3614	28.3646	28.4271	28.4619	28.4878	28.5633	28.5844	28.4014	28.3048	28.4205	28.2567	28.4582	28.4136	28.4494	28.5489	28.5861	28.5668	0.993047	0.858928	0.93956	0.126092	0.942257	0.16654
A0A0G2JY82	A0A0G2JY82_RAT	unreviewed	Secretory carrier-associated membrane protein (Secretory carrier membrane protein)	5	30.3602	30.124	30.2786	30.0624	30.3038	30.3442	30.1501	30.2008	30.0619	30.2522	30.0984	30.2602	30.0314	30.4555	30.0109	30.244	30.3274	30.1943	30.2142	30.1222	30.2082	30.312	30.104	30.3436	30.2543	30.186	30.267	30.1631	30.1481	30.2025	30.2885	30.0691	30.2762	29.9942	30.3073	30.2279	30.2121	29.9921	30.1911	0.989441	0.753599	1.00305	0.890304	0.972778	0.460078
A0A0G2JY96	A0A0G2JY96_RAT	unreviewed	Uncharacterized protein	2	25.6747	25.6432	25.7249	25.7493	26.0218	25.5927	26.1492	25.6709	25.7918	25.8365	25.5065	25.9425	25.7457	25.7137	25.6249	25.8079	25.4161	26.1041	25.8728	26.0205	25.6524	25.9031	25.7311	25.7846	25.5867	25.8644	25.7052	25.9358	26.1033	25.9499	25.6359	25.7766	25.7044	25.7068	25.9158	25.8095	25.8753	26.0823	26.0574	0.988207	0.806838	1.03696	0.481922	1.03709	0.483657
A0A0G2JYB0	A0A0G2JYB0_RAT	unreviewed	Uncharacterized protein	2	24.2869	24.8169	24.4848	24.5778	24.238	24.7373	23.8703	24.3375	23.7862	24.5526	24.2187	24.022	24.6198	24.1051	24.4165	23.6758	24.4611	23.5735	24.3818	24.0393	24.2181	24.3616	24.4657	23.9755	25.0642	23.972	24.0594	24.2258	24.0605	24.3623	24.0639	24.2183	24.0971	24.1851	23.8492	24.0859	24.5284	23.527	24.2367	0.861835	0.159897	0.945949	0.59219	0.816395	0.0667001
A0A0G2JYC6	A0A0G2JYC6_RAT	unreviewed	Protein Ubap2l (RCG62582, isoform CRA_c)	12	28.7978	29.0759	28.9338	28.8552	28.656	28.7868	28.6808	28.8516	28.834	28.7585	28.9723	28.7783	28.9967	28.7951	28.9518	28.7663	28.8897	28.7438	28.7507	28.9145	28.9623	28.8405	28.8197	28.8286	28.8238	28.7097	28.7733	28.6386	28.8061	28.6029	28.896	29.0512	28.8087	28.7979	28.7421	28.6629	28.8551	28.7066	28.6859	1.02882	0.388476	0.955963	0.220381	0.984666	0.694723
A0A0G2JYD8	A0A0G2JYD8_RAT	unreviewed	Calpain-5	5	26.8784	27.1285	26.7675	27.2563	26.8875	27.3633	26.9991	27.0113	26.8965	26.7833	27.2538	27.3008	27.3501	26.9423	27.4469	26.9274	27.2422	27.2128	27.1365	27.0133	27.416	27.1629	27.4328	27.12	26.8765	26.7715	27.4679	27.3245	27.1066	27.0333	26.9234	27.705	26.8937	27.6564	27.1066	27.434	27.1321	27.2449	27.3033	1.15202	0.0215609	1.11058	0.158791	1.21687	0.0289999
A0A0G2JYF0	A0A0G2JYF0_RAT	unreviewed	Anion exchange protein	23	30.3274	30.6424	30.5817	30.6447	30.4722	30.7752	30.6796	30.475	30.5542	30.4883	30.6307	30.4463	30.5125	30.4023	30.7585	30.4948	30.722	30.7181	30.5865	30.5973	30.5921	30.5158	30.658	30.5724	30.7231	30.4141	30.7529	30.5643	30.6616	30.6102	30.375	30.6506	30.4648	30.6362	30.5328	30.7323	30.608	30.5792	30.6614	1.01565	0.667517	1.02972	0.429464	1.01164	0.745827
A0A0G2JYG9	A0A0G2JYG9_RAT	unreviewed	60S ribosomal protein L13	3	29.3095	29.0967	29.3225	29.2035	29.3855	29.3122	29.2762	29.0836	29.2762	29.2682	29.1019	29.2475	29.0918	29.2161	29.3011	29.2568	29.0989	29.366	29.4282	29.3518	29.2452	29.4007	29.0546	29.2545	29.1377	29.3406	29.1977	29.3514	29.3064	29.365	29.2477	29.1418	29.1511	29.3502	29.3232	29.2385	29.3632	29.3337	29.4665	0.995613	0.874023	1.01074	0.775309	1.02651	0.43489
A0A0G2JYH8	A0A0G2JYH8_RAT	unreviewed	Brevican core protein	7	29.3582	29.1952	29.4413	29.4249	29.5996	29.2785	29.6689	29.194	29.6045	29.2327	28.9785	29.4568	29.2712	29.4244	29.1567	29.5144	29.3187	29.8626	29.0556	29.4828	28.9848	29.383	29.3074	29.3436	29.2599	29.4441	29.2292	29.1297	29.5152	29.1626	29.5046	29.242	29.4044	29.2105	29.5025	29.1168	29.1918	29.4532	29.2576	0.954045	0.429357	0.935336	0.21967	0.944268	0.306742
A0A0G2JYI5	A0A0G2JYI5_RAT	unreviewed	Monoglyceride lipase	9	29.514	29.7555	29.5277	29.8398	29.7524	29.8801	30.0093	29.7766	29.8905	29.6571	29.6166	29.7984	29.7524	29.2952	29.8597	29.728	29.7697	29.8495	29.641	29.8064	29.5402	29.5877	29.8573	29.5132	29.5255	29.7374	29.8563	29.8046	29.8702	29.6935	29.4165	29.7406	29.392	29.7994	29.7129	29.872	29.7172	29.8775	29.8435	0.956853	0.377459	0.968942	0.535482	0.965834	0.512748
A0A0G2JYI7	A0A0G2JYI7_RAT	unreviewed	Protein Ubap2	2	24.722	24.6789	24.6095	24.7593	24.7999	24.7561	24.9792	24.7207	24.9548	24.6307	24.8588	24.3232	24.7349	24.2837	24.5368	25.0018	24.2297	25.1001	24.3807	24.744	24.3064	24.3775	24.283	24.1388	24.1415	24.7029	24.4072	24.5498	24.7383	24.5363	24.4476	24.3362	24.4385	24.8019	24.6217	24.8304	24.752	24.8022	24.5425	0.905064	0.122811	0.800843	0.000755473	0.909967	0.0642112
A0A0G2JYN7	A0A0G2JYN7_RAT	unreviewed	Paraspeckle component 1	9	28.7588	29.018	28.7793	28.9352	28.5547	28.946	28.7272	28.7903	28.7155	28.7435	28.9711	28.7552	28.9702	28.6729	28.9872	28.6533	28.8994	28.6672	28.825	28.9592	28.975	28.8751	28.9597	28.6722	28.8922	28.5626	28.8565	28.7876	28.8215	28.6879	28.8224	29.0783	28.6129	28.9758	28.7819	28.8729	28.7685	28.6969	28.7798	1.03673	0.397021	0.995047	0.918195	1.01719	0.707341
A0A0G2JYR1	A0A0G2JYR1_RAT	unreviewed	Protein Exoc6b (RCG56008)	5	26.3629	26.9479	26.5996	26.7396	26.2789	26.5993	26.4731	26.6659	26.5506	26.3392	26.715	26.4409	26.7618	26.3749	26.5019	26.4244	26.7516	26.4492	26.4758	26.5466	26.5203	26.3226	26.7498	26.3735	26.553	26.4087	26.5394	26.2544	26.6424	26.1443	26.5002	26.821	26.3132	26.4464	26.481	26.5425	26.6955	26.4781	26.4812	0.985774	0.857399	0.923986	0.234511	0.977316	0.747745
A0A0G2JYR4	A0A0G2JYR4_RAT	unreviewed	Protein Lrba	4	26.6651	26.6192	26.6785	26.7017	26.8396	26.9483	27.189	26.935	26.806	26.3796	26.6921	26.6825	26.6105	26.7837	26.628	27.167	26.6809	27.1505	27.0055	26.9123	26.7677	26.7376	26.6026	27.018	26.6424	26.8134	27.0025	26.5266	26.8946	26.6589	26.703	26.5406	26.7897	26.7304	26.9611	26.6193	26.6721	27.277	26.7799	1.03336	0.599999	0.989282	0.915815	1.00699	0.92464
A0A0G2JYS1	A0A0G2JYS1_RAT	unreviewed	Oxidation resistance protein 1	22	30.7356	30.868	30.874	30.9003	30.8757	31.0332	30.8261	30.7642	30.751	30.7519	30.6473	30.633	30.5687	30.6652	30.5193	30.5366	30.7985	30.7611	30.8683	30.8666	30.5192	30.6127	30.6483	30.6002	30.5462	30.4282	30.813	30.9479	30.8936	30.8024	30.6227	30.6202	30.5865	30.6391	30.6119	30.7008	30.8138	30.7464	30.7617	0.89268	0.00380607	0.912374	0.0407725	0.894658	0.000905436
A0A0G2JYS8	A0A0G2JYS8_RAT	unreviewed	Serine/threonine-protein phosphatase (EC 3.1.3.16)	15	31.4964	31.2661	31.3406	31.1937	31.4577	31.1359	31.3516	31.1662	31.226	31.2347	31.0604	31.4346	31.1567	31.2571	31.1277	31.2196	31.0739	31.2344	31.1029	31.1536	31.0334	31.5032	31.0874	31.315	31.2758	31.3215	31.1986	31.4009	31.2762	31.2783	31.2503	31.0846	31.1778	30.9135	31.1557	31.0446	31.1507	31.1753	31.225	0.920973	0.03309	1.00546	0.881063	0.89656	0.0080866
A0A0G2JYU6	A0A0G2JYU6_RAT	unreviewed	Protein Fmnl1	5	24.7673	25.2718	24.9681	24.9374	24.4783	25.0958	24.7316	24.7683	24.7162	24.8751	24.9899	24.5394	24.927	24.8396	25.0613	24.6519	25.0346	24.703	24.861	24.6747	25.1148	24.4837	24.8586	24.4269	25.0057	24.5499	24.8815	25.0637	25.0078	24.6576	24.7219	24.9993	24.6002	25.0861	24.6887	25.1717	24.9254	25.1141	25.0716	0.992471	0.941461	0.941027	0.41014	1.04806	0.490573
A0A0G2JYY8	A0A0G2JYY8_RAT	unreviewed	Uncharacterized protein	2	34.7912	34.7468	34.873	34.7725	34.9586	34.7149	35.0557	34.7883	35.1513	34.568	34.7492	34.755	34.7511	34.9686	34.6341	35.0283	34.787	35.2402	34.6958	35.2059	34.6824	34.7425	34.5664	34.8433	34.4948	34.8755	34.6796	34.5995	35.2103	34.6672	34.758	34.6658	34.8357	34.6222	35.1041	34.6325	34.7048	35.2379	34.639	1.01877	0.804234	0.936723	0.276472	0.975905	0.649783
A0A0G2JZ13	A0A0G2JZ13_RAT	unreviewed	Src substrate cortactin	14	31.0189	31.4007	31.1438	31.2363	30.9941	31.1428	31.0726	31.1705	31.1907	30.8312	31.3414	31.0808	31.185	31.0785	31.1752	30.9884	31.214	31.1493	31.1794	31.0991	31.1427	31.0343	31.2836	31.0039	31.0351	30.9736	31.2031	30.95	31.1364	30.9657	31.1205	31.3133	31.05	31.136	31.0115	31.0182	31.1278	31.0393	30.9865	1.01652	0.608142	0.960496	0.395636	0.975981	0.61507
A0A0G2JZ19	A0A0G2JZ19_RAT	unreviewed	Protein Taf15	5	29.4364	29.3456	29.4419	29.2651	30.3336	29.7418	29.7635	30.1285	30.0235	29.2636	29.7466	30.2063	29.8481	30.0213	30.1689	29.6432	29.6994	29.8594	28.9555	29.4943	30.6883	30.1858	29.5721	30.194	29.0879	30.3469	29.8234	29.7001	29.6082	29.5877	29.8181	29.7949	29.7438	30.2272	30.4492	29.9464	29.3338	30.2238	29.5445	1.13897	0.350993	1.08304	0.528719	1.16042	0.206572
A0A0G2JZ27	A0A0G2JZ27_RAT	unreviewed	Protein Fmn2	6	26.6714	26.9702	26.8377	27.0811	26.6386	27.0852	26.684	27.0007	26.6494	26.849	27.099	26.8429	26.9055	27.1394	27.0103	26.4876	27.2168	27.3367	27.0886	26.965	27.124	26.9208	27.0658	26.737	26.9795	26.6658	26.9596	26.8954	26.9553	26.8291	26.8835	27.2004	26.7132	27.0951	27.1515	26.9199	27.1907	26.7708	27.1516	1.13127	0.0683192	1.02653	0.557194	1.11921	0.0727253
A0A0G2JZ56	A0A0G2JZ56_RAT	unreviewed	Protein Ank2	57	33.1185	33.141	33.1456	33.2239	33.1219	33.1812	33.0416	33.0956	33.0152	33.1272	32.9792	33.1049	33.1578	33.0305	33.1577	32.908	33.1075	32.9176	33.0211	33.0859	33.156	33.1112	33.0869	33.0796	33.1984	33.0517	33.1449	33.1176	33.0517	33.05	33.0519	33.1996	33.0309	33.1975	33.0814	33.114	33.082	33.0171	33.1027	0.957441	0.0785436	0.984544	0.402476	0.983807	0.424198
A0A0G2JZ60	A0A0G2JZ60_RAT	unreviewed	Protein Fsd1l	6	25.9181	26.3107	25.7911	26.0006	25.8638	25.7085	25.9276	25.7908	25.7396	26.1292	26.223	25.6621	26.0768	25.727	26.1661	26.0153	25.6825	25.3618	25.8269	25.9431	26.0766	26.0674	26.0542	25.8699	25.9417	25.9647	25.6325	25.6172	25.9333	25.8177	26.0089	26.1544	25.7943	25.6625	25.8126	25.825	25.9278	25.7286	25.9122	0.985359	0.763047	0.970151	0.625098	0.964099	0.545695
A0A0G2JZ69	A0A0G2JZ69_RAT	unreviewed	Spectrin alpha chain, non-erythrocytic 1	171	36.0317	36.1581	36.0768	36.1499	36.1655	36.1827	36.2181	36.1247	36.2325	36.1648	36.0991	36.1159	36.1507	36.1135	36.1038	36.1365	36.1506	36.3202	36.1568	36.3727	36.1031	36.1276	36.1399	36.126	36.0413	36.1232	36.1616	36.1946	36.3822	36.0723	36.1179	36.1943	36.0562	36.2145	36.2834	36.1515	36.149	36.3596	36.2443	1.01177	0.663904	1.00241	0.965996	1.03363	0.206598
A0A0G2JZ71	A0A0G2JZ71_RAT	unreviewed	Protein Ak7	2	23.4192	24.6547	24.0654	24.0351	23.227	24.5332	23.7513	24.5181	23.8102	23.5599	24.6217	23.5696	24.6058	23.6697	23.8126	24.0049	24.664	23.6602	23.3302	24.732	24.3325	23.2646	23.911	23.526	24.0909	23.7351	23.4546	24.2232	22.8172	24.6843	22.7755	24.5986	23.7505	24.4936	23.8826	23.7802	24.0614	23.3765	24.6904	1.10177	0.551196	0.874873	0.390856	1.00735	0.929104
A0A0G2JZ76	A0A0G2JZ76_RAT	unreviewed	Synergin gamma (Fragment)	5	25.8427	26.175	25.9121	25.9896	25.8746	25.7692	25.6294	26.058	25.882	25.7584	26.246	26.1312	26.1733	26.0312	26.0808	25.8945	26.0322	25.8784	25.8993	25.7817	26.0423	25.9706	26.1598	26.1309	26.4091	25.9018	26.0394	25.8702	25.7347	25.7426	26.1147	26.2641	26.1166	25.9557	25.8912	25.942	25.9502	25.7894	25.7939	1.09182	0.063249	1.08177	0.233788	1.06488	0.227168
A0A0G2JZ82	A0A0G2JZ82_RAT	unreviewed	Protein-serine/threonine kinase (EC 2.7.11.-)	4	26.8162	26.9052	26.8612	27.0428	27.0342	27.106	26.9441	26.8212	26.8762	26.9709	26.6545	26.6079	26.7727	26.4237	26.7305	26.6886	26.8514	26.6235	26.9877	26.8941	26.8127	26.698	26.9228	26.5784	26.7597	26.9833	26.9891	26.9866	26.773	26.8438	26.6304	26.639	26.7697	26.8196	26.3593	26.808	26.7248	26.885	26.7775	0.869511	0.00206376	0.934817	0.0942053	0.857886	0.0014485
A0A0G2JZ84	A0A0G2JZ84_RAT	unreviewed	Protein Epg5 (RCG41226, isoform CRA_b)	2	24.1562	24.4321	23.9015	24.42	24.208	24.2678	23.8782	24.3456	24.5112	24.3303	24.1249	23.7248	23.5347	23.179	23.9471	24.2085	23.5694	24.4503	24.3404	24.2914	23.9313	23.6412	24.1141	23.8959	23.4493	24.4025	24.1106	24.5272	23.9919	24.0502	23.6108	23.9984	23.9695	24.5791	23.4033	24.2475	24.1659	24.2257	24.4796	0.8264	0.0420321	0.867919	0.09752	0.907093	0.242454
A0A0G2JZ88	A0A0G2JZ88_RAT	unreviewed	Uncharacterized protein	2	24.6633	25.5411	25.0605	25.2474	24.9907	25.3393	24.7143	25.1174	24.6269	24.4742	25.3425	24.7369	25.3628	24.7957	25.3272	24.6972	25.0184	24.6862	25.2603	24.9836	24.9929	24.7061	25.3028	24.863	25.0452	24.4682	25.2881	24.9039	24.4248	24.7651	24.9854	25.468	24.7102	25.35	24.734	25.0786	24.9626	24.2336	24.831	1.01808	0.764747	0.918988	0.46432	0.96794	0.767034
A0A0G2JZA1	A0A0G2JZA1_RAT	unreviewed	Protein Robo2	6	25.7796	25.6613	25.3881	25.2986	25.7631	25.4753	25.5449	25.5521	25.4851	24.8691	25.2255	25.1964	25.2702	25.2588	25.312	25.2565	25.1822	25.0048	25.2648	24.9255	24.882	25.2749	25.1875	25.0762	25.5427	25.254	25.2096	25.238	25.2983	25.1571	25.1079	25.3118	25.3348	25.0742	25.2494	24.8674	25.1387	25.3081	25.0844	0.793656	0.00266032	0.842033	0.0281982	0.794982	0.00567684
A0A0G2JZB6	A0A0G2JZB6_RAT	unreviewed	Uncharacterized protein	2	25.2698	25.6935	25.2367	25.294	25.2856	25.7995	25.1534	25.6773	25.2324	25.4362	25.3846	25.3138	25.2955	25.3138	25.2995	25.2613	25.537	25.0405	25.438	25.0159	25.5484	25.1309	25.5217	25.1482	25.7823	25.2037	25.5568	25.3587	25.1049	25.3997	25.2308	25.3564	25.3484	25.3488	25.2274	25.4427	25.3825	24.8723	25.4229	0.931438	0.297522	0.964837	0.634472	0.917789	0.239994
A0A0G2JZB8	A0A0G2JZB8_RAT	unreviewed	Neuronal membrane glycoprotein M6-b	3	26.9276	27.1395	26.9421	27.2387	27.5197	27.4037	27.7021	27.2616	27.4473	27.5265	27.088	27.1665	27.1557	27.156	27.3297	27.4402	27.422	27.8754	27.3426	27.4967	27.3549	27.2096	27.2269	27.3056	27.398	27.5107	27.3787	27.3916	27.2547	27.5603	27.1029	26.7299	27.3043	27.3289	27.4831	27.4075	27.3727	27.4855	27.5996	1.02325	0.725688	1.02326	0.610895	1.00062	0.98779
A0A0G2JZC3	A0A0G2JZC3_RAT	unreviewed	Protein Mrps36	2	28.838	28.5843	28.6917	28.8684	28.9137	28.8631	29.1578	28.7849	29.011	28.9104	28.7093	28.7207	28.6325	28.6732	28.7305	28.8907	28.6709	29.2943	28.8474	29.1766	28.6763	28.5795	28.751	28.5949	28.3477	28.6656	28.9261	28.9604	29.296	28.8788	28.5481	28.6234	28.4603	28.9128	29.1143	28.9308	28.877	29.3396	29.0616	0.976911	0.624834	0.953495	0.417088	1.02038	0.911012
A0A0G2JZC6	A0A0G2JZC6_RAT	unreviewed	Rho guanine nucleotide exchange factor 11	6	25.1248	25.2617	25.0219	25.045	24.9439	25.0087	24.6851	24.7733	24.5522	24.6745	24.9569	24.971	24.9907	24.7254	24.9666	24.554	24.8088	24.1454	24.8036	24.6824	24.5229	24.9689	25.0188	24.5612	25.221	24.6262	24.9555	24.6611	24.3899	24.913	24.9034	25.0952	24.5935	25.1354	24.5721	25.0237	24.356	24.2786	24.5733	0.890966	0.126084	0.939062	0.406111	0.890239	0.165475
A0A0G2JZD1	A0A0G2JZD1_RAT	unreviewed	Protein Ppp2r5c	7	29.0209	29.1358	28.8709	29.2935	29.2074	29.4408	29.2304	28.9875	29.0757	29.0253	29.1512	29.0688	28.9784	28.9247	29.1833	29.0578	28.9688	29.3488	29.094	29.0181	29.0449	29.095	29.322	28.9789	28.7196	29.0264	29.321	29.2943	29.1589	29.1056	28.7816	29.2414	28.8474	29.376	28.945	29.2436	28.994	29.3195	29.1288	0.961341	0.413432	0.991119	0.856001	0.981964	0.725062
A0A0G2JZE6	A0A0G2JZE6_RAT	unreviewed	Receptor of-activated protein C kinase 1	11	30.6133	30.5843	30.5586	30.6522	30.6378	30.7729	30.7199	30.6656	30.6764	30.6175	30.578	30.6401	30.6205	30.3964	30.6541	30.6476	30.5746	30.4442	30.577	30.7009	30.614	30.6441	30.7045	30.5794	30.6736	30.6501	30.6255	30.7049	30.5824	30.6998	30.3966	30.471	30.4695	30.6619	30.4679	30.7794	30.6415	30.6883	30.6351	0.957647	0.0810243	1.00084	0.947868	0.954708	0.143291
A0A0G2JZF2	A0A0G2JZF2_RAT	unreviewed	CAP-Gly domain-containing linker protein 2	24	29.6508	29.5845	29.7226	29.6887	29.8057	29.6965	29.8017	29.7255	29.7763	29.801	29.8118	29.8298	29.7044	30.0491	29.7314	29.8391	29.8496	30.0188	29.9183	30.0638	29.9086	29.8401	29.7194	29.9331	29.6498	29.6982	29.686	29.8352	30.1133	29.8113	29.8645	29.8748	29.8603	29.8642	30.1723	29.8519	29.8786	30.0696	30.0278	1.11862	0.00195417	1.06392	0.124159	1.16304	0.000159044
A0A0G2JZF6	A0A0G2JZF6_RAT	unreviewed	Protein Ndufaf2 (RGD1560158 (Predicted), isoform CRA_b)	1	25.5012	25.1508	25.3361	25.0044	25.5486	24.9491	25.2082	24.9567	25.6906	24.732	25.1993	25.5269	25.1586	25.232	25.0254	25.2079	24.9607	25.9191	24.6413	25.4226	25.1949	25.3803	25.0393	25.2991	24.9528	25.4803	25.2827	25.0436	25.4465	24.8605	25.4506	24.9314	25.1147	25.1383	25.5344	24.6322	24.8134	25.7466	24.8735	1.01644	0.895726	0.98397	0.94092	0.96128	0.656233
A0A0G2JZG7	A0A0G2JZG7_RAT	unreviewed	Serine--tRNA ligase, cytoplasmic (Seryl-aminoacyl-tRNA synthetase 1, isoform CRA_a)	14	30.1106	30.2905	30.1235	30.2292	30.1724	30.2252	30.1874	30.2401	30.252	30.1825	30.1738	30.1887	30.1943	30.1334	30.1397	30.1514	30.1202	30.2227	30.1207	30.1704	30.2489	30.1698	30.2351	30.1355	30.0102	30.0703	30.1719	30.3271	30.2056	30.2201	30.1603	30.2771	30.1034	30.2921	30.2281	30.2185	30.0777	30.3004	30.1586	0.977844	0.156857	0.980808	0.408649	1.00104	0.988492
A0A0G2JZH0	A0A0G2JZH0_RAT	unreviewed	Protein Cab39	7	29.2535	29.8002	29.3069	29.6953	29.4892	29.7797	29.4891	29.5723	29.5494	29.4609	29.4523	29.2663	29.4533	28.9143	29.4816	29.0205	29.3121	29.1413	29.4135	29.2021	29.2321	29.196	29.636	29.0314	29.4369	29.1102	29.5375	29.6853	29.3319	29.4273	28.993	29.3222	28.9167	29.4627	28.9397	29.5227	29.4501	29.3851	29.1864	0.82549	0.00270683	0.896856	0.102914	0.817596	0.00698325
A0A0G2JZH2	A0A0G2JZH2_RAT	unreviewed	Protein LOC103690033	6	27.174	27.3253	27.0443	27.4728	27.2257	27.75	27.1266	27.2328	26.9908	27.1272	27.0972	27.1424	27.3621	26.939	27.5567	26.8804	27.1784	27.0792	27.1585	27.0009	27.437	27.2384	27.4296	27.2572	27.3423	26.836	27.4621	27.5007	27.1934	27.2633	26.9293	27.3596	26.9464	27.682	27.0894	27.5813	27.2012	27.3102	27.2559	0.944187	0.405562	1.01988	0.73643	1.01327	0.895535
A0A0G2JZH8	A0A0G2JZH8_RAT	unreviewed	Dihydrolipoamide acetyltransferase component of pyruvate dehydrogenase complex (EC 2.3.1.-)	10	30.0252	29.7818	29.954	29.6329	29.9134	29.6583	29.636	29.8887	29.5794	29.4914	30.0115	29.9219	29.8798	29.7824	30.3613	29.6186	29.4672	30.0165	29.635	29.7013	30.1646	30.2898	29.8299	29.6979	29.9177	29.7885	29.984	29.6125	29.5692	29.564	29.869	30.2208	30.0208	30.3184	29.911	29.9007	29.9373	29.4992	29.5203	1.09037	0.269952	1.04061	0.609109	1.12292	0.160138
A0A0G2JZH9	A0A0G2JZH9_RAT	unreviewed	Protein Dhx57	3	25.1613	25.8809	25.2296	25.6922	25.3784	25.8804	25.2153	25.645	25.5407	25.629	25.6535	25.1048	25.7855	25.5041	25.8562	25.2785	25.718	25.1963	25.7528	25.6057	25.8554	25.2992	26.0532	25.5346	25.9715	25.107	25.6844	25.7127	25.471	25.4184	25.1879	25.8793	25.3857	25.9142	25.343	25.6535	25.5875	25.2222	25.5525	1.03385	0.683417	1.04617	0.663123	0.999511	0.998829
A0A0G2JZI2	A0A0G2JZI2_RAT	unreviewed	Protein Eprs	35	30.5224	30.6108	30.474	30.6108	30.5564	30.7657	30.5635	30.6151	30.6491	30.691	30.702	30.5769	30.6415	30.5291	30.7025	30.5195	30.5832	30.7124	30.6069	30.7029	30.6271	30.5577	30.6868	30.6082	30.5186	30.5284	30.6551	30.6532	30.9139	30.6142	30.5178	30.6168	30.4397	30.6963	30.6344	30.7442	30.5534	30.7311	30.5457	1.01476	0.527734	1.02369	0.5106	1.0028	0.946059
A0A0G2JZJ9	A0A0G2JZJ9_RAT	unreviewed	Uncharacterized protein	4	29.2064	28.9173	29.0656	28.7691	29.1496	28.6441	29.2191	28.9742	29.0224	28.9787	28.9055	29.4355	28.879	29.2199	28.8685	29.2684	29.1007	29.2088	28.9513	28.8761	28.8092	29.3321	28.8396	29.2514	28.7873	29.2029	28.9321	28.877	29.1877	28.8515	29.0515	28.9006	29.1632	28.9199	29.3519	29.1184	29.0253	28.9622	29.169	1.03997	0.546617	1.02659	0.708655	1.0534	0.316494
A0A0G2JZM8	A0A0G2JZM8_RAT	unreviewed	CLIP-associating protein 2	27	29.4798	29.4519	29.4943	29.5351	29.645	29.6126	29.6614	29.4783	29.6867	29.5392	29.3984	29.5918	29.4453	29.5394	29.4756	29.5204	29.6079	29.801	29.575	29.6492	29.4802	29.5485	29.4016	29.4777	29.4025	29.5538	29.61	29.6355	29.5657	29.5816	29.5042	29.4759	29.4844	29.6183	29.5874	29.5361	29.4907	29.6988	29.7586	0.997456	0.904122	0.980916	0.490502	1.01058	0.744303
A0A0G2JZQ0	A0A0G2JZQ0_RAT	unreviewed	Arf-GAP with SH3 domain, ANK repeat and PH domain-containing protein 1	16	28.5403	28.831	28.6468	28.677	28.6936	28.8222	28.8708	28.7311	28.7595	28.7554	28.8905	28.7803	28.7538	28.7028	28.8945	28.6424	28.9592	28.9038	28.7739	28.965	28.7736	28.6713	28.7215	28.7888	28.6839	28.7013	28.8675	28.8075	29.207	28.6543	28.6251	28.7971	28.566	28.8546	28.9727	28.8816	28.8017	28.9217	28.8978	1.06407	0.06194	1.04477	0.385657	1.05916	0.154874
A0A0G2JZR0	A0A0G2JZR0_RAT	unreviewed	Protein Spire1	3	25.6634	25.7401	25.8002	25.8055	25.4804	25.8575	25.401	25.4459	25.3683	25.944	25.4936	25.278	25.2864	24.8738	25.0213	25.0114	25.0037	24.9834	25.548	25.1444	24.62	24.8737	25.5106	24.8924	25.0318	24.8173	25.3917	25.5918	25.2932	25.4904	25.0801	25.0653	25.0722	25.2123	24.633	25.2315	25.5382	25.0881	25.0691	0.694454	7.70919e-05	0.744699	0.00184429	0.688983	5.91169e-05
A0A0G2JZR4	A0A0G2JZR4_RAT	unreviewed	Ras-related protein Rab-11B	8	30.4279	30.5534	30.4923	30.4428	30.5021	30.4317	30.5997	30.2367	30.5431	30.2854	30.333	30.4661	30.5174	30.3802	30.395	30.4356	30.386	30.4798	30.1941	30.5668	30.2504	30.4702	30.4747	30.4482	30.4802	30.408	30.3536	30.1526	30.6178	30.2583	30.32	30.3609	30.3259	30.2267	30.4216	30.2864	30.2969	30.4768	30.3299	0.965042	0.314132	0.970757	0.453059	0.923031	0.0224918
A0A0G2JZS2	A0A0G2JZS2_RAT	unreviewed	Polyadenylate-binding protein 1	16	29.9934	29.7908	29.9506	29.8044	29.6926	29.9398	29.8428	29.9534	29.8284	29.8684	29.7358	29.9014	29.9485	29.7208	29.9798	29.7837	29.85	30.0074	29.8405	29.9393	29.9914	29.989	29.7791	29.8912	29.9692	29.8803	29.9119	29.9283	29.9163	29.8545	29.8739	29.7128	29.8152	29.9122	29.9129	29.9391	29.9943	29.977	29.9415	1.01104	0.726371	1.02403	0.344683	1.0216	0.463244
A0A0G2JZT1	A0A0G2JZT1_RAT	unreviewed	Protein Nwd2	5	26.8714	26.7036	26.8058	27.0587	26.9848	27.1178	26.9366	26.8362	26.7174	26.941	27.1252	27.2035	27.2111	27.2618	27.2416	27.0558	27.0923	27.3427	27.0403	27.2699	27.2584	27.2711	27.0437	27.3146	27.0191	26.862	27.1378	27.0265	26.9502	26.9282	27.0168	27.3889	27.0917	27.4327	27.3206	27.1996	27.0178	27.209	27.3412	1.2235	1.74437e-05	1.12164	0.0243873	1.25585	0.000150352
A0A0G2JZT5	A0A0G2JZT5_RAT	unreviewed	Septin-7	28	33.4688	33.7025	33.5289	33.8401	33.6299	33.8858	33.8988	33.6683	33.7665	33.7189	33.6607	33.5986	33.6306	33.4687	33.6529	33.6179	33.6357	33.9059	33.6752	33.7874	33.6017	33.4589	33.7076	33.4504	33.445	33.578	33.7879	33.827	33.7946	33.7165	33.4423	33.6574	33.4597	33.8623	33.6515	33.8462	33.6767	33.8308	33.7943	0.96226	0.353277	0.953375	0.325887	0.987361	0.781106
A0A0G2JZU6	A0A0G2JZU6_RAT	unreviewed	Protein Tmeff2	2	21.8646	22.4096	22.4818	20.6233	23.2819	22.9862	21.3369	21.2921	22.4866	22.7806	22.7316	22.1614	22.3125	21.8437	22.3473	22.0907	22.673	22.375	23.322	23.0627	22.1184	22.387	22.5415	22.8911	21.7151	21.6775	22.8498	22.3037	22.8048	22.5666	21.4593	22.1415	22.7885	22.4356	21.8545	22.3664	21.5109	23.1767	23.0031	1.12402	0.310924	1.08565	0.42313	1.04555	0.669384
A0A0G2JZU8	A0A0G2JZU8_RAT	unreviewed	Protein Usp9y	5	26.6755	26.4914	26.8159	26.8482	26.7674	26.8554	26.6307	26.7668	26.5942	26.763	26.2958	26.7883	26.6728	26.6628	26.8601	26.4568	26.7686	26.4921	26.7509	26.7231	26.8056	26.8636	26.5743	26.8564	27.0923	26.5867	26.7759	26.7455	26.508	26.7071	26.5754	26.5657	26.5974	26.8557	26.5388	26.7182	26.754	26.5263	26.6517	0.962952	0.379294	1.02137	0.726666	0.946889	0.159992
A0A0G2JZX5	A0A0G2JZX5_RAT	unreviewed	Protein Iqsec2	19	29.5915	29.6221	29.7615	29.6492	29.6721	29.7446	29.8291	29.4929	29.7579	29.4571	29.4166	29.6212	29.5101	29.5372	29.6277	29.6385	29.7414	29.7565	29.4423	29.7603	29.3264	29.5677	29.4757	29.5394	29.7029	29.6198	29.6176	29.5211	29.6613	29.5	29.5754	29.4535	29.4223	29.5182	29.6038	29.5441	29.5763	29.6073	29.5563	0.948823	0.201074	0.944684	0.109712	0.919338	0.0181421
A0A0G2JZX9	A0A0G2JZX9_RAT	unreviewed	Phosphodiesterase (EC 3.1.4.-)	11	29.5082	29.7349	29.3959	29.4616	29.4958	29.4558	29.5418	29.4423	29.429	29.4949	29.5639	29.4574	29.4948	29.5323	29.4711	29.3551	29.3404	29.573	29.3509	29.5154	29.4698	29.4984	29.7335	29.4986	29.4741	29.2192	29.3942	29.4917	29.4705	29.3831	29.3107	29.3728	29.3411	29.4657	29.2629	29.3105	29.3326	29.3759	29.1196	0.978848	0.44594	0.979041	0.537189	0.88586	0.000855972
A0A0G2JZY0	A0A0G2JZY0_RAT	unreviewed	Protein Lsm14b (RCG38480, isoform CRA_a)	2	23.7038	24.0726	23.8421	24.2113	23.1976	24.3646	23.2899	24.1912	23.4927	23.9245	24.0817	23.6881	24.4731	23.541	24.6498	23.6373	23.9902	22.6287	23.821	23.7	24.3188	23.8122	24.4838	23.4717	24.0484	23.325	24.0285	23.8238	22.8712	23.8141	23.7037	24.0719	22.9449	24.0046	23.6434	23.7888	23.8651	22.7479	23.6177	1.05377	0.861889	0.952046	0.668057	0.857831	0.257368
A0A0G2JZY3	A0A0G2JZY3_RAT	unreviewed	Protein Reps1	3	25.4882	25.8978	25.6812	25.6241	25.7775	25.6505	25.6491	25.8288	25.8711	25.6756	25.8688	25.6425	25.806	25.5986	25.6644	25.7201	25.9453	25.9664	25.6717	25.8522	25.6019	25.5284	25.8515	25.685	25.7303	25.5471	25.6927	25.5644	25.8656	25.8438	25.9263	25.9047	25.4826	25.5912	25.5702	25.6796	25.7345	25.4951	25.7294	1.03125	0.456905	0.991085	0.825655	0.978084	0.603989
A0A0G2JZY6	A0A0G2JZY6_RAT	unreviewed	Protein Sptbn1	122	35.0722	35.2924	35.1179	35.1799	35.1838	35.1924	35.1619	35.1758	35.2041	35.1574	35.1028	35.1823	35.2043	35.0754	35.1289	35.0153	35.0991	35.0752	35.0349	35.156	35.1287	35.1266	35.1841	35.0998	35.1141	35.0679	35.168	35.1644	35.1765	35.1357	35.0765	35.2211	35.0343	35.1882	35.1367	35.0996	35.1022	35.1612	35.1209	0.95635	0.019463	0.97475	0.128242	0.96792	0.0915953
A0A0G2JZZ4	A0A0G2JZZ4_RAT	unreviewed	Uncharacterized protein	2	25.2731	25.3366	25.3252	25.2801	25.244	25.1711	25.3214	24.9266	25.304	25.0951	25.0593	25.2729	25.0743	25.209	25.2375	25.0453	24.975	25.2567	24.8402	25.2723	25.013	25.256	25.1306	25.3678	25.3031	25.2312	25.068	25.0721	25.4367	25.2063	25.1563	25.0641	25.1043	25.2084	25.2324	25.1424	25.038	25.4618	25.1379	0.925198	0.074771	1.00167	0.967025	0.961897	0.353909
A0A0G2JZZ7	A0A0G2JZZ7_RAT	unreviewed	Protein Abr	13	29.3607	29.2707	29.4006	29.1296	29.4474	29.1544	29.2631	29.2278	29.1078	29.2396	29.0304	29.3406	29.1534	29.2658	29.0876	29.2433	29.2129	29.0404	29.1096	29.1059	28.955	29.2867	29.1327	29.3268	29.372	29.2731	29.0939	29.2434	29.1362	29.165	29.2216	29.1429	29.2877	29.0084	29.099	28.9718	29.1461	28.9921	29.2297	0.920428	0.0277499	0.975454	0.489159	0.908654	0.0173226
A0A0G2K016	A0A0G2K016_RAT	unreviewed	Protein Sun1 (Unc-84 homolog A (C. elegans), isoform CRA_a)	3	24.0603	24.7805	23.8497	24.7638	23.8749	24.2901	24.0072	24.4825	24.5857	24.3469	24.4648	23.8737	24.455	23.8368	24.4341	24.224	24.1441	23.8666	24.4385	23.5634	24.3401	23.931	24.5644	24.0862	24.2054	24.0241	24.3823	24.4663	24.8217	24.2339	23.7108	24.6051	23.9835	24.2271	23.6148	23.7032	24.7706	23.8795	23.8583	0.893444	0.297841	0.989954	0.986767	0.842532	0.146502
A0A0G2K021	A0A0G2K021_RAT	unreviewed	Uncharacterized protein	2	30.3293	30.455	30.2403	30.5655	30.5831	30.6974	30.5295	30.5065	30.9038	30.3323	30.4437	30.3208	30.4465	30.4675	30.4531	30.4193	30.4788	30.9387	30.7946	29.7211	30.6607	30.2963	30.6556	30.3307	29.7041	30.4	30.7577	30.7488	30.584	30.8262	30.2619	30.4285	30.333	30.6433	30.21	30.2666	30.7671	30.6825	30.3885	0.979073	0.68674	0.990447	0.78071	0.952167	0.443019
A0A0G2K042	A0A0G2K042_RAT	unreviewed	SH3 and multiple ankyrin repeat domains protein 3	35	30.8336	31.0857	30.9565	31.0668	30.747	30.9271	30.8416	31.0068	30.8225	30.936	30.9482	30.7609	30.8592	30.7688	30.93	30.7332	30.8974	30.7664	30.8692	31.0258	30.8485	30.6852	30.8438	30.6778	30.8409	30.8036	30.8244	30.7853	30.8421	30.6579	30.817	30.8796	30.5886	30.8705	30.6924	30.7838	30.8834	30.7444	30.8379	0.95376	0.146523	0.900672	0.00381619	0.910898	0.0134961
A0A0G2K070	A0A0G2K070_RAT	unreviewed	Kinesin-like protein	22	30.4123	30.4663	30.4072	30.4312	30.4207	30.462	30.5066	30.3145	30.507	30.3364	30.5898	30.3805	30.3222	30.3339	30.4006	30.3605	30.4176	30.6824	30.4614	30.577	30.4325	30.397	30.4232	30.3574	30.1877	30.2719	30.4565	30.4891	30.6551	30.4063	30.4443	30.6303	30.2243	30.481	30.4028	30.5156	30.4349	30.7254	30.4987	1.0192	0.566748	0.988035	0.65212	1.0443	0.258293
A0A0G2K079	A0A0G2K079_RAT	unreviewed	Breast carcinoma-amplified sequence 1 homolog	8	29.0515	29.1795	29.1132	28.9907	29.4049	29.1017	29.168	29.5536	29.6952	29.1627	29.268	29.6276	29.3885	29.2672	28.9847	29.1166	29.2867	29.0258	28.7828	28.6652	29.583	29.5049	28.9289	29.2925	28.7902	29.1013	29.2398	29.4502	28.795	29.4537	29.3377	29.2387	29.3516	29.3431	29.3644	29.0581	29.2369	29.2219	28.8668	0.966297	0.61523	0.95761	0.564999	0.981375	0.851179
A0A0G2K095	A0A0G2K095_RAT	unreviewed	Protein Rdx	3	27.0734	26.491	26.7422	26.5389	26.9878	26.8192	26.8075	26.7465	26.7118	26.9547	26.5172	26.9566	26.7468	26.5682	26.6623	26.7624	26.555	26.5208	26.9318	26.7666	26.8437	27.0262	26.54	26.9398	26.5464	26.7215	26.8341	27.0474	26.757	26.9893	26.7461	26.6485	26.7597	26.7834	26.6703	26.917	26.9053	26.8883	27.0324	0.947372	0.329826	1.02522	0.692826	1.0166	0.694814
A0A0G2K099	A0A0G2K099_RAT	unreviewed	Uncharacterized protein	22	35.1272	34.6956	34.9533	34.632	34.9232	34.5401	34.9726	34.73	34.9274	34.9667	34.6776	34.9661	34.6602	34.8318	34.4768	34.9868	34.5396	34.9254	34.6848	34.8293	34.4304	34.9831	34.6149	34.8212	34.7321	34.8683	34.4654	34.7202	34.8972	34.809	34.9283	34.6906	34.8597	34.5206	34.9552	34.5813	34.7402	34.7806	34.8431	0.921821	0.169776	0.944702	0.333344	0.943428	0.316896
A0A0G2K0A8	A0A0G2K0A8_RAT	unreviewed	Protein Mia3	2	24.524	24.3068	24.6555	24.1804	24.3265	24.3592	24.2064	24.418	24.1378	24.4154	24.0483	24.2436	24.1019	24.4592	24.2554	24.1028	24.4981	24.1864	24.0809	24.3401	24.2722	24.5918	24.0958	24.3776	24.1787	24.5864	24.6377	24.5262	23.91	24.1166	24.482	24.2064	24.0154	24.4095	24.3271	24.6299	24.4751	23.8756	24.3092	0.92121	0.0990489	0.997295	0.863794	0.972184	0.597257
A0A0G2K0B2	A0A0G2K0B2_RAT	unreviewed	Band 4.1-like protein 1	33	31.6947	31.6783	31.7347	31.7552	31.8506	31.7402	31.8951	31.5804	31.794	31.7172	31.582	31.6668	31.6136	31.713	31.6024	31.6963	31.6682	31.8347	31.6589	31.7708	31.6166	31.6483	31.6017	31.6879	31.6556	31.7457	31.6945	31.7123	31.9056	31.6708	31.5906	31.5176	31.6087	31.6383	31.6925	31.6697	31.6306	31.8461	31.7322	0.952751	0.0698658	0.97153	0.317041	0.942588	0.0568119
A0A0G2K0B6	A0A0G2K0B6_RAT	unreviewed	Clathrin coat assembly protein AP180	16	32.1236	32.1062	32.1705	32.1266	32.1773	32.1207	32.3357	31.9347	32.2704	32.1755	32.238	32.2078	32.0909	32.3528	32.0186	32.1761	32.2682	32.322	32.0608	32.3812	32.1229	32.3024	32.0982	32.3468	32.1488	32.114	32.1003	32.039	32.3286	32.1598	32.2172	32.1193	32.1996	32.0395	32.3881	31.9761	32.1803	32.2123	32.2016	1.03572	0.334982	1.01991	0.587314	1.01194	0.754017
A0A0G2K0D3	LMOD1_RAT	reviewed	Leiomodin-1 (Smooth muscle leiomodin) (SM-Lmod)	3	24.7479	25.1019	25.3989	25.8197	25.3481	25.5049	24.9364	25.4944	25.1634	25.7407	25.3057	25.3666	26.0967	25.4925	25.8677	25.3647	25.7906	25.1721	25.2325	25.224	25.2869	25.4168	25.8295	25.4494	25.7785	25.3873	25.7088	25.036	25.6269	25.2593	25.4989	25.5065	25.3298	25.6496	25.2198	25.7502	25.9849	25.1486	25.5109	1.10426	0.31091	1.11603	0.233028	1.12613	0.205213
A0A0G2K0D7	A0A0G2K0D7_RAT	unreviewed	Proteasome endopeptidase complex (EC 3.4.25.1)	5	29.0265	28.7439	28.9433	28.9035	29.482	29.0588	28.904	29.1775	29.2103	29.4387	28.7418	29.0888	28.9215	29.1547	29.0689	29.1412	29.0841	29.1796	29.3381	29.2926	29.179	29.2164	28.7628	29.5211	29.1386	28.9624	29.2982	29.1524	29.4948	29.3571	28.8749	28.8402	29.2755	29.1878	29.1583	29.0701	28.9773	29.4236	29.4484	1.00661	0.829923	1.08858	0.283962	1.03349	0.637855
A0A0G2K0D8	A0A0G2K0D8_RAT	unreviewed	10-formyltetrahydrofolate dehydrogenase (EC 1.5.1.6)	21	29.3272	29.439	29.4161	29.4459	29.2411	29.5392	29.2668	29.2421	29.245	29.2528	29.2635	29.3122	29.527	29.3055	29.4339	29.1834	29.4331	29.106	29.3189	29.3017	29.4168	29.4719	29.4319	29.3559	29.6845	29.353	29.3912	29.3572	29.32	29.2648	29.3719	29.4164	29.3815	29.3864	29.1873	29.3639	29.3397	29.2288	29.4181	0.990834	0.78361	1.04447	0.258803	1.00033	0.960195
A0A0G2K0H9	A0A0G2K0H9_RAT	unreviewed	RuvB-like helicase (EC 3.6.4.12)	5	26.9839	27.0814	26.9841	27.1898	27.3042	27.127	27.3545	27.0388	27.1448	27.2149	26.8296	26.8007	27.0385	26.9772	27.0697	27.2566	27.0492	27.0174	26.6552	27.0972	26.9692	27.1295	26.9365	27.0445	27.2647	27.1932	26.9682	27.0495	27.064	27.5085	26.8504	26.6119	26.5747	26.8208	26.8511	26.8326	26.7064	26.706	26.9192	0.894542	0.0195171	0.994001	0.847642	0.768782	3.64873e-06
A0A0G2K0J0	A0A0G2K0J0_RAT	unreviewed	Protein Supt6h	4	22.2829	22.8364	22.6763	22.503	21.97	22.5809	21.9754	22.5738	22.0695	22.4148	22.7172	21.7755	22.6354	22.8788	22.3593	21.5925	22.7937	21.8259	22.6574	22.2288	22.8928	21.5637	22.4113	22.5696	22.1936	22.1284	22.2112	22.4868	22.1356	22.4228	21.5801	22.7775	22.1857	22.4848	22.3197	22.2184	22.5768	21.8125	22.2691	1.03223	0.96505	0.898087	0.286247	0.914489	0.373353
A0A0G2K0J3	A0A0G2K0J3_RAT	unreviewed	Ankyrin-3	43	31.1718	31.2144	31.2469	31.1468	31.3238	31.2512	31.3294	31.1771	31.2119	31.2095	31.0369	31.3069	31.1246	31.1324	31.0977	31.1545	31.1354	31.1728	31.0638	31.2034	31.1495	31.1858	31.0501	31.1475	31.0269	31.1553	31.1887	31.2966	31.285	31.0903	31.1394	31.1993	31.0761	31.1013	31.2145	31.1704	31.1674	31.2057	31.1024	0.943205	0.00917037	0.953766	0.068759	0.948862	0.00976539
A0A0G2K0M0	A0A0G2K0M0_RAT	unreviewed	Protein Pnkd (Fragment)	2	23.9135	23.9664	23.9077	24.2853	24.3259	24.7567	24.3668	24.0791	24.2942	24.0814	22.9878	23.9104	23.5343	23.1511	24.0328	23.6232	23.8176	23.7467	23.9441	23.6191	23.4599	23.5957	23.828	23.8595	23.6247	23.8113	24.2521	24.2863	24.0701	24.2986	23.402	23.4112	23.379	23.7609	23.4498	24.0872	23.8282	23.7924	23.8077	0.674756	0.000286702	0.84787	0.070112	0.686505	0.000280974
A0A0G2K0M8	A0A0G2K0M8_RAT	unreviewed	Neural cell adhesion molecule 1	33	33.6192	33.7946	33.6208	33.7635	33.7292	33.8645	33.6895	33.6639	33.694	33.7147	33.7651	33.5128	33.6792	33.6327	33.7728	33.6218	33.7472	33.9259	33.828	33.944	33.8593	33.702	33.6394	33.5245	33.6431	33.5833	33.6902	33.7912	33.7334	33.7474	33.6154	33.8487	33.6225	33.9915	33.763	33.7706	33.7186	33.8854	33.9443	1.02945	0.439045	0.971056	0.262946	1.05978	0.12111
A0A0G2K0P9	A0A0G2K0P9_RAT	unreviewed	Coatomer subunit beta'	2	25.8435	25.6328	25.7836	25.4739	25.7985	25.6014	25.948	25.7294	25.8481	25.3402	25.5503	25.7754	25.7016	25.7329	25.5272	26.012	25.727	25.8671	25.6155	25.7203	25.4084	25.8572	25.5455	25.9757	25.8076	25.9077	25.8051	25.6333	25.7181	25.6841	25.7958	25.3731	25.6323	25.5677	26.0024	25.8351	25.5939	25.7254	25.6886	0.99483	0.943066	1.04656	0.367254	0.992993	0.912337
A0A0G2K0Q2	A0A0G2K0Q2_RAT	unreviewed	Kinesin heavy chain isoform 5A	8	28.8406	28.8202	28.7723	28.818	28.7484	28.766	28.7919	28.6189	28.6943	28.6853	29.0995	28.8799	28.8117	28.7304	28.9337	28.6535	28.8401	29.1359	28.8651	28.7686	28.9469	28.9635	28.9428	28.6264	28.4965	28.5854	28.8131	29.0219	28.8242	28.7672	28.8392	29.2317	28.5338	28.8823	28.7289	29.0898	28.8721	29.0028	28.8946	1.09305	0.0258645	1.02475	0.670844	1.11155	0.0517421
A0A0G2K0S7	A0A0G2K0S7_RAT	unreviewed	Protein Rap1gap2	8	28.4663	28.4013	28.2568	28.2382	28.3535	28.2202	28.3639	28.2018	28.4345	28.2174	28.3967	28.2769	28.2517	28.3138	28.3107	28.2909	28.1892	28.3214	28.2481	28.3147	28.2046	28.3273	28.2477	28.254	28.3173	28.372	28.1755	28.174	28.2745	28.2671	28.3358	28.3797	28.2428	28.1509	28.1951	28.1503	28.0973	28.3026	28.2656	0.976779	0.376742	0.966303	0.240654	0.945946	0.091662
A0A0G2K0T6	A0A0G2K0T6_RAT	unreviewed	Gamma-synuclein	5	26.7384	26.4813	25.3243	26.9546	25.5625	26.8916	25.9115	25.6018	25.67	27.4548	26.6661	25.8612	25.5726	26.1053	25.6025	26.1363	25.9971	25.75	27.6557	25.9049	25.9474	25.6181	25.5087	26.0323	25.6475	25.6477	25.8418	26.8951	25.5946	27.1301	25.7841	25.9153	25.9695	25.9165	26.0172	25.7462	27.4052	27.3555	27.4902	0.882385	0.610801	0.806429	0.399109	1.12236	0.687859
A0A0G2K0V3	A0A0G2K0V3_RAT	unreviewed	3'(2'),5'-bisphosphate nucleotidase 1 (Bisphosphate 3'-nucleotidase 1, isoform CRA_d)	10	29.8302	29.6858	29.8213	29.6815	29.854	29.8519	29.8345	29.7632	29.7901	29.7179	29.5522	29.713	29.7087	29.6139	29.7246	29.695	29.7437	29.7011	29.5587	29.8554	29.7272	29.7346	29.608	29.7335	29.7516	29.804	29.7758	29.8681	29.9026	29.7479	29.6261	29.6632	29.6476	29.6711	29.8716	29.8254	29.6832	29.8935	29.7548	0.938403	0.0138689	0.991278	0.705091	0.97011	0.261375
A0A0G2K0V8	A0A0G2K0V8_RAT	unreviewed	Protein LOC100911422	7	28.0808	28.0944	28.0341	28.0359	28.1801	27.8358	27.9887	27.994	28.1452	27.6853	27.9603	27.8976	27.978	28.1288	27.9027	28.1322	27.8542	28.2329	27.7331	28.1033	27.7212	27.8871	27.8616	28.0034	27.9203	27.9791	27.998	27.7736	27.9247	27.7497	28.0205	27.8787	28.059	27.6346	27.9408	27.7781	28.0611	28.0182	27.9273	0.974304	0.572341	0.925487	0.0776019	0.943623	0.230018
A0A0G2K0W9	A0A0G2K0W9_RAT	unreviewed	Proteasome subunit alpha type (EC 3.4.25.1)	8	30.0315	30.1863	29.9605	30.0147	29.9538	29.946	29.9594	29.8977	30.0144	29.8813	29.9573	30.0652	30.1017	29.882	30.0157	29.9871	29.9546	29.817	29.839	30.0638	29.9794	30.1288	30.0736	30.0046	30.1844	29.9855	29.9846	29.7531	29.9905	29.8271	30.0594	30.1198	29.9801	29.9238	30.0409	29.9617	29.9185	29.9385	30.0267	0.989739	0.70206	1.00775	0.879715	1.00777	0.742625
A0A0G2K0X4	A0A0G2K0X4_RAT	unreviewed	Ras-related C3 botulinum toxin substrate 1	8	32.5463	32.3977	32.6559	32.5578	32.5856	32.4482	32.6341	32.384	32.7218	32.4093	32.4434	32.5931	32.485	32.5983	32.3424	32.5949	32.4625	32.7968	32.3243	32.8295	32.4828	32.6173	32.4327	32.6243	32.3597	32.5404	32.4576	32.4036	32.7817	32.4082	32.6281	32.4749	32.5476	32.5671	32.7851	32.476	32.3226	32.7434	32.4495	1.0078	0.911319	0.987227	0.73712	1.01613	0.736474
A0A0G2K0X5	A0A0G2K0X5_RAT	unreviewed	Protein ABHD16A	7	27.3079	27.3651	27.3409	27.2766	27.0402	27.4313	27.1577	27.0645	26.8637	27.2396	26.7887	26.9597	26.9146	26.5846	27.1025	26.7079	26.9318	26.5681	27.0959	27.0411	26.9189	26.762	26.8728	26.7272	27.09	26.6648	26.9578	27.222	27.1208	27.0285	26.7641	26.8955	26.7785	26.8903	26.6903	26.972	27.3259	26.8961	26.9478	0.793796	0.000490288	0.83037	0.00534711	0.811902	0.00187239
A0A0G2K0Y9	A0A0G2K0Y9_RAT	unreviewed	Disks large homolog 3	21	29.4963	29.489	29.6202	29.5225	29.5934	29.5663	29.7417	29.3417	29.623	29.4598	29.3737	29.5088	29.406	29.5918	29.4269	29.557	29.4285	29.7548	29.5327	29.6672	29.3769	29.595	29.3878	29.4831	29.4418	29.5567	29.3934	29.4726	29.6071	29.3527	29.5126	29.4205	29.4732	29.3671	29.5578	29.331	29.4581	29.5685	29.5434	0.977481	0.514865	0.952796	0.160783	0.948237	0.115212
A0A0G2K104	A0A0G2K104_RAT	unreviewed	Calcium-activated potassium channel subunit alpha-1	9	28.2484	28.2082	28.1001	28.4121	28.4762	28.6327	28.6542	28.1867	28.3917	28.2739	28.3734	28.4346	28.3379	28.3037	28.5181	28.5094	28.2917	28.8297	28.3865	28.4387	28.4157	28.5424	28.5586	28.4941	28.1628	28.471	28.6604	28.4868	28.4951	28.3338	28.1158	28.4938	28.279	28.7422	28.458	28.6954	28.2998	28.6179	28.5686	1.05534	0.282351	1.07454	0.177781	1.08527	0.219137
A0A0G2K127	A0A0G2K127_RAT	unreviewed	Vascular cell adhesion protein 1	3	25.7872	26.2037	25.9325	26.0709	25.9825	26.1776	26.1752	25.981	26.1805	25.8207	25.8001	26.0908	26.287	25.9859	26.01	25.7075	25.9829	26.1967	25.9652	26.3033	25.9123	25.9782	26.192	25.855	26.1736	25.9631	26.0522	25.8761	26.2952	25.928	26.1106	26.0963	25.8401	26.19	25.9707	26.1226	26.1459	26.1497	26.1199	0.996219	0.904142	1.00256	0.959684	1.03375	0.4162
A0A0G2K132	A0A0G2K132_RAT	unreviewed	Protein Fmnl2	4	26.8105	26.6116	26.6248	26.483	26.7283	26.7247	26.8702	26.2965	26.7099	26.5714	26.7706	26.7233	26.4322	26.7277	26.567	26.5995	26.1551	26.7167	26.6758	26.2389	26.5444	26.9209	26.3607	26.6171	26.1923	26.4492	26.5095	26.8424	26.8825	26.5549	26.6698	26.8589	26.3345	26.969	26.4149	26.4554	26.6998	26.6083	26.6794	0.946326	0.320307	0.972467	0.604125	0.995771	0.900765
A0A0G2K145	A0A0G2K145_RAT	unreviewed	Protein-serine/threonine kinase (EC 2.7.11.-)	6	27.0873	27.2593	27.2008	27.3401	27.2512	27.4032	27.1581	27.1117	27.1026	27.2585	27.062	26.9018	27.092	26.7874	27.0971	26.9295	27.1535	26.8438	27.3009	27.1882	27.1563	26.966	27.2657	26.8801	27.1834	27.1872	27.2399	27.2511	27.0303	27.1279	26.8954	27.0449	27.0254	27.1538	26.7162	27.1168	27.0877	27.0916	27.0752	0.891196	0.0100808	0.939934	0.118415	0.875227	0.00272585
A0A0G2K146	A0A0G2K146_RAT	unreviewed	Protein Lysmd2	1	23.1566	23.4133	22.8384	22.9307	21.9043	22.7959	22.2592	23.3964	22.276	23.0941	22.968	22.8854	23.2639	22.5342	23.4607	21.8853	23.0503	22.3454	23.1278	22.8126	23.1318	22.6884	23.7701	22.6731	23.4596	22.6801	22.8559	23.6619	22.8189	23.1202	23.5106	23.0075	22.532	22.6639	22.3204	23.2771	22.2723	22.4774	22.506	1.02595	0.79945	1.19836	0.228764	0.939235	0.729887
A0A0G2K150	A0A0G2K150_RAT	unreviewed	Protein Iars2	15	29.9262	29.7218	29.8336	29.7926	29.8743	29.7653	29.8819	29.6702	29.8473	29.6826	29.6902	29.8663	29.7449	29.7938	29.7063	29.8388	29.6766	29.9145	29.5414	29.7285	29.6534	29.8838	29.7054	29.882	29.775	29.7779	29.777	29.6059	29.8948	29.6896	29.6875	29.7043	29.8043	29.6853	29.8654	29.732	29.6279	29.7252	29.6892	0.961213	0.190617	0.984757	0.602265	0.948781	0.0580617
A0A0G2K162	A0A0G2K162_RAT	unreviewed	Protein Epb41l2	32	31.3529	31.5131	31.3718	31.4479	31.4713	31.4879	31.5584	31.5143	31.6465	31.5118	31.3905	31.5215	31.6161	31.4996	31.5229	31.4393	31.3964	31.6206	31.4251	31.7241	31.5719	31.5204	31.5023	31.4439	31.5247	31.4617	31.5027	31.4907	31.5473	31.4804	31.3924	31.4414	31.442	31.5206	31.6646	31.4664	31.4838	31.4825	31.4932	1.02415	0.441925	1.00528	0.75615	0.999585	0.996979
A0A0G2K174	A0A0G2K174_RAT	unreviewed	Protein Lmo7	11	26.8304	26.8498	26.879	26.773	26.8368	26.4306	26.6796	26.7057	26.6898	26.7954	26.5848	26.5935	26.5413	26.7434	26.6857	27.1089	26.5942	26.8704	26.7242	26.8855	26.5001	26.6265	26.5507	26.5629	26.9588	26.8956	26.5074	26.8205	26.7212	26.6822	26.6578	26.7079	26.8039	26.3875	26.7171	26.3453	26.6901	26.7346	26.7683	0.979877	0.62303	0.9717	0.517418	0.934074	0.154663
A0A0G2K189	A0A0G2K189_RAT	unreviewed	Protein Scrn3 (Secernin 3, isoform CRA_a)	3	27.545	27.7821	27.523	27.8557	27.7974	27.7242	27.8742	27.19	27.6708	27.5085	27.8741	27.7147	27.7676	27.3703	27.4608	27.7758	26.8614	28.1184	27.5578	27.8959	27.8021	27.693	27.5617	27.406	26.9891	27.5028	27.9537	27.7101	28.0546	27.7425	27.1504	27.9366	27.4003	27.9099	27.5414	27.9042	27.6246	28.0998	27.5009	1.01895	0.953321	0.994869	0.84965	1.02999	0.823325
A0A0G2K1A2	A0A0G2K1A2_RAT	unreviewed	Protein Mpo	10	24.8934	24.5166	23.7255	24.1138	23.7533	24.5604	23.5414	25.6451	24.3206	26.2667	28.0623	26.9799	27.7841	28.4395	27.7257	26.8694	28.29	28.2193	27.3601	27.6603	28.7384	27.8448	28.3046	28.4442	27.9971	26.6893	27.4603	26.7967	27.8172	26.673	27.8239	28.7781	27.5704	27.9399	29.0605	28.3125	27.517	27.9038	27.8896	8.78285	3.72126e-09	7.44191	2.13842e-07	10.4096	6.61574e-09
A0A0G2K1A3	A0A0G2K1A3_RAT	unreviewed	Uncharacterized protein	2	27.7216	28.3444	27.8238	28.0033	27.2135	27.8216	26.9215	27.8623	27.1431	27.3273	28.0606	27.4227	28.1316	27.4595	27.7682	27.0519	27.8235	26.7878	27.4754	27.1341	27.8126	27.6071	27.8792	27.2631	27.942	27.1406	27.5585	27.5394	27.111	27.3536	27.5653	28.1725	27.1102	27.7759	27.1964	27.6858	27.7368	26.9347	27.4713	0.942893	0.68168	0.892986	0.470992	0.922012	0.603574
A0A0G2K1A4	A0A0G2K1A4_RAT	unreviewed	Protein Evi5l	2	25.7298	25.6617	25.5866	25.963	25.8376	26.183	25.9019	25.5306	25.9506	25.7458	25.7578	25.6027	25.5521	25.4948	25.7795	25.8553	25.5816	26.1474	25.4738	26.0152	25.7492	25.5624	25.6238	25.4001	24.8958	25.4812	25.8004	26.0718	25.6076	25.8771	25.4519	25.7139	25.4433	25.9236	25.837	26.0421	25.5784	26.0577	25.9224	0.947226	0.383082	0.871923	0.0974019	0.979615	0.734118
A0A0G2K1A5	A0A0G2K1A5_RAT	unreviewed	Protein RGD1302996 (Fragment)	2	26.4106	26.6311	26.1724	26.2554	26.4766	26.6855	26.4566	26.3645	26.4574	26.4353	26.5546	26.2677	26.6478	26.16	26.7075	25.8233	26.4136	26.2642	26.3127	26.502	26.8524	26.1426	26.6692	26.3258	26.1068	26.4774	26.6154	26.2755	26.816	26.2703	26.0138	26.4287	25.5922	26.3549	26.3834	26.4341	26.2454	26.8086	25.6732	0.99527	0.809772	0.991863	0.803349	0.881637	0.117387
A0A0G2K1D2	A0A0G2K1D2_RAT	unreviewed	Protein Rap1gds1 (RAP1, GTP-GDP dissociation stimulator 1 (Predicted), isoform CRA_a)	14	31.5098	31.7134	31.5241	31.5012	31.5572	31.5986	31.7518	31.6519	31.8494	31.3927	31.5357	31.7219	31.809	31.4307	31.626	31.5481	31.5743	31.626	31.4061	31.6305	31.4489	31.6894	31.6704	31.5702	31.4474	31.5099	31.7038	31.8028	31.6639	31.5372	31.3927	31.7265	31.3475	31.6293	31.5687	31.6906	31.5706	31.8276	31.6505	0.980669	0.638938	1.0102	0.776939	0.997693	0.94617
A0A0G2K1E5	A0A0G2K1E5_RAT	unreviewed	Protein Sympk	3	24.6852	25.1256	24.6031	25.3062	24.9625	25.2752	25.0361	24.6385	24.4755	24.8696	24.899	24.7018	25.1514	24.5883	24.9736	24.6618	24.9273	24.972	24.5395	24.6535	24.7859	24.7541	25.237	24.7194	24.5399	24.3926	24.8199	24.699	25.2448	24.754	24.4263	24.9425	24.268	25.0618	24.5937	24.9434	24.9379	24.8589	24.7932	0.928264	0.395572	0.931118	0.450309	0.904762	0.295894
A0A0G2K1E7	A0A0G2K1E7_RAT	unreviewed	Spectrin alpha chain, non-erythrocytic 1	165	36.0128	36.1389	36.0585	36.1327	36.1498	36.1687	36.2033	36.1105	36.2149	36.1514	36.0807	36.1015	36.1337	36.0977	36.089	36.1197	36.1364	36.3044	36.1437	36.3557	36.0889	36.1117	36.1254	36.1108	36.0222	36.1066	36.1484	36.1828	36.3682	36.0596	36.1003	36.176	36.0372	36.2017	36.2684	36.1384	36.1349	36.3443	36.2324	1.01224	0.649582	1.00349	0.934013	1.03443	0.202255
A0A0G2K1G8	A0A0G2K1G8_RAT	unreviewed	Protein Slc7a14	5	27.5748	27.7631	27.5251	27.7214	27.5222	27.7825	27.501	27.8757	27.927	27.2889	27.921	27.9092	27.8882	27.7143	27.7886	27.6692	27.9186	28.0903	27.6832	27.4962	27.9078	27.5728	28.205	27.965	27.88	27.6096	27.9472	27.5434	27.7505	27.6109	27.6492	28.0268	27.6333	28.0514	27.8128	27.8507	27.6048	27.7247	27.5045	1.12128	0.0464387	1.10425	0.17144	1.08142	0.218483
A0A0G2K1I5	A0A0G2K1I5_RAT	unreviewed	CB1 cannabinoid receptor-interacting protein 1 (Similar to DKFZP566K1924 protein, isoform CRA_d)	3	30.062	29.7758	30.0844	29.6638	30.0989	30.2961	29.8727	29.8541	29.8194	29.8158	29.4713	29.9209	29.5609	29.7471	30.0858	29.8629	29.7983	29.3938	29.7362	29.6574	29.7862	30.0202	29.6042	29.914	30.1837	29.9825	30.1229	29.8117	29.4424	29.8982	29.8897	29.6529	29.8803	30.0045	29.591	29.831	29.7182	29.4787	29.8244	0.868	0.0275623	0.970966	0.636022	0.886246	0.0549612
A0A0G2K1I7	A0A0G2K1I7_RAT	unreviewed	FXYD domain-containing ion transport regulator 6	3	27.6344	27.2213	27.643	27.2278	27.6789	27.2216	27.6835	27.1921	27.7108	27.6011	27.3986	27.3112	27.4625	28.1485	27.3458	27.7327	27.4323	27.9126	27.2951	27.6478	27.3594	27.8875	27.2873	27.947	27.8684	27.8066	27.0975	27.2751	27.6272	27.7919	27.673	27.2708	28.056	27.2202	27.938	27.1393	27.3202	27.3679	27.6522	1.05557	0.550914	1.11183	0.28518	1.03659	0.796379
A0A0G2K1J5	A0A0G2K1J5_RAT	unreviewed	Plectin	118	32.8584	32.9472	32.8837	33.0167	32.974	33.0232	33.0702	32.8366	32.9522	32.9436	32.9244	32.928	32.9159	32.8048	32.8898	32.8748	32.8818	33.0759	32.9231	33.0254	32.8687	32.831	32.9073	32.8593	32.7838	32.905	32.9424	32.9822	33.115	32.8603	32.8645	32.8803	32.7615	32.9241	32.9664	32.9681	32.9974	33.0859	33.0055	0.978583	0.350875	0.972803	0.314626	0.992889	0.77562
A0A0G2K1K8	A0A0G2K1K8_RAT	unreviewed	Exocyst complex component 2 (Fragment)	5	27.0367	27.3107	27.0054	27.3539	27.4384	27.5223	27.5328	26.7199	27.2239	26.9614	26.7624	26.4467	26.5053	26.3366	26.6012	26.5762	26.6442	26.9193	26.6029	26.5805	26.4225	26.5043	26.7627	26.5637	26.6323	26.6972	26.8027	27.0692	26.6195	26.9591	26.5848	26.0606	26.4641	26.3718	26.1478	26.3177	26.6763	26.4679	26.2031	0.640489	2.8944e-06	0.713306	0.000374802	0.553281	7.211e-07
A0A0G2K1L0	A0A0G2K1L0_RAT	unreviewed	Protein Tnc	13	27.0091	27.1248	26.7551	26.9207	26.9702	26.9808	26.7756	27.1419	27.1412	26.6405	27.3547	27.0604	27.3402	27.0563	27.0913	27.1595	27.211	27.2906	27.079	26.8184	27.334	27.4281	27.2709	27.241	27.3986	27.1334	27.124	26.9183	26.5203	27.0114	27.2314	27.187	27.1009	27.325	27.1058	27.2986	26.7842	26.9657	27.0139	1.16166	0.00836536	1.1356	0.124943	1.12208	0.0522181
A0A0G2K1L4	A0A0G2K1L4_RAT	unreviewed	Protein Reps2	6	25.694	25.8899	25.8027	25.9493	25.8239	26.1585	26.1327	25.952	26.028	25.6354	25.6376	25.6755	25.7955	25.9002	25.7721	25.9987	25.854	26.1877	25.9768	26.192	25.6479	25.4857	25.7061	25.6382	25.433	25.6376	25.9454	25.9725	25.9432	25.9295	25.7022	25.4909	25.4953	25.8217	25.8915	25.8283	25.8532	25.8858	25.9142	0.981257	0.712591	0.895642	0.0812903	0.905638	0.086562
A0A0G2K1L5	A0A0G2K1L5_RAT	unreviewed	Receptor expression-enhancing protein	4	26.6151	26.6252	26.6126	26.9702	26.9317	26.9856	26.9607	26.9939	27.1479	27.0902	26.6433	26.5771	26.8574	26.9445	26.9516	26.736	27.0816	27.313	26.9446	27.1077	26.968	26.6316	26.7347	26.8664	26.187	26.8436	27.0122	26.9062	27.1826	27.1494	26.5933	26.8776	26.77	27.2519	27.0082	27.0461	26.7959	27.4337	27.4028	1.02041	0.767495	0.969696	0.621918	1.1027	0.282802
A0A0G2K1L8	A0A0G2K1L8_RAT	unreviewed	Brain acid soluble protein 1	28	35.0156	35.04	35.1612	35.27	35.2402	35.3222	35.495	35.1936	35.5974	35.3466	35.1313	35.0636	35.128	35.4153	34.9783	35.4198	35.3518	35.8527	35.5069	35.8091	35.1299	35.0394	35.0358	35.2053	34.9949	35.1145	35.3216	35.4547	35.5622	35.4447	35.1315	35.1103	35.3077	35.4117	35.5159	35.3233	35.4927	35.7186	35.5952	1.06698	0.490533	0.983879	0.771514	1.09787	0.153674
A0A0G2K1M8	A0A0G2K1M8_RAT	unreviewed	Prolyl endopeptidase	14	28.2309	28.6095	28.1092	28.3024	28.1441	28.2991	28.1344	28.2545	28.1814	28.2501	28.4018	28.318	28.4817	28.0804	28.4722	28.1541	28.2811	27.9797	28.2006	28.2278	28.328	28.3925	28.5954	28.2664	28.6522	28.175	28.3146	28.17	28.0841	28.1966	28.1853	28.5371	28.1824	28.357	28.1042	28.277	28.1666	27.9886	28.1453	1.01076	0.829735	1.04991	0.419218	0.976446	0.612931
A0A0G2K1N9	A0A0G2K1N9_RAT	unreviewed	Uncharacterized protein	2	24.7419	25.0606	24.8015	25.0014	24.4302	25.0608	24.3002	25.0178	24.4682	24.7678	24.6925	24.6769	24.9533	24.4601	24.9322	24.3934	24.9074	23.7682	24.5285	23.9636	24.6367	24.4456	24.9084	24.3617	25.0886	24.2892	24.7362	24.4752	24.208	24.4883	24.4865	24.806	24.3318	24.7504	24.1487	24.5753	24.7158	23.7278	24.1605	0.86537	0.140673	0.867226	0.131591	0.789459	0.0268043
A0A0G2K1P0	A0A0G2K1P0_RAT	unreviewed	Peptidyl-prolyl cis-trans isomerase (PPIase) (EC 5.2.1.8)	8	35.679	35.6958	35.6582	35.7863	35.6587	35.8698	35.5737	35.7788	35.5593	35.7447	35.5199	35.7779	35.778	35.637	35.8138	35.6195	35.8414	35.5551	35.7389	35.6499	35.8572	35.81	35.7287	35.7026	35.8248	35.6476	35.9005	35.781	35.6331	35.694	35.6947	35.9279	35.6107	35.935	35.6193	35.8695	35.7534	35.605	35.8292	1.00624	0.873384	1.0324	0.291504	1.04449	0.276612
A0A0G2K1P1	A0A0G2K1P1_RAT	unreviewed	Protein Mtmr7	5	25.7509	26.3146	25.9217	26.1332	25.5891	26.1413	25.7899	26.4183	26.0263	25.8881	26.3956	25.5298	25.9321	25.9014	25.9128	25.2997	26.1166	25.5877	25.9007	25.799	25.8897	25.3806	26.0126	25.336	25.8338	25.4693	25.8949	25.9315	25.9492	25.8091	25.3382	25.722	25.5036	25.9192	25.2675	25.7562	25.9428	25.6668	25.4712	0.901834	0.217226	0.833619	0.0435691	0.76853	0.00455416
A0A0G2K1Q7	A0A0G2K1Q7_RAT	unreviewed	Ankyrin-3	38	31.0619	31.087	31.1216	31.0306	31.2173	31.1377	31.2151	31.0742	31.0828	31.0913	30.892	31.1921	31.0109	31.0113	30.9835	31.0396	31.0185	31.0331	30.9498	31.0655	31.0384	31.0683	30.9324	31.0407	30.9178	31.0447	31.081	31.1978	31.1447	30.9855	31.0161	31.0773	30.9649	30.9806	31.0998	31.0678	31.0589	31.0744	30.9898	0.939474	0.0072259	0.95616	0.0815147	0.948816	0.00998728
A0A0G2K1Q9	A0A0G2K1Q9_RAT	unreviewed	Erythrocyte protein band 4.1-like 3, isoform CRA_e (Protein Epb41l3)	37	32.5314	32.4782	32.5514	32.4754	32.71	32.5303	32.7454	32.4172	32.6758	32.559	32.3794	32.6268	32.5323	32.4736	32.4713	32.5429	32.4391	32.5674	32.274	32.4818	32.453	32.511	32.3519	32.5294	32.398	32.5414	32.5197	32.4664	32.6166	32.4991	32.4271	32.5193	32.4665	32.4685	32.5681	32.4266	32.3951	32.5779	32.5092	0.938363	0.0549186	0.948283	0.106835	0.942403	0.0612088
A0A0G2K1R5	A0A0G2K1R5_RAT	unreviewed	CaM kinase-like vesicle-associated protein	18	31.9957	31.9205	32.0048	31.9691	32.1241	32.1291	32.1092	31.8788	32.0361	32.0376	31.7656	31.8983	31.7503	32.0542	31.9181	32.0574	31.9816	32.1387	32.1089	32.0687	31.8766	32.0279	31.871	32.012	31.8482	31.9431	31.9951	32.0314	32.1162	32.0471	31.9995	31.8366	31.9499	32.0078	31.859	31.9627	31.9539	31.9427	32.0641	0.964708	0.278301	0.977754	0.418686	0.953775	0.0779809
A0A0G2K1S6	A0A0G2K1S6_RAT	unreviewed	Malic enzyme	7	28.7182	28.9119	28.6164	28.9327	28.7546	28.977	28.7074	28.829	28.5096	28.9037	28.6656	28.6696	28.7443	28.4484	28.8811	28.3253	28.6712	28.1774	28.7273	28.6612	28.7084	28.6134	28.7879	28.4823	28.7237	28.496	28.8779	28.9427	28.6257	28.7241	28.3539	28.5937	28.5115	28.9505	28.2827	28.8311	28.8275	28.7346	28.5754	0.886934	0.036539	0.940664	0.22819	0.902168	0.0900454
A0A0G2K1T0	A0A0G2K1T0_RAT	unreviewed	Glutaminase kidney isoform, mitochondrial	27	32.4084	32.4402	32.3495	32.2912	32.3242	32.5109	32.2944	32.4611	32.2591	32.2899	32.1472	32.3046	32.2977	32.1103	32.2155	32.1028	32.2847	31.9955	32.1642	32.1979	32.0889	32.1992	32.2742	32.1714	32.3375	32.1863	32.366	32.3332	32.079	32.2068	32.047	32.1682	32.058	32.0934	32.1472	32.278	32.3434	32.0548	32.2019	0.877423	0.000164868	0.91814	0.00844396	0.866241	0.00018818
A0A0G2K1T8	A0A0G2K1T8_RAT	unreviewed	Protein LOC299282	14	29.2635	28.9668	27.8187	28.565	27.8316	28.3338	27.9319	29.1236	27.6088	29.925	29.7661	28.5839	28.9613	29.712	28.718	28.4416	28.8038	28.9256	29.6492	28.8359	29.73	29.0526	31.209	29.5304	30.315	28.7733	28.9425	30.217	29.7709	29.7436	29.9796	29.5915	29.8655	29.3641	29.4686	30.3894	29.3714	29.7403	29.3013	1.37307	0.0581793	2.29666	0.00364256	1.9845	0.000793924
A0A0G2K1U1	A0A0G2K1U1_RAT	unreviewed	Ubiquitin carboxyl-terminal hydrolase 15	6	26.6906	26.7113	26.5739	26.7926	26.7512	26.859	26.7138	26.822	26.7607	26.7354	27.4845	27.1039	27.2669	27.4179	27.3034	26.9098	27.5572	27.2595	27.1287	27.3809	27.8296	27.0976	27.0999	27.1925	26.9592	26.7971	27.0568	26.9865	27.0375	26.7945	27.0861	27.819	27.0139	27.3398	27.6237	27.3646	27.2141	27.365	27.4727	1.52393	7.77278e-07	1.20165	6.98407e-05	1.56213	9.18841e-07
A0A0G2K1U9	A0A0G2K1U9_RAT	unreviewed	Protein Irgq	5	27.755	27.5176	27.7888	27.2972	27.6788	27.4973	27.5575	27.5764	27.6551	27.3685	27.5246	27.8113	27.3792	27.8797	27.306	27.7151	27.7883	27.6052	27.3283	27.4326	27.4237	27.7807	27.1798	27.7889	27.5542	27.6132	27.3862	27.4605	27.3709	27.3246	27.8415	27.4057	27.7326	27.2332	27.842	27.4429	27.3984	27.3179	27.4898	0.99991	0.940696	0.95382	0.39148	0.973898	0.606805
A0A0G2K1V8	A0A0G2K1V8_RAT	unreviewed	Actin-related protein 2/3 complex subunit 2 (Fragment)	3	27.3268	27.3881	27.3293	27.5859	27.6867	27.61	27.7808	27.4155	27.8582	27.3777	27.4535	27.351	27.6694	27.894	27.566	27.6604	27.6403	28.1772	27.4509	28.093	27.5729	27.4883	27.5229	27.6396	27.4008	27.6421	27.5269	27.4215	28.0071	27.4518	27.4161	27.4394	27.5597	27.6119	28.045	27.6519	27.4604	28.0974	27.7869	1.11689	0.16343	1.02114	0.728908	1.10718	0.197264
A0A0G2K1W1	A0A0G2K1W1_RAT	unreviewed	Protein Rab11fip5	14	27.7661	27.9025	27.8616	27.808	27.8245	27.8887	27.8395	27.7696	27.7905	27.7226	28.0547	27.698	27.801	27.9573	27.8851	27.8984	28.0344	27.9229	27.8497	27.9528	28.013	27.6894	27.7837	27.9125	27.7945	27.6992	27.8417	27.755	27.8673	27.7901	27.811	27.8266	27.8327	27.7804	27.9747	27.9002	27.9503	27.8217	27.6794	1.07202	0.0178196	0.983423	0.42159	1.01819	0.482675
A0A0G2K1X6	A0A0G2K1X6_RAT	unreviewed	Protein bassoon	69	32.2461	32.1922	32.4121	32.3343	32.4198	32.378	32.5386	32.1951	32.3891	32.2111	32.0888	32.3028	32.1445	32.2652	32.2433	32.3674	32.327	32.5587	32.3657	32.5059	32.0543	32.1751	32.112	32.205	32.1214	32.2923	32.297	32.3787	32.3636	32.23	32.1904	32.1563	32.2053	32.2181	32.3504	32.2337	32.3146	32.4297	32.4483	0.976114	0.536939	0.938692	0.0880245	0.966359	0.358501
A0A0G2K1Y8	A0A0G2K1Y8_RAT	unreviewed	Spectrin alpha chain, non-erythrocytic 1	170	36.0284	36.1554	36.0747	36.1489	36.1648	36.1826	36.2182	36.1239	36.2319	36.1642	36.0971	36.1152	36.1493	36.1138	36.1024	36.1362	36.1505	36.3204	36.1565	36.3722	36.1023	36.1265	36.1388	36.1255	36.0381	36.1219	36.1612	36.1945	36.3821	36.0722	36.1161	36.1921	36.0542	36.2142	36.283	36.1513	36.1485	36.3592	36.2441	1.01214	0.654481	1.00263	0.959434	1.03384	0.207356
A0A0G2K200	A0A0G2K200_RAT	unreviewed	40S ribosomal protein S5	4	28.1809	28.6113	28.3121	28.3138	28.282	28.3725	28.2084	28.38	28.4632	28.337	28.491	28.2796	28.5329	28.3842	28.3592	28.2913	28.463	28.5835	28.4218	28.6885	28.4494	28.2762	28.463	28.2482	28.3963	28.1352	28.2859	28.3643	28.613	28.2102	28.3584	28.5363	28.136	28.3803	28.4629	28.4801	28.4343	28.6916	28.4573	1.07421	0.0704734	0.991712	0.827142	1.06672	0.163129
A0A0G2K201	A0A0G2K201_RAT	unreviewed	Protein Rab42	1	25.2278	24.9559	25.3433	24.898	25.1179	24.9945	25.2234	24.7009	25.1614	24.5185	25.3346	25.3719	25.0649	24.8861	24.9245	25.0232	25.0585	25.5329	24.7199	25.3704	24.8565	25.3677	24.8373	25.1886	24.4012	25.2247	24.8836	24.5438	25.2377	24.6287	25.2853	24.8622	25.2081	24.8042	25.1764	24.9085	24.8123	25.3096	24.8268	1.0656	0.436578	0.950271	0.524489	1.00161	0.947569
A0A0G2K207	A0A0G2K207_RAT	unreviewed	Sodium channel protein	22	29.6556	29.9894	29.6825	29.8156	29.7589	29.7709	29.7574	29.6587	29.7399	29.6834	29.7775	29.7059	29.7588	29.7187	29.7189	29.565	29.7368	29.7629	29.6194	29.823	29.7501	29.6456	29.8513	29.6933	29.6471	29.7088	29.7847	29.7182	29.7464	29.7935	29.586	29.7394	29.5837	29.8375	29.765	29.7692	29.7606	29.7535	29.7814	0.978605	0.440591	0.985665	0.635271	0.98528	0.639477
A0A0G2K217	A0A0G2K217_RAT	unreviewed	Ena/VASP-like protein	8	28.7157	28.5143	28.6131	28.4172	28.8231	28.5456	28.6765	28.34	28.6907	29.1239	28.4721	28.7898	28.4811	28.587	28.5133	28.6124	28.4896	28.7026	28.4053	28.6394	28.4783	28.813	28.4064	28.5981	28.3224	28.5754	28.5409	28.3891	29.8444	28.2918	28.543	28.4203	28.5916	28.3903	28.7214	28.5564	28.3179	28.7737	28.4126	0.935236	0.277988	1.04753	0.983146	0.914329	0.190954
A0A0G2K226	A0A0G2K226_RAT	unreviewed	Protein Nudcd3 (Fragment)	2	24.3061	24.7202	23.871	24.6999	24.4533	24.6421	25.0084	24.3845	24.6464	24.8391	24.6578	24.1987	24.1295	23.8752	24.464	24.9279	24.0031	24.8462	24.8611	24.6307	24.6463	24.3507	24.5235	23.9595	23.8752	24.7302	24.3543	24.6363	24.6813	24.5949	24.4324	24.6637	24.3767	24.6089	24.1519	24.8304	24.5977	24.83	24.9661	0.952913	0.599818	0.902839	0.329754	1.02731	0.717139
A0A0G2K235	A0A0G2K235_RAT	unreviewed	Protein Rab1a	7	29.2934	29.2521	29.2656	29.2208	29.2446	29.1994	29.4026	28.9945	29.3075	29.3311	29.3532	29.4494	29.2853	29.4033	29.2362	29.3227	29.05	29.412	29.4036	29.3841	29.2096	29.5564	29.2837	29.476	29.2432	29.272	29.1916	29.442	29.4239	29.3274	29.2967	29.4079	29.2015	29.1826	29.4447	29.2451	29.4149	29.5444	29.4373	1.0487	0.18432	1.07721	0.0598733	1.07398	0.0741487
A0A0G2K260	A0A0G2K260_RAT	unreviewed	Uncharacterized protein	2	24.2548	23.7212	24.2034	24.2528	24.0215	24.1764	23.9279	24.139	23.8067	23.4413	23.6953	24.3888	23.7748	24.1417	23.9943	24.1043	24.1812	23.6629	23.5714	23.6014	24.2318	24.1727	23.501	23.9705	24.3315	23.9096	23.9736	23.7279	23.4043	23.6101	24.2165	23.6206	23.8622	24.3202	23.6483	23.8318	23.8766	23.4979	23.5321	0.966495	0.664414	0.906229	0.273755	0.891039	0.198018
A0A0G2K261	A0A0G2K261_RAT	unreviewed	Protein Iars2	23	30.2374	30.0457	30.1345	30.0848	30.1533	30.0479	30.2154	30.0368	30.1053	29.9454	30.1552	30.2527	30.1193	30.2909	30.1093	30.1648	30.1958	30.4534	29.8944	30.2284	30.2026	30.261	30.086	30.2692	30.0703	30.1177	30.1925	30.0176	30.3002	30.0095	30.0876	30.2231	30.1098	30.1415	30.4389	30.2444	30.1869	30.2382	30.184	1.06482	0.101653	1.03375	0.325499	1.0765	0.0281639
A0A0G2K264	A0A0G2K264_RAT	unreviewed	Disks large-associated protein 3	2	25.0091	25.6972	25.5986	24.8647	24.5569	24.6187	24.9157	25.2691	24.1852	24.7661	25.4376	24.8278	24.7218	24.9396	24.5013	23.8694	24.4134	24.4154	25.4665	24.7475	24.2967	25.1234	24.9161	24.0123	25.3869	24.0843	24.5221	24.9791	25.2477	25.1997	24.0837	24.4902	24.7032	24.6309	24.7764	24.4482	24.5865	24.6562	24.3251	0.840397	0.233643	0.923566	0.604948	0.716113	0.023145
A0A0G2K272	A0A0G2K272_RAT	unreviewed	Tumor protein p63-regulated gene 1-like protein	6	28.3789	28.5545	28.4476	28.4997	28.4417	28.5522	28.2855	28.4318	28.4382	28.6768	28.3442	28.43	28.4175	28.4018	28.6693	28.0523	28.5409	27.8292	28.6411	28.6701	28.5573	28.5076	28.4954	28.3292	28.7363	28.3374	28.6256	28.626	28.4863	28.4985	28.3846	28.7831	28.3899	28.5775	28.2611	28.5466	28.7125	28.4376	28.4661	0.9728	0.534689	1.03308	0.424511	1.02872	0.579367
A0A0G2K285	A0A0G2K285_RAT	unreviewed	Protein Reps2	5	25.4238	25.4233	25.5351	25.5493	25.5666	25.7509	25.8324	25.6684	25.7464	25.2841	25.3492	25.42	25.4441	25.7165	25.5077	25.8682	25.6109	26.0778	25.7673	25.9666	25.4443	25.2304	25.3	25.4579	25.1037	25.379	25.7199	25.7029	25.7369	25.7007	25.4169	25.3116	25.2704	25.6053	25.7629	25.6023	25.5947	25.6954	25.804	1.05998	0.437453	0.940686	0.325943	0.990574	0.855301
A0A0G2K2A0	A0A0G2K2A0_RAT	unreviewed	Uncharacterized protein	2	28.2066	27.8621	28.2905	28.1074	28.1295	28.0382	28.074	27.8487	28.19	27.8217	27.9476	28.3059	27.9399	28.1739	28.1666	28.1775	28.0487	28.1218	27.8303	28.156	28.009	28.3719	27.6869	28.316	28.3621	28.1669	28.0228	27.6175	27.9986	27.6746	28.2552	27.9269	28.1673	27.9584	28.2222	27.9512	27.8418	27.9469	27.9172	1.01437	0.731672	0.991136	0.770542	0.974582	0.624677
A0A0G2K2B5	A0A0G2K2B5_RAT	unreviewed	Protein Asph	2	22.2013	22.5349	22.7621	22.6574	22.8674	23.1363	22.4951	22.3511	22.6743	22.8767	22.7708	22.6012	22.2474	22.8671	23.1251	22.7657	22.6049	22.9184	22.9341	23.043	22.5776	22.2647	23.1971	22.7915	23.4175	22.7895	22.5433	22.5501	22.764	23.0083	23.1393	22.8678	22.8628	22.7215	22.7915	22.8755	23.3377	22.8648	22.6459	1.07822	0.335376	1.12808	0.287327	1.17791	0.0453895
A0A0G2K2B6	A0A0G2K2B6_RAT	unreviewed	Thiopurine S-methyltransferase	2	22.7202	23.1953	22.0386	22.657	22.3475	22.9795	22.2847	22.7792	22.2916	22.3785	23.0441	22.9065	23.2711	22.8234	23.1212	22.1526	22.9831	22.007	22.5894	22.484	22.6998	22.7806	23.2398	22.9067	23.0384	22.4236	22.9867	22.4287	21.7771	22.6926	22.5558	23.1561	22.392	23.0607	22.5868	22.9033	22.7524	22.1195	22.4365	1.12806	0.325804	1.10428	0.487576	1.0637	0.559301
A0A0G2K2B8	A0A0G2K2B8_RAT	unreviewed	14-3-3 protein eta	16	32.4318	32.7713	32.5023	32.8862	32.8615	33.0137	32.9989	32.6757	32.9588	32.6185	32.7115	32.6084	32.6113	32.5259	32.8993	32.6671	32.6581	33.1266	32.975	32.687	32.749	32.553	32.7938	32.5798	32.3231	32.7366	32.9675	32.8988	33.0734	32.8414	32.4049	32.739	32.5115	32.7326	32.5353	32.6381	32.9086	32.9725	32.8279	0.981298	0.773568	0.98843	0.845854	0.947888	0.423741
A0A0G2K2B9	A0A0G2K2B9_RAT	unreviewed	Ankyrin-3	39	31.0728	31.0998	31.1328	31.0416	31.2254	31.1562	31.2237	31.0897	31.0937	31.1058	30.9051	31.2034	31.0222	31.0248	30.9997	31.0503	31.0366	31.0428	30.9626	31.0754	31.0522	31.0796	30.9478	31.049	30.9319	31.0543	31.0948	31.2099	31.1514	30.9968	31.0264	31.0938	30.9774	30.9963	31.1085	31.0795	31.0713	31.0811	31.0009	0.939844	0.00690102	0.955602	0.0739016	0.948511	0.00860228
A0A0G2K2C2	A0A0G2K2C2_RAT	unreviewed	GMP synthase [glutamine-hydrolyzing]	10	26.6419	26.402	26.7852	26.5623	26.7761	26.3616	26.759	26.563	26.8261	26.9566	26.56	26.7011	26.6317	26.5989	26.5369	26.5143	26.5718	26.741	26.5168	26.8624	26.441	26.7397	26.3795	26.6592	26.8556	26.9074	26.4174	26.3986	26.6525	26.6024	26.4263	26.4321	26.6834	26.3942	27.1499	26.636	26.3328	26.5875	26.6559	0.957213	0.423544	0.973063	0.659146	0.955303	0.467715
A0A0G2K2D4	A0A0G2K2D4_RAT	unreviewed	Protein Agap3	7	27.9503	28.2777	27.9761	28.0166	28.0401	27.9546	28.177	27.9273	28.1966	27.8649	28.1084	28.0436	28.0893	28.0836	28.0309	28.1815	28.0717	28.1497	27.8921	28.1917	27.9718	28.0772	28.1025	28.1325	28.2485	27.9832	28.0317	27.8228	28.1189	27.8046	27.961	28.0572	27.97	27.9078	28.0367	27.9982	27.9138	27.9337	27.889	1.02287	0.475365	0.998848	0.971433	0.946209	0.141053
A0A0G2K2E4	A0A0G2K2E4_RAT	unreviewed	Peptidyl-prolyl cis-trans isomerase (PPIase) (EC 5.2.1.8)	6	34.5052	34.3794	34.5022	34.3764	34.6304	34.6296	34.5983	34.5268	34.5089	34.5506	34.4176	34.5981	34.374	34.5426	34.449	34.6657	34.5854	34.6008	34.5376	34.6194	34.5503	34.6368	34.3258	34.5812	34.4088	34.733	34.6252	34.5215	34.5559	34.4285	34.5681	34.475	34.5527	34.5562	34.6292	34.6436	34.4799	34.645	34.7205	1.01348	0.630909	1.01181	0.778413	1.04559	0.118551
A0A0G2K2F6	A0A0G2K2F6_RAT	unreviewed	40S ribosomal protein S15a	2	26.4619	26.2638	26.278	26.541	26.6726	26.2991	26.7797	26.3886	26.7267	26.6728	26.1698	26.581	26.3687	26.5495	26.3966	26.6796	26.4538	27.0591	27.0034	26.6848	26.6724	26.5073	26.3664	26.6875	26.2737	26.6895	26.462	26.7842	26.6804	26.9886	26.3383	26.4409	26.3713	26.6646	26.6486	26.6986	26.6178	27.0083	27.081	1.07439	0.374257	1.07117	0.332373	1.11172	0.18837
A0A0G2K2I6	A0A0G2K2I6_RAT	unreviewed	Dedicator of cytokinesis protein 9	5	26.7879	27.3033	26.8089	26.9952	26.7173	27.0239	26.5071	26.9568	26.6152	26.6869	27.073	26.649	26.7139	26.5185	26.8689	26.6341	26.7023	26.2333	26.7865	26.6321	26.663	26.5973	26.9488	26.7137	27.0363	26.436	26.7024	26.3713	26.9163	26.4181	26.7244	27.093	26.5767	26.7231	26.5491	26.7172	26.8203	26.474	26.3815	0.892157	0.111697	0.897108	0.169443	0.888607	0.121289
A0A0G2K2J1	A0A0G2K2J1_RAT	unreviewed	Actin-related protein 2/3 complex subunit 2 (Fragment)	10	29.1835	29.1903	29.1993	29.1537	29.3769	29.1341	29.5011	28.9122	29.3966	29.2955	29.2259	29.2791	29.1822	29.3767	29.128	29.2249	29.1296	29.6933	29.2339	29.5434	29.1235	29.3094	29.2887	29.3916	29.1012	29.4224	29.1239	29.2403	29.5629	29.3108	29.2678	29.0544	29.3214	29.1613	29.5451	29.1494	29.2219	29.5599	29.3493	1.03802	0.512274	1.04923	0.333511	1.04161	0.466178
A0A0G2K2J7	A0A0G2K2J7_RAT	unreviewed	Protein Slc25a12	16	32.4066	32.3888	32.3245	32.2774	32.2063	32.2694	32.3083	32.1878	32.2517	32.2993	32.2112	32.2454	32.2546	31.9713	32.1586	32.0179	32.0928	31.9669	31.9044	32.0978	32.1979	32.1662	32.3124	32.1257	32.3432	32.057	32.066	32.0999	32.0966	32.1759	32.0574	32.2201	32.0947	32.1107	32.1285	32.0203	32.0797	31.854	32.051	0.878344	0.000378816	0.913909	0.00440927	0.85731	2.43268e-05
A0A0G2K2M2	A0A0G2K2M2_RAT	unreviewed	Protein LOC102556337	6	28.1981	28.2773	28.2603	28.0196	28.0601	28.0277	28.2125	28.0724	28.2477	28.0948	28.3376	28.1625	28.1838	28.18	28.2104	28.1068	28.2593	28.178	27.9387	28.2831	28.1948	28.2379	28.1823	28.0687	28.0568	28.0807	28.0632	28.0855	28.2671	28.0319	28.197	28.4035	27.9861	28.1712	28.1511	28.1521	28.0168	28.2594	28.2418	1.02669	0.407413	0.980361	0.533126	1.02104	0.593459
A0A0G2K2M8	A0A0G2K2M8_RAT	unreviewed	Tripartite motif-containing protein 2	18	29.8673	29.7657	29.7903	29.7056	29.8032	29.7495	29.649	29.8695	29.6396	29.7771	29.7655	29.9768	29.7574	29.9023	29.7418	29.7402	29.8112	29.5952	29.7257	29.5775	29.7819	29.9201	29.7427	29.9021	30.0096	29.7729	29.8295	29.7554	29.6251	29.6661	29.8627	29.8534	29.8015	29.7311	29.8685	29.7769	29.7724	29.4806	29.7328	1.00136	0.994719	1.03079	0.399819	1.00344	0.953013
A0A0G2K2M9	A0A0G2K2M9_RAT	unreviewed	Protein Srrm2	12	27.2378	26.9865	27.3062	26.923	27.0827	26.9534	27.1506	26.9515	27.18	27.1263	27.1218	27.1255	27.0588	27.2413	26.8359	27.2883	26.8919	27.2459	26.9332	27.3356	27.0025	27.2221	27.0098	27.2334	27.3727	27.1237	26.7311	26.589	27.1993	27.1026	27.2653	27.0425	27.3165	26.8331	27.2936	26.8329	26.8156	26.9554	27.1082	1.00827	0.900559	0.991935	0.787808	0.978884	0.631499
A0A0G2K2Q2	A0A0G2K2Q2_RAT	unreviewed	Glycine C-acetyltransferase (2-amino-3-ketobutyrate-coenzyme A ligase), isoform CRA_b (Protein Gcat)	2	24.7337	25.2359	24.8851	25.0945	24.9844	25.158	24.8447	25.3226	24.9589	25.167	25.2212	24.6958	25.3934	25.0044	25.3489	24.7861	25.4285	24.6562	25.0046	25.4119	25.602	24.8775	25.4019	24.9926	25.0063	24.8933	25.4014	25.184	25.1968	25.2194	24.8398	25.6257	24.8627	25.3976	25.1742	25.3553	24.9565	25.5585	25.3574	1.09048	0.396551	1.06673	0.314873	1.15921	0.0944888
A0A0G2K2R1	A0A0G2K2R1_RAT	unreviewed	Protein Atp6v1g2	5	30.457	30.7681	30.7077	30.6472	30.4261	30.7309	30.4879	30.8886	30.6584	30.7688	30.7029	30.5002	30.6281	30.6331	30.7453	30.3395	30.8695	30.51	30.6813	30.642	30.9009	30.3803	30.6461	30.5568	30.7398	30.4884	30.7344	30.5971	30.5201	30.7016	30.5935	30.6462	30.5592	30.8294	30.6211	30.7723	30.6439	30.6132	30.6883	0.9981	0.956411	0.958845	0.375679	1.00288	0.879161
A0A0G2K2R2	A0A0G2K2R2_RAT	unreviewed	Enoyl-CoA delta isomerase 1, mitochondrial	1	26.6673	26.114	26.5976	25.9784	26.8424	26.3094	26.8335	25.4649	26.7544	26.8803	24.8653	25.9632	25.7606	25.7309	24.5872	26.4117	25.5039	25.8106	26.7292	25.1047	24.8261	25.6487	25.5936	25.503	25.8232	25.1626	25.4548	26.4556	26.0185	26.8102	25.3222	25.0146	25.4831	25.2661	25.3907	25.3033	25.931	25.6121	25.9526	0.578562	0.00298501	0.666191	0.014928	0.499824	6.50943e-05
A0A0G2K2V3	A0A0G2K2V3_RAT	unreviewed	Protein Usp31	3	24.6615	24.7779	24.5276	25.0226	24.734	25.0865	24.98	25.1138	25.0796	24.8453	24.8215	24.6929	24.8816	24.3925	24.8397	24.6038	24.8807	25.0046	24.6931	25.1803	24.9354	24.6001	24.7241	24.3359	24.5388	24.7024	24.8829	25.0486	24.9644	25.229	24.3494	24.4694	24.4542	25.1798	24.8587	24.9572	24.7707	24.9482	24.8514	0.952516	0.440796	0.938782	0.369027	0.925121	0.282276
A0A0G2K2V4	A0A0G2K2V4_RAT	unreviewed	Protein C2cd2l	12	29.0062	28.9569	29.0131	29.156	29.2043	29.2028	29.1058	29.1342	29.1444	29.258	28.7345	28.9857	29.0518	29.1061	29.1584	29.1262	29.1924	29.5842	29.286	29.2523	29.2567	29.0392	29.0243	28.9475	29.0204	29.0591	29.1799	29.4586	29.0684	29.2848	29.0546	29.0928	29.0241	29.2505	29.1933	29.1856	29.1166	29.3615	29.4215	1.0356	0.59399	1.00514	0.973094	1.05232	0.206224
A0A0G2K2V5	A0A0G2K2V5_RAT	unreviewed	Protein Exoc1	4	26.6583	27.1336	26.3991	26.9965	26.4174	27.0303	26.8531	26.8297	26.5963	26.9484	26.9664	26.932	26.7742	27.1414	26.781	26.9136	26.9096	26.9967	27.0553	27.1312	27.0412	27.073	26.7024	27.1401	27.0153	26.5443	27.0548	26.8472	27.4345	26.9291	26.8452	27.1507	26.8947	27.245	27.0672	27.2276	27.0893	27.4413	27.4168	1.12176	0.0499796	1.13708	0.136852	1.28313	0.00337665
A0A0G2K329	A0A0G2K329_RAT	unreviewed	Neuronal cell adhesion molecule	23	31.4944	31.6174	31.4904	31.6584	31.609	31.904	31.7748	31.5632	31.61	31.4887	31.5268	31.4161	31.5478	31.4115	31.5736	31.4944	31.5313	31.8279	31.5111	31.8577	31.5808	31.5051	31.4406	31.3229	31.273	31.5266	31.7631	31.6344	31.7619	31.5085	31.4239	31.5289	31.4432	31.7023	31.4912	31.6055	31.5792	31.8639	31.7167	0.966613	0.420929	0.938643	0.19428	0.982669	0.68714
A0A0G2K330	A0A0G2K330_RAT	unreviewed	Trifunctional enzyme subunit beta, mitochondrial	11	29.7103	29.7587	29.6989	29.5763	29.6553	29.6482	29.6302	29.6071	29.9029	29.4608	29.6678	29.7559	30.0846	29.6086	29.8817	29.7711	29.6451	29.6826	29.3474	29.4046	29.4692	29.9674	30.0362	29.86	30.1188	29.8931	29.7037	29.4001	29.7086	29.4575	29.667	29.7887	29.7503	29.9223	29.5828	29.7777	29.5251	29.3653	29.4259	1.00741	0.995094	1.10439	0.158167	0.990482	0.779949
A0A0G2K338	A0A0G2K338_RAT	unreviewed	Four and a half LIM domains protein 1	5	26.8242	26.6372	26.7571	26.8845	27.0261	26.9708	27.0139	26.5834	26.9747	26.846	26.4055	26.6803	26.861	26.7533	26.4276	26.8928	26.6737	26.9463	26.5802	26.8986	26.3217	26.8649	26.7715	26.7676	26.5471	26.8553	26.7505	26.4977	27.171	26.705	26.6989	26.3115	26.7841	26.4697	26.9798	26.7876	26.8193	27.0911	26.773	0.890197	0.0493813	0.94806	0.323601	0.93557	0.261019
A0A0G2K344	PK3CA_RAT	reviewed	Phosphatidylinositol 4,5-bisphosphate 3-kinase catalytic subunit alpha isoform (PI3-kinase subunit alpha) (PI3K-alpha) (PI3Kalpha) (PtdIns-3-kinase subunit alpha) (EC 2.7.1.153) (Phosphatidylinositol 4,5-bisphosphate 3-kinase 110 kDa catalytic subunit alpha) (PtdIns-3-kinase subunit p110-alpha) (p110alpha) (Phosphoinositide-3-kinase catalytic alpha polypeptide) (Serine/threonine protein kinase PI…	2	23.6711	24.4428	23.5645	24.0616	23.6921	24.105	23.9786	24.0331	23.8274	23.857	24.2432	23.6244	23.6228	23.7174	24.0872	23.4973	23.6134	23.7554	23.6742	23.8671	23.9561	23.7882	24.1659	23.8389	23.5538	23.4357	24.0161	24.4551	24.2364	23.8964	23.6596	24.1057	23.0836	24.2921	23.5085	24.0991	24.1883	24.1437	23.4918	0.907241	0.213909	1.01387	0.949966	0.964101	0.608844
A0A0G2K350	A0A0G2K350_RAT	unreviewed	Protein Napg (RCG46917, isoform CRA_c)	11	30.8609	30.9384	30.945	30.8584	30.9368	30.9806	30.9303	30.8629	30.9931	30.9561	30.7738	30.9013	30.8479	30.899	30.8123	30.8703	30.9152	30.9312	30.8167	31.0842	30.7883	30.8521	30.7739	30.8518	30.9365	30.8375	30.8654	30.7859	31.0985	30.9237	30.899	30.8449	30.815	30.7738	30.936	30.8581	30.8216	30.9401	31.007	0.967138	0.127407	0.970354	0.20859	0.967244	0.104278
A0A0G2K351	A0A0G2K351_RAT	unreviewed	Malectin (Similar to Unc-119 protein homolog (Retinal protein 4) (RRG4) (Predicted), isoform CRA_a)	2	24.0411	23.7371	24.1053	23.5951	24.2188	24.3774	23.5527	24.3928	24.0097	24.1937	24.7673	24.5025	24.2797	25.5235	24.9697	24.2501	25.1323	24.7306	24.5495	24.3931	25.409	24.7705	24.4065	24.9436	25.0133	24.2373	24.8264	24.0504	24.1548	24.4972	24.7268	24.5838	24.6565	24.6541	25.0273	25.0396	25.115	24.0366	24.703	1.72451	0.000233088	1.44732	0.00306052	1.63314	0.000137139
A0A0G2K382	A0A0G2K382_RAT	unreviewed	Misshapen-like kinase 1	20	29.4566	29.6137	29.5192	29.5293	29.5073	29.5556	29.5877	29.3877	29.532	29.5135	29.2541	29.4349	29.454	29.4124	29.4744	29.3259	29.439	29.5434	29.4428	29.4911	29.3444	29.3571	29.3967	29.3736	29.445	29.3533	29.3283	29.4504	29.4314	29.3541	29.3453	29.2655	29.3449	29.4073	29.3485	29.2344	29.3848	29.4509	29.4238	0.9332	0.00579073	0.911849	7.58454e-05	0.89265	5.75151e-05
A0A0G2K3C1	A0A0G2K3C1_RAT	unreviewed	Hsp90 co-chaperone Cdc37	5	27.9374	27.8508	27.9554	27.8987	28.2516	27.8811	28.1568	28.0098	28.0893	27.8698	27.922	28.0293	27.8949	28.1493	27.8157	28.1379	28.0602	28.2447	27.9948	28.0177	27.8891	28.0979	27.9205	28.0097	27.7696	28.0263	27.9532	28.1234	27.8436	27.9979	28.0244	27.824	28.0481	27.7808	28.0698	28.0687	27.9691	28.0274	27.901	1.01645	0.681328	0.98583	0.749746	0.983359	0.703454
A0A0G2K3D9	A0A0G2K3D9_RAT	unreviewed	Protein Tmem132b (Fragment)	6	26.3928	26.4646	26.292	26.5758	26.6078	26.6514	26.8277	26.377	26.5994	26.4078	26.571	27.1604	26.3955	26.3967	26.4899	26.6292	26.608	26.9285	26.5319	26.7845	26.3653	26.6334	26.4867	26.4759	26.3897	26.5119	26.6961	26.7899	26.7398	26.3936	26.108	26.4877	26.3235	26.6823	26.5082	26.8399	26.5464	26.7008	26.6507	1.08376	0.271284	1.03361	0.503828	1.01757	0.831254
A0A0G2K3F2	A0A0G2K3F2_RAT	unreviewed	Synaptosomal-associated protein	9	31.9659	31.8404	32.0731	31.8776	32.1715	31.8371	32.2978	31.9414	32.1548	31.757	31.7012	32.1653	31.8345	32.0558	31.6865	32.1059	32.0485	32.2579	31.7394	32.0777	31.5674	32.0095	31.7059	32.0191	31.7756	32.0817	31.8293	31.9394	31.9121	31.8534	32.0638	31.7996	31.9	31.746	32.1371	31.7539	31.8867	32.0551	31.9985	0.963344	0.509135	0.936999	0.223908	0.953779	0.393641
A0A0G2K3G4	A0A0G2K3G4_RAT	unreviewed	Uncharacterized protein	5	26.5332	26.1966	26.3619	26.1745	26.3273	26.7477	25.9613	26.4538	26.2821	26.387	26.3731	26.3987	26.193	26.4626	26.6689	26.3834	26.4194	25.9095	26.3971	26.2193	26.7376	26.5921	26.1284	26.5058	26.7045	25.9826	26.4571	26.5416	25.9629	26.3191	26.4596	26.2844	26.4837	26.7141	26.3698	26.5391	26.4627	26.2764	26.4614	1.02596	0.712597	1.01404	0.913246	1.07084	0.213159
A0A0G2K3J4	A0A0G2K3J4_RAT	unreviewed	A-kinase anchor protein SPHKAP	4	27.6732	27.409	27.625	27.2454	27.6072	27.2218	27.5122	27.1154	27.4324	27.3159	27.2716	27.5834	27.2786	27.5917	27.2163	27.5246	27.0849	27.3797	27.0866	27.3824	27.0862	27.6288	27.2074	27.5195	27.5034	27.4679	27.1093	27.014	27.2875	27.3795	27.5508	27.285	27.3687	27.0963	27.5182	27.0331	27.1173	27.234	27.5832	0.934206	0.25154	0.954224	0.455147	0.930496	0.26028
A0A0G2K3L5	A0A0G2K3L5_RAT	unreviewed	Uncharacterized protein	2	23.2572	22.9777	23.3018	23.2737	22.902	22.8101	23.1507	23.0914	23.7156	23.5406	25.3676	23.5844	23.8567	25.079	24.0755	24.5516	24.6203	25.1624	23.6581	24.6869	24.3738	23.9431	24.0314	24.4643	24.5547	23.3109	23.8844	23.3324	24.3155	23.2319	24.4452	24.4323	24.8319	23.4403	24.6412	23.5463	24.1016	24.5935	23.8682	2.53789	9.9801e-06	1.67765	0.00159111	2.07964	3.75039e-05
A0A0G2K3L8	A0A0G2K3L8_RAT	unreviewed	Protein Wdfy1	9	28.4164	28.4812	28.4831	28.5471	28.602	28.6227	28.7372	28.4439	28.8298	28.5288	28.4158	28.3645	28.338	28.3041	28.3562	28.4928	28.3961	28.6191	28.4429	28.6772	28.2331	28.1887	28.38	28.2638	28.2539	28.4961	28.5322	28.471	28.63	28.6889	28.1026	28.3206	28.2316	28.4611	28.36	28.5055	28.2881	28.7246	28.5903	0.902895	0.0192668	0.912821	0.0713925	0.891856	0.0352976
A0A0G2K3Q5	A0A0G2K3Q5_RAT	unreviewed	Neuronal cell adhesion molecule	22	31.529	31.7082	31.532	31.6954	31.6218	31.9161	31.7779	31.5958	31.6327	31.5276	31.5834	31.4551	31.6147	31.4429	31.6004	31.4985	31.5729	31.8184	31.5454	31.8826	31.6253	31.5545	31.4938	31.349	31.3492	31.5485	31.7846	31.6627	31.7765	31.5428	31.4857	31.6038	31.4807	31.7248	31.5098	31.6227	31.6312	31.858	31.7392	0.966659	0.394411	0.940526	0.17918	0.982776	0.669524
A0A0G2K3S1	A0A0G2K3S1_RAT	unreviewed	Amyloid beta A4 precursor protein-binding family B member 1	4	26.557	26.4351	26.5978	26.6071	26.7254	26.8597	26.5854	26.4395	26.5784	26.265	26.3552	26.6275	26.5275	26.4803	26.7052	26.6559	26.6898	26.7345	26.4402	26.446	26.5826	26.8142	26.3747	26.4852	26.5408	26.5365	26.7456	26.825	26.4367	26.5591	26.5196	26.5842	26.4782	26.6613	26.5051	26.6693	26.5636	26.3105	26.6232	0.999554	0.96697	1.01821	0.735329	0.983865	0.773563
A0A0G2K3V4	A0A0G2K3V4_RAT	unreviewed	O-linked N-acetylglucosamine (GlcNAc) transferase (UDP-N-acetylglucosamine:polypeptide-N-acetylglucosaminyl transferase), isoform CRA_a (UDP-N-acetylglucosamine--peptide N-acetylglucosaminyltransferase 110 kDa subunit)	23	29.963	30.0809	30.0855	30.1231	30.0313	30.0252	30.1607	29.9162	29.9672	30.1474	29.9063	30.1241	29.9771	29.8443	30.0096	30.1096	30.0386	29.9815	30.1565	30.0828	29.9217	30.0266	30.04	29.9472	30.0047	29.8862	30.1257	30.1473	30.0706	30.1656	29.9374	30.1125	29.8582	29.9633	29.9155	29.9656	29.996	29.9339	30.0037	0.975832	0.378913	0.99754	0.921747	0.942443	0.0292128
A0A0G2K3V9	A0A0G2K3V9_RAT	unreviewed	Caseinolytic peptidase B protein homolog	2	25.7223	25.4101	25.7188	25.4514	25.879	25.1807	25.4252	25.8559	25.5165	25.7826	25.5821	25.6212	25.4643	25.7644	25.2989	25.7287	25.9108	25.1634	25.4146	25.4687	25.6652	25.5681	25.3584	25.7782	25.6356	25.8533	25.8314	25.7167	25.0863	25.55	25.6848	25.3376	25.7317	25.4187	25.8525	25.8459	25.6702	25.1533	25.6101	0.970764	0.677005	1.00343	0.976523	0.997093	0.964492
A0A0G2K3W1	A0A0G2K3W1_RAT	unreviewed	Protein Vwa8	2	22.7738	22.5271	22.8339	22.5761	22.7614	23.2417	22.9282	22.4373	22.5368	23.3517	22.5025	23.004	22.3611	22.4832	23.1167	22.9497	23.1737	22.6023	22.9246	22.3433	22.8073	22.7824	22.5479	22.8385	22.7558	22.5959	23.5785	23.4605	22.8168	23.0501	22.572	22.944	22.6547	23.0524	22.5845	22.8232	22.5885	22.7933	22.8776	0.968081	0.738619	1.11092	0.37559	0.96444	0.791587
A0A0G2K3Y6	A0A0G2K3Y6_RAT	unreviewed	Protein Cpeb4	5	25.6027	25.8106	25.8618	25.9742	25.7024	26.02	25.5684	25.9833	25.7897	26.218	25.973	25.7969	26.1626	26.0481	26.524	25.7841	26.0515	26.3907	26.0598	25.8939	26.7174	26.2118	25.6372	26.0487	26.4126	25.9239	26.1904	26.1804	25.5029	25.8527	26.0763	26.3362	25.6682	26.5268	25.8404	26.4905	25.7463	25.8898	26.1597	1.22366	0.0249123	1.11397	0.230461	1.18698	0.0762879
A0A0G2K3Y8	A0A0G2K3Y8_RAT	unreviewed	60S ribosomal protein L11	2	28.3647	28.2242	28.3255	28.0793	28.4159	28.5294	28.3067	28.3414	28.3675	28.3482	28.3	28.396	28.1953	28.4617	28.4463	28.3905	28.5104	28.3555	28.2867	28.3246	28.5378	28.4857	28.1874	28.5572	28.4333	28.3666	28.4609	28.3494	28.3929	28.2815	28.3839	28.0211	28.3786	28.3891	28.4786	28.5709	28.3507	28.3318	28.2425	1.03603	0.294057	1.04232	0.268828	1.01554	0.759257
A0A0G2K402	A0A0G2K402_RAT	unreviewed	Protein Myef2	6	28.1702	28.1205	28.4026	28.2536	28.2318	28.3952	28.1569	28.2047	28.1906	27.9978	28.1227	28.1451	28.1971	28.1656	28.2703	28.0992	28.3297	28.3214	28.1687	28.1007	28.2552	28.1462	28.0441	28.1452	28.1002	28.1757	28.2802	28.1655	28.0193	28.125	28.1913	28.0776	28.1316	28.3245	28.1707	28.2171	28.23	28.1131	28.1055	0.988342	0.749804	0.944974	0.112008	0.971561	0.420819
A0A0G2K405	A0A0G2K405_RAT	unreviewed	cAMP-dependent protein kinase type II-alpha regulatory subunit	14	29.6657	29.5137	29.6695	29.6292	29.6906	29.5904	29.7338	29.5711	29.6786	29.672	29.5644	29.6249	29.5468	29.6823	29.6209	29.7011	29.6129	29.8003	29.7072	29.6881	29.6472	29.7095	29.5993	29.6812	29.6764	29.775	29.6923	29.7121	29.5409	29.6695	29.6663	29.7026	29.6651	29.6381	29.8235	29.7095	29.7136	29.7423	29.8355	1.00909	0.676942	1.02209	0.317864	1.05739	0.0182163
A0A0G2K414	A0A0G2K414_RAT	unreviewed	Protein Ccdc144b	2	21.0329	20.2357	19.9451	18.5794	21.2883	20.6202	20.1519	17.9482	21.263	19.731	20.1648	20.9025	20.7657	20.1844	19.3122	20.6355	19.9276	20.8693	20.5999	18.5977	20.6749	20.7174	18.3321	20.7603	19.622	18.7194	16.166	19.8614	19.6333	14.712	21.3116	20.0387	20.1297	20.1503	20.6106	19.3189	19.5544	19.5218	15.8098	0.988624	0.69691	0.56003	0.0872189	0.793519	0.449149
A0A0G2K427	A0A0G2K427_RAT	unreviewed	Influenza virus NS1A binding protein (Predicted), isoform CRA_b (Protein Ivns1abp)	2	23.6715	24.0999	23.834	23.9318	23.5339	23.7704	23.5068	24.6214	23.7263	24.3685	24.0367	23.8311	24.2013	23.9671	24.1027	24.081	24.1831	23.6705	23.7723	23.7046	24.0113	23.4816	24.1412	24.1216	23.8297	24.036	24.1043	23.7717	23.4027	24.3198	23.7411	23.3016	23.8505	23.9861	24.5695	24.5146	23.6914	24.0301	23.7974	1.01497	0.669342	0.994162	0.971694	1.03024	0.838652
A0A0G2K428	A0A0G2K428_RAT	unreviewed	Dynactin subunit 1	37	31.3598	31.3392	31.4036	31.3961	31.5044	31.4369	31.552	31.2838	31.5647	31.3065	31.3348	31.4644	31.4063	31.3481	31.3638	31.4852	31.2853	31.5838	31.2698	31.4998	31.3058	31.5011	31.37	31.4148	31.2657	31.4162	31.403	31.3487	31.4794	31.3751	31.3563	31.4219	31.3467	31.4603	31.5163	31.3615	31.2884	31.5244	31.4511	0.9867	0.660488	0.9868	0.663198	0.998859	0.988602
A0A0G2K444	A0A0G2K444_RAT	unreviewed	Guanine nucleotide-binding protein-like 1 (Fragment)	5	26.3354	26.124	26.2934	26.1404	26.3453	26.2173	26.3708	26.2217	26.0513	26.0076	25.8524	26.2999	26.0103	26.3519	26.1123	26.2775	26.1679	26.165	26.0924	26.0958	26.0098	26.2357	25.8759	26.3748	26.2168	26.2542	26.1155	26.1206	26.3305	26.2091	26.0948	25.8077	26.0411	25.9317	26.3074	26.238	26.0972	26.0106	26.2755	0.946948	0.195874	0.988412	0.775245	0.921396	0.0881223
A0A0G2K451	A0A0G2K451_RAT	unreviewed	Arf-GAP with SH3 domain, ANK repeat and PH domain-containing protein 1	18	28.4725	28.7697	28.575	28.6354	28.6093	28.7519	28.7775	28.7046	28.6869	28.7117	28.8416	28.7038	28.6958	28.6465	28.8393	28.5791	28.9212	28.8279	28.7268	28.9107	28.7384	28.6193	28.6716	28.7009	28.6189	28.644	28.8137	28.7777	29.1511	28.5958	28.5595	28.7468	28.5194	28.8015	28.8971	28.8368	28.7984	28.8711	28.8326	1.07022	0.0455874	1.04982	0.334437	1.06853	0.0981001
A0A0G2K472	A0A0G2K472_RAT	unreviewed	Protein Cyfip1	21	30.1178	30.1732	30.1273	30.2176	30.1761	30.1578	30.0891	30.1349	29.9976	30.1088	30.3294	30.3124	30.3725	30.205	30.2481	29.9342	30.3258	30.0837	30.193	30.124	30.2612	30.3234	30.2782	30.2518	30.5111	30.0768	30.3305	30.1232	30.2299	30.1153	30.1736	30.3527	30.181	30.211	30.0737	30.3009	30.2148	29.9979	30.2124	1.06528	0.0667653	1.08936	0.0215448	1.04482	0.138308
A0A0G2K4A0	A0A0G2K4A0_RAT	unreviewed	Protein Rab11fip5	8	27.6067	27.6728	27.5607	27.0119	27.1276	26.707	26.9687	26.9455	26.9228	26.8867	27.603	27.0765	27.0452	27.0618	27.1444	27.1036	26.8547	26.8264	26.8557	26.7754	26.9484	27.2764	26.9328	27.0898	27.0886	26.993	26.8911	26.6982	26.7916	26.9426	27.3978	27.71	27.2073	26.6474	27.0036	26.8337	26.993	26.6416	26.6129	0.91088	0.376832	0.868796	0.188545	0.915012	0.422318
A0A0G2K4C4	A0A0G2K4C4_RAT	unreviewed	40S ribosomal protein S9	3	28.2568	28.033	28.2847	27.987	28.3504	27.968	28.3063	28.0631	28.2755	27.9847	28.1436	28.4048	28.1407	28.331	28.0863	28.4214	28.1444	28.3482	28.0546	28.3695	27.9066	28.4544	28.1565	28.4151	28.091	28.3052	28.0729	28.1394	28.316	27.9704	28.1956	27.9636	28.1652	27.9589	28.403	28.3255	28.059	28.2742	28.0588	1.04549	0.388969	1.04496	0.408736	1.00362	0.945295
A0A0G2K4C6	A0A0G2K4C6_RAT	unreviewed	Malic enzyme	21	30.7981	30.6408	30.557	30.8907	30.9368	30.8559	30.8308	30.8552	30.8337	30.7933	30.4909	30.765	30.6429	30.6918	30.7688	30.847	30.6877	30.808	30.6788	30.6628	30.6879	30.7636	30.8112	30.8241	30.6222	30.763	30.8214	31.0156	30.8438	30.7682	30.508	30.6374	30.5823	30.7556	30.7667	30.933	30.7491	30.7714	30.6865	0.93464	0.0500673	1.00259	0.930375	0.940511	0.122701
A0A0G2K4D0	A0A0G2K4D0_RAT	unreviewed	Ankyrin-3	37	31.0061	31.0352	31.0648	30.9722	31.153	31.0792	31.1451	31.0138	31.0089	31.0245	30.8303	31.1381	30.9574	30.9569	30.9327	30.9788	30.9735	30.9574	30.8786	30.9823	30.9837	31.0119	30.8754	30.9821	30.877	30.9759	31.023	31.1225	31.0679	30.9149	30.9576	31.0258	30.9119	30.9186	31.0375	31.0054	30.9922	30.9996	30.913	0.940373	0.00784511	0.955396	0.060668	0.947929	0.00779064
A0A0G2K4F6	A0A0G2K4F6_RAT	unreviewed	Protein Srrm1	2	24.1357	23.6935	24.1252	23.3868	23.598	23.8013	23.731	23.9436	23.4641	23.5477	23.88	24.0807	23.3716	23.9049	23.3213	23.8702	23.7111	23.5318	23.6248	23.271	23.4771	24.3681	23.4213	24.0729	23.8181	23.4708	23.5648	23.6626	23.7206	23.7702	24.1005	23.9193	23.7382	23.33	23.7196	23.6896	23.8183	23.369	23.7404	0.932555	0.388782	1.01981	0.874731	0.977753	0.806508
A0A0G2K4H3	A0A0G2K4H3_RAT	unreviewed	Uncharacterized protein (Fragment)	8	31.8504	31.097	32.0947	31.2492	30.7165	31.9307	32.2129	32.1951	32.0999	32.1543	32.1081	32.165	31.7967	32.1303	32.3437	31.9024	32.2086	32.0168	32.104	32.2577	31.9342	31.9591	31.9437	32.1393	31.9701	31.6556	32.2585	31.4503	32.3576	31.9514	32.0578	32.0053	31.7259	32.0552	32.0713	31.8814	32.0348	31.4804	32.2071	1.1943	0.0685271	1.10854	0.320795	1.08728	0.346895
A0A0G2K4I4	A0A0G2K4I4_RAT	unreviewed	Endoplasmin	25	31.8622	31.7607	31.8056	31.7298	31.8976	31.8381	31.8641	31.7739	31.8993	31.8178	31.9312	31.9984	31.9614	32.022	31.8865	32.0362	31.7972	32.0665	31.7469	32.0435	31.9691	31.9694	31.8293	32.0069	31.8503	31.8848	31.722	31.8066	31.8356	31.9032	31.81	31.8306	31.8782	31.8087	32.051	31.8668	31.7362	31.9337	31.9226	1.0929	0.00303925	1.03087	0.217344	1.03347	0.202154
A0A0G2K4M8	A0A0G2K4M8_RAT	unreviewed	Protein Acot3	2	26.4593	27.0284	26.5028	26.6674	26.2417	26.7907	26.3862	26.6638	26.4181	26.4116	26.6912	26.5283	26.7595	26.0343	26.506	26.1325	26.2601	26.1487	26.2648	26.2647	26.167	26.3105	26.8613	26.098	26.7128	26.1782	26.4642	26.5477	26.2466	26.524	26.4268	26.4875	26.2105	26.7235	26.1041	26.5867	26.4295	25.9787	26.091	0.862228	0.0510514	0.922599	0.299486	0.860301	0.0645538
A0A0G2K4N7	A0A0G2K4N7_RAT	unreviewed	Protein Mpp6	11	28.3615	28.3141	28.4756	28.1967	28.3575	28.1918	28.2273	28.1402	28.1024	28.3707	28.1524	28.6548	28.3576	28.5532	28.3587	28.2774	28.3387	28.142	28.3509	28.1838	28.4434	28.6478	28.2927	28.4429	28.7155	28.4244	28.1708	28.2192	28.2742	28.271	28.4695	28.3932	28.3922	28.1104	28.6818	28.3275	28.4248	28.0036	28.5513	1.05457	0.256919	1.08488	0.143868	1.0774	0.215421
A0A0G2K4N8	A0A0G2K4N8_RAT	unreviewed	Protein ABHD16A (Fragment)	6	26.8335	27.0122	26.9419	26.7993	26.7611	26.9545	26.7765	26.8447	26.7127	26.6982	26.5549	26.6857	26.6802	26.3493	26.7987	26.5109	26.6715	26.3264	26.5862	26.6039	26.5976	26.5188	26.6223	26.4462	26.7995	26.4685	26.6376	26.6912	26.6858	26.561	26.4934	26.5719	26.5492	26.5971	26.4507	26.7188	26.6406	26.4946	26.4869	0.83967	0.000185375	0.852962	0.000294131	0.824299	9.28206e-06
A0A0G2K4P6	A0A0G2K4P6_RAT	unreviewed	Kynurenine/alpha-aminoadipate aminotransferase, mitochondrial	2	24.2323	23.622	23.8897	24.1142	24.7126	24.2193	24.6297	23.2006	24.2204	24.2286	23.624	24.4293	24.2698	24.1107	24.0859	24.0195	23.6832	24.303	23.4858	24.0363	23.7564	24.354	23.8155	24.3485	23.8622	24.5128	23.8876	23.7933	24.5759	24.4247	24.2478	23.8739	24.0513	23.8757	24.4445	23.8032	24.1393	23.9491	24.3657	0.898545	0.46068	1.02958	0.712608	0.955703	0.889032
A0A0G2K4Q4	A0A0G2K4Q4_RAT	unreviewed	ADP-ribosylation factor 3	12	32.6249	33.1184	32.665	32.7569	32.6457	32.6015	32.5845	32.9012	32.4785	32.8274	32.7876	32.746	32.8133	32.6196	32.7013	32.4791	32.8818	32.2932	32.6675	32.5391	32.6075	32.7091	32.8072	32.6546	33.1685	32.6996	32.8099	32.6726	32.5498	32.608	32.4417	32.7036	32.6414	32.4612	32.4874	32.8027	32.8198	32.3203	32.6388	0.949869	0.366038	1.01479	0.799653	0.912726	0.135411
A0A0G2K4R1	A0A0G2K4R1_RAT	unreviewed	Protein Ppp1r12c	5	26.121	25.7905	26.0142	25.7263	25.905	25.7785	26.1055	25.6811	25.7811	25.7265	25.6898	25.8495	25.4516	25.9388	25.5182	26.0123	25.5273	25.8009	25.7523	25.7291	25.332	25.6679	25.5572	25.7394	25.6644	25.8663	25.7347	25.4903	25.544	25.8075	25.6588	25.1495	25.7702	25.4332	25.6713	25.4973	25.6951	25.3372	25.4468	0.891101	0.0527859	0.875443	0.0125352	0.789115	0.000678888
A0A0G2K4R4	A0A0G2K4R4_RAT	unreviewed	Neurocan core protein	9	28.9067	28.7745	28.8694	28.9825	28.9436	29.1248	28.9948	29.0145	29.0794	28.889	28.8707	28.7948	28.8148	28.8243	28.7437	28.7808	28.9297	29.109	29.2141	29.0051	28.8749	28.8575	28.7031	28.7522	28.5175	28.7875	28.9048	29.2461	28.9284	29.1488	28.6852	28.7957	28.7431	29.0931	28.8357	28.9386	29.0492	29.2186	29.2288	0.966886	0.364027	0.949965	0.286438	1.00395	0.959866
A0A0G2K4S6	A0A0G2K4S6_RAT	unreviewed	Protein Elmo1	3	26.3019	27.0628	26.4423	26.6715	25.9992	26.2524	25.7223	26.6245	26.1156	26.2499	26.8052	26.323	26.888	26.273	26.5883	25.7489	26.4739	25.4965	26.3137	26.2201	26.6261	26.3817	26.9185	26.2242	26.7788	25.9358	26.3533	26.2587	26.2424	26.0321	26.5626	27.1079	25.9417	26.3241	25.814	26.391	26.3093	25.6314	26.0926	1.0023	0.987806	0.993212	0.985239	0.942509	0.592069
A0A0G2K4U2	A0A0G2K4U2_RAT	unreviewed	Protein Gstm7	11	31.2598	31.3139	31.1507	30.9473	31.0977	31.3672	30.9941	31.0779	31.334	30.9501	31.034	31.1449	31.096	30.9314	31.3798	31.0755	31.0654	30.881	31.0264	31.2723	31.1573	31.2345	31.3903	31.515	31.6438	31.2978	31.39	31.022	31.3931	30.9557	31.0772	31.4758	30.8815	31.1968	31.14	31.3757	31.1546	30.7933	31.2376	0.963141	0.436406	1.12749	0.0748894	1.00338	0.989112
A0A0G2K4U7	A0A0G2K4U7_RAT	unreviewed	Protein Mtus2	1	22.1227	22.7969	22.5463	22.4002	22.4238	23.0735	22.599	22.8415	22.5102	23.181	20.8837	21.3114	22.6449	22.6167	22.5539	21.4836	22.9449	22.5274	22.6594	22.8085	23.0181	22.4059	22.5328	22.3299	23.0251	22.2681	22.6639	22.8925	21.9119	23.3831	20.8863	22.4601	21.2137	22.3877	22.6449	22.6529	22.762	22.9319	23.0783	0.853468	0.196118	0.987011	0.789469	0.870655	0.250089
A0A0G2K4Y1	A0A0G2K4Y1_RAT	unreviewed	Protein Dnaja3 (RCG49803, isoform CRA_b)	5	26.9494	26.6969	26.8358	26.7434	26.8125	26.8233	26.7823	26.83	26.8263	26.8375	26.6149	26.8168	26.8924	26.7737	26.9356	26.9047	26.8903	26.8225	26.6019	26.7802	26.8747	26.8569	26.7648	26.8725	27.1823	26.7426	26.828	26.5016	26.5724	26.8505	26.9011	26.8611	26.8374	26.7751	26.8048	26.6505	26.7179	26.3988	26.8186	0.998998	0.923846	0.99557	0.79878	0.961499	0.256469
A0A0G2K4Y7	A0A0G2K4Y7_RAT	unreviewed	Unconventional myosin-Va	65	32.437	32.4861	32.4521	32.5107	32.529	32.6035	32.5325	32.4392	32.5149	32.4156	32.4549	32.5161	32.454	32.4197	32.5466	32.382	32.5391	32.5146	32.3542	32.5015	32.5347	32.4759	32.438	32.4133	32.4049	32.4084	32.561	32.4923	32.5646	32.4062	32.3862	32.5094	32.3385	32.5384	32.4811	32.4956	32.4024	32.5322	32.4312	0.988	0.521332	0.98007	0.310044	0.97647	0.25154
A0A0G2K508	A0A0G2K508_RAT	unreviewed	Protein Rras2	4	28.0134	28.5355	28.0281	28.0759	28.0958	28.3868	28.0488	28.5127	28.1982	28.1128	28.4645	28.2812	28.555	28.0911	28.489	28.0008	28.4594	27.8582	28.1153	28.0899	28.5597	28.4268	28.4492	28.135	28.3702	28.1502	28.5287	28.3565	27.8563	28.2725	28.0603	28.4656	28.1314	28.5528	28.2657	28.4045	28.2305	28.0925	28.4055	1.05316	0.498043	1.0582	0.39441	1.06107	0.321763
A0A0G2K509	A0A0G2K509_RAT	unreviewed	Keratin, type II cytoskeletal 5	3	27.8715	28.9156	28.8159	27.6153	27.8363	29.6015	27.4477	27.5925	26.9482	27.8287	28.2303	27.5245	27.6358	27.656	27.7359	28.0703	29.3409	28.3308	29.6936	27.6004	28.1869	29.8943	27.8418	28.2023	30.6291	31.4753	27.4728	28.558	27.5376	27.122	29.0497	28.5613	28.8538	27.0723	26.8929	27.3119	28.3422	27.9409	27.3261	1.07495	0.689953	2.44203	0.225694	0.904474	0.751435
A0A0G2K520	A0A0G2K520_RAT	unreviewed	Protein Cpeb2	2	24.9056	25.2815	24.8032	25.177	25.0729	25.4135	25.115	25.2099	25.0058	25.2706	25.2641	24.8333	25.1549	24.7	25.2611	25.31	25.2288	25.2018	25.259	25.0453	25.4495	25.1331	25.3334	24.7486	25.0597	25.3411	25.3049	25.2074	24.8072	25.2496	24.7647	25.517	24.9184	25.5839	24.97	25.4811	24.9693	25.2587	25.3722	1.02349	0.740811	1.00702	0.948109	1.0687	0.499901
A0A0G2K527	A0A0G2K527_RAT	unreviewed	ARF GTPase-activating protein GIT1	19	29.3147	29.4467	29.2673	29.2681	29.3494	29.4227	29.1753	29.4314	29.2987	29.1887	29.4009	29.2647	29.2057	29.1853	29.495	29.3345	29.3136	29.2804	29.3274	29.1925	29.2356	29.36	29.391	29.1433	29.4158	29.2773	29.4389	29.2764	29.2447	29.2022	29.2272	29.4865	29.3401	29.2521	29.1531	29.2643	29.3408	29.2429	29.3548	0.984725	0.6014	0.99273	0.815223	0.985855	0.649005
A0A0G2K528	A0A0G2K528_RAT	unreviewed	Protein Stx16	4	25.8841	26.7399	26.2287	26.4968	26.0471	26.5467	26.1216	26.5893	26.3064	26.5285	26.7599	26.3547	26.6323	26.3181	26.7191	26.005	26.6986	26.2137	26.4845	26.4581	27.061	26.3874	26.6861	26.4785	26.5947	26.2466	26.6616	26.4785	26.6837	26.328	26.2265	26.89	25.9813	26.7305	26.448	26.6385	26.5358	26.4024	26.4554	1.12819	0.189177	1.10272	0.15582	1.09325	0.313648
A0A0G2K536	A0A0G2K536_RAT	unreviewed	Paraplegin	5	26.2366	26.5345	26.2101	26.3029	26.1742	26.4127	26.2914	26.0843	25.9837	26.1955	26.2681	26.0098	26.2377	25.8497	26.3085	26.0657	26.1053	25.7319	25.9861	26.173	25.9794	25.9277	26.3137	25.7835	26.0829	25.9667	26.2578	26.0631	26.2316	26.1096	25.8725	26.0871	25.7479	26.1949	25.6124	26.04	26.0876	26.0866	26.0614	0.885513	0.0259372	0.895308	0.0471603	0.833479	0.00391334
A0A0G2K553	A0A0G2K553_RAT	unreviewed	Ras-related protein Rab-8A	2	26.3834	26.9417	26.5615	26.7759	26.6168	26.8184	26.4901	26.7171	26.6706	26.7197	26.7735	26.4607	26.7704	26.5675	26.7609	26.305	26.6177	26.582	26.903	26.8849	26.9045	26.4386	26.8993	26.4966	26.4587	26.2189	26.8165	26.9353	26.8926	26.6374	26.3724	26.8131	26.357	26.9112	26.4776	26.9754	26.7315	27.0014	26.7334	1.01286	0.850968	0.990094	0.79424	1.03466	0.692355
A0A0G2K568	A0A0G2K568_RAT	unreviewed	Ketimine reductase mu-crystallin	6	30.7047	30.754	30.7109	30.794	30.739	30.5586	30.6013	30.6513	31.0392	30.5633	30.6107	30.5383	30.7101	30.6934	30.6425	30.6309	30.4759	30.8471	30.5649	30.8811	30.7596	30.8686	30.7533	30.5839	30.5243	30.4934	30.5355	30.4693	30.8981	30.6111	30.6899	30.817	30.8273	30.78	30.6223	30.3958	30.3064	30.8524	30.5128	0.969662	0.467525	0.951147	0.300621	0.958505	0.407869
A0A0G2K585	A0A0G2K585_RAT	unreviewed	Actin-related protein 2/3 complex subunit 5	2	27.7011	27.3863	27.6871	27.2945	27.6521	27.5665	27.5467	27.229	27.4675	27.5596	27.3492	27.674	27.3021	27.7792	27.4709	27.6056	27.4639	27.5729	27.267	27.5989	27.3658	27.7997	27.3364	27.7494	27.5394	27.599	27.4955	27.3384	27.6362	27.5147	27.7148	27.323	27.5561	27.4758	27.6772	27.3804	27.2844	27.4611	27.6889	0.990921	0.850645	1.03337	0.530819	0.998481	0.976827
A0A0G2K5D7	A0A0G2K5D7_RAT	unreviewed	Protein Specc1	5	25.3729	25.4433	25.5755	25.3194	25.5881	25.5825	25.5235	25.2655	25.7053	25.2009	25.4912	25.5079	25.5122	25.5682	25.5805	25.4455	25.4321	25.9813	25.3836	25.8066	25.3517	25.7164	25.3235	25.4265	25.2589	25.4437	25.379	25.2506	25.4878	25.3089	25.5875	25.478	25.4446	25.508	25.5261	25.4313	25.3756	25.5999	25.3833	1.06929	0.241668	0.959356	0.425182	1.01228	0.697598
A0A0G2K5E4	A0A0G2K5E4_RAT	unreviewed	Protein Dnaja3 (RCG49803, isoform CRA_a)	6	27.0208	26.7738	26.9202	26.8658	26.8806	26.9063	26.8365	26.9327	26.9173	26.9307	26.7366	26.8916	26.9758	26.8354	27.0312	26.9792	26.9743	26.8934	26.6741	26.891	26.9514	26.9308	26.8582	26.9167	27.2456	26.8239	26.9149	26.6111	26.6708	26.9153	26.973	26.9905	26.9159	26.8623	26.877	26.7441	26.8034	26.4901	26.8827	0.998519	0.911811	0.990845	0.720672	0.962306	0.262339
A0A0G2K5E6	A0A0G2K5E6_RAT	unreviewed	Uncharacterized protein	2	28.4862	28.7908	28.4373	28.529	28.2784	28.5809	28.3097	28.6325	28.2599	28.5268	28.7821	28.5834	28.6851	28.389	28.5386	28.1535	28.6869	28.1339	28.5913	28.4217	28.6362	28.6133	28.9352	28.5211	28.6161	28.2702	28.684	28.665	28.3218	28.5819	28.374	28.6719	28.212	28.5764	28.3624	28.7619	28.6478	28.1544	28.4769	1.02178	0.760749	1.07085	0.270548	0.994743	0.889327
A0A0G2K5L2	A0A0G2K5L2_RAT	unreviewed	Protein LOC100911440 (RCG47744, isoform CRA_c)	11	31.782	31.3799	31.659	31.4152	31.6544	31.327	31.6977	31.6341	31.6113	31.5849	31.4712	31.8104	31.3991	31.7371	31.3378	31.7224	31.4336	31.7077	31.6481	31.4307	31.2485	31.8518	31.412	31.7207	31.379	31.5832	31.4526	31.6409	31.5618	31.6408	31.6505	31.5613	31.6783	31.4434	31.6396	31.3765	31.593	31.4232	31.69	0.979745	0.655982	1.00581	0.909738	0.989396	0.839948
A0A0G2K5N1	A0A0G2K5N1_RAT	unreviewed	Vacuolar protein sorting-associated protein 33A	2	25.2768	25.0766	25.2596	25.163	25.4552	24.7785	25.5918	24.5489	25.227	24.5575	24.9395	25.3257	25.1226	25.0322	24.6955	25.3605	24.7228	25.4369	24.5752	25.338	24.6397	25.4095	24.9382	25.3068	24.9515	25.3525	24.7318	24.4117	25.3606	24.8055	25.2009	24.7759	25.038	24.7742	25.397	24.6733	24.5645	24.9134	25.0192	0.944579	0.612287	0.955344	0.699293	0.881898	0.2726
A0A0G2K5P8	A0A0G2K5P8_RAT	unreviewed	Glutaredoxin-3	7	27.2867	27.54	27.3433	27.4834	27.363	27.35	27.5604	27.5068	27.4649	27.5136	27.5081	27.4738	27.4616	27.3805	27.5056	27.4791	27.3908	27.5166	27.369	27.3753	27.4463	27.4366	27.5747	27.4167	27.5237	27.3495	27.524	27.7652	27.4174	27.4149	27.2863	27.3753	27.2501	27.4088	27.3521	27.5047	27.4611	27.4053	27.3963	1.00209	0.888361	1.03688	0.336864	0.959305	0.166445
A0A0G2K5P9	A0A0G2K5P9_RAT	unreviewed	Propionyl-CoA carboxylase alpha chain, mitochondrial	15	28.9314	28.8457	28.9074	28.7532	28.9143	28.7307	28.9745	28.641	28.8609	28.572	28.5967	28.8428	28.9079	28.8676	28.8253	28.8858	28.6889	28.9246	28.4799	28.9114	28.7142	28.8733	28.7087	28.9094	28.8883	28.8062	28.6411	28.4555	28.9436	28.6625	28.862	28.6536	28.7779	28.6332	28.9917	28.6739	28.7563	28.8417	28.6792	0.982093	0.663381	0.969005	0.48928	0.965344	0.404116
A0A0G2K5Q0	A0A0G2K5Q0_RAT	unreviewed	Protein kinase C (EC 2.7.11.13)	28	32.3189	32.5935	32.3149	32.5567	32.3625	32.5859	32.5138	32.6294	32.5358	32.3741	32.154	32.477	32.3003	32.0358	32.2029	32.197	32.2072	32.142	32.1584	32.3077	32.1871	32.2498	32.2486	32.176	32.3435	32.1473	32.3028	32.4193	31.5952	32.2854	32.045	32.1915	31.9966	32.1945	31.9017	32.3417	32.2287	32.3164	32.1856	0.833006	6.35663e-05	0.828908	0.00440226	0.800555	6.73512e-05
A0A0G2K5Q8	A0A0G2K5Q8_RAT	unreviewed	Secretory carrier-associated membrane protein (Secretory carrier membrane protein)	4	26.7716	26.4625	26.6074	26.6608	26.8445	26.6304	26.7258	26.6796	26.8444	26.8208	27.1413	27.2162	27.1378	27.5067	27.2438	27.231	27.1436	27.6968	27.0749	27.6566	27.3657	27.1925	27.0716	27.2936	26.942	27.0216	27.1438	26.9763	27.6373	26.9913	27.2933	27.3455	27.249	27.2975	27.6432	27.4111	27.151	27.5752	27.5856	1.53313	2.61075e-07	1.36359	4.22605e-05	1.61816	1.13692e-08
A0A0G2K5S4	A0A0G2K5S4_RAT	unreviewed	Uncharacterized protein	5	27.5905	27.7935	27.6112	27.8141	27.4489	27.8874	27.5709	27.7545	27.5771	27.4787	27.4558	27.4727	27.6291	26.9532	27.5445	27.1827	27.3466	27.1658	27.4672	27.5039	27.2744	27.4556	27.7539	27.4231	27.6725	27.4346	27.488	27.696	27.6311	27.5635	27.5352	27.4234	27.324	27.4336	27.1626	27.4526	27.5079	27.5037	27.2208	0.821229	0.0014658	0.941995	0.20364	0.835968	0.0010369
A0A0G2K5T3	A0A0G2K5T3_RAT	unreviewed	Protein LOC685590	1	23.0851	23.9994	22.8534	23.1182	22.7192	23.2393	22.8866	23.442	23.0661	22.9775	23.6843	22.6993	23.0147	23.2582	23.244	22.3638	22.9258	22.351	22.7597	23.1616	23.2853	22.8689	23.5914	23.2039	23.0191	22.3551	23.3066	23.6752	23.7081	22.9401	23.1134	23.4129	21.8758	23.576	22.5812	23.1378	23.6923	23.1858	22.6207	0.897706	0.353616	1.04118	0.804168	0.951424	0.598608
A0A0G2K5U6	A0A0G2K5U6_RAT	unreviewed	Cell adhesion molecule 2	13	31.232	31.4546	31.0972	31.2602	31.1548	31.2312	31.2185	31.0077	31.0958	31.0903	31.2645	31.2482	31.296	31.0426	31.2277	31.0121	31.028	31.03	31.092	31.1323	31.1384	31.2657	31.1958	31.021	31.217	31.0868	31.2558	31.1945	31.1664	31.2377	31.142	31.4323	30.937	31.1903	31.1509	31.0315	31.1293	31.1355	31.331	0.967116	0.364728	0.996587	0.969	0.987552	0.7546
A0A0G2K5U9	A0A0G2K5U9_RAT	unreviewed	Alpha-actinin-4	39	32.2849	32.3112	32.3262	32.4112	32.4399	32.2977	32.3237	32.4686	32.2135	32.2823	32.1283	32.5036	32.3831	32.2811	32.3323	32.3304	32.3202	32.2839	32.2369	32.1777	32.2854	32.3984	32.2436	32.3771	32.4673	32.3858	32.3196	32.2774	32.2417	32.1855	32.2972	32.2023	32.1757	32.1701	32.3339	32.3421	32.4025	32.2092	32.2865	0.973933	0.334547	0.990697	0.724026	0.954671	0.0897112
A0A0G2K5Z4	A0A0G2K5Z4_RAT	unreviewed	Protein LOC100910792	19	31.7903	31.4699	31.7915	31.6837	31.8321	31.6661	31.8618	31.6814	31.8297	31.6488	31.6967	31.757	31.5841	31.8799	31.7055	31.9311	31.8032	32.0293	31.6631	31.7678	31.6374	31.8002	31.5993	31.8579	31.6998	31.8682	31.7531	31.7473	31.7246	31.5899	31.8425	31.7613	31.8778	31.686	31.9374	31.7045	31.8762	31.735	31.7421	1.03136	0.447266	1.00761	0.811241	1.04859	0.167364
A0A0G2K611	A0A0G2K611_RAT	unreviewed	Amino acid transporter	5	31.9838	32.2642	31.7371	31.9887	31.536	32.1442	31.8515	31.6478	31.7124	31.6422	31.9512	32.0566	32.1658	31.7553	32.2355	31.6433	32.0198	31.8696	31.834	31.8141	32.0733	31.9998	32.356	31.9831	32.334	31.6135	32.0601	31.7152	31.7505	31.8213	32.0059	32.1483	31.7529	31.959	31.7479	32.0734	31.8797	31.5498	31.5582	1.06342	0.307298	1.0808	0.35796	0.998699	0.984971
A0A0G2K648	A0A0G2K648_RAT	unreviewed	WD repeat-containing protein 61	3	26.2517	26.8791	26.4407	26.7202	26.062	26.4937	26.3195	26.7182	26.3881	26.5813	26.7721	26.4195	26.7159	26.1172	26.864	26.157	26.6243	25.9843	26.3945	26.1597	26.6095	26.3257	26.7899	26.1967	26.8003	26.3776	26.7232	26.3008	25.964	26.39	26.2447	26.9549	26.0854	26.758	25.9061	26.6847	26.3193	26.097	26.3888	0.973889	0.698507	0.966429	0.654612	0.943633	0.463101
A0A0G2K654	A0A0G2K654_RAT	unreviewed	Protein Hist1h1c (RCG45246)	7	31.5438	31.298	31.6639	31.4142	31.7688	31.1056	31.572	31.1117	31.8688	31.3946	31.3647	31.526	31.6759	31.5465	31.3136	31.7278	31.2249	32.0407	31.3845	31.7699	31.206	31.671	31.22	31.5314	31.2228	31.5666	31.0361	31.1556	31.9059	31.0631	31.6531	31.3708	31.6008	31.43	31.7556	31.2199	31.5515	31.742	31.5456	1.03701	0.654939	0.93893	0.451452	1.03924	0.523154
A0A0G2K670	A0A0G2K670_RAT	unreviewed	Voltage-gated potassium channel subunit beta-2	13	30.161	30.4843	30.1634	30.3442	30.3383	30.431	30.4141	30.2436	30.268	30.2771	30.1482	30.391	30.3284	29.9384	30.2972	30.1882	30.2362	30.0813	30.1488	30.2063	30.1899	30.1429	30.3501	30.0916	30.3165	30.2721	30.4494	30.3806	30.222	30.2726	30.101	30.2567	29.9382	30.2902	30.1159	30.415	30.2909	30.2411	30.2685	0.922916	0.034244	0.976161	0.504197	0.934772	0.101056
A0A0G2K673	A0A0G2K673_RAT	unreviewed	Tryptophan--tRNA ligase, cytoplasmic	14	29.9127	30.1195	29.8052	30.0909	29.721	30.0134	29.6135	29.9874	29.6675	29.8871	29.7567	29.9235	30.0822	29.6422	29.9225	29.4765	29.7955	29.4698	29.8564	29.6133	29.9008	29.8298	30.085	29.7152	30.1073	29.5049	29.9003	30.0254	29.6152	29.8754	29.7558	30.0136	29.5945	29.9453	29.484	29.8656	29.759	29.4283	29.6526	0.925212	0.177356	0.98125	0.730641	0.896894	0.0819837
A0A0G2K677	A0A0G2K677_RAT	unreviewed	Protein Sptbn4	29	29.5268	29.7731	29.531	29.6569	29.4782	29.7515	29.5999	29.7886	29.423	29.5198	29.5929	29.6586	29.7022	29.5052	29.8499	29.4975	29.8255	29.3241	29.3854	29.3726	29.7838	29.5656	29.5718	29.5139	29.7555	29.5562	29.716	29.4161	29.3527	29.5321	29.5328	29.6748	29.37	29.7276	29.5876	29.6369	29.4731	29.2088	29.439	0.994164	0.84471	0.964634	0.39678	0.942484	0.209465
A0A0G2K681	A0A0G2K681_RAT	unreviewed	CAP-Gly domain-containing linker protein 1	14	29.0274	28.9309	28.9023	28.7717	28.9789	28.7144	29.0824	28.8039	29.0423	28.8935	28.8463	28.9854	28.7247	28.8819	28.7193	28.7797	28.7385	28.951	28.5958	29.1485	28.7854	29.1003	28.6824	28.8576	28.6724	28.8983	28.5343	28.6482	29.2549	28.5668	28.9028	28.8843	28.6856	28.6833	28.8919	28.779	28.6607	28.8729	28.6022	0.946395	0.192091	0.934172	0.215826	0.906568	0.0205137
A0A0G2K689	A0A0G2K689_RAT	unreviewed	Uncharacterized protein	2	28.4382	28.2918	28.5328	28.2907	28.5586	28.4448	28.481	28.5655	28.4373	28.3537	28.4468	28.4757	28.3786	28.6572	28.3439	28.5707	28.6534	28.7578	28.4381	28.7841	28.3371	28.5847	28.3807	28.5514	28.3513	28.5916	28.5203	28.5035	28.6546	28.3658	28.4706	28.2349	28.4201	28.3735	28.7961	28.6772	28.6354	28.6632	28.5916	1.06953	0.14057	1.04359	0.224653	1.07718	0.140772
A0A0G2K6A9	A0A0G2K6A9_RAT	unreviewed	Protein RUFY3	17	30.5319	30.432	30.5706	30.5873	30.6852	30.5307	30.6701	30.3641	30.6906	30.4401	30.2425	30.5322	30.4544	30.3684	30.3106	30.4885	30.315	30.7258	30.4256	30.6122	30.2652	30.4685	30.3556	30.4094	30.187	30.4922	30.3818	30.6457	30.5988	30.5366	30.409	30.3557	30.3133	30.4427	30.5581	30.4202	30.4122	30.7464	30.6213	0.922764	0.0567523	0.935924	0.110733	0.95085	0.213763
A0A0G2K6E0	A0A0G2K6E0_RAT	unreviewed	Protein Rhoc	5	31.1376	31.3568	31.1199	31.0534	31.0732	31.127	30.9886	31.1352	31.0057	31.2436	31.0801	31.201	31.3064	31.0656	31.2564	30.9405	31.1122	30.7992	31.0683	30.9795	31.2822	31.2477	31.164	31.1328	31.4174	31.0655	31.1243	31.136	30.9666	31.0765	31.0769	31.1558	31.0896	31.1867	31.0876	31.1174	31.1864	30.8463	31.0796	0.985449	0.680537	1.01747	0.667195	0.977355	0.51729
A0A0G2K6E3	A0A0G2K6E3_RAT	unreviewed	Protein Myo1g	2	24.3966	24.151	23.8307	23.7664	24.3111	24.336	23.561	24.8146	24.1953	24.3334	23.7582	24.3802	24.3673	24.0055	24.3424	23.9242	24.6005	23.5304	23.5508	23.0736	24.648	24.4029	24.0607	24.3881	24.1062	24.5329	24.3315	24.3378	23.6129	24.1803	24.3191	24.0687	24.1829	24.3677	23.9556	24.2612	23.5657	23.3416	23.4568	0.920949	0.437477	1.01952	0.753969	0.859437	0.216258
A0A0G2K6E8	A0A0G2K6E8_RAT	unreviewed	Protein Spag9	13	27.3546	27.2963	27.2051	27.263	27.302	27.3995	27.3293	27.5067	27.4003	27.4608	27.4052	27.2434	27.5014	27.187	27.4492	27.2077	27.3539	27.4925	27.5483	27.4572	27.4962	27.301	27.3816	27.3172	27.2554	27.189	27.4432	27.5528	27.4626	27.3789	27.3271	27.4129	27.1849	27.4775	27.385	27.6212	27.4329	27.5314	27.5936	1.03199	0.392915	1.00984	0.786777	1.06579	0.109818
A0A0G2K6F2	A0A0G2K6F2_RAT	unreviewed	Protein Csmd2	5	24.353	24.8482	23.9887	24.351	24.0882	24.61	24.1525	24.4517	23.8618	24.371	24.7016	24.4622	24.83	24.3637	24.8821	24.0285	24.7494	23.9613	24.517	24.291	24.8747	24.6045	24.9513	24.7126	24.8832	24.1216	24.4801	24.4912	24.3927	24.3997	24.3091	25.0672	24.3266	25.0246	24.3693	24.8033	24.4732	24.0959	24.4919	1.15833	0.146024	1.18531	0.0659501	1.19103	0.111681
A0A0G2K6H7	A0A0G2K6H7_RAT	unreviewed	Uncharacterized protein	2	26.8369	26.9399	26.8845	26.9711	27.2357	27.2561	27.3204	26.9732	27.3113	26.8319	26.8491	27.0682	27.149	27.0523	27.1245	27.1462	26.9969	27.519	26.9993	27.0329	26.9682	26.9396	27.1587	27.1038	26.6649	27.0998	27.1621	26.9487	27.4176	27.0878	26.8253	26.9996	26.8394	27.1752	27.3919	27.3021	26.9808	27.3496	27.1184	1.01611	0.748949	1.00603	0.927031	1.03829	0.583142
A0A0G2K6I5	A0A0G2K6I5_RAT	unreviewed	Transgelin	13	32.295	32.3167	32.2786	32.3941	32.3838	32.5774	32.3886	32.2629	32.3122	32.1486	32.2988	32.4602	32.2748	32.1299	32.4863	32.2082	32.3728	32.3285	32.2133	32.2233	32.2892	32.2964	32.3404	32.3013	32.1681	32.1733	32.5543	32.3951	32.3486	32.2188	32.2153	32.4916	32.0837	32.3465	32.2879	32.4532	32.3496	32.3873	32.3571	0.974428	0.450214	0.983149	0.644237	0.996575	0.919156
A0A0G2K6J6	A0A0G2K6J6_RAT	unreviewed	Protein Ipo8	2	24.4644	25.4027	24.562	24.8502	24.0066	24.4165	24.1938	25.0369	24.2618	24.7333	25.1737	24.6354	25.0469	24.1108	24.9417	24.0536	24.784	23.565	24.5617	24.255	24.9116	24.5533	25.21	24.3247	25.3495	24.3134	24.7267	24.6097	24.4045	24.4557	24.3306	24.9929	24.4846	24.7785	24.3212	24.8761	24.764	23.9931	24.5424	0.98015	0.831171	1.04041	0.716646	0.962343	0.873528
A0A0G2K6L4	A0A0G2K6L4_RAT	unreviewed	Glutathione S-transferase, mu 6 (Predicted), isoform CRA_a (Protein Gstm6l)	3	28.5419	28.496	28.3032	27.7416	28.0592	27.038	27.1417	27.6315	27.7364	27.3408	28.0667	28.0332	27.9525	27.7584	28.3071	27.9176	27.2286	26.8525	27.1212	26.8824	27.1582	28.3384	28.2395	28.383	28.7385	28.1118	27.646	27.0051	27.1137	26.9648	28.1418	28.6314	27.9747	26.5932	27.4119	27.0024	27.9929	26.8927	27.2945	0.848569	0.331182	1.05455	0.901791	0.867782	0.37325
A0A0G2K6P4	A0A0G2K6P4_RAT	unreviewed	Protein Hmg1l1 (RCG50935)	11	30.4723	30.3706	30.578	30.54	30.6734	30.5817	30.697	30.5197	30.9316	30.3241	30.7027	30.6015	30.6208	30.8599	30.551	30.7743	30.7146	31.0318	30.485	30.8781	30.6495	30.579	30.6217	30.7879	30.384	30.594	30.5696	30.4983	30.8776	30.4329	30.67	30.5739	30.6636	30.6127	30.9764	30.6312	30.5521	31.0209	30.463	1.10586	0.058728	1.01623	0.746966	1.08509	0.18094
A0A0G2K6R7	A0A0G2K6R7_RAT	unreviewed	Uncharacterized protein	2	25.3236	25.6956	25.4018	25.6752	25.213	25.7616	25.4532	25.4108	25.2667	25.4515	25.4499	25.3951	25.5514	24.993	25.4727	25.153	25.3228	25.1763	25.3651	25.2948	25.0348	25.2083	25.379	25.1259	25.4552	25.201	25.5908	25.5205	25.38	25.6062	25.1002	25.4107	25.1156	25.5329	25.3306	25.476	25.3384	25.1889	25.6042	0.886122	0.0441506	0.944918	0.351254	0.91879	0.1704
A0A0G2K6R9	A0A0G2K6R9_RAT	unreviewed	Protein Ank2	110	33.5991	33.6113	33.5883	33.676	33.5837	33.6296	33.4991	33.5495	33.4988	33.5486	33.4356	33.5294	33.5839	33.512	33.5794	33.3937	33.5411	33.4481	33.4872	33.5789	33.6163	33.5679	33.5398	33.5103	33.5857	33.5095	33.5736	33.5829	33.5223	33.529	33.5251	33.616	33.4985	33.6127	33.5504	33.5177	33.526	33.5172	33.5677	0.959849	0.0466538	0.977867	0.152124	0.97883	0.203232
A0A0G2K6S9	A0A0G2K6S9_RAT	unreviewed	Myosin-11	38	29.3873	29.2812	29.3981	29.5483	29.7834	29.6453	29.3364	29.2196	29.1244	30.0082	29.3687	29.2351	29.7949	29.7113	29.3566	29.5935	29.4028	29.5796	29.347	29.5665	29.117	29.3818	29.9812	29.3858	29.4332	29.3924	29.2975	28.8699	30.3007	29.1887	29.2501	29.1038	29.2219	29.1091	29.3661	29.5011	30.0462	29.7732	29.5625	0.984236	0.910049	1.02262	0.985157	0.981021	0.793459
A0A0G2K6T0	A0A0G2K6T0_RAT	unreviewed	Protein Slc12a6 (RCG27287, isoform CRA_b)	3	25.273	25.3684	25.7569	25.6859	25.9716	25.3943	25.985	25.7094	26.1408	25.7741	25.3071	25.5427	25.4714	25.4434	25.6241	25.9477	25.7509	26.3589	25.8117	26.1288	25.4638	25.5239	25.5424	25.7993	25.3993	25.7673	25.7021	25.6398	26.2034	25.0401	25.4437	25.6013	25.516	25.648	25.6516	25.794	25.9183	26.1506	25.8675	1.01184	0.954635	0.948389	0.562685	1.01143	0.826857
A0A0G2K6T9	A0A0G2K6T9_RAT	unreviewed	Protein Pcdh1	17	29.726	29.3886	29.6269	29.5355	29.8007	29.7039	29.6055	29.5569	29.5148	29.6977	29.2406	29.5491	29.3339	29.7788	29.4998	29.7647	29.5718	29.7172	29.8127	29.6438	29.5221	29.6514	29.3216	29.6043	29.5451	29.7759	29.6124	29.7926	29.5144	29.6387	29.727	29.3369	29.6755	29.6138	29.6207	29.5987	29.7854	29.5451	29.8894	0.982894	0.659836	0.994522	0.877832	1.02159	0.6672
A0A0G2K6U2	A0A0G2K6U2_RAT	unreviewed	Uncharacterized protein	1	24.9618	24.6372	25.0446	23.3855	24.6998	24.214	24.5461	24.5222	24.8225	24.7451	24.3953	25.1541	24.3978	24.7567	23.7505	24.722	23.8307	24.2788	24.4623	24.2384	23.68	24.9086	24.1863	24.6486	24.5293	24.3268	23.9829	24.655	24.4464	24.6869	24.8314	24.5423	24.2743	23.7812	24.4666	23.865	24.6961	24.4273	24.4386	0.859049	0.281573	0.92801	0.696609	0.862961	0.342285
A0A0G2K6U6	A0A0G2K6U6_RAT	unreviewed	Protein Hecw1	5	24.9699	25.4635	24.9766	25.5095	25.299	25.5213	25.2421	25.0445	25.1792	25.2227	25.2409	24.9255	24.9687	24.9917	25.3329	25.0654	25.3408	25.3748	25.2458	25.3734	25.2567	24.9369	25.2944	25.1669	24.7703	25.0871	25.5193	25.4182	25.6038	24.8874	24.9568	25.4188	24.8247	25.2115	24.9679	25.2978	25.2923	25.4817	25.3273	0.962713	0.550355	0.970731	0.635965	0.970577	0.65709
A0A0G2K700	A0A0G2K700_RAT	unreviewed	H/ACA ribonucleoprotein complex subunit 4	2	25.2272	25.5059	25.1608	25.8076	25.2817	25.5647	25.3506	25.521	25.315	25.3952	25.6493	25.5494	25.8906	25.0835	25.2838	25.2115	25.2273	25.4935	25.1007	25.8401	25.3962	25.2446	25.72	25.4302	25.6783	24.7776	25.2433	25.6455	25.7645	25.5084	25.1641	25.4555	24.8036	25.5398	25.5257	26.0292	25.2412	25.454	25.1645	1.02118	0.876611	1.03524	0.784824	0.990971	0.766175
A0A0G2K719	A0A0G2K719_RAT	unreviewed	Protein Ddx3x	16	29.7156	29.9359	29.7149	29.8395	29.7348	29.8999	29.7971	29.8092	29.844	29.7613	29.9471	29.7801	29.8814	29.646	29.8884	29.7743	29.9153	29.8392	29.745	29.6621	29.9306	29.8316	29.9979	29.7429	29.9699	29.6647	29.9085	29.8053	29.9281	29.828	29.7316	30.1328	29.6122	29.8819	29.7017	29.8932	29.848	29.9107	29.8101	1.01077	0.73639	1.03494	0.278016	1.0251	0.575323
A0A0G2K724	A0A0G2K724_RAT	unreviewed	Malignant T-cell-amplified sequence	5	27.3175	27.6763	27.4384	27.4063	27.5415	27.4178	27.6974	27.3931	27.5936	27.5271	27.4962	27.5297	27.4981	27.3092	27.4364	27.5348	27.3	27.5932	27.4964	27.6758	27.3381	27.4513	27.5814	27.3924	27.444	27.6315	27.3691	27.4657	27.5653	27.4662	27.2887	27.5596	27.2928	27.407	27.534	27.4176	27.4845	27.5549	27.4757	0.980715	0.61457	0.987398	0.761747	0.961513	0.320234
A0A0G2K728	A0A0G2K728_RAT	unreviewed	Cadherin-4	3	24.848	25.0751	24.8948	25.184	24.6319	24.9885	24.6989	24.9219	25.1747	24.7926	25.0518	24.6022	25.1057	24.94	24.9424	24.9322	24.7765	25.017	24.9076	25.072	24.8281	24.6377	25.1356	24.8289	24.7928	24.8499	24.895	24.8313	25.0058	24.5131	24.9924	24.9844	24.9739	24.9875	24.8891	24.7383	24.9005	25.1539	24.5824	0.999724	0.957048	0.939814	0.31196	0.991408	0.906947
A0A0G2K756	A0A0G2K756_RAT	unreviewed	Acyl-Coenzyme A binding domain containing 3 (Golgi resident protein GCP60)	4	25.6193	25.6311	25.5348	25.4475	25.2646	25.4937	25.4685	25.457	25.2908	25.3731	25.5936	25.5299	25.7128	25.4543	25.6203	25.4813	25.5633	25.2676	25.3262	25.4171	25.5704	25.4604	25.6717	25.4105	25.7563	25.3034	25.404	25.2713	25.1169	25.3939	25.6071	25.3866	25.457	25.5137	25.2424	25.2743	25.4683	25.1235	25.3939	1.03238	0.42531	0.979548	0.623154	0.95218	0.260365
A0A0G2K761	A0A0G2K761_RAT	unreviewed	Protein Cul2	13	28.612	28.6971	28.6295	28.635	28.7922	28.6749	28.8166	28.4956	28.8198	28.706	28.5857	28.7256	28.6637	28.6836	28.5112	28.7016	28.4709	28.7319	28.6747	28.7272	28.5577	28.7441	28.6789	28.7916	28.5413	28.6821	28.636	28.9169	28.7969	28.6879	28.5493	28.6331	28.5192	28.6257	28.6242	28.6388	28.5544	28.7724	28.6576	0.966584	0.26895	1.02246	0.52086	0.952657	0.117841
A0A0G2K763	A0A0G2K763_RAT	unreviewed	Uncharacterized protein (Fragment)	2	27.4618	27.4593	27.1728	27.6128	27.4889	27.9969	27.5854	27.4553	27.4286	27.1772	27.6036	27.4559	27.2999	27.2122	27.6265	27.419	27.2269	27.8698	27.4789	27.2759	27.5338	27.4559	27.5494	27.2914	26.8531	27.138	27.5962	27.8372	27.5078	27.4318	27.1339	27.578	26.9733	27.9364	27.1689	27.661	27.4807	27.6873	27.5316	0.97687	0.76055	0.952216	0.523993	0.992286	0.857841
A0A0G2K793	A0A0G2K793_RAT	unreviewed	Heat shock protein HSP 90-beta	40	34.241	34.2715	34.2388	34.231	34.3431	34.3187	34.3451	34.2389	34.4791	34.3681	34.1413	34.2741	34.2492	34.1975	34.1647	34.2906	34.053	34.3686	34.2324	34.3828	34.2294	34.1683	34.1186	34.1234	33.9095	34.1758	34.0784	34.309	34.2118	34.2801	34.0844	33.9324	34.1407	34.1213	34.3029	34.2115	34.0959	34.3108	34.2093	0.951475	0.0764696	0.899657	0.0035375	0.902056	0.00423411
A0A0G2K795	A0A0G2K795_RAT	unreviewed	Guanine nucleotide-binding protein G(olf) subunit alpha	4	24.2956	24.6652	22.9645	24.5206	23.2767	23.3808	22.1652	25.0543	24.2529	25.0848	23.626	24.2276	24.0348	24.2033	23.5361	23.353	23.212	22.9876	22.4411	22.9176	24.0362	23.5486	24.0277	23.0056	22.8818	22.7262	23.1486	23.7914	23.6559	24.0896	22.4502	23.481	23.2487	23.7078	23.311	23.2574	22.8419	23.7514	23.2666	0.654318	0.200407	0.609603	0.156951	0.529669	0.0582504
A0A0G2K7C1	A0A0G2K7C1_RAT	unreviewed	Large proline-rich protein BAG6	12	28.319	28.6324	28.4037	28.5474	28.457	28.4708	28.3518	28.4389	28.4205	28.4705	28.6178	28.4539	28.6043	28.5162	28.562	28.3868	28.5755	28.4625	28.4796	28.6179	28.6107	28.4557	28.6083	28.5712	28.7188	28.3525	28.5126	28.3318	28.7692	28.3679	28.4389	28.6289	28.418	28.5697	28.6096	28.5794	28.5525	28.5392	28.3116	1.05952	0.0357398	1.05336	0.250501	1.04677	0.163174
A0A0G2K7D7	A0A0G2K7D7_RAT	unreviewed	Protein Nars2	3	24.2022	24.2228	24.4864	24.0525	24.3962	24.1994	24.3549	23.8537	24.6863	24.4517	24.5828	24.4203	24.2424	24.3731	24.2799	24.3872	24.1619	24.7054	24.2559	24.7127	24.0613	24.6273	24.4476	24.4114	24.1554	24.4689	24.3044	24.46	24.5407	24.1737	24.2135	24.7348	24.3167	23.9991	24.2885	24.3332	24.254	24.7538	24.0311	1.06205	0.372086	1.07076	0.264009	1.02776	0.768907
A0A0G2K7E5	A0A0G2K7E5_RAT	unreviewed	Voltage-dependent calcium channel subunit alpha-2/delta-1	25	30.4798	30.407	30.4189	30.4497	30.5527	30.4404	30.7177	30.3122	30.4389	30.4382	30.2769	30.2612	30.3014	30.5835	30.3697	30.4297	30.3264	30.8606	30.583	30.7644	30.2177	30.3203	30.3078	30.3847	30.427	30.5304	30.2613	30.2831	30.6727	30.234	30.4789	30.4126	30.4494	30.3887	30.5823	30.3629	30.5225	30.674	30.6459	0.998768	0.862164	0.944373	0.156192	1.02569	0.479362
A0A0G2K7F5	A0A0G2K7F5_RAT	unreviewed	Disks large homolog 4	21	31.5549	31.5351	31.6346	31.5041	31.6817	31.4655	31.7919	31.3098	31.6315	31.5565	31.3496	31.4983	31.3369	31.2552	31.3596	31.5834	31.3008	31.6694	31.4358	31.5953	31.185	31.4632	31.2767	31.4016	31.3758	31.578	31.4169	31.4703	31.6405	31.4445	31.4215	31.3387	31.3225	31.3938	31.4123	31.3048	31.4775	31.468	31.6286	0.901932	0.0263346	0.922522	0.053758	0.901181	0.0137321
A0A0G2K7G2	A0A0G2K7G2_RAT	unreviewed	Protein Agfg2	3	25.7273	25.9686	25.9138	25.9014	25.8639	25.9608	26.0987	25.719	26.1263	25.4429	26.1203	25.949	26.135	26.1164	25.9975	25.8765	26.07	26.3476	25.8327	26.1769	25.9655	25.8859	26.0414	26.1193	25.6937	25.7265	25.8276	25.6885	26.3574	25.7538	25.9865	26.2811	25.7944	25.95	26.0635	26.0386	25.8603	26.2432	25.6636	1.12968	0.0287816	1.02231	0.787483	1.08271	0.230872
A0A0G2K7G7	A0A0G2K7G7_RAT	unreviewed	Septin-8	15	31.166	31.1842	31.1663	31.1423	31.2766	31.0946	31.4398	31.136	31.503	31.034	31.1581	31.4454	31.4146	31.3865	31.132	31.3331	31.167	31.4864	30.9397	31.4105	31.2041	31.2801	31.2543	31.3989	31.2194	31.2551	31.184	31.1358	31.3624	31.03	31.2413	31.2294	31.2481	31.1112	31.4206	31.1736	31.0461	31.2913	30.9644	1.04769	0.363529	1.01249	0.732688	0.9835	0.737221
A0A0G2K7H2	A0A0G2K7H2_RAT	unreviewed	Protein LOC103690160	22	29.576	29.6282	29.7737	29.6094	29.5651	29.6568	29.7497	29.4281	29.6281	29.3579	29.6168	29.5578	29.5012	29.6255	29.6224	29.6381	29.7616	29.864	29.6159	29.73	29.4743	29.6465	29.5222	29.6238	29.5794	29.633	29.6351	29.455	29.6449	29.437	29.6396	29.6253	29.5687	29.6035	29.6424	29.5249	29.6722	29.5995	29.6907	1.02725	0.45928	0.982815	0.665482	1.01185	0.648384
A0A0G2K7J0	A0A0G2K7J0_RAT	unreviewed	Long-chain-fatty-acid--CoA ligase ACSBG1	23	29.7237	29.749	29.8647	29.8515	29.9431	30.0213	29.9007	29.9058	29.9237	29.8808	29.7401	29.9876	30.0041	29.9175	30.2113	29.8994	30.2249	30.0995	29.7836	29.9977	30.0534	30.1093	29.8655	30.0801	30.2697	29.9831	30.1709	29.9052	30.0338	29.901	29.9461	29.9963	29.9137	30.2066	29.9547	30.2563	30.015	29.98	29.9293	1.08776	0.0504451	1.11908	0.00702525	1.10806	0.00830893
A0A0G2K7K9	A0A0G2K7K9_RAT	unreviewed	Protein Camsap2	15	28.1696	28.3279	28.1442	28.2883	28.0818	28.1759	28.153	28.0703	28.2144	27.9928	28.2302	28.2887	28.4021	28.2052	28.327	28.1559	28.2004	28.1443	28.0383	28.3243	28.3767	28.1587	28.3774	28.1502	28.2782	28.0671	28.182	28.1454	28.2112	28.0434	28.1443	28.4339	28.0832	28.2274	28.2061	28.2439	28.0854	28.163	28.1488	1.05971	0.0879222	1.01226	0.711788	1.0221	0.521262
A0A0G2K7L2	A0A0G2K7L2_RAT	unreviewed	Protein Igsf3	1	22.9147	23.9066	22.692	23.3943	22.617	23.037	22.6219	23.1851	22.3928	22.5788	23.3546	22.578	22.957	22.214	22.9517	21.8895	22.6754	21.9179	22.8213	22.4229	22.7587	23.148	23.0818	22.3731	22.8666	22.2629	22.7253	22.878	22.2021	22.7229	22.4876	23.18	22.4869	23.1555	22.3447	22.8603	22.9759	22.0337	22.694	0.785493	0.105107	0.826727	0.222983	0.829348	0.232762
A0A0G2K7M1	A0A0G2K7M1_RAT	unreviewed	Glyceraldehyde-3-phosphate dehydrogenase (EC 1.2.1.12)	12	34.5864	34.5744	34.5689	34.3984	34.6655	34.3551	34.6855	34.3608	34.7855	34.5603	34.3567	34.5444	34.5034	34.5953	34.3895	34.7243	34.2818	34.5437	34.3233	34.4669	34.4065	34.5019	34.3281	34.7496	34.6259	34.6017	34.2876	34.1854	34.5716	34.7166	34.5157	34.4896	34.6112	34.3318	34.6789	34.1867	34.1851	34.4805	34.6645	0.940767	0.162864	0.971956	0.563113	0.939966	0.237035
A0A0G2K7N7	A0A0G2K7N7_RAT	unreviewed	Uncharacterized protein	2	22.6328	22.2493	22.304	22.9182	23.5086	23.0764	22.5945	22.6466	21.9565	23.3114	23.2203	22.502	23.4832	23.316	23.1434	22.5143	22.7606	23.3536	22.884	22.4837	23.2365	23.2523	23.8585	23.1786	22.4514	23.052	22.69	22.5106	24.2386	22.7163	22.429	22.8344	22.5213	22.9984	22.9432	23.3153	23.8971	23.3778	23.6856	1.18024	0.167682	1.35246	0.145086	1.31409	0.102182
A0A0G2K7N9	A0A0G2K7N9_RAT	unreviewed	Protein Arhgap5 (Rho GTPase activating protein 5)	10	27.1887	27.0941	26.9601	27.1653	27.1438	27.3527	27.2901	26.9381	27.103	26.8656	27.0348	26.9504	26.933	26.7555	27.043	27.0091	27.1092	27.1134	26.6674	26.802	26.9058	26.945	27.0056	26.6685	26.7558	26.9263	26.9839	27.0436	26.6819	27.1309	26.7505	26.9563	26.8228	27.1272	26.9832	26.9932	26.7246	26.8256	26.9738	0.88732	0.0166779	0.867723	0.0120137	0.867082	0.00687562
A0A0G2K7P7	A0A0G2K7P7_RAT	unreviewed	Protein Mtch2	10	31.757	31.6425	31.1568	31.3307	31.1859	31.3658	31.4029	31.8041	31.1706	31.7538	31.7599	31.3652	31.2944	31.3167	31.3931	31.2692	31.4556	31.107	31.7062	31.4457	31.5745	31.2466	32.1193	31.2618	31.6382	31.3064	31.2727	31.4454	31.2148	31.3737	31.212	31.362	31.1883	31.0688	31.2123	31.8686	31.3562	31.2104	31.3349	0.972595	0.759001	0.987259	0.838753	0.902522	0.21784
A0A0G2K7P9	A0A0G2K7P9_RAT	unreviewed	Protein Ncam2	20	30.8848	30.8926	30.6986	30.7748	30.8954	30.9147	30.7801	30.8741	30.9667	30.6674	30.8653	30.8363	31.0311	30.7725	30.9404	30.8103	30.8976	30.8719	30.7003	31.0029	30.8544	30.9336	30.922	30.8206	30.7618	30.7579	30.9817	30.8987	30.8802	30.8602	30.8172	31.1193	30.8327	31.0917	30.8847	30.8689	30.6157	30.9302	30.7471	1.02538	0.405308	1.0227	0.423117	1.03408	0.473617
A0A0G2K7Q6	A0A0G2K7Q6_RAT	unreviewed	Adenylate kinase isoenzyme 1	5	30.8932	30.6527	31.0252	30.6444	31.0823	30.4018	31.1068	30.6027	30.2092	30.6882	30.7211	30.6916	30.8277	31.1048	30.5855	31.2388	30.8142	31.1395	30.5201	30.9935	30.4892	31.1623	30.5408	31.2001	30.3204	31.0231	30.4403	30.3666	30.9028	30.8695	30.9582	30.2781	30.4586	30.3097	31.2275	30.7187	30.4264	30.7395	30.9517	1.06686	0.423627	1.02624	0.852496	0.966414	0.699282
A0A0G2K7Q8	A0A0G2K7Q8_RAT	unreviewed	6-phosphogluconate dehydrogenase, decarboxylating (EC 1.1.1.44)	8	28.6054	28.6039	28.6382	28.6268	28.8494	28.6428	28.6749	28.5212	28.7252	28.8418	28.7697	28.8367	28.9096	29.0134	28.7852	28.9208	28.848	28.8227	28.7663	28.8274	28.9778	28.9851	28.9082	29.1104	28.8773	28.7484	28.7283	28.7202	28.9249	28.792	28.7472	28.9108	28.9526	28.791	29.1172	28.9287	28.8651	28.9085	29.0859	1.13869	0.000200452	1.14479	0.00244061	1.19012	0.000158054
A0A0G2K7Q9	A0A0G2K7Q9_RAT	unreviewed	Kinesin-like protein KIF21B	8	26.6273	26.69	26.6401	26.8766	26.8206	26.9793	26.6252	26.9453	26.7448	26.5414	26.6253	26.5726	26.6766	26.6985	26.7963	26.5816	26.8345	26.7978	26.7626	26.439	26.7017	26.6573	26.7046	26.6818	26.59	26.6317	26.9971	26.7915	26.6947	26.6163	26.5131	26.75	26.4936	26.8551	26.4916	26.8065	26.8435	26.8017	26.7541	0.951895	0.257779	0.96998	0.518212	0.967401	0.501579
A0A0G2K7R1	A0A0G2K7R1_RAT	unreviewed	Uncharacterized protein	5	29.7235	29.7264	30.03	29.7858	30.0966	29.5294	30.1957	29.3989	30.3342	29.644	28.7592	29.2883	29.5629	28.8584	28.8552	29.4851	28.8644	29.1578	28.8437	29.4402	28.5986	28.9957	29.245	29.2704	29.9716	29.5862	28.9761	29.0951	29.5139	29.4416	29.0365	28.1412	29.4261	28.6276	29.0195	28.7111	29.0365	29.2512	29.0145	0.584337	2.14198e-05	0.707867	0.00272003	0.529996	1.67529e-05
A0A0G2K7R3	A0A0G2K7R3_RAT	unreviewed	Protein Ncam2	22	31.4611	31.4674	31.3782	31.4559	31.4727	31.5182	31.4886	31.4509	31.6146	31.257	31.4689	31.4373	31.5603	31.4137	31.4615	31.4628	31.4726	31.7071	31.4277	31.7539	31.4052	31.4759	31.5112	31.3884	31.2334	31.3404	31.5402	31.5036	31.5897	31.4448	31.4536	31.659	31.4191	31.6359	31.5538	31.4502	31.0777	31.6641	31.4469	1.03667	0.297675	0.994559	0.84938	1.02463	0.671824
A0A0G2K7S6	A0A0G2K7S6_RAT	unreviewed	WD repeat-containing protein 44	7	27.2689	27.2826	27.3466	27.1928	27.263	27.1021	27.2098	27.2075	27.3075	27.2722	27.2522	27.3669	27.4747	27.4341	27.3019	27.3349	27.2242	27.4886	27.3158	27.467	27.3741	27.3862	27.357	27.2928	27.5233	27.3268	27.1551	27.2224	27.2843	27.2171	27.5555	27.227	27.3165	27.2253	27.3812	27.1732	27.3186	27.2653	27.2124	1.08867	0.00286707	1.04546	0.153221	1.03867	0.247558
A0A0G2K7T5	A0A0G2K7T5_RAT	unreviewed	Serine/threonine-protein phosphatase (EC 3.1.3.16)	18	32.4729	32.86	32.4635	32.6062	32.4435	32.4369	32.6127	32.405	32.516	32.4223	32.594	32.5354	32.5795	32.3643	32.4964	32.3541	32.4371	32.4231	32.2976	32.4989	32.3191	32.5057	32.6722	32.4223	32.6526	32.4452	32.4332	32.2776	32.6042	32.295	32.3958	32.5142	32.2926	32.326	32.409	32.3065	32.4035	32.3521	32.3643	0.945145	0.154786	0.969189	0.494017	0.898146	0.00897613
A0A0G2K7X6	A0A0G2K7X6_RAT	unreviewed	Protein Ddx19b	5	27.525	27.5335	27.5239	27.4653	27.6228	27.6384	27.6967	27.6569	27.5525	27.7388	27.3042	27.5194	27.3416	27.3333	27.3935	27.3627	27.4962	27.248	27.4959	27.6707	27.3686	27.5095	27.4151	27.4248	27.4362	27.3628	27.4187	27.779	27.5488	27.6449	27.4396	27.2704	27.401	27.3251	27.4826	27.4371	27.5882	27.6796	27.5229	0.882153	0.000908926	0.941021	0.0951677	0.912483	0.0146053
A0A0G2K7Y2	A0A0G2K7Y2_RAT	unreviewed	Oxidation resistance protein 1	26	31.0033	31.1553	31.1372	31.1739	31.1325	31.2769	31.069	31.0477	31.0951	31.0206	30.931	30.9282	30.9236	30.9569	30.8139	30.7924	31.0817	31.0383	31.0957	31.1942	30.8327	30.8584	30.945	30.8816	30.8368	30.7029	31.0765	31.1881	31.1972	31.0423	30.9036	30.9412	30.8455	30.94	30.898	30.9644	31.074	31.05	30.9881	0.904086	0.00544742	0.910848	0.0298705	0.897816	0.000450604
A0A0G2K7Z3	A0A0G2K7Z3_RAT	unreviewed	Acyl-coenzyme A thioesterase 1	3	26.8856	27.3902	26.8413	27.0503	26.6205	27.1186	26.6876	27.0957	26.9702	26.8167	27.1725	26.9412	27.309	26.5976	27.0958	26.4971	26.801	26.3812	26.6535	26.8296	26.8451	26.7333	27.3469	26.6794	27.1894	26.5952	26.9079	26.9014	26.8289	26.8714	26.8196	26.9663	26.6154	27.1778	26.6774	27.0769	26.8918	26.6611	26.4685	0.927584	0.312653	0.965331	0.62831	0.9137	0.233108
A0A0G2K7Z4	A0A0G2K7Z4_RAT	unreviewed	Protein Ablim1 (Fragment)	3	25.1956	25.2004	25.4193	25.5724	25.6637	25.5984	25.553	25.2393	25.8777	25.0485	24.7095	25.0161	25.086	24.9	24.9571	24.9816	25.1204	25.5607	25.1393	25.4363	24.6091	24.7831	24.8155	24.476	24.6534	25.2616	25.0064	25.5136	25.3998	25.4914	25.0137	24.5643	24.955	25.05	24.9882	25.1279	24.9471	25.8197	25.2593	0.765111	0.00366551	0.774793	0.017767	0.789808	0.0183719
A0A0G2K808	A0A0G2K808_RAT	unreviewed	Protein Asap2	6	26.0205	26.8229	26.2824	26.1886	26.1371	26.3478	26.3894	26.4591	26.1304	25.8778	26.5664	26.2798	26.458	26.175	26.3829	26.3246	26.5959	26.2076	26.2975	26.342	26.2665	26.29	26.4908	26.3617	26.7629	26.2448	26.4055	26.2579	26.0313	26.3389	26.2618	26.5079	26.2573	26.1501	26.4887	26.3231	26.4096	26.1025	26.3257	1.05129	0.337797	1.05581	0.425756	1.02246	0.627925
A0A0G2K857	A0A0G2K857_RAT	unreviewed	Kinesin-like protein	3	23.2447	23.5214	23.6949	24.2579	24.0588	24.1425	24.1099	23.8053	24.2168	23.698	23.5582	23.3699	23.9428	24.1533	24.4959	24.12	24.3418	24.1411	23.5152	24.1086	24.3266	23.5496	23.649	24.3177	24.1529	23.9447	24.454	22.8144	24.0631	24.0139	23.4268	23.474	23.7972	23.8431	23.7487	24.1093	23.6639	24.1584	24.1037	1.1011	0.405548	1.02985	0.961697	0.950983	0.669885
A0A0G2K862	A0A0G2K862_RAT	unreviewed	Protein Tchh	4	25.4335	25.2093	25.5192	24.8325	25.4254	24.4971	25.4651	24.4148	24.6825	24.975	25.3124	25.7855	24.8743	25.469	24.9621	25.5072	24.6713	25.3768	24.8719	25.3842	24.9717	25.742	25.0389	25.671	25.0738	25.4274	24.7801	24.8373	25.2893	25.2884	25.4775	25.11	25.3744	24.8817	25.4226	24.9819	24.4561	25.3231	25.3026	1.0997	0.371528	1.1291	0.290131	1.05678	0.566812
A0A0G2K865	A0A0G2K865_RAT	unreviewed	Protein Tpd52	7	28.2145	28.1449	28.1387	28.1399	28.2502	28.1412	28.1847	28.0399	28.2092	28.1323	28.2285	28.1423	28.0281	28.0969	28.1159	28.1379	28.1416	28.3061	28.0765	28.2412	28.1782	28.246	28.0398	28.1392	28.012	28.1618	28.0273	28.1389	28.0657	28.0705	28.1895	28.2608	28.1915	28.2212	28.0606	28.353	27.9832	28.1813	28.042	0.996776	0.857212	0.960155	0.0726337	1.00579	0.90141
A0A0G2K888	A0A0G2K888_RAT	unreviewed	Exocyst complex component 2	6	27.1959	27.4321	27.1456	27.4655	27.6053	27.6094	27.663	26.8668	27.3843	27.1692	26.9041	26.7553	26.7514	26.6402	26.7669	26.9233	26.8419	27.1622	26.8671	26.8393	26.609	26.8587	26.9343	26.9159	26.8232	26.9305	26.9502	27.1682	26.8803	27.1378	26.8275	26.3931	26.7882	26.6566	26.5165	26.5168	26.866	26.7804	26.5827	0.686664	1.16848e-05	0.750857	0.000505417	0.612889	2.29893e-06
A0A0G2K896	A0A0G2K896_RAT	unreviewed	Protein RGD1310507	9	26.1917	25.589	25.0469	24.9915	25.0814	25.4677	25.3609	26.0884	24.7677	26.7778	26.7065	25.3318	25.6658	26.3873	25.2859	25.4969	25.485	26.4506	26.6255	26.4709	26.5006	25.3733	26.815	26.0375	26.0613	25.3453	25.5844	27.2722	26.5837	26.4221	25.9997	25.4254	25.9988	25.9446	26.1861	26.2646	25.6568	26.7709	26.1069	1.3781	0.0731764	1.54891	0.050357	1.32981	0.0549191
A0A0G2K8A5	A0A0G2K8A5_RAT	unreviewed	Protein Uba1y	7	30.038	29.8965	30.0581	30	30.0237	29.9666	29.9722	29.9609	30.0121	29.9335	29.6766	30.0194	29.9476	29.849	29.8766	29.9245	29.8467	29.9113	29.8845	30.0021	29.8868	29.993	29.8564	29.9489	29.9867	29.9614	29.8757	29.9936	30.0046	29.9826	29.8898	29.8877	29.8712	29.9094	29.8821	29.9588	29.8637	29.9587	29.9673	0.938783	0.0101746	0.979322	0.219596	0.948328	0.00206015
A0A0G2K8B7	A0A0G2K8B7_RAT	unreviewed	Eukaryotic initiation factor 4A-II	14	31.0134	30.7752	31.0851	30.8186	31.0028	30.7319	31.137	30.6613	31.0783	30.8384	30.756	31.0668	31.0322	30.9529	30.7895	31.05	30.7312	31.0202	30.6826	31.0036	30.6838	31.1017	30.8407	31.088	31.0578	31.0079	30.7081	30.5151	30.9912	30.8131	30.9818	30.7584	30.9826	30.6887	30.9742	30.7174	30.6395	30.8901	30.7728	0.981389	0.717816	0.994071	0.892389	0.936614	0.213464
A0A0G2K8E0	A0A0G2K8E0_RAT	unreviewed	Uncharacterized protein	2	28.0406	27.7853	28.006	28.0218	27.8708	27.6685	27.6295	27.3947	27.6627	27.6694	27.662	28.093	27.864	27.7106	28.0413	27.5739	27.6845	27.5132	27.7593	27.6915	27.8257	28.1907	27.7006	28.0832	28.1852	27.4345	27.7392	27.7952	27.8506	27.7057	27.8866	27.6867	27.7362	27.9496	27.5034	27.7537	27.7713	27.5376	27.7708	0.991236	0.911702	1.06082	0.467515	0.966459	0.621236
A0A0G2K8E6	A0A0G2K8E6_RAT	unreviewed	Vesicle-associated membrane protein-associated protein A	3	29.5674	29.6867	29.6777	29.8979	29.9389	30.0431	30.0913	29.903	30.1293	29.9283	29.7524	29.688	29.7799	29.7638	29.8413	29.8843	29.8815	30.332	30.1116	30.2826	29.911	29.6881	29.8265	29.7151	29.3274	29.8056	30.001	30.1112	30.2078	29.9676	29.5634	29.7333	29.6375	30.1579	30.0976	30.0947	29.8824	30.4161	30.184	1.03399	0.630519	0.981799	0.730858	1.07314	0.434404
A0A0G2K8F4	A0A0G2K8F4_RAT	unreviewed	Peripheral plasma membrane protein CASK	6	28.0639	27.9989	28.1328	28.1464	28.1921	28.1087	28.2898	27.8395	28.0258	27.9881	27.7718	28.2808	28.1107	27.8118	28.2886	27.9549	27.9658	28.052	27.9662	28.2813	28.0392	28.1148	27.9288	28.018	28.2069	27.9588	28.068	27.9143	28.1836	28.079	27.9356	27.9772	27.9178	27.9864	28.0949	28.1401	27.9143	28.0836	28.0561	0.98238	0.65495	0.981111	0.631555	0.95298	0.194558
A0A0G2K8I0	A0A0G2K8I0_RAT	unreviewed	SH3 domain-binding glutamic acid-rich-like protein	2	28.6149	29.1304	28.6359	28.7501	28.5506	28.424	28.4856	28.3451	28.4656	28.5189	27.9905	28.259	28.2533	27.725	27.8146	28.1918	27.6064	27.773	27.8372	27.7631	27.3902	28.1077	28.2474	27.8608	28.672	28.236	27.9138	27.9588	28.0093	28.1752	28.1045	27.6838	27.9621	27.5759	27.7702	27.5758	27.8035	27.5668	27.7385	0.610732	2.90659e-06	0.728243	0.00048572	0.557001	8.17855e-08
A0A0G2K8J8	A0A0G2K8J8_RAT	unreviewed	Protein Fam120b	7	26.3003	26.4566	26.4456	26.5398	26.6311	26.4101	26.467	26.3162	26.3849	26.57	26.6472	26.4608	26.466	26.7516	26.5032	26.5249	26.5539	26.7398	26.7649	26.7745	26.6623	26.5507	26.6199	26.6665	26.5017	26.4584	26.5194	26.4653	26.7322	26.6091	26.4554	26.466	26.538	26.514	26.7355	26.4753	26.5166	26.6396	26.5549	1.12648	0.00331844	1.08394	0.0215352	1.06499	0.0606639
A0A0G2K8L7	A0A0G2K8L7_RAT	unreviewed	Voltage-dependent calcium channel subunit alpha-2/delta-1	22	30.2072	30.1981	30.1643	30.24	30.2849	30.2502	30.4743	30.1081	30.1944	30.232	30.0496	29.9892	30.0811	30.3112	30.1629	30.1791	30.0979	30.6221	30.3784	30.5427	30.0016	30.0326	30.094	30.0905	30.1815	30.2598	30.0477	30.0618	30.4632	30.0346	30.2	30.1945	30.1842	30.1925	30.303	30.1427	30.3109	30.46	30.4247	0.997564	0.835068	0.938736	0.105608	1.02363	0.507441
A0A0G2K8M7	A0A0G2K8M7_RAT	unreviewed	Protein Tpd52l1	3	26.3443	26.2357	26.2533	26.5137	26.6175	26.4322	26.5769	25.9214	26.6433	26.4377	25.9002	26.0982	26.1704	26.2092	25.8854	26.1303	25.789	26.6862	26.1721	26.6197	26.1132	26.2377	26.1854	26.256	26.1113	26.2017	26.0838	26.3942	26.3929	26.464	26.0774	25.9786	26.1208	26.2337	26.3083	26.0294	26.0089	26.6044	26.335	0.855522	0.0454178	0.902514	0.117912	0.864367	0.0464507
A0A0G2K8M9	A0A0G2K8M9_RAT	unreviewed	Guanine nucleotide-binding protein subunit beta-4	9	30.8769	31.2912	30.6413	31.4196	30.8467	31.3298	31.0013	31.3577	31.0185	31.2494	31.4377	30.828	31.2339	30.9005	31.3141	30.9246	31.0558	30.8977	31.5517	30.8633	31.4626	31.0903	31.1349	30.8066	31.05	31.1259	31.4005	31.2196	30.6841	31.2902	31.143	31.2386	31.1256	31.6168	30.9589	31.2991	31.1995	30.9489	31.0167	1.02328	0.798034	0.98622	0.901845	1.04348	0.538351
A0A0G2K8P2	A0A0G2K8P2_RAT	unreviewed	Protein Tnpo3	6	28.1367	28.1509	27.9388	28.2529	28.145	28.4514	28.3558	28.023	28.1713	28.1482	28.4599	28.3612	28.234	28.3996	28.6142	28.3836	28.254	28.7906	28.3859	28.3011	28.654	28.4578	28.4564	28.3786	28.0218	28.0199	28.4393	28.4606	28.4469	28.3236	28.1346	28.9084	28.1406	28.8143	28.5621	28.6361	28.3588	28.5741	28.7415	1.20209	0.00160751	1.11683	0.0554006	1.30141	0.00215316
A0A0G2K8P3	A0A0G2K8P3_RAT	unreviewed	E3 ubiquitin-protein ligase NEDD4 (Neural cell expressed, developmentally down-regulated gene 4A, isoform CRA_d)	12	27.5008	27.2647	27.5072	27.4923	27.407	27.176	27.413	27.2149	27.1969	27.2177	27.1299	27.6494	27.4346	27.3213	27.2283	27.2649	27.2058	27.3829	27.5173	27.6395	27.3321	27.7605	27.2366	27.3931	27.4893	27.2452	27.1877	27.6815	27.2853	27.4712	27.5064	27.2543	27.3296	27.2466	27.2682	27.3164	27.3726	27.3131	27.4416	1.02652	0.623031	1.06046	0.337748	0.997369	0.995693
A0A0G2K8Q5	A0A0G2K8Q5_RAT	unreviewed	Glutathione S-transferase (EC 2.5.1.18)	3	29.5924	29.5886	29.8012	29.6279	29.6455	29.6828	29.8619	29.1824	29.541	29.3164	29.5374	29.6716	29.6321	29.552	29.563	29.6369	29.4412	29.741	29.831	29.4276	29.324	29.6747	29.4743	29.6184	29.3745	29.5826	29.5972	29.648	30.0822	29.5711	29.6578	29.6356	29.3054	29.4778	29.514	29.3231	29.8897	29.6532	29.6551	0.99181	0.938348	1.02851	0.662433	0.987495	0.860096
A0A0G2K8R3	A0A0G2K8R3_RAT	unreviewed	Protein Lmo7	20	28.0879	28.1855	28.069	28.2901	28.0085	28.1077	28.0453	28.1607	27.9306	28.1488	28.2959	27.9948	28.0182	28.2041	28.1738	28.2435	28.1544	28.3227	28.1634	28.2877	28.2265	28.0579	28.1513	27.8727	28.0834	28.1054	28.0922	28.2471	28.1224	28.0709	27.9631	28.3266	27.9677	28.0793	28.1541	28.0964	28.178	28.2329	28.2496	1.06179	0.0718409	0.990122	0.76134	1.02585	0.503836
A0A0G2K8S2	A0A0G2K8S2_RAT	unreviewed	Uncharacterized protein	4	35.5806	35.5835	35.621	35.5448	35.6094	35.5298	35.6681	35.523	35.7585	35.4302	35.4891	35.5585	35.5253	35.6074	35.4856	35.6049	35.5478	35.6993	35.4718	35.8058	35.5072	35.5467	35.4169	35.5521	35.4538	35.5202	35.4774	35.4624	35.7899	35.4466	35.5438	35.5534	35.5322	35.4834	35.7061	35.4668	35.4803	35.7419	35.4359	0.992402	0.780262	0.956007	0.16811	0.976382	0.438997
A0A0G2K8Y5	A0A0G2K8Y5_RAT	unreviewed	Protein LOC103692570	20	32.1074	32.1799	32.0197	31.9809	32.029	32.0172	31.8865	32.1713	32.2193	31.9646	32.0911	32.1288	32.147	32.0721	31.9784	32.0969	32.0065	31.9994	31.9128	31.9593	32.1217	32.2755	32.0616	31.9813	32.076	32.024	31.9613	32.0222	31.8091	32.0909	32.1373	32.0864	32.101	32.0995	32.0022	31.8784	31.7517	31.9131	32.0645	0.991341	0.793142	0.984247	0.656479	0.964351	0.336884
A0A0G2K904	A0A0G2K904_RAT	unreviewed	Protein Sltm (RCG56631, isoform CRA_d)	6	27.9774	27.6392	27.8536	27.6546	28.2352	27.657	28.1146	27.5797	27.7072	27.9368	27.7437	27.9506	27.473	27.779	27.8	27.813	27.4735	28.2048	27.7139	28.2647	27.7919	27.79	27.4898	27.6764	27.3146	27.8324	27.5842	27.6328	28.166	27.6649	27.7903	27.7217	27.8189	27.8679	28.0614	27.6478	27.3635	27.9692	27.9214	0.991291	0.87481	0.901123	0.169823	0.970367	0.693134
A0A0G2K905	A0A0G2K905_RAT	unreviewed	Actin-related protein 2/3 complex subunit 2	15	30.7526	30.7098	30.7704	30.8127	31.0195	30.7853	31.1577	30.6163	31.0615	30.7914	30.6306	30.8524	30.7624	30.8712	30.7243	30.9434	30.7093	31.2344	30.7432	31.2127	30.6173	30.807	30.8179	30.8998	30.5619	30.9299	30.7945	30.7624	31.1854	30.8108	30.7089	30.6136	30.792	30.7757	31.1001	30.8332	30.6719	31.2286	30.9216	1.00208	0.980044	0.9948	0.93274	1.00372	0.983606
A0A0G2K911	A0A0G2K911_RAT	unreviewed	NSFL1 cofactor p47	9	29.7844	29.7834	29.9714	30.0001	29.9608	30.1045	29.9807	30.0005	29.984	29.7919	29.7595	29.7618	29.9332	30.0974	30.0171	30.005	30.0806	30.1338	29.876	30.2247	30.0386	29.759	29.8256	30.0094	30.0935	29.9102	29.8761	29.9066	29.7542	30.1304	29.8839	29.7918	29.9833	30.0382	30.1041	29.957	29.9826	29.9282	30.1818	1.04271	0.332541	0.989031	0.755716	1.03358	0.37534
A0A0G2K916	A0A0G2K916_RAT	unreviewed	Protein Ankhd1	3	25.4212	25.8291	25.3491	25.7688	25.2535	25.6665	25.2308	25.7206	25.7684	25.749	26.1609	25.5233	25.8089	25.7321	25.8398	25.6444	25.7635	25.9705	26.238	26.2583	26.1394	25.5507	25.8692	25.7243	25.4996	25.6294	25.8039	25.903	25.9915	25.8139	25.7736	26.1199	25.5025	26.1008	25.7778	25.9578	26.1087	26.273	26.0631	1.26915	0.00478206	1.125	0.0759562	1.30903	0.00231747
A0A0G2K926	A0A0G2K926_RAT	unreviewed	Protein LOC297568 (RCG29619, isoform CRA_a)	40	32.6932	32.6492	32.2454	32.5728	32.4451	32.2538	32.4166	32.8793	32.3272	33.1095	32.9633	32.6592	32.8158	32.8385	33.0179	32.5758	32.8153	33.0398	33.5588	33.2349	32.8823	32.8165	33.5706	33.2938	32.9253	32.4977	32.3474	33.1651	33.3997	32.6898	33.1562	32.9301	32.9775	32.9951	33.0995	33.4144	32.8657	33.4364	32.6929	1.30631	0.00473258	1.35278	0.02207	1.41127	0.000674724
A0A0G2K930	A0A0G2K930_RAT	unreviewed	Ras-related protein Rab-7a	10	30.386	30.5141	30.4281	30.2777	30.2982	30.2811	30.3402	30.2804	30.2888	30.4548	30.2573	30.3728	30.4259	30.2267	30.3622	30.2649	30.2873	30.0719	30.2982	30.2308	30.272	30.4257	30.3498	30.3338	30.5223	30.2437	30.1726	30.3353	30.2897	30.3594	30.3008	30.3975	30.2499	30.2679	30.2689	30.2159	30.3192	30.2244	30.3813	0.949032	0.0679918	0.98814	0.678893	0.956476	0.0902623
A0A0G2K931	A0A0G2K931_RAT	unreviewed	Phosphoserine aminotransferase (EC 2.6.1.52)	14	31.3687	31.7535	31.4123	31.6478	31.5	31.6358	31.474	31.4921	31.7312	31.3977	31.4323	31.4917	31.6968	31.3765	31.4784	31.2977	31.5369	31.2009	31.4088	31.4077	31.4514	31.6736	31.6902	31.5724	31.649	31.377	31.5314	31.4293	31.6179	31.5579	31.4628	31.5237	31.3346	31.5782	31.405	31.4325	31.4695	31.304	31.459	0.927946	0.0832067	1.01573	0.668353	0.930309	0.0812889
A0A0G2K943	A0A0G2K943_RAT	unreviewed	AP-2 complex subunit alpha-2	28	32.7984	32.7788	32.7663	32.859	32.8169	32.8104	32.8028	32.6012	32.676	32.8861	32.6124	32.8482	32.79	32.6845	32.7935	32.6662	32.7055	32.6135	32.8044	32.7064	32.7729	32.8136	32.7439	32.7193	32.9158	32.753	32.7342	32.7626	32.6861	32.7779	32.6323	32.7862	32.7355	32.8733	32.6073	32.7253	32.7625	32.6343	32.8473	0.964124	0.157972	0.991035	0.731697	0.969159	0.280155
A0A0G2K944	A0A0G2K944_RAT	unreviewed	Versican core protein	4	27.0935	27.3072	27.1094	27.3609	27.514	27.3385	27.5228	27.6058	27.7574	27.2774	27.279	27.4024	27.4063	27.2556	27.1902	27.0564	26.9794	27.5303	27.279	27.38	27.3013	27.1176	27.0618	27.2889	26.8819	27.2737	27.3144	27.5821	27.5646	27.4786	27.2037	27.3977	27.3	27.5454	27.5215	27.3752	27.3452	27.8257	27.4869	0.922243	0.189779	0.932358	0.326295	1.03679	0.5459
A0A0G2K946	A0A0G2K946_RAT	unreviewed	Protein Spock2 (Sparc/osteonectin, cwcv and kazal-like domains proteoglycan 2 (Predicted))	3	24.1524	24.6377	24.4631	24.6543	24.2428	24.3479	24.2372	24.0845	24.3146	24.1012	24.3874	24.0558	24.5786	24.002	24.2138	24.0252	24.1476	24.1316	23.6679	24.1603	24.1246	24.1894	24.4609	24.1333	24.5737	24.1575	24.1935	24.0775	24.166	24.0271	24.395	24.7461	23.8159	24.236	23.7978	24.0778	24.0688	23.9503	24.306	0.879867	0.0631468	0.928651	0.258953	0.899553	0.169299
A0A0G2K988	A0A0G2K988_RAT	unreviewed	Protein Daam2	3	23.8928	24.1801	24.1339	24.0478	24.0607	24.1985	23.8937	24.3929	23.9256	24.1758	24.1381	24.3921	24.2518	23.9755	24.2078	23.9953	24.1378	23.896	23.5723	23.4207	24.0186	24.2986	24.0011	24.1851	24.1092	23.6837	24.3314	24.0508	23.4463	23.8689	24.1215	24.2278	23.7762	24.0635	23.9872	24.1968	24.0945	23.5207	23.6979	0.950771	0.395329	0.948534	0.391447	0.923182	0.199484
A0A0G2K9A9	A0A0G2K9A9_RAT	unreviewed	Protein Fbxo41	13	29.028	29.218	28.981	29.1298	29.0971	29.185	29.3402	28.9913	29.16	29.127	29.4321	28.9842	29.1324	28.9311	29.0443	29.1747	29.0398	29.3878	29.1575	29.5088	29.2113	29.0781	29.0618	29.2714	29.0193	28.974	29.2459	29.0871	29.6679	28.9742	28.9802	29.3966	29.078	29.3571	29.1108	29.2816	29.2735	29.474	29.2704	1.04542	0.419518	1.02801	0.729733	1.09071	0.0695912
A0A0G2K9B1	A0A0G2K9B1_RAT	unreviewed	Protein LOC299282	14	28.547	28.5209	27.4461	28.2056	27.4513	27.8293	27.6305	28.6303	27.5539	29.3884	29.5791	28.2146	28.8288	29.6062	28.5743	28.3406	28.8435	28.9735	29.492	28.713	29.5908	29.0935	31.4588	29.6693	30.4673	28.8506	29.2211	30.0242	30.0083	29.7451	30.1873	29.6262	30.0886	29.4415	29.7165	30.6676	29.4417	29.9811	29.3624	1.74181	0.00317726	3.47154	7.30119e-05	3.10679	3.67021e-06
A0A0G2K9B4	A0A0G2K9B4_RAT	unreviewed	Mitochondrial ribosomal protein L15 (Predicted), isoform CRA_b (Protein Mrpl15)	2	25.5467	26.3189	25.7931	25.7942	25.5369	26.0035	25.5026	24.699	24.8289	25.8103	25.105	24.8265	24.8587	24.8641	25.373	24.7743	25.6489	24.5336	25.9502	25.8268	25.2167	25.8145	25.5685	25.089	25.627	24.4209	25.1212	26.0589	26.1331	25.8704	25.0328	26.1762	24.6595	25.4657	25.1436	25.1955	26.022	25.9412	26.2411	0.75557	0.070198	0.967406	0.803543	0.989037	0.867509
A0A0G2K9C0	A0A0G2K9C0_RAT	unreviewed	Protein Vasp	4	25.3148	25.6992	25.4253	25.7787	25.087	25.7263	25.1941	25.3233	25.6477	25.5459	25.4089	24.8322	25.5442	25.2678	25.3183	25.19	25.5279	25.203	25.5392	25.5188	25.3328	25.1379	25.6039	25.3083	25.2525	25.1648	25.168	25.6096	25.3498	25.4481	25.1552	25.2837	25.05	25.4953	25.3081	25.3744	25.3716	25.5338	25.1311	0.905336	0.176065	0.905265	0.185854	0.880622	0.0867862
A0A0G2K9C8	A0A0G2K9C8_RAT	unreviewed	Protein Phkb	3	24.4418	24.929	24.6035	24.7403	24.7457	24.921	24.4936	24.715	24.1828	24.8354	24.2779	23.9064	24.6625	24.5852	24.6031	24.3475	24.4226	24.1959	24.7382	24.5682	24.7482	24.2133	24.5661	24.4979	24.3646	24.7633	24.6277	24.8159	24.5814	24.554	24.4217	24.5186	24.4587	24.5114	24.3649	24.3718	24.4696	24.6258	24.6044	0.87209	0.0787315	0.924589	0.288431	0.875599	0.0482485
A0A0G2K9E5	A0A0G2K9E5_RAT	unreviewed	Protein Lars2	3	26.9876	27.1535	26.5264	27.2221	27.0847	27.2835	26.9805	26.9476	26.8891	26.6361	27.9497	27.4915	27.4591	27.6352	27.2965	27.5548	27.2655	28.0428	27.2852	27.36	27.5558	27.658	27.3423	27.4506	26.6994	27	27.3679	26.9391	27.6652	26.7541	27.2722	28.0348	27.0398	28.0115	27.7623	27.6489	27.0749	27.6183	27.6776	1.48401	5.63661e-05	1.19851	0.112352	1.54008	0.000543709
A0A0G2K9E8	A0A0G2K9E8_RAT	unreviewed	Unconventional myosin-Ie	2	23.7156	24.1384	23.7742	23.8157	23.5197	23.7445	23.8585	24.2684	23.9611	23.8064	25.0943	24.0188	24.4704	24.7988	24.4939	23.8385	24.9493	24.4911	23.7963	24.5846	25.118	24.3968	24.3987	24.6072	23.9338	23.7191	24.0435	23.634	24.1492	23.7234	23.9489	24.6968	24.1831	24.3452	24.459	24.1252	24.1987	24.3203	23.8864	1.63084	0.000707929	1.17256	0.131991	1.30587	0.00241306
A0A0G2K9I6	A0A0G2K9I6_RAT	unreviewed	Ceruloplasmin (Ceruloplasmin, isoform CRA_b)	12	28.3417	28.1193	27.5207	28.0456	27.7922	27.7364	27.7364	28.3487	27.769	29.1521	28.7722	28.0699	28.4051	28.7302	28.1836	28.3307	28.0313	28.517	28.9775	28.4413	28.9644	28.2794	29.5066	28.5892	28.5515	28.2904	28.0278	29.1768	28.7228	28.7093	28.6588	28.3188	28.8188	28.5532	28.8805	28.9928	28.5041	28.8305	28.569	1.31325	0.0235293	1.49871	0.0130767	1.47388	0.00207791
A0A0G2K9J0	A0A0G2K9J0_RAT	unreviewed	Protein Tanc2	15	29.1888	29.3156	29.0203	28.7715	28.5256	28.4027	28.5424	28.7182	28.8649	28.8199	28.8401	28.6215	28.7578	28.6555	28.6959	28.6964	28.4136	28.6944	28.5007	28.7343	28.6537	28.6753	28.5172	28.4569	29.2161	28.7243	28.4295	28.4352	28.5494	28.5316	28.863	29.1365	28.7874	28.3187	28.5951	28.3103	28.7244	28.6838	28.8119	0.882935	0.118453	0.865435	0.125374	0.913154	0.34387
A0A0G2K9J2	A0A0G2K9J2_RAT	unreviewed	Protein Atp6v1h (Vacuolar ATPase subunit H, isoform CRA_a)	16	31.2326	31.2382	31.171	31.2226	31.1653	31.2317	31.3014	31.0866	31.2136	31.0501	30.9909	31.1108	31.002	30.906	30.9758	31.0739	30.993	31.0307	30.927	31.0204	30.8172	31.0849	31.051	30.9617	31.1269	31.0861	31.1036	31.0992	30.9923	31.0813	30.9773	31.0719	30.9607	30.8905	31.0472	31.0238	31.0703	31.0418	31.1223	0.867603	9.0048e-06	0.915772	0.000691521	0.889634	0.000101505
A0A0G2K9L2	A0A0G2K9L2_RAT	unreviewed	Protein Tom1l2	13	30.036	30.3067	29.9931	30.2759	29.9038	30.2302	29.9005	30.1526	29.8793	30.1716	30.2577	30.0915	30.2506	29.9264	30.2801	29.8666	30.1634	29.8638	30.1803	29.9592	30.2291	30.1248	30.4429	29.9713	30.1811	30.027	30.2247	30.2776	29.9296	30.0948	30.0457	30.5101	29.9801	30.3751	29.9007	30.3515	30.1179	30.0707	30.218	1.0085	0.866137	1.03988	0.457588	1.06736	0.301787
A0A0G2K9M4	A0A0G2K9M4_RAT	unreviewed	Protein Wdfy3	21	27.5458	27.8283	27.4904	27.726	27.4896	27.7994	27.5207	27.5396	27.4752	27.4792	27.805	27.4399	27.6409	27.3199	27.7615	27.3425	27.5924	27.4087	27.4761	27.4505	27.5457	27.4475	27.6912	27.5886	27.6934	27.3831	27.7389	27.5787	27.545	27.4475	27.4152	27.7177	27.3575	27.6896	27.2517	27.5966	27.6091	27.492	27.3753	0.95818	0.345235	0.984438	0.731561	0.941452	0.214792
A0A0G2K9N3	A0A0G2K9N3_RAT	unreviewed	Protein Ddx3	15	30.0287	30.4001	30.0149	30.2374	29.838	30.1286	29.8768	29.9768	29.9464	29.936	30.3973	30.0622	30.2396	29.7691	30.1191	29.8542	30.1361	29.8975	29.9089	29.7944	30.0919	30.0691	30.2383	29.8328	30.1734	29.7488	30.0854	29.9077	30.0512	29.9244	30.0412	30.492	29.6886	30.1374	29.7462	30.0457	30.0034	29.9597	29.9452	0.992423	0.867047	0.974941	0.655222	0.983357	0.73727
A0A0G2K9P4	A0A0G2K9P4_RAT	unreviewed	Endophilin-B2	9	30.0841	29.8573	30.1395	29.9576	30.1547	29.8439	30.264	29.7041	30.1746	29.8411	29.7651	30.1396	29.8111	30.0254	29.7674	30.1042	29.7778	30.0811	29.6978	30.0812	29.6305	30.0478	29.7212	30.1314	29.9002	29.96	29.7382	29.7733	30.1269	29.865	30.0694	29.819	30.0058	29.6455	30.0258	29.5653	29.8315	29.8547	30.0149	0.930853	0.218585	0.941674	0.307985	0.911861	0.132457
A0A0G2K9P5	A0A0G2K9P5_RAT	unreviewed	Protein Cog5	2	23.62	24.0957	23.6661	23.9875	23.4726	23.8164	24.1324	23.5311	23.9628	23.9894	24.1779	23.2684	23.9497	23.6641	23.7674	23.8001	23.7442	24.1129	23.8386	23.7348	23.9087	23.6127	24.1687	23.6076	23.0847	23.6482	24.0265	23.7523	23.8223	23.8933	23.792	23.9675	23.6889	23.8651	23.4858	24.1167	23.8316	24.1644	23.4729	0.991589	0.908616	0.944848	0.475277	0.995716	0.951627
A0A0G2K9Q3	A0A0G2K9Q3_RAT	unreviewed	N-alpha-acetyltransferase 25, NatB auxiliary subunit (Putative uncharacterized protein RGD1305685)	5	25.9373	26.4149	25.971	26.2331	25.7186	26.2612	25.9447	26.0845	26.2206	26.1357	26.5993	26.1107	26.4278	25.8322	25.9743	25.8285	26.3529	26.114	25.926	26.3788	26.1168	25.9693	26.1779	25.9906	26.0671	25.8952	26.2054	26.1732	26.1675	26.2098	25.9221	26.0232	25.7224	26.1338	25.973	26.2928	26.2201	25.8838	26.5451	1.04776	0.570161	0.996172	0.969866	0.995883	0.904555
A0A0G2K9R0	A0A0G2K9R0_RAT	unreviewed	Protein Zswim8	3	26.4497	26.8033	26.2506	26.724	25.7141	26.7218	26.0835	26.3912	26.0651	26.1491	26.9574	26.2553	26.2349	26.4279	26.3407	25.8671	26.3984	25.8199	26.5299	26.0613	26.23	26.221	26.6916	26.1418	26.5299	25.51	26.3624	26.6452	26.3299	26.1959	26.3486	26.7287	26.1759	26.3712	25.8934	26.4282	26.4812	26.2586	26.0178	0.961655	0.727292	0.968981	0.79174	0.963912	0.807899
A0A0G2K9S4	A0A0G2K9S4_RAT	unreviewed	Unconventional myosin-Va	61	32.4182	32.4322	32.4305	32.441	32.5095	32.52	32.5146	32.3555	32.4953	32.3525	32.3967	32.4855	32.3887	32.3721	32.4709	32.3627	32.4656	32.5028	32.2825	32.4825	32.4427	32.441	32.3665	32.3747	32.3456	32.3773	32.4948	32.4057	32.5374	32.3382	32.3481	32.4251	32.3072	32.4478	32.4394	32.4143	32.3134	32.5049	32.3559	0.983677	0.410834	0.974257	0.224186	0.964841	0.0989242
A0A0G2K9T1	A0A0G2K9T1_RAT	unreviewed	E3 ubiquitin-protein ligase (EC 2.3.2.26)	5	24.2134	24.6063	23.9653	24.2597	23.8573	24.4248	24.1604	24.3332	24.1882	24.446	25.0054	23.8222	24.5493	24.8638	24.4219	24.0354	24.6134	24.4059	24.3808	24.0673	24.686	24.5802	24.2864	24.3724	24.4744	24.0379	24.3215	24.2464	24.3979	24.4575	24.1401	24.9142	24.048	24.3885	24.3443	24.455	24.5069	24.074	24.3518	1.16478	0.155767	1.07116	0.247841	1.08671	0.330486
A0A0G2K9T4	A0A0G2K9T4_RAT	unreviewed	Microtubule-actin cross-linking factor 1	97	31.0453	31.1716	31.0316	31.1739	31.0631	31.2685	31.1273	31.1746	31.1243	31.1428	31.1177	31.1352	31.1892	31.1297	31.2289	31.1136	31.154	31.1041	31.0988	31.1882	31.227	31.1368	31.1964	31.1825	31.2145	31.0205	31.1808	31.1282	31.2398	31.0641	31.0908	31.2157	31.0256	31.2822	31.2014	31.1715	31.1165	31.2221	31.0835	1.01404	0.435234	1.01336	0.568007	1.0173	0.501455
A0A0G2K9V6	A0A0G2K9V6_RAT	unreviewed	Threonine--tRNA ligase, cytoplasmic (Threonyl-tRNA synthetase, isoform CRA_a)	15	27.9928	28.2704	28.0056	28.3181	27.7571	28.1551	27.7619	28.2725	28.0493	28.2713	28.2802	28.1373	28.3215	28.0007	28.3471	27.9083	28.2432	27.85	28.0689	28.1385	28.3391	28.2392	28.4152	28.1912	28.4917	27.9955	28.2941	28.0751	27.957	28.2079	28.154	28.3308	28.0439	28.2133	28.0587	28.3457	28.1445	27.8744	27.9034	1.04209	0.459879	1.0858	0.191967	1.02005	0.70734
A0A0G2K9X3	A0A0G2K9X3_RAT	unreviewed	Unconventional myosin-Va	64	32.4076	32.4623	32.4207	32.4769	32.5031	32.5698	32.5105	32.4068	32.4916	32.3856	32.4313	32.4871	32.4301	32.3922	32.5144	32.3572	32.5076	32.4949	32.3236	32.4791	32.4995	32.4477	32.4158	32.3826	32.3666	32.3801	32.5313	32.4656	32.544	32.3791	32.3538	32.4852	32.3058	32.5045	32.4535	32.4655	32.3713	32.5112	32.4023	0.988822	0.549767	0.980535	0.33169	0.976181	0.255601
A0A0G2K9Y7	A0A0G2K9Y7_RAT	unreviewed	Carboxylic ester hydrolase (EC 3.1.1.-)	2	24.9317	25.401	24.0502	24.7639	23.6452	23.8254	23.7016	25.0203	23.961	24.9681	25.7839	24.472	24.5726	24.5475	24.6466	23.6086	24.3094	24.2121	25.1896	24.606	25.0937	23.9706	25.7122	24.2996	25.4579	23.7707	24.0634	25.2558	24.7298	24.8927	24.8222	25.1968	24.3478	24.3051	24.0153	25.2123	24.5384	25.0322	23.6724	1.13889	0.43222	1.21031	0.418551	1.07108	0.607324
A0A0G2KA11	A0A0G2KA11_RAT	unreviewed	Protein Prex2	3	25.1027	25.3119	25.4102	25.6676	25.498	25.7739	25.4005	25.4003	25.3703	25.1865	25.8807	25.7451	25.8932	26.4696	26.001	25.8294	26.1796	26.4661	25.4966	26.2627	26.0707	25.8944	25.8586	25.9947	25.7272	25.6571	25.9659	25.5372	26.2413	25.3438	26.0689	26.1353	25.6196	26.0652	26.4588	25.9176	25.776	26.0118	25.9038	1.54806	3.02264e-05	1.31884	0.00213917	1.50308	2.09046e-05
A0A0G2KA14	A0A0G2KA14_RAT	unreviewed	Protein Clec16a	2	26.3696	26.6076	25.7658	27.2682	26.3243	27.2432	27.239	26.9268	27.2034	26.3676	26.6442	27.1115	26.7267	26.647	26.94	26.6044	26.3936	27.3097	26.8982	26.4344	26.41	26.4666	26.4888	26.6052	25.3063	26.2622	27.3663	26.8357	27.3982	26.9378	25.2069	26.9987	26.3005	27.5804	26.6963	26.7692	26.7896	27.3714	27.1429	0.969768	0.971596	0.95217	0.705298	1.05398	0.915424
A0A0G2KA18	A0A0G2KA18_RAT	unreviewed	Regulating synaptic membrane exocytosis protein 1	23	29.1011	29.1844	29.2707	29.264	29.2112	29.3551	29.2713	29.2215	29.3194	29.1671	29.0114	29.0634	29.2076	29.1622	29.2595	29.1788	29.2611	29.4567	29.2084	29.3271	29.2061	29.0706	29.0524	29.0524	29.23	29.1638	29.1813	29.2855	29.1823	29.1918	29.1308	29.1709	29.0914	29.3798	29.2501	29.2342	29.2424	29.321	29.4725	0.98566	0.598999	0.94633	0.040467	1.01468	0.694853
A0A0G2KA27	A0A0G2KA27_RAT	unreviewed	MAP kinase-activating death domain protein	30	30.4436	30.502	30.505	30.5015	30.5313	30.4885	30.6199	30.2499	30.5739	30.2694	30.4522	30.4601	30.427	30.3543	30.3957	30.4002	30.4203	30.5822	30.3813	30.6936	30.3465	30.5545	30.4852	30.4756	30.3768	30.7315	30.3955	30.4596	30.6388	30.3208	30.367	30.5232	30.3017	30.3949	30.4342	30.3368	30.3592	30.6318	30.4736	0.984386	0.660539	1.01789	0.673334	0.969431	0.410128
A0A0G2KA35	A0A0G2KA35_RAT	unreviewed	Uncharacterized protein	2	31.0184	30.5553	31.0617	30.5512	31.0513	31.132	30.6644	31.2097	30.6014	30.8327	30.623	31.0009	30.4938	31.1357	30.4198	31.0062	31.3643	30.7677	30.7777	30.4084	30.549	30.9343	30.4303	31.0363	30.8772	30.9642	31.1777	30.9495	30.5269	30.8115	30.9439	30.5013	31.0367	30.5815	31.0242	31.1077	30.8754	30.4291	30.8201	0.946779	0.480805	0.989769	0.921812	0.961924	0.646122
A0A0G2KA63	A0A0G2KA63_RAT	unreviewed	Mitogen-activated protein kinase (EC 2.7.11.24)	6	28.323	28.4294	28.3316	28.4421	28.6544	28.6982	28.8047	28.3815	28.533	28.4831	28.4792	28.5861	28.3035	28.345	28.3125	28.517	28.4514	28.8784	28.5297	28.6283	28.2191	28.5401	28.499	28.3901	28.0548	28.4739	28.6006	28.7114	28.6077	28.4921	28.1754	28.3204	28.3009	28.5498	28.5156	28.7338	28.2987	28.8794	28.5655	0.980667	0.691358	0.985615	0.781343	0.987675	0.777979
A0A0G2KA64	A0A0G2KA64_RAT	unreviewed	Protein Abcb1a	2	25.9189	26.2467	25.5001	26.1941	25.4117	25.9793	25.6745	26.0242	25.5178	26.4704	26.3046	25.9064	26.1107	25.6295	26.0092	25.3371	26.1484	25.2013	26.0765	25.5953	26.1642	25.7158	26.698	25.5564	26.1811	25.5406	26.2515	26.5001	25.5056	26.1112	25.6198	25.9433	25.5188	26.2513	25.531	26.4322	26.0189	25.59	25.9789	0.978284	0.843332	1.09765	0.547613	0.984213	0.912232
A0A0G2KA79	A0A0G2KA79_RAT	unreviewed	Uncharacterized protein	4	28.4958	28.4313	28.5138	28.437	28.5327	28.5863	28.6794	28.3629	28.7356	28.3931	28.5202	28.6405	28.506	28.4494	28.4634	28.5799	28.4745	28.7473	28.5032	28.8312	28.4452	28.6451	28.4794	28.5385	28.2557	28.4296	28.4982	28.607	28.9178	28.3766	28.3724	28.3493	28.3928	28.575	28.7039	28.5719	28.4474	28.9478	28.7278	1.03096	0.43857	1.01205	0.882724	1.03997	0.525655
A0A0G2KA95	A0A0G2KA95_RAT	unreviewed	Neural cell adhesion molecule L1	20	30.6005	30.7834	30.6814	30.7289	30.5699	30.6622	30.4789	30.5555	30.5417	30.6364	30.4617	30.475	30.6448	30.5551	30.5048	30.4003	30.6555	30.2991	30.6232	30.7285	30.6164	30.5946	30.4783	30.4134	30.6802	30.4392	30.5209	30.5815	30.5525	30.6506	30.5976	30.6731	30.5364	30.5412	30.5957	30.4483	30.5537	30.5268	30.6587	0.946505	0.112185	0.947166	0.0820448	0.962655	0.175308
A0A0G2KAA0	A0A0G2KAA0_RAT	unreviewed	Protein Iqsec2 (Fragment)	1	26.5421	26.1188	26.8469	26.2993	26.7275	26.319	26.9646	26.3062	26.7701	27.0885	25.3758	26.1814	26.1643	25.8524	25.6889	26.6809	25.6342	26.1	25.657	26.568	25.0918	25.8614	25.7075	26.1123	26.2145	26.5894	25.8526	25.5536	26.419	26.5162	25.9387	25.4514	26.0499	25.705	25.9409	25.5134	25.507	26.1563	26.3103	0.637589	0.00127253	0.708122	0.00569632	0.59025	8.04539e-05
A0A0G2KAA3	A0A0G2KAA3_RAT	unreviewed	Protein Ndufa3	1	25.8176	25.4731	26.0582	25.3933	25.8898	25.2472	26.114	25.0989	26.1315	25.5621	23.1576	24.5196	24.0881	23.3413	23.4812	24.8494	23.1204	23.4529	24.0346	23.7341	21.4119	23.9582	24.0537	23.5633	24.7912	24.8353	24.0472	24.3852	24.1724	25.0855	24.1755	22.7387	24.1466	23.2135	22.9794	23.3935	23.8577	23.3148	23.6133	0.260161	1.46121e-06	0.39931	3.11167e-06	0.224927	4.48105e-09
A0A0G2KAB8	A0A0G2KAB8_RAT	unreviewed	Protein Lsm2	1	24.5329	25.1934	24.6489	24.846	24.4964	24.9986	24.5653	25.0753	24.5335	24.9246	25.1853	24.5038	25.087	24.7625	24.9818	24.5406	25.2562	24.5114	24.7206	24.6261	25.0476	24.3582	25.1336	24.6662	25.2298	24.4349	25.1186	24.7829	24.3966	24.7644	24.4979	25.0264	24.5412	25.046	24.5931	24.9148	24.9076	24.4641	24.9218	1.04328	0.63539	0.998119	0.905155	0.988285	0.908042
A0A0G2KAB9	A0A0G2KAB9_RAT	unreviewed	Autophagy protein 5	1	22.5555	23.1938	23.1128	22.814	23.6525	23.5245	23.2309	23.3178	23.8761	23.9308	23.3515	23.3763	21.7977	23.004	23.5367	22.9772	23.1059	23.4145	23.2846	24.3432	23.0282	23.2582	22.7776	23.0635	22.5559	22.3158	23.7032	23.7961	24.2689	23.3972	22.7303	23.3395	22.854	24.0166	23.8766	23.0967	22.8011	23.5862	23.4127	0.952362	0.613953	0.986061	0.739594	0.993241	0.92716
A0A0G2KAC0	A0A0G2KAC0_RAT	unreviewed	Protein Psat1	11	30.5956	30.8816	30.6149	30.8369	30.7173	30.9044	30.6936	30.6241	31.0151	30.5788	30.6831	30.7245	30.8864	30.7019	30.7949	30.5024	30.8266	30.5538	30.6276	30.6896	30.8491	30.959	30.9033	30.8867	30.8474	30.6445	30.8295	30.6346	30.9022	30.8464	30.7487	30.8261	30.6075	30.8937	30.6672	30.6696	30.6638	30.6122	30.7103	0.975132	0.58232	1.05588	0.206842	0.972842	0.56134
A0A0G2KAC1	A0A0G2KAC1_RAT	unreviewed	Protein Podn	5	27.6877	27.8715	27.4241	27.6144	27.2948	27.9601	27.52	27.7449	27.3817	27.6479	27.4397	27.5156	27.6076	27.1181	27.742	27.283	27.5523	27.0934	27.6011	27.5009	27.4632	27.487	27.5851	27.3038	27.7166	27.3955	27.9689	27.6426	27.4869	27.6203	27.2634	27.7057	27.3285	27.8784	27.3358	27.6485	27.6292	27.5032	27.642	0.889295	0.0813119	0.973671	0.705329	0.954101	0.49955
A0A0G2KAD4	A0A0G2KAD4_RAT	unreviewed	Protein LBH	2	24.5101	24.3996	24.2849	24.3713	24.4681	24.3437	24.0463	24.6317	24.2353	24.5415	24.6955	24.4417	24.3906	24.2483	24.8973	23.8906	24.4508	24.803	24.2261	24.5236	25.1783	24.7139	24.1408	24.5893	24.5803	24.1038	24.1124	24.7546	24.5993	24.1566	24.465	24.9264	24.1081	24.6521	24.667	24.6377	24.5798	24.9139	24.5704	1.12565	0.275523	1.03428	0.752998	1.18014	0.0272434
A0A0G2KAD8	A0A0G2KAD8_RAT	unreviewed	Synaptophysin	3	33.4788	33.2511	33.5674	33.3134	33.6902	33.1785	33.8026	32.9111	33.5705	33.1612	33.1767	33.4943	33.3135	33.5857	33.1413	33.6561	33.2539	33.6649	32.9352	33.7817	32.9509	33.5256	33.2054	33.6715	33.5424	33.542	33.128	32.936	33.7272	33.2018	33.3803	33.1353	33.451	32.9529	33.6536	33.0426	33.0272	33.499	33.2654	0.979932	0.794482	0.99547	0.963814	0.913809	0.311777
A0A0G2KAE1	A0A0G2KAE1_RAT	unreviewed	LIM and senescent cell antigen-like-containing domain protein	2	24.8736	24.532	24.8895	24.9119	25.2176	25.1525	25.4186	24.6286	24.9589	24.9231	24.8611	24.8534	25.2869	25.1162	25.1623	25.554	24.7688	25.5152	25.0769	25.1824	24.6796	25.012	25.012	25.0218	24.8974	25.0854	24.8421	24.5225	25.4135	25.1688	24.5431	24.6134	25.0114	24.9204	25.8336	24.7964	24.9158	25.4587	25.0386	1.10964	0.243176	1.0301	0.693831	1.06953	0.685395
A0A0G2KAE4	A0A0G2KAE4_RAT	unreviewed	Sulfhydryl oxidase (EC 1.8.3.2)	2	24.4946	24.4167	24.5082	24.2709	24.1301	24.453	24.1784	24.5473	24.1438	24.3885	24.3502	24.2256	24.5287	24.3807	24.6581	24.1341	24.335	24.0769	24.4172	24.0664	24.7503	24.2724	24.6333	24.0748	24.4781	24.2532	24.5571	24.0527	24.2697	24.368	24.1696	24.5886	24.385	24.507	24.117	24.3509	24.5318	23.7972	24.5132	1.00834	0.96793	0.986427	0.7719	0.991244	0.806011
A0A0G2KAG3	A0A0G2KAG3_RAT	unreviewed	Protein Atp6v1g2	2	29.909	30.3065	30.1585	30.0267	29.6848	30.0871	29.6513	30.3497	29.8803	30.2475	30.2215	29.9751	30.0831	30.1132	30.2599	29.5437	30.3936	29.5905	30.0648	29.8503	30.4509	29.8216	30.1401	30.0125	30.3774	29.8371	30.1482	29.9478	29.8086	30.1431	30.0548	30.1781	30.0304	30.2449	29.9575	30.2591	30.0949	29.7296	30.0527	1.01925	0.871509	0.992503	0.970263	1.01819	0.708849
A0A0G2KAH9	A0A0G2KAH9_RAT	unreviewed	Inositol 1,4,5-trisphosphate receptor type 1	42	30.1602	30.2772	30.0671	30.2223	30.1506	30.2536	30.2219	30.3865	30.2094	30.2418	30.0807	30.334	30.2137	30.0631	30.1778	30.0265	30.0582	30.0788	30.0067	30.0043	30.1405	30.2103	30.1002	30.0417	30.0673	30.0256	30.1652	30.3109	30.1095	30.2211	29.9061	30.1535	29.8749	30.1532	29.9854	30.1496	30.0895	30.0719	30.0636	0.926368	0.0134824	0.946434	0.0687423	0.889973	0.00121158
A0A0G2KAI8	A0A0G2KAI8_RAT	unreviewed	Protein Drg2	4	26.6477	27.1841	26.5455	26.9203	26.6125	26.9625	26.6684	26.7642	27.0051	26.733	27.0491	26.6638	26.9656	26.8468	27.1336	26.6623	27.0583	27.0108	26.8051	27.0595	27.1905	26.8038	26.9953	27.0048	26.6734	26.6886	26.9479	26.8982	27.3439	26.8328	26.6254	27.3146	26.7218	27.2758	27.2431	27.061	26.8766	27.1482	26.9372	1.10341	0.0999297	1.07576	0.275072	1.16758	0.0507698
A0A0G2KAJ7	A0A0G2KAJ7_RAT	unreviewed	Collagen alpha-1(XII) chain	1	23.6221	23.5064	23.6785	23.3379	23.6692	23.543	23.9597	22.916	23.6405	23.0442	23.557	23.5908	23.2219	23.2103	23.5491	23.022	23.0224	23.9338	23.046	23.9281	23.5842	23.334	23.4827	23.5286	22.7556	23.8028	23.3389	23.347	23.3799	22.9852	23.3756	23.1209	23.4631	23.4248	24.01	23.1269	23.2457	24.1145	23.3759	0.95914	0.641937	0.891771	0.265253	0.995776	0.904462
A0A0G2KAK2	A0A0G2KAK2_RAT	unreviewed	Protein Epb41	7	28.8494	29.2527	28.9157	29.1764	28.9411	29.0792	28.8565	29.0256	28.8644	29.0551	29.0654	28.9814	29.0164	28.9174	29.1995	28.7904	29.1447	28.6256	28.7569	28.6666	29.134	28.9461	29.0819	28.9907	29.413	28.8475	29.1434	28.858	28.8431	28.8383	28.8174	29.045	28.8724	29.0047	28.7858	28.9251	29.2303	28.8446	28.8077	0.959793	0.401067	0.9999	0.940133	0.94916	0.263306
A0A0G2KAL9	A0A0G2KAL9_RAT	unreviewed	Protein LOC102556337 (RCG23940, isoform CRA_g)	8	29.1517	29.2405	29.1573	29.2678	29.1492	29.1726	29.1399	29.2393	29.1324	29.2848	29.2632	29.1471	29.0626	29.0718	29.3738	29.0126	29.1757	29.0475	29.1809	29.2849	29.3191	29.0334	29.2155	29.0791	29.0978	29.038	29.3806	29.3504	29.0899	29.244	29.0727	29.3596	28.9285	29.3245	28.9824	29.3336	29.1961	29.1093	29.3429	0.990576	0.68706	0.986747	0.613619	0.998016	0.856741
A0A0G2KAM4	A0A0G2KAM4_RAT	unreviewed	Fascin	13	31.7039	31.8316	31.6452	31.7606	31.8404	31.9227	31.8873	31.8303	31.9119	31.7524	31.6428	31.7169	31.6578	31.5366	31.6995	31.645	31.7135	31.8105	31.7082	31.8767	31.7315	31.6643	31.5866	31.6468	31.595	31.7289	31.8197	31.8355	31.8823	31.7245	31.5095	31.4841	31.5571	31.6628	31.7225	31.7925	31.6332	31.953	31.7346	0.929708	0.0152692	0.941305	0.0692088	0.912465	0.0258297
A0A0G2KAN7	A0A0G2KAN7_RAT	unreviewed	Glutaminase kidney isoform, mitochondrial	22	31.9975	32.1488	31.9503	31.9811	31.8812	32.1712	31.8486	32.1293	31.8139	31.9726	31.8152	31.8636	31.9606	31.663	31.9048	31.6423	31.9201	31.5186	31.8265	31.7518	31.7653	31.7665	31.9485	31.7204	32.0225	31.7301	32.0007	31.9827	31.6883	31.8298	31.6383	31.8226	31.6355	31.7795	31.673	31.9111	32.0144	31.6296	31.8206	0.868065	0.00191771	0.911024	0.036976	0.859071	0.00196312
A0A0G2KAS8	A0A0G2KAS8_RAT	unreviewed	Protein Wnk2	5	25.7022	25.3534	25.6383	25.5115	25.5764	25.6331	25.4194	25.6119	25.5292	25.478	25.246	25.8457	25.3766	25.5276	25.6338	25.581	25.4418	25.2265	25.5519	25.1615	25.4029	25.6825	25.2082	25.5897	25.7927	25.542	25.4291	25.5829	25.359	25.4969	25.6853	25.4763	25.6438	25.6526	25.5795	25.4468	25.5149	25.0958	25.6384	0.944829	0.218443	0.986645	0.707882	0.990735	0.778031
A0A0G2KAS9	A0A0G2KAS9_RAT	unreviewed	Protein Ank2	56	33.0036	33.0037	33.0411	33.0884	33.0205	33.0475	32.9433	32.9729	32.9282	33.0127	32.826	32.9954	33.0373	32.9333	33.0266	32.8144	32.9845	32.8283	32.893	32.9912	33.0261	33.0149	32.9531	32.9787	33.085	32.9603	33.0183	32.9937	32.9654	32.9234	32.957	33.0531	32.9296	33.0426	32.9891	32.988	32.9646	32.9241	32.9799	0.957218	0.0516494	0.987514	0.422047	0.982528	0.253394
A0A0G2KAT4	A0A0G2KAT4_RAT	unreviewed	Spliceosome RNA helicase Ddx39b	14	29.5744	29.6946	29.5418	29.7899	29.441	29.7985	29.5613	29.6621	29.5413	29.69	29.6274	29.6032	29.8426	29.3767	29.7731	29.4655	29.6939	29.5309	29.6744	29.6453	29.6901	29.6508	29.7931	29.502	29.7311	29.4606	29.7023	29.7012	29.6025	29.6706	29.4724	29.848	29.3641	29.8027	29.5505	29.8216	29.6448	29.6219	29.727	1.00081	0.99812	1.01103	0.752705	1.0175	0.753675
A0A0G2KAT5	A0A0G2KAT5_RAT	unreviewed	Focal adhesion kinase 1	12	27.8522	28.0925	27.8954	27.8836	27.7358	27.9422	27.8176	27.6502	27.5197	27.8446	28.1537	27.9351	28.0501	27.8857	28.0111	27.6633	27.9243	27.7493	27.844	27.7427	27.9726	27.8676	27.9804	27.9202	28.0217	27.6931	27.9058	27.7636	27.7293	27.779	27.8587	28.2068	27.97	27.9562	27.8059	27.987	27.896	27.5758	27.9248	1.05592	0.246055	1.0169	0.670729	1.06178	0.26867
A0A0G2KAW2	A0A0G2KAW2_RAT	unreviewed	Signal-induced proliferation-associated 1 like 1, isoform CRA_b (Signal-induced proliferation-associated 1-like protein 1)	15	28.3367	28.3135	28.2533	28.327	28.2419	28.1911	28.2222	28.121	28.242	28.0785	28.1388	28.1909	28.1897	28.2254	28.1849	28.23	28.2351	28.0489	27.9693	28.0834	28.1787	28.2643	28.0661	28.2216	28.4747	28.0929	28.1115	28.0406	28.133	28.1543	28.2934	28.1806	28.1406	28.218	28.0162	27.9702	28.0684	27.8852	28.2232	0.945772	0.0430191	0.961924	0.257645	0.920967	0.02854
A0A0G2KAW4	A0A0G2KAW4_RAT	unreviewed	Thimet oligopeptidase	8	28.5068	28.7968	28.638	28.6405	28.6629	28.4199	28.4513	28.6414	28.762	28.5638	28.747	28.7352	28.831	28.685	28.72	28.7766	28.5877	28.6963	28.6157	28.7678	28.7091	28.8416	28.7632	28.7071	28.8846	28.7621	28.4723	28.5883	28.6221	28.6787	28.7022	28.7272	28.757	28.6698	28.7631	28.5946	28.5206	28.3525	28.7351	1.07473	0.0228192	1.06745	0.123686	1.02761	0.52695
A0A0G2KAX2	A0A0G2KAX2_RAT	unreviewed	Protein RGD1305455	2	23.2278	23.1684	23.0905	23.2617	22.8914	24.0894	23.0631	22.8731	23.3782	22.6304	23.288	22.9402	22.7894	23.4252	23.0066	23.2453	23.9901	23.4258	23.8649	23.1448	23.2977	24.1494	22.8967	22.8256	24.4373	24.4943	22.8696	23.7155	22.9668	23.2923	23.4202	23.011	23.3131	22.8568	23.2591	22.4402	23.4849	23.8512	23.0891	1.09755	0.395453	1.36581	0.189563	1.01456	0.895645
A0A0G2KAY3	A0A0G2KAY3_RAT	unreviewed	Protein Kng2l1	9	26.1923	25.9509	25.8851	25.8643	26.0007	26.3651	26.1673	26.8238	25.9866	27.8296	28.1112	26.6914	27.1054	28.0261	26.7457	27.288	27.2106	27.9179	28.268	26.699	28.5249	26.9713	29.2421	28.1252	28.227	27.5031	27.1468	28.26	27.9739	28.594	28.234	27.2487	29.0589	27.803	28.3456	29.1085	28.0211	28.4593	28.0725	2.29886	0.000427465	3.27339	3.13169e-05	3.76954	1.67951e-06
A0A0G2KB21	A0A0G2KB21_RAT	unreviewed	Protein Papss1	5	27.1972	27.3524	27.4683	27.4591	27.3338	27.7389	27.328	27.7945	27.2109	27.3483	27.5499	27.5932	27.4177	27.7251	27.7127	27.5938	27.8295	28.0741	27.5175	27.4518	27.7917	27.3252	27.2829	27.4565	27.4872	27.3857	27.67	28.0034	27.8403	27.6874	27.5797	27.7618	27.3244	27.6514	28.0454	27.9079	27.3479	27.9343	28.2217	1.17727	0.0125273	1.11242	0.167262	1.2703	0.0122776
A0A0G2KB28	A0A0G2KB28_RAT	unreviewed	Uncharacterized protein	6	29.2395	29.0843	29.2675	29.0632	29.1913	29.0787	29.3114	28.996	29.3683	28.9439	29.1544	29.249	29.2122	29.2018	29.1864	29.3961	29.1801	29.5761	29.0743	29.5457	29.157	29.323	29.0451	29.2625	29.1078	29.2465	29.0157	28.9813	29.3676	29.0215	29.2185	29.1082	29.186	29.1446	29.4483	29.0747	29.0587	29.4947	29.151	1.0829	0.112848	0.998909	0.974986	1.04003	0.433242
A0A0G2KB42	A0A0G2KB42_RAT	unreviewed	Clusterin	5	28.8884	29.0164	28.522	28.5541	28.4745	28.434	28.3453	28.8408	28.3795	28.7808	29.1458	28.9464	28.9967	28.9947	28.86	28.6479	28.9947	28.4017	28.978	28.5285	28.9549	29.0516	29.1487	29.0431	29.3776	28.6899	28.6383	28.8865	28.4826	29.0468	28.9253	29.0869	28.9484	28.7211	29.1297	29.0978	28.9482	28.3231	28.8051	1.17572	0.0326318	1.24156	0.0198794	1.20076	0.0309006
A0A0G2KB58	A0A0G2KB58_RAT	unreviewed	Serine/threonine-protein kinase MRCK beta	27	29.0589	29.1147	29.0304	29.0617	29.2053	29.1691	29.3224	29.0145	29.1779	29.1506	29.0652	29.168	29.1428	29.2499	29.225	29.1562	29.1893	29.4096	29.1911	29.2365	29.2099	29.2274	29.181	29.231	29.1706	29.2189	29.2025	29.1782	29.2575	29.1939	29.1032	29.1575	29.1452	29.2648	29.278	29.269	29.2086	29.3165	29.3371	1.05186	0.0766529	1.05239	0.0329645	1.07159	0.024251
A0A0G2KB61	A0A0G2KB61_RAT	unreviewed	Protein Ppp1r13b	2	23.835	23.844	24.019	24.1371	23.284	24.2928	23.4437	24.0073	23.3355	24.2237	23.8756	23.5274	24.1917	23.5143	24.0852	23.4439	24.0131	22.9365	23.7831	24.0544	23.8175	23.9922	24.2339	23.2135	24.134	23.342	24.1641	23.9525	23.2007	23.9144	24.044	24.1642	23.8824	24.0929	23.3945	23.7946	24.3117	22.8604	23.6557	0.936995	0.570274	0.974522	0.793788	0.98183	0.824972
A0A0G2KB74	A0A0G2KB74_RAT	unreviewed	Protein Dip2a	4	25.5459	25.0134	25.1037	25.387	25.3088	25.324	25.1437	25.2481	25.0451	25.213	24.9832	25.5737	24.6484	25.0525	24.9461	25.2357	25.1834	24.8681	24.9608	24.9463	25.1523	25.415	24.8739	25.327	25.3291	25.2352	25.0578	24.9575	24.9219	25.2335	25.2999	24.9496	25.2477	25.365	25.0518	25.199	25.2654	24.5075	25.1077	0.886745	0.0564597	0.946391	0.335125	0.925204	0.231254
A0A0G2KB77	A0A0G2KB77_RAT	unreviewed	Uncharacterized protein	4	28.4543	28.6093	28.5285	28.6354	28.5567	28.773	28.5579	28.603	28.6845	28.6888	28.5939	28.5413	28.6792	28.4967	28.7713	28.5191	28.695	28.7722	28.7002	28.9381	28.7426	28.5779	28.5788	28.4768	28.6711	28.5543	28.5773	28.738	28.7174	28.6165	28.4432	28.5372	28.4606	28.8208	28.7049	28.8397	28.7341	28.9597	28.8001	1.05044	0.189823	1.00166	0.944192	1.0705	0.178561
A0A0G2KB92	A0A0G2KB92_RAT	unreviewed	Serine/threonine-protein kinase DCLK1	24	31.7413	31.7259	31.6419	31.7459	31.7522	31.8942	31.8383	31.4981	31.7174	31.5273	31.7379	31.668	31.6096	31.5182	31.7361	31.6365	31.506	31.8247	31.6399	31.818	31.6272	31.7942	31.6726	31.5893	31.5496	31.6291	31.6991	31.5626	31.6428	31.6561	31.4879	31.6872	31.5544	31.8325	31.5703	31.6296	31.4348	31.8771	31.8027	0.970102	0.405536	0.954431	0.194815	0.964342	0.403448
A0A0G2KB98	A0A0G2KB98_RAT	unreviewed	Glycogen synthase kinase-3 beta	9	29.209	29.4918	29.253	29.2339	29.1794	29.1537	29.2693	29.1744	29.2925	28.9747	29.2338	29.1053	29.3214	28.9845	29.0987	29.1546	29.0406	28.9483	28.8	29.1509	28.9401	29.0943	29.2364	28.9553	29.2897	29.1012	29.0507	28.7831	28.9827	28.9269	29.0127	29.2061	28.9887	28.9	28.9571	28.8955	28.8723	28.8499	28.9336	0.900723	0.021692	0.886281	0.0156487	0.830796	0.000155404
A0A0G2KBA1	A0A0G2KBA1_RAT	unreviewed	Uncharacterized protein	5	28.96	28.8974	29.0942	28.937	29.1439	28.9979	29.2609	28.9428	29.3004	28.8349	28.98	29.0097	28.9792	29.0798	28.8426	29.1601	28.8605	29.3932	28.96	29.3745	28.8798	29.0719	28.9004	29.0293	28.5622	29.1013	28.8887	29.0995	29.1901	28.9911	29.004	28.8536	29.0245	29.0145	29.2244	28.9836	29.0094	29.4146	29.0197	1.00999	0.894702	0.96384	0.48955	1.01727	0.747555
A0A0G2KBB9	A0A0G2KBB9_RAT	unreviewed	Protein Ank2	107	33.4866	33.5137	33.4621	33.5551	33.5015	33.521	33.4224	33.4393	33.4134	33.4506	33.3462	33.4118	33.4588	33.4093	33.4619	33.3139	33.4197	33.3796	33.3844	33.4932	33.4829	33.45	33.422	33.4023	33.4559	33.4186	33.4627	33.4809	33.4376	33.4326	33.4039	33.4914	33.3898	33.4981	33.4565	33.4094	33.4281	33.4409	33.472	0.958242	0.0135823	0.974836	0.0518735	0.97709	0.111508
A0A0G2QBZ8	A0A0G2QBZ8_RAT	unreviewed	LUC7-like (S. cerevisiae)	2	24.8891	25.1272	24.9964	25.3778	24.7547	25.2287	25.3977	25.5606	25.4039	24.8935	24.9051	25.2597	25.6624	25.0041	25.4255	25.3881	25.2577	25.6719	25.6628	25.5655	25.5683	25.113	25.5647	25.0283	24.6946	25.159	25.2319	25.8277	25.3239	25.5803	24.9926	25.0863	24.8776	25.5595	25.7484	25.6533	25.7165	26.217	26.097	1.17528	0.0606706	1.09425	0.414882	1.34885	0.0410227
A0A0G2QC04	A0A0G2QC04_RAT	unreviewed	Protein Pls1	4	26.9995	27.4515	26.9063	26.8558	26.7129	26.5557	26.4017	26.9017	26.7035	26.8944	27.0934	27.1572	27.2851	26.9488	26.8031	26.3747	26.9647	26.2252	26.6652	26.4403	27.2004	27.1882	27.2381	27.0368	27.1702	26.6064	26.6717	26.9678	26.5576	26.9029	27.178	27.2075	26.9726	26.8801	26.8982	26.6965	26.8447	26.3572	26.4025	1.0055	0.968394	1.05916	0.489817	0.992326	0.929761
A0A0G2QC17	A0A0G2QC17_RAT	unreviewed	Protein phosphatase 2C, magnesium dependent, catalytic subunit, isoform CRA_a ([Pyruvate dehydrogenase [acetyl-transferring]]-phosphatase 1, mitochondrial)	10	28.6478	28.4086	28.3657	28.1775	28.3358	28.3958	28.4896	28.3624	28.1852	28.4223	28.3292	28.3921	28.1565	28.4014	28.2632	28.3431	28.265	28.3621	28.4389	28.2773	28.2261	28.367	28.2228	28.3862	28.224	28.173	28.1384	28.4048	28.2716	28.405	28.1611	28.0703	28.0835	28.2165	28.3711	28.2144	28.3794	28.3533	28.4594	0.953552	0.200953	0.937264	0.124674	0.91867	0.0701957
A0A0G2QC21	A0A0G2QC21_RAT	unreviewed	Rho guanine nucleotide exchange factor 7	24	29.6175	29.664	29.596	29.7606	29.6022	29.8872	29.6028	29.8122	29.6261	29.7632	29.7238	29.6182	29.7034	29.8087	29.8011	29.7116	29.8257	29.7858	29.8212	29.7289	29.8829	29.693	30.1948	29.8468	29.9029	29.7542	29.8537	29.8599	29.6794	29.7438	29.8242	29.7654	29.7574	29.8363	29.8571	30.0655	29.7603	29.8562	29.7855	1.04955	0.0848127	1.1078	0.0294173	1.10229	0.00711286
A0A0G2QC24	A0A0G2QC24_RAT	unreviewed	Leucine rich repeat containing 40	3	25.7991	26.5211	25.9296	26.387	25.8498	26.3148	25.8242	26.15	25.9398	26.1837	26.4496	25.6293	26.1833	25.787	26.2186	25.7019	26.0883	25.5314	25.9914	26.3301	26.2526	25.7417	26.0983	25.9512	25.9797	25.9307	26.1	25.9778	25.9613	25.936	25.8841	26.2634	25.7123	26.068	25.7649	25.9397	26.0521	26.053	25.802	0.954764	0.554815	0.905265	0.190744	0.899734	0.18721
A0A0G2QC31	A0A0G2QC31_RAT	unreviewed	Tyrosine-protein phosphatase non-receptor type 5	5	26.4939	26.6872	26.5483	27.0113	26.9512	26.8649	26.654	27.5388	26.9045	27.327	26.3137	26.5565	26.571	26.7664	26.9827	27.0962	26.595	26.8074	26.209	26.8739	26.8965	26.4013	26.7271	26.4609	26.394	26.6487	26.9744	26.8127	26.6203	26.7058	25.9989	26.3346	26.4343	26.8375	26.3304	26.7877	26.263	26.9012	26.4595	0.86219	0.14731	0.821162	0.0571342	0.745642	0.0114153
A0A0G2QC33	A0A0G2QC33_RAT	unreviewed	Cysteine protease (EC 3.4.22.-)	5	25.7306	26.1293	25.8168	26.1278	26.1366	26.5418	26.1013	26.4226	26.0575	26.7555	26.366	26.0471	26.1237	25.8641	26.2202	26.0092	26.1643	26.3678	26.4333	26.4604	26.4337	26.0765	26.2878	26.0367	26.0451	25.7479	26.4048	26.8081	26.2018	26.6584	25.7715	26.3235	25.9817	26.3045	25.956	26.5754	26.6321	26.4791	26.7235	1.01784	0.700936	1.05186	0.642203	1.09082	0.418538
A0A0G2QC41	A0A0G2QC41_RAT	unreviewed	Protein Hdac6	9	27.6751	27.9056	27.6811	27.9558	27.7009	28.0784	27.7813	27.844	27.8748	27.7826	27.9919	27.7134	27.9411	27.6627	27.8596	27.5384	27.9026	27.8093	27.9258	28.1033	28.1016	27.7125	27.9311	27.7483	27.8168	27.5671	27.8642	27.8731	28.1902	27.7786	27.7173	27.9963	27.5954	27.8579	27.8138	27.9529	27.8527	28.1649	27.9041	1.03135	0.564025	1.00505	0.96229	1.03361	0.514983
A0A0G2QC53	A0A0G2QC53_RAT	unreviewed	Epidermal growth factor receptor pathway substrate 15-like 1	17	29.1824	29.3375	29.182	29.1701	29.1923	29.2868	29.1918	29.3591	29.1812	29.2296	29.2895	29.1918	29.1924	29.2232	29.2448	29.2147	29.412	29.2482	29.1694	29.158	29.2523	29.2428	29.1626	29.2427	29.3328	29.2474	29.2916	29.1536	29.1806	29.2211	29.2509	29.277	29.1815	29.2451	29.3827	29.2555	29.2532	29.0478	29.3152	1.0033	0.879221	0.999158	0.981222	1.01055	0.710323
A0A0G2QC56	A0A0G2QC56_RAT	unreviewed	Coronin	6	26.4426	26.9201	26.3544	26.8604	26.3211	26.8639	26.6028	26.8003	26.547	26.6075	26.8604	26.5533	26.8482	26.2868	26.8993	26.4108	26.8039	26.1314	26.6597	26.7769	26.6791	26.388	26.8568	26.462	26.8305	26.5491	26.9067	26.7598	26.4448	26.604	26.4343	27.0977	26.283	26.8691	26.3489	26.9163	26.7103	26.6594	26.7933	1.00047	0.971007	1.00668	0.897316	1.03908	0.684
A0A0G2QC57	A0A0G2QC57_RAT	unreviewed	Fructose-bisphosphate aldolase C	13	32.2487	32.2424	32.4683	32.2914	32.4344	32.3151	32.5917	32.3319	32.7111	32.4088	32.1682	32.5422	32.3841	32.5237	32.3412	32.6115	32.4553	32.9549	32.3622	32.6951	32.2336	32.4632	32.3451	32.5067	32.4005	32.5647	32.499	32.3259	32.7942	32.4165	32.4882	32.3486	32.5096	32.3477	32.7556	32.3398	32.3591	32.6522	32.5744	1.05961	0.385091	1.05264	0.283149	1.0581	0.259
A0A0G3FMJ5	A0A0G3FMJ5_RAT	unreviewed	Ca+2/calmodulin-dependent protein kinase II gamma (Calcium/calmodulin-dependent protein kinase II gamma, isoform CRA_b)	9	30.4513	30.864	30.5146	30.7766	30.5848	30.7855	30.6885	30.6416	30.688	30.3579	30.7774	30.5838	30.7383	30.4343	30.7766	30.4876	30.6733	30.6452	30.7833	30.2379	30.6486	30.4182	30.6694	30.467	30.7047	30.5518	30.8519	30.5621	30.6368	30.5259	30.5224	30.882	30.1839	30.6734	29.9819	30.4766	30.8716	30.4436	30.7131	0.988097	0.802678	0.973342	0.595249	0.940437	0.336329
A0A0H2UHA0	A0A0H2UHA0_RAT	unreviewed	Protein phosphatase inhibitor 2	4	27.1603	27.2495	26.9561	27.1634	26.5979	27.0789	26.5003	27.1617	26.5668	26.7995	26.5953	26.8488	27.4892	27.0528	27.1269	26.9994	26.9323	26.6398	26.6551	26.7619	27.1558	27.1356	27.3582	26.8269	27.305	26.6679	26.8853	26.7802	26.3475	27.0565	26.8932	27.1321	26.7448	27.0467	26.6455	26.8754	26.7991	26.6031	26.6326	1.00568	0.941309	1.00855	0.967176	0.921431	0.363723
A0A0H2UHB5	A0A0H2UHB5_RAT	unreviewed	Sequestosome-1	3	26.8724	27.1287	26.7734	26.7484	26.7221	26.6153	26.8757	26.7117	26.7706	27.0305	26.7667	26.6587	26.8699	26.9206	26.8443	27.139	26.7178	26.8506	26.9138	26.6912	26.6816	26.6182	26.7199	26.6225	27.1004	27.0622	26.4885	26.6793	26.3974	26.7436	26.9172	27.0259	26.6956	26.7555	26.6491	26.3698	26.779	26.071	26.6939	0.997865	0.978366	0.932697	0.239897	0.903193	0.136329
A0A0H2UHB7	A0A0H2UHB7_RAT	unreviewed	Anion exchange protein	19	31.5636	31.5638	31.525	31.6125	31.6951	31.839	31.824	31.408	31.5901	31.4489	31.4644	31.6206	31.5636	31.5037	31.7327	31.6175	31.5786	31.7945	31.3902	31.4918	31.4594	31.5638	31.5215	31.5251	31.6782	31.5851	31.7558	31.5241	31.6829	31.5045	31.455	31.4634	31.629	31.6132	31.5887	31.565	31.5105	31.7222	31.4062	0.970269	0.477965	0.987961	0.810456	0.959259	0.336737
A0A0H2UHC1	A0A0H2UHC1_RAT	unreviewed	Neuronal pentraxin-1	9	27.9404	28.1696	28.0284	27.9256	28.0544	28.0995	28.2423	27.6372	28.088	27.9508	27.8345	28.066	27.9295	27.8969	27.8313	27.9787	27.93	28.0613	27.8359	28.0101	27.7115	27.8775	27.9874	28.1236	28.1487	28.0865	27.8843	27.9131	28.0128	27.9173	28.1064	27.8743	28.0911	27.9732	27.9924	27.941	28.0487	27.8059	27.9402	0.932147	0.128856	0.983484	0.772261	0.969814	0.550966
A0A0H2UHF9	A0A0H2UHF9_RAT	unreviewed	Actin-binding LIM protein 2	5	26.4633	26.6701	26.8599	26.5318	26.8454	26.5478	26.9883	26.3076	26.953	26.1632	26.3455	26.8775	26.5861	26.4172	26.3319	26.81	26.4746	26.7891	26.155	26.8702	26.2228	26.7067	26.2484	26.7359	26.4654	26.7511	26.5199	26.3626	26.9439	26.1863	26.6691	26.5311	26.6842	26.3978	26.8792	26.425	26.2942	26.7995	26.3868	0.933069	0.417991	0.93944	0.492557	0.945449	0.544302
A0A0H2UHH3	A0A0H2UHH3_RAT	unreviewed	ATP-binding cassette sub-family B member 8, mitochondrial	5	26.9314	26.7442	26.717	26.8921	26.6531	27.1213	26.5292	26.5939	26.5299	26.6643	26.4846	26.5084	26.8642	26.3272	26.9412	26.4341	26.7087	26.1166	26.5214	26.3929	26.8346	26.9634	26.5697	26.5308	27.4037	27.5374	26.9485	26.6747	26.4243	26.5634	26.4402	26.7062	26.4974	26.8462	26.5919	26.7866	26.5383	26.2435	26.5171	0.887843	0.0837852	1.10862	0.452402	0.892085	0.0761111
A0A0H2UHI2	A0A0H2UHI2_RAT	unreviewed	Dual-specificity mitogen-activated protein kinase kinase 1	10	30.5095	30.3898	30.3765	30.5452	30.6532	30.2997	30.547	30.2213	30.5454	30.3033	30.213	30.4509	30.3904	30.5285	30.2138	30.5637	30.0982	30.6806	30.3561	30.7519	30.2488	30.397	30.4056	30.4526	30.1047	30.4572	30.1503	30.2921	30.7194	30.4502	30.2889	30.2692	30.3765	30.3654	30.5246	30.2236	30.1752	30.8158	30.5089	0.984359	0.702135	0.963395	0.445376	0.973737	0.572398
A0A0H2UHJ3	A0A0H2UHJ3_RAT	unreviewed	Uncharacterized protein	2	23.8444	24.5133	24.1608	24.4226	24.4866	24.3508	24.8691	24.3526	24.7865	24.2697	24.4284	23.8168	24.1177	24.0278	24.3481	24.3377	23.9751	24.2752	24.1226	24.5865	24.0061	23.4448	24.6221	23.8844	23.8414	24.1175	24.3462	24.0051	24.5099	24.2722	23.7586	24.2057	24.2547	23.6665	23.878	23.879	24.3069	24.3272	23.56	0.852584	0.0693709	0.825885	0.0735499	0.745459	0.0060904
A0A0H2UHJ5	A0A0H2UHJ5_RAT	unreviewed	Zinc finger RNA-binding protein	11	27.0713	27.259	27.1934	27.2699	27.2262	27.4234	27.2531	27.3612	27.3229	27.46	27.3421	27.1313	27.3935	27.3262	27.3939	27.3391	27.3539	27.3563	27.406	27.4393	27.5209	27.2474	27.3641	27.2729	27.1243	27.2188	27.2661	27.2305	27.189	27.4393	27.0681	27.1882	27.246	27.3196	27.3207	27.3884	27.1907	27.4458	27.3931	1.056	0.0962415	0.983512	0.642984	1.00064	0.993264
A0A0H2UHK2	A0A0H2UHK2_RAT	unreviewed	Membrane-associated progesterone receptor component 1	8	30.0182	29.7206	29.9649	29.9428	29.9978	29.7038	29.9358	29.6722	29.9524	29.7194	29.5622	29.8565	29.9074	29.9445	29.6641	29.9837	29.6716	29.8961	29.7177	29.9586	29.6464	30.021	29.687	30.065	29.9634	29.8849	29.5823	29.5532	29.7115	29.8527	29.8989	29.7139	29.9714	29.6412	29.8512	29.505	29.7492	29.8805	29.6766	0.958637	0.340721	0.969615	0.521505	0.935089	0.157367
A0A0H2UHK8	A0A0H2UHK8_RAT	unreviewed	Regulator of G-protein-signaling 7-binding protein	2	27.4775	28.0967	27.4121	27.8837	27.3975	28.0623	27.5047	27.6483	27.713	27.4016	27.8364	27.4369	27.8606	27.2162	27.7561	27.1829	27.6104	27.1779	27.5868	27.7333	27.4123	27.2782	27.9034	27.4265	27.4311	27.176	27.7408	27.6026	27.9044	27.4249	27.3889	27.7182	27.1125	27.5543	27.3161	27.5433	27.4368	27.7024	27.3789	0.911096	0.269323	0.920862	0.354271	0.864023	0.0859882
A0A0H2UHM7	A0A0H2UHM7_RAT	unreviewed	Tubulin alpha chain	43	38.0347	38.3045	37.9742	38.0679	37.9771	37.9353	37.8973	37.963	37.9116	37.9412	37.9614	38.0313	38.1398	37.8325	37.9312	37.7028	37.86	37.6173	37.9177	37.7389	38.0042	38.061	38.1375	37.9372	38.1159	37.7851	37.9105	37.8917	37.8244	37.986	37.9034	38.1297	37.8204	38.0305	37.7676	37.7905	37.8809	37.6503	37.9041	0.924907	0.0722305	0.972984	0.486666	0.917837	0.0519798
A0A0H2UHN1	A0A0H2UHN1_RAT	unreviewed	Metabotropic glutamate receptor 5	8	27.1757	27.2201	27.1236	27.2416	27.1009	27.3388	27.1647	27.2838	27.1267	27.5183	26.9518	27.1954	27.253	27.1859	27.324	27.0452	27.3798	27.3735	27.4547	27.3952	27.2648	27.0476	27.2516	26.9971	27.3107	26.9976	27.2539	27.2713	27.5714	27.0728	27.0753	27.1825	27.0185	27.3462	26.9473	27.2326	27.2218	27.1748	27.3073	1.0206	0.66508	0.981931	0.662558	0.957965	0.309037
A0A0H2UHQ0	A0A0H2UHQ0_RAT	unreviewed	4F2 cell-surface antigen heavy chain (Solute carrier family 3 (Activators of dibasic and neutral amino acid transport), member 2, isoform CRA_b)	18	31.8454	31.9131	31.7054	32.0217	31.807	31.9899	31.7443	31.8635	31.8527	31.8233	32.1974	31.9571	31.9306	31.8903	32.1413	31.8249	31.9063	31.9594	31.9643	31.9015	32.0875	31.9423	32.1326	31.9967	32.0581	31.9601	32.1095	32.0252	31.909	31.8764	31.9988	32.193	31.808	32.2939	31.8704	32.1523	31.9427	31.9583	31.9855	1.08885	0.0179925	1.10484	0.00377176	1.12563	0.0130607
A0A0H2UHV9	A0A0H2UHV9_RAT	unreviewed	Coatomer subunit gamma	10	28.2157	28.2264	28.1698	28.3762	28.2012	28.4274	28.4291	28.1162	28.3749	28.272	28.3103	28.1555	28.1319	28.0601	28.2188	28.2751	28.1211	28.3485	28.1473	28.2357	28.2773	28.263	28.2836	28.1149	28.0732	28.2401	28.2683	28.35	28.3603	28.2434	28.0822	28.256	28.1083	28.2721	28.1014	28.3666	28.1886	28.3846	28.228	0.949428	0.114622	0.974022	0.456574	0.959174	0.260227
A0A0H2UHW7	A0A0H2UHW7_RAT	unreviewed	Limbic system-associated membrane protein	6	30.5542	30.5188	30.5667	30.8712	30.6054	30.8391	30.7584	30.7331	30.6699	30.6853	30.2068	30.4287	30.4821	30.5041	30.6879	30.3476	30.532	30.7674	30.6577	30.6753	30.2541	30.1699	30.3439	30.3211	30.6615	30.3953	30.4596	30.3762	30.6423	30.2683	30.622	30.6457	30.5699	30.8253	30.5764	30.5035	30.5602	30.5499	30.5613	0.88868	0.0189099	0.827994	0.00055788	0.945781	0.133866
A0A0H2UHW8	A0A0H2UHW8_RAT	unreviewed	Neuroligin-1	4	25.0427	25.1318	25.0986	25.1337	25.3008	25.2511	25.1774	24.859	25.4541	25.1623	25.1516	25.0583	25.0783	25.4035	25.0589	25.591	25.049	25.4357	25.2135	25.1708	24.9253	25.1848	25.0913	25.275	25.4014	25.4111	25.0013	24.8446	25.0391	25.1157	25.1639	25.2691	25.3007	25.1797	25.3565	24.692	25.2637	25.1176	25.4346	1.02701	0.68267	0.995485	0.905427	1.02934	0.675965
A0A0H2UHY8	A0A0H2UHY8_RAT	unreviewed	Aspartoacylase	7	27.729	27.9683	27.7875	27.4975	27.6337	27.3574	27.5759	27.2146	28.0736	28.2035	27.6591	27.6849	27.7782	27.9635	27.209	27.6672	27.4541	27.621	27.2623	27.7442	27.5223	27.8939	27.3471	27.4352	27.671	27.4222	27.5195	28.0974	27.5144	27.5791	28.28	27.5878	28.1967	27.5573	27.3169	27.3249	27.8928	27.4703	27.0763	0.918437	0.374319	0.928636	0.47402	0.967345	0.677409
A0A0H2UI17	A0A0H2UI17_RAT	unreviewed	Protein phosphatase 1H	5	29.8326	30.1799	30.2226	30.2521	29.8158	30.2313	29.7695	30.4783	29.729	30.2801	30.7043	29.8846	30.0481	29.9231	30.2308	29.7918	30.2695	29.7807	30.033	29.791	30.2963	29.8312	30.3374	30.1113	30.3418	29.8144	30.0795	30.1496	29.6702	30.0556	29.8854	30.3934	29.7838	30.206	29.908	30.4368	30.2393	29.6383	30.1018	0.996477	0.930659	0.971982	0.759825	0.992113	0.916474
A0A0H2UI35	A0A0H2UI35_RAT	unreviewed	Homer protein homolog 1	16	30.8239	30.945	30.8795	30.8822	30.9495	30.9698	31.1457	30.8117	31.0293	30.8928	30.7853	30.8652	30.8039	30.632	30.8333	30.8305	30.8022	31.1057	30.7461	31.127	30.7224	30.795	30.8542	30.7489	30.7879	30.8366	30.867	30.9279	31.0871	30.7285	30.7653	30.7051	30.6847	30.7977	30.8443	30.833	30.7809	31.0009	30.9694	0.941107	0.119689	0.943282	0.0944183	0.925082	0.02987
A0A0K0WYI6	A0A0K0WYI6_RAT	unreviewed	Anion exchange protein	3	27.154	27.1878	27.0291	27.3951	27.1775	27.3587	27.4426	26.7417	27.287	26.8148	27.5456	27.237	27.0721	26.9099	27.6078	27.0425	27.1686	27.804	27.1513	27.1385	27.4638	27.332	27.3797	26.8903	26.6456	27.038	27.3163	27.5577	27.1852	27.1523	26.9829	27.5319	26.9341	27.4243	27.0886	27.5895	27.2188	27.4832	27.2594	1.09807	0.277167	1.00937	0.949918	1.08779	0.288845
A0A0U1RRP1	A0A0U1RRP1_RAT	unreviewed	Synaptogyrin-1 (Fragment)	1	30.8701	30.6386	31.0473	31.2464	30.7713	31.1342	30.6631	30.8303	30.3279	30.8355	30.3956	30.8842	30.8708	30.5542	31.1274	30.2919	30.9131	30.1691	30.9104	30.5623	30.7455	30.7676	30.4827	30.819	31.4038	30.6663	31.0155	30.7928	30.6343	30.7668	30.6776	30.4087	30.6793	31.0196	30.4276	30.9002	30.9001	30.1166	30.7689	0.89809	0.210565	0.987164	0.871709	0.883978	0.172804
A0A0U1RRP3	A0A0U1RRP3_RAT	unreviewed	Protein Upf3b (UPF3 regulator of nonsense transcripts homolog B (Yeast) (Predicted))	2	21.6026	21.3424	21.4827	21.3149	21.352	21.4734	21.6404	21.7654	21.5187	21.768	23.2749	23.2195	22.6586	23.1842	23.2198	22.9768	22.8797	23.7423	22.3875	22.5441	23.4069	23.3953	22.7602	23.2825	21.6823	21.1023	22.6242	22.2485	22.7011	21.8758	22.1934	23.8742	22.7861	23.7648	23.6102	23.4088	22.5348	23.223	23.4246	2.94941	9.53494e-10	2.05069	0.0021234	3.39126	9.50691e-08
A0A0U1RRP4	A0A0U1RRP4_RAT	unreviewed	SH3 and multiple ankyrin repeat domains protein 3	8	28.6762	29.3838	28.7911	29.1268	28.4187	28.9018	28.5512	29.1326	28.5827	29.0377	29.0753	28.5963	28.9179	28.5816	28.9836	28.3906	28.9644	28.3815	28.9153	29.061	28.9394	28.3964	28.9596	28.4977	28.9033	28.5486	28.7665	28.7852	28.6823	28.5617	28.6907	29.0542	28.3083	28.8796	28.4615	28.8192	29.0295	28.5153	28.8067	0.95333	0.637306	0.869885	0.145482	0.906977	0.332883
A0A0U1RRP5	A0A0U1RRP5_RAT	unreviewed	SH3 and multiple ankyrin repeat domains protein 3 (Fragment)	24	30.3244	30.6727	30.4385	30.6469	30.2234	30.5114	30.2688	30.5906	30.2843	30.4778	30.545	30.3103	30.393	30.2854	30.5073	30.1742	30.4596	30.2758	30.505	30.4607	30.4001	30.1957	30.4347	30.1741	30.3614	30.3198	30.4183	30.4053	30.3055	30.2179	30.345	30.4988	30.0745	30.4966	30.1506	30.4025	30.5124	30.1934	30.4261	0.962259	0.413734	0.91102	0.0558303	0.933341	0.204923
A0A0U1RRQ0	A0A0U1RRQ0_RAT	unreviewed	Microtubule-associated protein (Fragment)	14	31.6193	31.4337	31.6995	31.5764	31.7539	31.5752	31.8167	31.3784	31.8049	31.575	31.3602	31.4843	31.3662	31.6225	31.403	31.6615	31.4919	32.0543	31.5987	31.851	31.3672	31.4857	31.3621	31.4594	31.2298	31.6532	31.4936	31.5722	31.8047	31.5532	31.5512	31.3672	31.5498	31.566	31.7009	31.3489	31.4877	31.9543	31.7417	0.969576	0.523109	0.927193	0.14058	0.977181	0.631016
A0A0U1RRQ2	A0A0U1RRQ2_RAT	unreviewed	Actin-related protein 2/3 complex subunit 5 (Fragment)	2	27.4502	27.0943	27.4741	26.9918	27.3746	26.984	27.3193	26.8385	27.2281	27.235	27.116	27.4368	27.0145	27.5667	26.8713	27.2561	27.13	27.4369	26.9106	27.4343	26.7907	27.5551	27.0425	27.4587	27.1144	27.3353	27.092	26.9644	27.4375	27.2139	27.5216	27.1072	27.305	26.8959	27.5458	26.992	26.9176	27.3132	27.4924	0.991352	0.849297	1.03257	0.635739	1.0281	0.76433
A0A0U1RRQ3	A0A0U1RRQ3_RAT	unreviewed	Protein Ubap2	3	25.037	25.1154	25.1224	25.2934	25.3842	25.2837	25.7257	25.4703	25.5542	25.4312	25.4341	25.2129	25.2854	24.9729	25.0516	25.7118	25.1225	25.9559	25.5742	25.6222	25.3639	25.0923	25.0712	25.0925	24.8288	25.1903	25.2955	25.4681	25.6058	25.599	25.1674	25.6475	25.1548	25.7991	25.611	25.7339	25.1093	26.0097	25.7787	1.04587	0.671735	0.942502	0.41288	1.17527	0.107002
A0A0U1RRR2	A0A0U1RRR2_RAT	unreviewed	SH3 and multiple ankyrin repeat domains protein 2 (Fragment)	7	27.5135	27.6325	27.6854	27.5308	27.5395	27.6231	27.7742	27.5359	27.5693	27.5816	27.4466	27.4479	27.3808	27.3099	27.5976	27.5983	27.6121	27.8177	27.7746	27.7856	27.4015	27.5167	27.3475	27.4333	27.6178	27.5287	27.5143	27.5553	27.7352	27.4974	27.5798	27.5894	27.3237	27.5897	27.4595	27.4828	27.7051	27.8116	27.7744	0.979686	0.549128	0.95286	0.123119	0.998242	0.890243
A0A0U1RRR4	A0A0U1RRR4_RAT	unreviewed	Neurexin-1-beta (Fragment)	1	25.6514	25.7754	25.7191	25.8316	26.0576	26.0367	26.3728	25.9462	26.0507	25.848	25.7984	25.8506	25.8481	25.8125	25.934	26.0585	25.8158	26.6072	26.1498	26.5831	25.8467	25.8227	26.0473	25.8799	25.6321	25.8897	25.9755	26.1076	26.3038	26.053	25.6453	25.8048	25.6918	26.0588	26.2849	26.1628	26.0065	26.4927	26.2605	1.08321	0.400187	1.02523	0.67981	1.09232	0.325249
A0A0U1RRR6	A0A0U1RRR6_RAT	unreviewed	Aminoacyl tRNA synthase complex-interacting multifunctional protein 2 (Fragment)	3	26.9119	27.2773	26.8323	27.2753	27.1192	27.4785	27.0158	27.107	27.3003	26.8731	27.1623	27.0597	27.1851	26.9533	27.3457	27.0306	27.1426	27.26	27.4004	26.9238	27.1255	27.0714	27.2849	27.1003	26.8548	26.8137	27.2521	27.3364	27.3308	27.2699	26.8169	27.1836	26.8089	27.1804	26.669	27.2664	27.2455	27.1509	26.919	1.01284	0.753907	1.01725	0.7799	0.938579	0.369595
A0A0U1RRU5	A0A0U1RRU5_RAT	unreviewed	Protein Tab1 (RCG59826)	2	23.4647	23.8132	23.3916	23.892	23.3995	23.9701	23.2858	23.8324	23.3266	24.2779	23.6094	23.4315	23.8183	23.1571	23.3915	23.3335	23.2617	22.9873	23.8662	22.9787	23.3349	23.2308	23.4337	23.0907	23.7427	23.084	23.9876	23.6724	23.8433	23.8283	23.6473	23.4839	23.3554	23.7072	22.8534	23.0093	23.6349	23.116	23.351	0.815325	0.0510598	0.920298	0.454975	0.79934	0.0475876
A0A0U1RRV6	A0A0U1RRV6_RAT	unreviewed	Synaptotagmin-17	6	26.4846	26.7489	26.5007	26.8651	26.5641	26.6974	26.4572	26.4349	26.5207	26.5448	26.5793	26.3604	26.4586	26.4043	26.6323	26.3421	26.6571	26.4125	26.5029	26.7013	26.576	26.2657	26.6714	26.4129	26.5618	26.2376	26.5043	26.589	26.74	26.4705	26.4296	26.6038	26.3218	26.7126	26.2922	26.5683	26.6002	26.3151	26.4972	0.951446	0.241295	0.942994	0.239492	0.933708	0.155969
A0A0U1RRW0	A0A0U1RRW0_RAT	unreviewed	Serine racemase (Fragment)	2	27.2776	27.1608	27.5567	27.506	27.8636	27.5616	27.8694	27.3315	27.8853	27.6048	27.185	27.2891	27.5837	27.8412	27.4279	27.9404	27.5051	28.1006	27.7399	27.9466	27.3803	27.4206	27.4186	27.665	27.454	27.7025	27.4936	27.2392	27.7397	27.792	27.3788	27.2313	27.6994	27.524	27.7214	27.3736	27.3014	27.7505	28.006	1.05521	0.579807	0.983287	0.89054	0.994841	0.948601
A0A0U1RRW2	A0A0U1RRW2_RAT	unreviewed	Protein Sept6	9	31.4599	32.0315	31.487	31.7045	31.2577	31.4684	31.4029	31.4357	31.1853	31.2515	31.3723	31.5251	31.7047	31.0593	31.4666	31.0304	31.4369	30.9796	31.3278	31.2174	31.2277	31.3388	31.6888	31.211	31.7668	31.1248	31.4196	31.4129	31.3229	31.3314	31.3984	31.7363	31.0993	31.5123	31.1625	31.4527	31.514	31.0836	31.3131	0.889967	0.128764	0.950523	0.536203	0.926405	0.343971
A0A0U1RRX0	A0A0U1RRX0_RAT	unreviewed	Neuroligin-2	10	28.8969	29.5087	28.9157	29.2557	28.8139	29.1955	28.9878	29.1145	28.9033	29.0252	29.3094	29.0153	29.1146	28.827	29.2576	28.6768	29.1743	28.785	29.0426	28.9678	29.0707	28.9152	29.3241	28.8215	29.224	28.8516	29.2062	28.9885	29.0438	28.9594	28.8365	29.2021	28.7417	29.08	28.8197	29.1489	29.0249	28.8096	29.0082	0.97121	0.659853	0.979931	0.787702	0.930347	0.278614
A0A0U1RRY0	A0A0U1RRY0_RAT	unreviewed	Protein Wasf3 (Fragment)	3	26.5301	26.5945	26.657	26.7145	26.6661	26.559	26.5552	26.4649	26.7831	26.365	26.492	26.5061	26.4344	26.5411	26.5992	26.6302	26.6571	26.9714	26.7679	26.8328	26.3031	26.4619	26.4155	26.3907	25.9727	26.5803	26.5659	26.42	26.3892	26.5609	26.5593	26.4749	26.5912	26.5267	26.4838	26.1462	26.5247	26.7314	26.8585	1.02121	0.744645	0.891086	0.0272266	0.973986	0.551554
A0A0U1RRY5	A0A0U1RRY5_RAT	unreviewed	60S ribosomal protein L3	2	26.7573	26.7628	26.6416	26.5097	26.4958	26.3335	26.1513	26.8234	26.5631	26.1049	26.8507	26.2984	26.5598	26.6718	26.8871	26.8286	26.3281	26.4164	26.5803	25.3123	26.5802	26.6337	26.7634	26.514	26.6698	26.4073	26.8645	26.0537	26.7069	26.2577	26.5608	27.0436	26.6379	25.9287	25.8797	26.2101	27.019	26.3543	25.8576	1.00033	0.84505	1.0195	0.821594	0.946677	0.462081
A0A0U1RRZ6	A0A0U1RRZ6_RAT	unreviewed	Leucine-rich repeat transmembrane neuronal protein 4 (Fragment)	2	26.2793	26.1564	26.4119	26.2198	26.4956	26.3448	26.6097	26.2061	26.6757	26.3147	26.3339	26.3086	26.4352	26.5841	26.2622	26.7527	26.3947	26.8273	26.2871	26.8389	25.824	26.37	26.3608	26.4344	26.2929	26.3552	26.1876	26.1149	26.9961	26.1235	26.4115	26.1537	26.499	25.6037	26.59	26.2539	26.3978	26.8197	26.105	1.06224	0.529392	1.00143	0.908495	0.97867	0.654221
A0A0U1RS08	A0A0U1RS08_RAT	unreviewed	SH3 and multiple ankyrin repeat domains protein 3 (Fragment)	3	27.4932	27.7702	27.6628	27.7527	27.5724	27.5461	27.6087	27.6946	27.6794	27.5665	27.5585	27.3891	27.5367	27.3744	27.6719	27.5121	27.5865	27.3327	27.2624	28.0343	27.8637	27.2816	27.4507	27.413	27.6627	27.4814	27.4581	27.3635	27.7413	27.1537	27.3496	27.4308	27.16	27.3754	27.3099	27.3566	27.4975	27.6336	27.1598	0.957182	0.33215	0.881324	0.00889951	0.831308	0.000169362
A0A0U1RS09	A0A0U1RS09_RAT	unreviewed	Microtubule-associated protein 2 (Fragment)	2	28.1826	27.7751	28.0648	27.4847	28.0708	27.0805	27.7106	27.9707	27.6075	28.0006	27.6876	28.2471	27.3218	27.8792	27.1599	28.0018	27.8509	27.6059	27.9354	27.6777	27.1491	28.1312	27.4318	27.9543	27.9391	27.7353	27.3275	28.0834	27.5541	27.3394	28.015	27.6756	27.9587	27.3552	27.3442	27.8689	28.3055	27.5765	27.8211	0.92901	0.469267	0.94935	0.635059	0.980625	0.865588
A0A0U1RS13	A0A0U1RS13_RAT	unreviewed	SH3 and multiple ankyrin repeat domains protein 3 (Fragment)	33	30.5586	30.7178	30.6629	30.7364	30.4583	30.6341	30.5571	30.6487	30.5223	30.6058	30.6321	30.4775	30.5313	30.4756	30.5926	30.4717	30.5871	30.5326	30.5867	30.6283	30.4681	30.4257	30.5216	30.3836	30.5124	30.5108	30.5454	30.501	30.5188	30.4056	30.5383	30.5537	30.332	30.5872	30.4248	30.4715	30.559	30.4375	30.5923	0.954419	0.0608342	0.913222	0.00160295	0.926199	0.0139437
A0A0U1RS17	A0A0U1RS17_RAT	unreviewed	SH3 and multiple ankyrin repeat domains protein 2 (Fragment)	15	28.7546	28.7179	28.9183	28.7241	28.8127	28.8489	28.9048	28.651	28.7475	28.6315	28.6414	28.7143	28.5356	28.6812	28.7764	28.7795	28.8532	29.0219	28.8795	28.9127	28.6164	28.75	28.5078	28.6965	28.8089	28.8349	28.7996	28.7351	28.7688	28.6355	28.7689	28.675	28.6588	28.828	28.7341	28.716	28.8388	28.8643	28.9235	0.998066	0.908281	0.969513	0.344177	1.00487	0.865003
A0A0U1RS21	A0A0U1RS21_RAT	unreviewed	Ras-related C3 botulinum toxin substrate 1 (Fragment)	2	29.7416	30.1683	29.8901	30.2621	30.0333	30.0545	30.4717	29.8322	30.2018	29.9449	29.9774	30.0249	30.0461	29.9244	29.9469	29.9543	29.9662	30.2599	29.9034	30.2033	30.0559	29.9147	30.1548	29.9966	29.6434	29.8966	30.1262	30.3246	30.328	30.4218	29.871	30.192	29.7931	30.0804	30.3152	30.0225	29.9703	30.2582	29.985	0.967698	0.637804	1.02327	0.787621	0.991816	0.95007
A0A0U1RS27	A0A0U1RS27_RAT	unreviewed	Microtubule-associated protein 2 (Fragment)	8	30.6641	30.3566	30.713	30.4856	30.845	30.33	30.7749	29.9637	30.6077	29.9365	30.3949	30.4846	30.5172	30.6938	30.4454	30.7663	30.4812	30.8737	30.1086	30.8922	30.3286	30.6579	30.3569	30.5789	30.6466	30.6863	30.3112	29.9952	30.661	30.1687	30.7301	30.4234	30.6884	30.3018	30.9082	30.2338	30.2288	30.5858	30.2796	1.04547	0.54068	0.980893	0.904153	1.00559	0.888266
A0A0U1RVI2	A0A0U1RVI2_RAT	unreviewed	Mitogen-activated protein kinase (EC 2.7.11.24)	13	29.5241	29.638	29.6041	29.6813	29.8301	29.9025	29.9296	29.634	29.7083	29.6931	29.6333	29.6549	29.4632	29.5487	29.6837	29.6782	29.6703	29.9935	29.6542	29.7505	29.6302	29.5849	29.5891	29.5824	29.4496	29.6757	29.8239	29.8348	29.8035	29.6508	29.4123	29.5908	29.528	29.7399	29.7268	29.7793	29.5939	29.8675	29.7042	0.969109	0.440374	0.966863	0.435619	0.963463	0.398527
A0A0U1ZF16	A0A0U1ZF16_RAT	unreviewed	E3 ubiquitin-protein ligase CBL (EC 6.3.2.-)	3	23.6881	23.1489	23.2728	23.0548	23.4846	22.8225	23.3043	22.939	23.2959	23.0946	23.1238	23.6622	22.6741	23.4233	22.8451	23.0884	22.8243	23.2231	23.3148	22.5586	22.7718	23.4996	23.0429	23.0857	23.0131	23.2225	22.916	23.291	22.9874	23.2149	23.3622	22.5845	23.4344	23.0997	23.1379	23.2422	22.9919	22.8658	22.4997	0.902861	0.232191	0.946506	0.51161	0.885318	0.180337
A0A140TA98	A0A140TA98_RAT	unreviewed	Metastasis-associated protein MTA1	3	24.3273	24.9569	24.7166	25.0069	24.134	24.8504	24.1259	24.5084	24.283	24.8503	25.1312	24.6573	25.1411	25.0173	25.2425	24.521	25.1973	24.5947	24.7547	24.8917	25.5114	25.1407	25.0826	24.8223	25.2922	24.2122	24.9593	24.5267	24.3062	24.5032	24.8213	25.4613	24.6125	25.1419	24.5323	24.7802	24.7772	24.2603	24.6905	1.30842	0.0124794	1.14419	0.285082	1.15931	0.201032
A0A140TAA1	A0A140TAA1_RAT	unreviewed	Immunoglobulin superfamily, member 8, isoform CRA_b (Protein Igsf8)	12	29.9747	29.8614	30.0539	29.8034	29.9847	29.6797	29.927	30.0742	30.082	30.0462	29.6565	30.1954	29.8105	29.8973	29.4167	29.7777	29.7823	29.6984	29.8239	29.8482	29.776	29.9543	29.6652	30.062	29.5711	29.6999	29.7379	30.2403	29.8119	29.9197	29.9719	29.9714	29.8381	29.7479	29.806	29.8625	29.9005	29.8802	29.6673	0.898967	0.0373418	0.940536	0.241978	0.932058	0.0849381
A0A140TAA3	A0A140TAA3_RAT	unreviewed	Ral GTPase-activating protein subunit alpha-1	8	27.5505	28.0698	27.5601	27.7731	27.3864	27.4977	27.2746	28.212	27.287	27.7329	28.7873	28.3459	28.7984	28.9681	28.6711	27.677	29.1047	28.3961	28.2928	28.3862	29.1294	28.3038	28.4644	28.4491	28.3441	27.6937	28.295	27.8557	28.2015	27.8475	28.4416	29.0394	28.2127	28.582	28.759	28.5736	28.5049	28.1981	28.6292	1.97802	1.39836e-05	1.43328	0.00144359	1.87065	2.84491e-06
A0A140TAB9	A0A140TAB9_RAT	unreviewed	Protein-L-isoaspartate O-methyltransferase (EC 2.1.1.77)	7	30.1709	30.4384	30.2123	30.3203	30.1957	30.3896	30.1935	30.3046	30.1227	30.2332	30.3419	30.193	30.2571	30.2057	30.3524	30.127	30.264	30.1471	30.2373	30.2883	30.2954	30.1546	30.3817	30.1677	30.3393	30.3516	30.2972	30.2592	30.1839	30.0751	30.3004	30.404	30.1372	30.2656	30.2526	30.4126	30.323	30.1916	30.3665	0.990764	0.760954	0.991452	0.794718	1.02537	0.424998
A0A140TAE2	A0A140TAE2_RAT	unreviewed	Protein LOC500956 (RCG31730, isoform CRA_a)	2	22.3603	22.3877	21.7482	22.2556	22.2441	22.929	22.4128	22.6513	22.2399	21.9018	22.5816	21.6405	22.6604	22.5941	22.5576	22.65	21.9265	22.3656	22.6217	22.293	22.5227	21.8953	22.8201	22.778	22.9555	22.2061	23.0513	23.1527	22.2084	22.7891	22.4954	22.9302	21.8364	22.9556	22.3592	22.5737	22.4687	22.4996	22.6413	1.06015	0.552553	1.28143	0.0746961	1.15868	0.176377
A0A140TAF0	A0A140TAF0_RAT	unreviewed	RCG62531, isoform CRA_g (Tropomyosin alpha-3 chain)	16	30.6655	30.4553	30.7242	30.4678	30.8775	30.5605	30.958	30.4487	31.095	31.069	30.6776	30.7704	30.7387	31.164	30.4934	30.9684	30.7305	31.1971	30.7264	30.8552	30.668	30.7732	30.7237	31.0122	30.6209	30.8568	30.6709	30.4394	31.0718	30.9671	30.8924	30.4786	31.0897	30.6575	31.0848	30.6473	30.7378	30.99	30.8949	1.05684	0.415013	1.03762	0.575758	1.06562	0.375979
A0A140TAF5	A0A140TAF5_RAT	unreviewed	Chloride channel CLIC-like 1, isoform CRA_c (Chloride channel CLIC-like protein 1)	3	24.2719	24.2803	24.8452	24.6772	24.5568	24.6709	24.6574	24.8464	24.9683	24.5989	24.6207	24.6319	24.7176	24.5653	24.3382	24.573	24.8025	25.2816	24.8262	25.0077	24.7108	24.6062	24.8115	24.5288	24.1687	24.6018	24.6777	24.6428	25.0937	24.3751	24.6549	24.6053	24.5967	24.9768	24.6975	24.9746	24.684	24.9667	24.9975	1.0728	0.366849	0.985841	0.822062	1.11065	0.114254
A0A140TAI1	A0A140TAI1_RAT	unreviewed	Ubiquilin 1, isoform CRA_a (Ubiquilin-1)	10	29.6488	29.8683	29.5522	29.7615	29.468	29.6794	29.4626	29.5511	29.5801	29.524	29.6472	29.6327	29.7671	29.5579	29.6846	29.3951	29.6273	29.4532	29.5407	29.5435	29.7811	29.6297	29.8547	29.6344	29.7352	29.3957	29.625	29.5918	29.4699	29.7278	29.6294	29.8408	29.5361	29.7766	29.495	29.5913	29.5071	29.5481	29.5135	0.99466	0.901811	1.01411	0.752451	0.995922	0.927934
A0A140TAI3	A0A140TAI3_RAT	unreviewed	Heterogeneous nuclear ribonucleoprotein C (Heterogeneous nuclear ribonucleoprotein C, isoform CRA_b)	5	29.0464	28.97	28.9789	29.0891	28.8241	29.0491	28.8653	29.0815	28.9474	29.0139	29.1218	29.0501	29.0289	28.9332	29.0212	28.9466	28.9631	28.9846	29.0143	28.9806	29.2184	29.052	28.9758	29.0086	29.0377	28.8969	28.9496	28.9592	28.9906	29.0118	29.0218	28.9959	28.947	29.1498	29.0728	28.9835	28.9368	29.0158	29.0072	1.02607	0.332912	0.999044	0.991958	1.01877	0.44857
A0A140TAI8	A0A140TAI8_RAT	unreviewed	Adenosylhomocysteinase 2	14	31.4568	31.4436	31.615	31.4378	31.6139	31.4518	31.8404	31.4202	31.656	31.4626	31.3293	31.5889	31.4396	31.4549	31.4432	31.6808	31.4065	31.777	31.4228	31.7119	31.2765	31.513	31.3624	31.536	31.4337	31.5948	31.4639	31.5102	31.8357	31.4772	31.4483	31.3592	31.5388	31.3923	31.6694	31.4746	31.5218	31.7563	31.5997	0.976328	0.582457	0.989685	0.8173	0.991882	0.86121
A0A140TAJ5	A0A140TAJ5_RAT	unreviewed	Phosphatidylinositol 4-kinase alpha	37	29.8983	29.9776	29.8149	30.0121	30.0295	30.0179	30.2339	29.7553	30.0161	29.975	30.0434	29.8821	29.9129	29.9354	30.0615	30.0648	29.9725	30.3681	29.876	30.0957	30.0157	29.9617	30.0381	30.0067	29.9593	30.0182	30.0758	30.049	30.2202	29.9581	29.8593	30.0581	29.8907	30.0006	30.0911	30.0778	29.9656	30.1105	30.0334	1.03428	0.42875	1.0393	0.263772	1.02361	0.490585
A0A140UHW6	A0A140UHW6_RAT	unreviewed	Protein Trmt1	3	25.1044	25.4658	24.8633	25.2723	25.0693	25.2546	25.2577	25.3257	25.7747	24.8032	25.5035	25.2515	25.1823	25.2341	25.2962	25.3836	25.3136	25.4537	25.2381	25.4606	25.3042	25.2343	25.4163	25.1959	24.9813	25.4298	25.2499	25.1692	25.3167	24.7667	25.3133	25.3997	25.2324	25.4387	25.0735	25.4678	25.1818	25.4033	24.8842	1.06303	0.24401	0.975351	0.841089	1.02287	0.681932
A0A140UHX0	A0A140UHX0_RAT	unreviewed	Protein kinase C delta type (EC 2.7.11.13) (nPKC-delta)	11	27.704	28.2272	27.851	27.8824	27.9458	28.0479	28.1829	28.3574	28.3877	27.8453	27.9926	28.3286	27.8632	27.5245	27.9999	27.9017	27.9161	27.6286	27.4775	27.6426	28.0691	27.8574	27.9358	27.8093	28.059	27.6384	27.9054	28.0637	27.7367	27.6955	27.4466	27.8805	27.6314	27.5987	27.5078	28.0018	27.6479	27.9758	27.4481	0.876616	0.0889216	0.871892	0.0571962	0.777233	0.00298412
A0A140UHX6	A0A140UHX6_RAT	unreviewed	Protein Sptb	42	29.7031	29.7123	29.7381	29.9181	29.8441	29.8465	29.8138	29.6033	29.7958	29.7715	29.6981	29.8507	29.8365	29.9078	29.8641	29.9996	29.9142	30.0911	29.8643	29.9065	29.905	29.9046	30.0109	29.9631	29.8279	29.8102	29.935	29.8837	30.159	29.7535	29.866	30.0364	29.7713	30.0615	29.9994	30.0053	30.01	30.1662	30.1212	1.08692	0.00899507	1.10489	0.00947044	1.17402	0.000195007
A0A140UHY3	A0A140UHY3_RAT	unreviewed	Protein Ewsr1	5	26.8	26.7199	27.0169	26.7721	27.0349	26.7803	27.1745	26.6457	27.0063	26.3802	26.7414	26.776	26.6569	26.8991	26.6093	27.0249	26.6781	26.9553	26.603	26.938	26.4985	26.8413	26.5662	26.8833	26.6622	26.9838	26.6664	26.7053	26.7669	26.512	27	26.6017	27.0176	26.4351	26.9865	26.5148	26.5659	26.7109	26.4453	0.947178	0.429626	0.926373	0.281807	0.911611	0.229304
A0A142BM04	A0A142BM04_RAT	unreviewed	Anti-F4/80 kappa light chain variable region (Fragment)	2	24.7196	25.1178	24.9289	24.8761	24.7436	24.8939	25.2641	24.7062	25.2559	25.171	26.6708	24.8395	25.0746	25.6595	25.1885	25.3912	25.5634	26.0293	25.0502	25.4607	25.8774	25.2612	25.3767	25.2684	25.3585	24.7879	25.33	25.325	25.4178	24.9946	25.2348	25.5103	26.0978	25.5455	25.5474	24.9586	25.2657	26.0425	25.1483	1.55761	0.0054452	1.20193	0.0142729	1.46233	0.00207275
A0A146J2K6	A0A146J2K6_RAT	unreviewed	Lasp-2 (RCG55853, isoform CRA_b)	8	29.2941	29.4045	29.3398	29.581	29.6234	29.4995	29.417	29.4458	29.6	29.1001	29.36	29.175	29.22	29.2473	29.3767	29.5366	29.0676	29.3361	29.5412	28.9513	29.069	29.1136	29.4393	29.4166	29.2838	29.3857	29.5	29.1231	29.3856	29.2656	29.3103	29.402	29.3302	29.1122	29.1088	29.2343	29.4568	29.6048	29.3967	0.891923	0.0416775	0.927289	0.138683	0.931827	0.184084
A0A159KIH4	A0A159KIH4_RAT	unreviewed	Amino acid transporter	17	34.9094	35.0132	35.0286	35.2132	35.1954	35.3948	35.3979	35.1563	35.3962	35.0888	34.9732	35.1718	35.1789	35.0689	35.2693	35.2502	35.1936	35.6477	35.258	35.3313	35.1535	34.967	35.2817	35.0727	35.0659	35.2359	35.436	35.2848	35.521	35.1437	35.05	35.1216	34.9183	35.3651	35.2812	35.3529	35.2186	35.4199	35.2652	1.03361	0.535945	1.0313	0.597692	1.02854	0.596261
A0JN07	A0JN07_RAT	unreviewed	Uncharacterized protein (Fragment)	2	26.4262	26.3762	26.6112	26.5472	26.6575	26.464	26.7996	26.1774	26.7333	26.0538	26.2826	26.5423	26.2603	26.3829	26.2915	26.6	26.3048	26.8096	26.1462	26.7136	26.2723	26.5103	26.4211	26.4955	26.1136	26.408	26.4488	26.1844	26.8074	26.1551	26.2405	26.3046	26.2617	26.25	26.5409	26.2235	26.3192	26.9042	26.2365	0.953856	0.511138	0.937505	0.398216	0.920049	0.274289
A0JN17	A0JN17_RAT	unreviewed	V-Ki-ras2 Kirsten rat sarcoma viral oncogene homolog	7	30.2405	30.5436	30.3276	30.412	30.2332	30.3585	30.2129	30.3699	30.3422	30.3306	30.1262	30.2924	30.4399	29.9183	30.2895	30.0107	30.2171	29.9131	30.231	30.3451	30.1573	30.147	30.4005	30.083	30.3016	30.153	30.3155	30.2076	30.1985	30.2223	30.1459	30.3314	30.0642	30.2985	30.0243	30.2022	30.2075	30.2297	30.1419	0.898447	0.0176375	0.925513	0.0237377	0.898668	0.00345642
A0JN25	A0JN25_RAT	unreviewed	Microtubule-associated protein	13	32.6678	32.5931	32.8251	32.7293	32.8621	32.7464	32.8844	32.6644	33.0358	32.4596	32.6876	32.7133	32.6818	32.8157	32.6103	32.887	32.7187	33.1793	32.6656	33.1069	32.5722	32.6455	32.4999	32.6229	32.4539	32.7795	32.6787	32.5691	32.8782	32.5649	32.7203	32.6185	32.7536	32.6944	32.9355	32.6484	32.5871	32.9774	32.7491	1.03024	0.634305	0.922037	0.116094	0.995303	0.953617
A0JN29	A0JN29_RAT	unreviewed	Limb and neural patterns (Limb and neural patterns (Predicted), isoform CRA_a)	4	26.4538	26.4345	26.4958	25.916	26.8142	26.3549	26.8671	26.0468	26.9954	25.9364	26.5817	26.7112	26.1994	26.7921	26.4637	26.6167	25.9332	26.7945	25.9752	26.6594	26.2484	26.6371	26.301	26.8064	26.3321	26.8449	26.3359	26.0817	26.3336	26.3966	27.0097	26.1832	26.6578	26.073	26.8676	26.0028	26.0916	26.7997	26.3786	1.00354	0.892801	0.99685	0.893061	1.01469	0.911093
A0JN30	A0JN30_RAT	unreviewed	Canopy 2 homolog (Zebrafish) (Protein Cnpy2) (RCG42492)	3	27.889	27.9974	27.834	27.8106	27.7168	27.7661	27.7093	27.8023	27.9648	27.8396	28.2065	27.8947	28.1174	27.8551	27.9096	27.8399	27.8653	27.8706	27.6338	27.8598	28.0954	28.0375	27.8922	27.7456	28.0021	27.7906	27.8101	27.6476	27.8695	27.8473	28.0816	28.1013	27.9055	27.9796	27.8216	27.8926	27.6867	27.8245	27.9139	1.0679	0.13987	1.01244	0.749225	1.05796	0.148118
A0JPJ7	OLA1_RAT	reviewed	Obg-like ATPase 1	11	29.719	29.6473	29.6532	29.8146	29.82	29.8789	29.9158	29.6509	29.764	29.652	29.5611	29.6965	29.7642	29.6356	29.7486	29.703	29.5279	29.8038	29.6546	29.7975	29.6943	29.7061	29.6356	29.6695	29.6502	29.6476	29.8231	29.7316	29.7947	29.6747	29.5657	29.746	29.5629	29.8769	29.635	29.7424	29.6408	29.8266	29.7291	0.957548	0.156058	0.966104	0.249104	0.967096	0.330086
A0JPK2	A0JPK2_RAT	unreviewed	Proteasome subunit alpha type (EC 3.4.25.1)	4	29.0311	29.1311	28.9474	29.1519	28.8312	29.072	28.8555	28.9851	28.8405	28.9347	28.9995	29.0107	29.2751	28.8175	29.1471	28.8061	29.1214	28.5935	28.8968	28.959	29.0795	29.0715	29.2453	28.895	29.3163	28.854	29.0514	28.8674	28.8052	28.8819	28.9835	29.2336	28.8927	29.1164	28.8739	29.0807	28.949	28.7916	28.9035	1.00143	0.946264	1.01889	0.771363	1.00293	0.966706
A0JPM9	EIF3J_RAT	reviewed	Eukaryotic translation initiation factor 3 subunit J (eIF3j) (Eukaryotic translation initiation factor 3 subunit 1) (eIF-3-alpha) (eIF3 p35)	5	26.985	26.7832	26.9325	26.6465	26.8428	26.7295	26.6984	26.7955	26.9912	26.7309	26.7752	26.7752	26.935	26.9617	26.6915	26.8842	26.7549	27.0414	26.6239	27.018	26.7593	27.1347	26.6812	26.8854	26.949	26.8639	26.364	26.6892	26.8518	26.6534	26.9686	26.7114	26.9055	26.5685	27.031	26.7001	26.759	26.6544	26.7106	1.01817	0.66936	0.987736	0.733622	0.978112	0.590317
A0JPN7	A0JPN7_RAT	unreviewed	Cleavage stimulation factor, 3' pre-RNA, subunit 3	2	27.7033	28.0284	27.746	28.0601	27.8979	27.9886	28.0555	27.6921	27.9861	27.4283	28.1164	27.8674	27.8441	27.6401	28.1092	27.8038	27.8792	28.5141	27.9689	27.9637	27.8765	27.8107	27.9941	27.7174	27.1412	27.0727	28.1098	28.1115	28.2622	27.8608	27.8014	28.1958	27.6859	28.3385	27.6892	28.0964	27.9845	28.0929	27.9121	1.0775	0.292231	0.976303	0.637508	1.08786	0.250085
A0JPP1	NC2A_RAT	reviewed	Dr1-associated corepressor (Dr1-associated protein 1) (Negative cofactor 2-alpha) (NC2-alpha)	2	22.8586	22.8744	23.5752	23.2649	23.3719	22.8042	23.7828	23.1896	23.3982	22.3011	23.0929	23.1274	23.3662	23.6976	23.5098	23.9398	23.5339	23.7391	22.7985	23.8328	23.4535	23.1794	23.1568	23.7392	23.6505	23.4149	23.0028	23.1471	23.3967	23.0578	23.0741	23.1051	23.6761	23.4077	23.8749	23.5675	23.3071	23.6814	23.2904	1.23164	0.0761512	1.09265	0.343469	1.20364	0.0940702
A0JPQ9	CHID1_RAT	reviewed	Chitinase domain-containing protein 1	5	26.6449	27.0803	26.811	27.1047	26.8791	27.0359	26.8539	26.7464	26.5355	26.7071	26.9918	26.7165	26.8166	26.613	27.0496	26.5959	26.813	26.5305	27.0441	27.0652	26.8767	26.7665	26.9485	26.802	26.9661	26.6029	26.7978	26.8696	26.747	26.7681	26.6992	26.9461	26.5375	26.9345	26.686	26.9331	26.9822	26.8266	26.9054	0.992569	0.893823	0.972777	0.662017	0.988756	0.881914
A0MV40	A0MV40_RAT	unreviewed	Proline rich membrane protein (Protein Shisa4) (Shisa homolog 4 (Xenopus laevis)) (Transmembrane protein 58 (Predicted))	2	25.7704	26.8991	25.8315	26.1829	25.5851	25.775	25.9235	26.0312	25.6227	26.2406	26.4871	25.8477	26.4013	25.4675	26.1012	25.3123	26.1331	25.1588	25.9178	25.901	26.2553	25.977	26.3291	25.6194	26.6498	25.7796	25.9646	25.9206	25.8981	25.8441	25.7918	26.3912	25.6748	25.9848	25.5981	25.9929	26.1615	25.656	26.0632	0.950138	0.668402	0.99399	0.94265	0.937784	0.690579
A0MZ67	SHOT1_RAT	reviewed	Shootin-1 (Shootin1)	2	23.8805	23.0043	23.6217	23.7566	23.5987	23.5639	23.2541	23.5802	24.0077	23.271	23.4044	23.6472	23.1661	23.9438	23.9504	23.6725	24.0781	23.786	23.4631	23.4656	23.9364	24.3274	23.6819	24.2079	23.5588	24.2463	24.0938	23.1823	23.4652	23.4367	23.8295	23.9839	24.0045	24.3491	24.0827	23.9415	22.9627	23.1691	23.7688	1.09129	0.32772	1.20777	0.160076	1.19868	0.193714
A1A5N2	A1A5N2_RAT	unreviewed	Psmd1 protein (Fragment)	18	29.4929	29.4356	29.3384	29.4443	29.4978	29.5459	29.5127	29.4084	29.5043	29.4326	29.511	29.501	29.5177	29.395	29.5147	29.4827	29.3801	29.5456	29.509	29.4989	29.4394	29.5852	29.5477	29.5339	29.4712	29.4293	29.4731	29.5233	29.5504	29.5681	29.3148	29.5061	29.3658	29.5955	29.4571	29.5031	29.4075	29.6163	29.5666	1.01382	0.431349	1.04147	0.0374256	1.01557	0.609361
A1A5N6	A1A5N6_RAT	unreviewed	Hyaluronan and proteoglycan link protein 1	7	29.6433	29.5846	29.4961	29.9302	29.9556	29.9029	30.1864	29.5768	29.9579	29.8893	29.4414	29.6359	29.6578	29.7261	29.8249	29.789	29.6635	30.5165	29.8835	30.1187	29.6469	29.4354	29.7743	29.5996	29.5102	29.7611	30.0311	29.9434	30.3816	29.8008	29.7006	29.8474	29.3557	29.9533	30.0826	29.7941	29.909	30.3663	30.074	1.00749	0.980342	1.00234	0.945745	1.06756	0.46882
A1A5P0	BORG5_RAT	reviewed	Cdc42 effector protein 1 (Binder of Rho GTPases 5)	1	23.6864	23.3466	23.9522	23.4686	23.651	23.5583	23.3505	23.9119	23.4692	23.5955	23.5414	23.4886	23.3354	23.4931	23.3559	23.1761	23.705	22.5813	23.8113	23.3004	24.0275	23.4539	22.9547	23.5066	23.9305	23.248	23.5189	23.8669	23.0036	23.8892	23.6199	23.4218	23.4478	23.8783	23.5138	23.5672	23.57	23.0307	23.579	0.91183	0.246242	0.941855	0.414238	0.943568	0.405452
A1A5P9	MAGE1_RAT	reviewed	Melanoma-associated antigen E1 (Alpha-dystrobrevin-associated MAGE Protein) (DAMAGE) (MAGE-E1 antigen)	2	24.6603	25.0216	24.9657	25.023	24.4911	25.0878	24.2577	24.7197	24.23	24.6234	25.154	24.3947	24.9869	24.6886	25.1818	24.2199	25.0681	23.9121	24.8032	24.5302	24.9678	24.8743	25.1293	24.6445	25.5984	24.0778	25.0333	24.9581	24.6769	24.3799	24.9638	25.3377	24.7445	25.111	24.5266	24.9653	25.0443	24.2525	24.9906	1.02173	0.947352	1.10273	0.533426	1.12871	0.254662
A1A5R1	RFOX2_RAT	reviewed	RNA binding protein fox-1 homolog 2 (Fox-1 homolog B) (RNA-binding motif protein 9) (RNA-binding protein 9)	2	24.7023	24.5484	24.9307	24.8088	24.925	24.5762	24.8269	24.6976	24.638	24.1756	24.8111	24.8249	24.5286	24.5416	24.6563	24.6298	24.7354	24.9813	24.71	24.9673	24.5068	24.6254	24.6504	24.5778	24.0638	24.7665	24.7187	24.7142	25.1	24.5944	24.8537	24.772	24.7039	24.8233	24.947	24.5876	24.4059	25.0322	24.8816	1.0201	0.688703	0.979062	0.745098	1.06576	0.331723
A1A5R4	A1A5R4_RAT	unreviewed	Acyl-CoA thioesterase 5 (Protein Acot5)	1	24.4754	24.5203	24.3716	24.4337	24.764	24.9522	24.847	24.7972	24.9229	24.6102	24.9241	24.986	24.8787	24.6999	24.8168	24.8259	24.7287	25.499	24.9108	25.217	24.9612	24.8073	24.8545	24.7664	24.0754	24.7277	24.9023	24.822	25.3508	25.0754	24.9879	24.9515	24.5938	25.3398	25.254	25.2027	24.8596	25.1189	24.8531	1.21756	0.00932382	1.12511	0.256957	1.27548	0.00346767
A1E251	A1E251_RAT	unreviewed	Glial fibrillary acidic protein beta (Fragment)	19	33.6559	33.1183	33.2259	33.4529	33.5551	33.2667	33.223	33.3945	33.5067	33.3584	33.3705	33.7269	33.7247	33.9809	33.389	33.637	33.6551	33.6836	33.7275	33.5395	33.617	33.5294	33.6541	33.8578	33.6102	33.6254	33.4449	33.6459	33.6534	33.6608	34.007	33.4158	33.7354	33.6163	33.9404	33.4552	33.5877	33.6691	33.8408	1.20197	0.00197895	1.18957	0.00132216	1.25233	0.00163653
A1E252	A1E252_RAT	unreviewed	Glial fibrillary acidic protein epsilon (Fragment)	8	32.924	32.913	32.4771	33.1391	32.8141	32.8398	32.4133	32.7931	32.6993	32.8029	32.6615	32.7772	33.022	32.7599	32.6331	32.4084	32.6666	32.3482	33.0578	32.6219	32.7216	32.6496	33.1933	32.6307	32.8906	32.6129	32.6719	33.2174	32.4828	33.1095	33.0685	32.589	32.7407	32.7953	32.7178	32.5867	32.7527	32.1265	32.7749	0.944301	0.382489	1.04102	0.68236	0.937392	0.370092
A1E5S7	A1E5S7_RAT	unreviewed	Nel-like 2 splice variant (Protein kinase C-binding protein NELL2)	2	25.4416	25.063	25.4262	25.1572	25.6993	25.5197	25.4556	24.9139	25.6937	25.6412	25.0925	25.607	25.5096	25.2147	24.7717	26.2829	25.9345	25.6941	25.4435	26.261	25.268	24.7881	24.9527	25.6183	25.7694	25.3425	25.525	25.2145	25.4692	26.2847	25.0509	24.9583	25.4475	25.3176	25.6012	25.0988	24.6625	25.4461	25.1524	1.14913	0.38558	1.05718	0.816651	0.867584	0.124841
A1L108	ARP5L_RAT	reviewed	Actin-related protein 2/3 complex subunit 5-like protein (Arp2/3 complex 16 kDa subunit 2) (ARC16-2)	5	29.2665	29.0289	29.2332	29.0501	29.3238	29.0743	29.2111	28.9343	29.0488	29.2337	28.8149	29.4213	29.2554	29.2228	29.128	29.274	28.9388	29.0048	29.2218	29.054	28.9995	29.3776	29.1531	29.3686	29.4411	29.2575	29.1008	28.9101	29.0238	29.116	29.176	29.1543	29.2215	28.9781	29.3224	29.0931	29.1811	28.8226	29.2755	0.990066	0.781737	1.04139	0.457274	0.998346	0.94664
A1L117	A1L117_RAT	unreviewed	Rap2ip protein (Fragment)	4	25.8989	26.1063	26.1058	26.07	25.7993	26.2126	25.7071	26.1149	25.8152	26.0496	26.2082	25.727	25.9731	25.8296	26.0641	25.8396	26.1408	25.7294	25.9831	25.9455	26.0151	25.7932	25.9772	25.9853	26.3441	25.7733	26.0903	26.0892	25.4799	26.1263	25.8212	26.1894	25.8484	25.9867	25.8272	25.9499	25.8202	25.3897	25.7969	0.973694	0.604647	0.9891	0.793163	0.910326	0.127861
A1L134	AUP1_RAT	reviewed	Ancient ubiquitous protein 1	2	23.3764	23.8281	23.2256	23.5845	22.7078	23.897	22.8167	23.4065	23.2576	23.4108	23.6563	23.2975	23.6966	22.9316	23.6268	22.6547	23.4173	22.2482	23.3102	23.364	23.7454	23.3047	23.6075	22.7626	23.7335	23.0723	23.1724	23.4143	23.2393	23.5132	23.0225	23.7075	23.0819	23.3623	22.7792	23.1676	23.3077	22.4074	23.0017	0.956859	0.665764	0.962088	0.813786	0.834332	0.152965
A1L1I3	NUMBL_RAT	reviewed	Numb-like protein	5	27.5347	27.2493	27.337	27.2153	27.528	27.2495	27.5635	27.0582	27.5657	27.17	27.2846	27.3865	27.3673	27.3746	27.2485	27.5043	27.2619	27.5515	27.1813	27.5662	27.1745	27.3396	27.0246	27.5756	27.4275	27.4532	27.2932	27.1103	27.4181	27.1626	27.3403	27.1771	27.3408	27.2493	27.4231	27.2421	27.1663	27.4841	27.2339	1.00197	0.917338	0.97507	0.6796	0.959907	0.4766
A1L1I6	A1L1I6_RAT	unreviewed	Reticulon	3	31.3654	31.2608	31.4299	31.5457	31.4891	31.5208	31.4846	31.2603	31.5228	31.1877	31.2037	31.5608	31.3082	31.383	31.4456	31.3097	31.366	31.3987	31.1569	31.4917	31.3447	31.5866	31.2319	31.5958	31.4791	31.3971	31.4452	31.2376	31.544	31.1642	31.3627	31.2609	31.3807	31.5043	31.4771	31.348	31.1901	31.5359	31.1409	0.968124	0.40549	1.00363	0.972559	0.965647	0.417288
A1L1J8	A1L1J8_RAT	unreviewed	Protein Rab5b (RAB5B, member RAS oncogene family) (RAB5B, member RAS oncogene family (Predicted), isoform CRA_c)	5	30.0513	29.9323	29.9873	30.0284	30.1566	30.1531	30.1857	29.9579	30.1339	29.8807	30.0628	30.1928	30.0393	30.0806	30.1251	30.14	29.9928	30.3086	29.9723	30.0092	29.9407	30.247	30.0187	30.1439	29.8816	30.0331	30.1366	30.1107	30.1387	29.9694	29.9367	30.108	29.9644	30.2812	30.1193	30.1798	29.9721	30.2167	30.0453	1.02245	0.505262	1.02028	0.570405	1.03223	0.403051
A1L1K3	APC5_RAT	reviewed	Anaphase-promoting complex subunit 5 (APC5) (Cyclosome subunit 5)	1	22.745	22.6412	23.0841	22.6888	22.9986	22.9509	23.2128	23.0708	23.206	23.0301	22.2438	23.1056	22.8641	23.4842	22.7414	23.2123	23.4695	23.5547	23.1532	22.8319	22.7134	22.6904	22.5438	23.0409	23.2351	23.5136	23.0309	23.1941	22.4285	22.8697	22.8874	22.4343	22.7835	22.5977	23.6162	23.2234	23.4593	22.8009	23.4082	1.07676	0.619301	1.00809	0.920756	1.07249	0.687108
A1L1K4	C42S2_RAT	reviewed	CDC42 small effector protein 2	2	25.2852	25.1487	25.4472	25.228	25.4729	25.8296	25.173	25.5345	25.299	25.2735	25.1936	25.3693	25.2982	25.4637	25.6181	25.4866	25.7731	24.9989	25.351	25.1393	25.7754	25.4666	25.1156	25.549	25.3723	25.439	25.6192	25.4975	25.0471	25.2897	25.3729	25.2156	25.492	25.5738	25.3416	25.5658	25.4015	24.8054	25.4408	1.03003	0.717653	1.00376	0.930438	0.992567	0.902702
A1L1K8	A1L1K8_RAT	unreviewed	Hyaluronan binding protein 4 (Hyaluronic acid binding protein 4 (Predicted)) (Protein Habp4)	6	27.081	26.9674	26.7671	27.0474	26.8341	27.1831	26.9495	26.8602	27.1467	26.2174	27.2887	26.7302	26.5635	26.7649	26.9465	26.793	26.6747	26.8549	26.8193	26.8042	26.7873	26.6645	26.9179	26.834	26.2126	26.7112	26.9987	26.5126	26.8517	26.7185	26.9038	26.9176	26.5522	26.557	26.5721	26.7146	26.6341	26.9889	26.3918	0.93607	0.414898	0.872236	0.12555	0.857405	0.0758861
A1L1L6	A1L1L6_RAT	unreviewed	Mitochondrial Rho GTPase (EC 3.6.5.-)	8	28.2811	28.5681	28.422	28.3815	28.2222	28.3666	28.3028	28.5232	28.2815	28.3402	28.3688	28.4708	28.5139	28.4845	28.4966	28.1254	28.5797	28.3151	28.2841	28.3291	28.4684	28.4738	28.5694	28.3623	28.6452	28.2122	28.3911	28.3999	28.2946	28.3404	28.3372	28.5548	28.2546	28.4024	28.3981	28.5058	28.4693	28.1264	28.372	1.02519	0.52627	1.03008	0.475494	1.0087	0.842778
A1L1L9	A1L1L9_RAT	unreviewed	RGD1563224 protein	4	28.8279	28.9996	28.8046	28.608	28.5882	28.4383	28.7466	28.5602	28.5086	28.7784	28.7563	28.719	28.8398	28.5766	28.7264	28.5328	28.6624	28.5373	28.6138	28.5566	28.352	28.7025	28.7707	28.7111	29.1513	28.5626	28.5503	28.3692	28.9821	28.5219	28.5735	28.5034	28.4673	28.3829	28.4655	28.6119	28.7653	28.3764	28.5236	0.955956	0.374288	1.01792	0.866408	0.887612	0.027307
A1L1M0	A1L1M0_RAT	unreviewed	Protein kinase, cAMP-dependent, catalytic, alpha (cAMP-dependent protein kinase catalytic subunit alpha)	16	30.9245	31.0116	30.9538	30.9663	31.1309	31.0298	31.1882	30.8954	31.2571	30.9442	31.0546	31.0514	30.9181	30.9749	30.8627	30.997	30.9499	31.3664	30.8039	31.0512	30.9753	31.0098	30.9901	30.9785	30.6236	30.9238	31.0406	31.0343	31.1084	31.0552	30.8651	30.8732	30.8902	30.9548	30.9778	30.9026	30.8085	31.0964	30.7557	0.981121	0.61929	0.962392	0.363135	0.914383	0.0238056
A1Z0K8	A1Z0K8_RAT	unreviewed	Beta-actin (Fragment)	19	37.4951	37.7384	37.4464	37.5906	37.4516	37.5597	37.4011	37.4679	37.4278	37.5283	37.4629	37.548	37.6768	37.3497	37.5626	37.3705	37.4052	37.2952	37.3817	37.5027	37.4553	37.5519	37.6903	37.409	37.6773	37.3995	37.4637	37.4504	37.5102	37.398	37.4057	37.6775	37.35	37.5685	37.4088	37.4571	37.4012	37.4258	37.4608	0.962987	0.247648	0.99705	0.918014	0.966651	0.302688
A2RRU1	GYS1_RAT	reviewed	Glycogen [starch] synthase, muscle (EC 2.4.1.11)	6	26.2733	26.4445	26.1597	26.2576	26.1378	26.5272	26.1749	26.3686	26.1212	26.1598	26.5518	26.3987	26.4961	26.361	26.4285	26.0335	26.6365	26.2113	26.3875	26.2795	26.4059	26.2608	26.7268	26.2883	26.5996	26.0981	26.3886	26.4821	26.4181	26.2529	26.2603	26.7009	26.038	26.4121	26.2875	26.496	26.5759	26.2945	26.2764	1.08711	0.0941702	1.09686	0.114154	1.08266	0.181756
A2RRU4	SCAP_RAT	reviewed	Sterol regulatory element-binding protein cleavage-activating protein (SCAP) (SREBP cleavage-activating protein)	2	23.9898	24.5043	23.8642	24.3746	24.0852	24.0691	24.1712	24.0359	23.7215	23.9106	24.0879	23.648	23.8574	23.037	23.8708	23.6393	23.8406	23.7533	23.8849	23.8274	23.8596	23.5326	24.0103	23.3321	23.3272	23.8145	24.0723	24.304	23.8905	24.0426	23.4687	24.0375	23.5025	24.1124	23.4548	24.1019	24.2854	23.7682	23.7568	0.804104	0.00944508	0.846562	0.0699754	0.854071	0.0733965
A2RUW1	TOLIP_RAT	reviewed	Toll-interacting protein	5	28.072	27.8132	28.11	28.0382	28.0904	28.149	27.9031	27.8725	27.8039	27.8129	27.7238	28.1181	27.7725	28.0287	28.0329	27.8619	28.1557	27.8061	27.7993	27.9113	28.0351	28.2585	27.6413	28.2855	28.3053	27.9643	28.1049	27.9895	27.823	27.8786	28.0654	27.792	28.0689	28.0873	27.9332	28.1273	27.9511	27.7813	27.9595	0.976693	0.583649	1.05078	0.484392	1.00441	0.903449
A2VCW8	A2VCW8_RAT	unreviewed	Septin 7	29	33.4697	33.7038	33.5303	33.8406	33.6309	33.8865	33.8998	33.6691	33.7675	33.7195	33.6622	33.6	33.6314	33.4698	33.6535	33.6186	33.6366	33.907	33.6759	33.7883	33.6026	33.4607	33.7086	33.4514	33.4454	33.5791	33.7888	33.8278	33.7953	33.7171	33.4439	33.6582	33.4607	33.8633	33.6525	33.8472	33.6773	33.8324	33.7953	0.962279	0.353149	0.953374	0.325471	0.987461	0.782474
A2VCW9	AASS_RAT	reviewed	Alpha-aminoadipic semialdehyde synthase, mitochondrial (LKR/SDH) [Includes: Lysine ketoglutarate reductase (LKR) (LOR) (EC 1.5.1.8); Saccharopine dehydrogenase (SDH) (EC 1.5.1.9)]	3	24.1841	23.4861	23.9832	24.1718	23.7538	24.1122	23.5225	23.6731	23.4744	23.9739	24.0645	23.8998	24.3753	24.27	24.1991	23.9999	24.2485	23.5467	24.1375	24.2723	24.4382	24.1247	23.9929	24.3852	24.4418	23.4811	24.0057	24.1212	24.1817	23.6719	24.0956	24.3193	24.0138	23.8712	24.2944	24.1482	25.006	23.5484	24.3251	1.22421	0.0195654	1.16044	0.13954	1.29491	0.0419753
A2VCX0	A2VCX0_RAT	unreviewed	Uncharacterized protein (Fragment)	2	23.7593	24.8503	24.2203	24.5701	24.2355	24.8777	23.9998	24.4939	24.6333	24.6031	24.6247	23.8918	24.3631	23.7688	24.5614	23.5154	24.3801	22.9948	24.2691	24.6984	24.1999	24.0447	24.6712	24.2604	24.3247	23.9221	24.1584	24.0133	24.6685	24.3687	23.7239	23.7352	23.7304	24.2638	23.535	24.3454	24.0787	24.338	23.5726	0.828836	0.136549	0.888406	0.313286	0.704678	0.00623339
A2VCX1	TIPRL_RAT	reviewed	TIP41-like protein	4	27.1431	27.5671	27.5387	27.3526	27.8405	27.63	27.5916	27.5536	27.8011	28.0109	27.4556	27.4401	27.5304	27.3103	27.4278	27.4096	27.2569	27.5395	27.5426	27.911	27.6761	26.9917	26.9137	27.0455	27.8183	27.7093	27.4361	27.5398	27.8898	27.4168	27.091	27.4466	27.6861	27.6694	27.9459	27.3418	27.2871	27.9757	28.0923	0.925817	0.282831	0.89267	0.20705	1.02113	0.930117
A2VD12	PBIP1_RAT	reviewed	Pre-B-cell leukemia transcription factor-interacting protein 1 (Hematopoietic PBX-interacting protein)	3	26.0504	25.8976	26.335	26.3712	26.5088	26.4525	26.3695	25.9716	26.374	25.8899	25.9617	26.2846	26.092	26.2192	26.4484	26.4314	26.2527	26.7703	26.2511	26.5063	26.0887	26.3655	25.965	26.0758	25.8825	26.3047	26.1647	26.3997	25.9983	26.2851	26.1591	25.6061	26.0636	26.2404	26.4171	26.3618	26.1452	26.0368	26.5981	1.05522	0.451694	0.953465	0.544551	0.975773	0.735464
A2VD14	A2VD14_RAT	unreviewed	Abcf2 protein (Protein Abcf2)	5	25.9984	26.316	26.0813	26.239	26.1939	26.0533	26.1677	26.3344	26.3349	26.0103	26.3789	26.3584	26.4092	26.0832	26.2819	26.2231	26.3683	26.0252	26.0715	26.1784	26.4522	26.1021	26.339	26.3055	25.98	26.1441	26.1824	26.2629	26.1708	26.1417	26.0104	26.2328	26.0222	26.3383	26.1318	26.3795	26.1138	26.1226	26.0832	1.06138	0.189354	1.00436	0.888246	0.990617	0.825648
A3E0T0	A3E0T0_RAT	unreviewed	Erythrocyte protein band 4.1-like 3 (Protein Epb41l3)	34	32.3793	32.3225	32.3941	32.3208	32.5713	32.3856	32.6025	32.2609	32.5415	32.3992	32.2281	32.479	32.3776	32.3342	32.308	32.3982	32.291	32.4102	32.1012	32.3284	32.291	32.3617	32.204	32.3941	32.2253	32.3855	32.3828	32.3048	32.4825	32.3551	32.2582	32.3362	32.3123	32.3132	32.4238	32.2721	32.2163	32.4385	32.357	0.935372	0.0572312	0.948904	0.137121	0.936275	0.0553553
A3FM27	A3FM27_RAT	unreviewed	Chloride intracellular channel protein	11	29.0471	29.0005	28.9249	29.0658	29.4557	29.2883	29.2637	29.2071	29.1246	29.0154	29.1873	29.2949	29.1587	29.0304	29.2879	29.1947	29.1069	29.0676	28.928	29.0628	29.3738	29.2199	29.1795	29.2761	28.8943	29.3037	29.1834	29.2539	29.1226	29.2182	29.0149	29.0763	29.0045	29.3096	29.3323	29.3912	29.0597	29.4665	29.2036	1.00813	0.822552	1.02824	0.514455	1.04844	0.396895
A4F267	TM40L_RAT	reviewed	Mitochondrial import receptor subunit TOM40B (Protein TOMM40-like)	2	26.2501	25.6526	26.1647	25.8899	26.2668	25.8047	26.4103	25.4825	26.1659	25.9006	25.7414	26.0188	26.0328	26.17	25.7649	26.4812	25.7742	26.3591	25.3789	26.2956	25.568	26.1809	25.7533	25.9583	25.909	26.0642	25.522	25.6652	26.3758	25.7307	26.0031	25.815	26.1119	25.8145	26.3542	25.6094	25.4473	26.2076	26.0795	0.982029	0.799913	0.935238	0.492089	0.95768	0.660262
A4GW50	A4GW50_RAT	unreviewed	Protein Stk38l (RCG29601) (Serine/threonine kinase 38 like) (Serine/threonine kinase 38-like)	3	24.9818	25.1868	25.1831	24.9132	24.7721	24.8027	24.7187	25.2061	24.8901	25.2503	25.5995	25.2724	25.4138	25.2968	25.3658	25.2672	25.5075	24.9257	25.0575	25.1557	25.5449	25.0556	25.3564	25.1984	25.5365	24.8859	25.3266	25.0745	24.8415	25.3291	25.104	25.7727	25.0039	25.262	25.1927	25.2443	25.4223	24.7168	25.0215	1.2483	0.00201615	1.14209	0.0755141	1.163	0.0947704
A4L9P7	PDS5A_RAT	reviewed	Sister chromatid cohesion protein PDS5 homolog A	3	24.035	24.4818	23.8148	24.1577	23.7588	24.2578	23.9376	24.0301	23.8116	24.1572	24.4975	24.2503	24.1728	23.8084	24.1674	23.8662	23.7112	24.0944	24.1143	23.8167	24.5552	24.0161	24.5366	23.9415	23.3954	23.9338	24.0923	24.7598	23.9459	24.2434	24.029	24.3969	23.7344	24.5214	23.6756	24.4656	24.4498	24.4812	24.2586	1.04229	0.64791	1.05911	0.724778	1.14441	0.18173
A4LA56	A4LA56_RAT	unreviewed	Chitinase 3-like 1 protein (Fragment)	2	23.3778	23.099	23.0221	23.2046	22.7833	23.6877	22.4476	23.3761	22.3822	22.932	22.4679	23.3403	23.5481	23.581	23.6299	23.4706	23.7258	22.7133	23.9631	23.5234	24.0451	23.5507	23.2882	23.4552	23.4612	23.2571	23.5324	23.8883	22.5356	23.9682	23.3454	23.0684	23.3897	23.4921	23.2137	23.7645	23.6814	22.4169	23.1827	1.35338	0.0432434	1.32216	0.0475647	1.1851	0.193134
A4UIA7	A4UIA7_RAT	unreviewed	Cytochrome c oxidase subunit 1 (EC 1.9.3.1) (Fragment)	1	27.7218	27.4548	27.5749	27.4254	27.9512	27.3892	28.2298	27.3055	28.101	27.5102	27.4637	27.7233	27.6134	27.8029	27.5526	28.0219	27.6514	28.2406	27.1873	27.9118	27.2143	27.8458	27.555	27.918	27.869	27.9374	27.6253	27.188	27.9753	27.3818	27.5341	26.9116	27.865	27.1848	27.9721	27.3363	27.4589	27.7901	27.0241	1.00253	0.97294	1.01551	0.814309	0.868008	0.199296
A6JFQ6	CLVS1_RAT	reviewed	Clavesin-1 (Retinaldehyde-binding protein 1-like 1)	4	26.13	26.6465	26.1715	26.236	25.8393	25.9494	25.7365	26.0333	25.5427	25.8546	26.2798	25.9601	26.0906	25.9056	25.9852	25.5535	26.0423	25.2305	25.8654	25.5973	25.8471	26.0714	26.2485	25.9176	26.1466	25.5237	25.7647	25.9166	25.5398	25.9438	25.8651	26.2253	25.5207	25.8267	25.5806	25.8924	26.0492	25.3858	25.763	0.889909	0.226135	0.914834	0.378864	0.850764	0.107617
A6JUQ6	CLVS2_RAT	reviewed	Clavesin-2 (Retinaldehyde-binding protein 1-like 2)	4	26.7021	26.589	27.0433	26.8582	26.6221	26.6339	26.6638	26.7456	26.452	26.549	26.424	26.8862	26.8683	26.6156	26.9701	26.4506	26.6534	26.3946	26.6102	26.5863	26.8941	26.906	26.4029	26.8668	27.0056	26.4646	26.5664	26.7452	26.5529	26.5442	26.6454	26.8033	26.7094	26.7468	26.6424	26.6168	26.7727	26.2914	26.7018	0.991054	0.834976	0.994557	0.882191	0.979879	0.717637
A6Y7S3	A6Y7S3_RAT	unreviewed	Potassium channel tetramerisation domain containing 8 (Predicted) (Potassium channel tetramerization domain containing 8)	3	26.7507	26.8726	26.6562	27.1271	27.0284	27.1899	27.3484	27.0365	26.9544	26.9468	26.8335	27.0963	26.8607	26.5379	27.1695	26.9942	26.8728	27.3331	26.8955	26.8372	26.7935	26.7638	26.8726	26.7251	26.2849	26.7781	27.2781	27.3831	26.9676	26.8424	26.5187	27.0244	26.4684	27.0852	26.9335	27.211	26.7629	27.4118	27.0917	0.959034	0.507177	0.936028	0.364064	0.97971	0.706758
A6Y857	A6Y857_RAT	unreviewed	Phosphoinositide phospholipase C (EC 3.1.4.11)	11	28.2974	28.3754	27.9958	28.3832	28.0457	28.4847	28.1484	27.9947	28.329	27.9901	28.6841	28.5224	28.6431	28.4947	28.7366	28.299	28.4406	28.5399	28.3474	28.3506	28.7162	28.4946	28.6075	28.3422	28.4392	28.2108	28.5937	28.416	28.4539	28.2164	28.3749	28.8828	28.067	28.7857	28.3766	28.7795	28.4148	28.4002	28.303	1.24562	0.000438166	1.15661	0.0134618	1.22599	0.0162489
A6ZIQ8	TM38A_RAT	reviewed	Trimeric intracellular cation channel type A (TRIC-A) (TRICA) (27 kDa sarcoplasmic reticulum protein) (SPR-27) (Transmembrane protein 38A)	2	25.1894	25.2081	25.6068	25.3493	25.5071	25.7549	25.5496	25.5736	25.7697	25.9965	25.3302	25.4315	25.2633	25.6892	25.6465	25.5496	25.724	25.9659	25.7567	26.1439	25.7035	25.4427	24.9746	25.4812	25.4653	25.5017	25.6468	25.9781	25.719	25.8114	25.2369	25.168	25.2137	25.7639	25.5998	25.9362	26.0942	25.9085	26.1413	1.07602	0.36439	1.00771	0.953087	1.10765	0.418277
A7VJC2	ROA2_RAT	reviewed	Heterogeneous nuclear ribonucleoproteins A2/B1 (hnRNP A2/B1)	18	32.1682	32.0385	32.3152	32.3019	32.3023	32.3309	32.3189	32.2552	32.3811	32.0792	32.1276	32.1628	32.2706	32.3215	32.3096	32.322	32.279	32.4462	32.1489	32.4738	32.2655	32.2654	32.0687	32.31	32.3379	32.3335	32.2142	32.1247	32.4112	32.1148	32.1986	32.0933	32.1636	32.3103	32.433	32.254	32.1922	32.4222	32.2813	1.02459	0.485106	0.995434	0.899433	1.00822	0.825732
A7XYD5	A7XYD5_RAT	unreviewed	NADH-ubiquinone oxidoreductase chain 5 (EC 1.6.5.3)	2	26.6391	26.9677	26.6238	26.881	26.4899	26.9001	26.5217	26.9038	26.4215	26.9693	26.7976	26.7614	26.9762	26.5928	27.0098	26.3458	26.8953	26.4166	26.7211	26.4188	27	26.8037	27.2099	26.8575	27.3348	26.3974	27.0073	26.7274	26.355	26.6998	26.48	26.7733	26.4492	26.9107	26.4998	26.8719	26.794	26.1757	26.33	0.99602	0.919413	1.07861	0.487186	0.908611	0.200238
A8C4G9	A8C4G9_RAT	unreviewed	Protein Zmynd8 (Spinous and karyoplasmic protein)	2	24.3331	24.9492	24.3513	25.1706	24.7664	25.3478	24.482	25.5998	24.5226	25.1028	24.8868	24.5371	24.8478	24.5957	24.8931	23.9059	24.9989	24.7858	24.9819	24.6544	25.0361	24.0367	24.8797	24.4729	25.0817	24.6084	24.9964	24.9551	24.9184	25.1526	24.5839	24.6629	24.3167	25.1185	24.4601	25.0496	24.9773	24.7731	25.1028	0.8972	0.467558	0.933455	0.696512	0.923401	0.653089
A8USN8	A8USN8_RAT	unreviewed	Chloride intracellular channel 1	3	26.3557	26.6928	26.1121	26.6092	26.0226	26.6554	26.2318	26.5034	26.1482	26.7896	27.0831	26.2307	26.7922	26.468	26.8114	26.3727	27.1104	26.6154	27.1144	26.8947	27.3406	26.2676	27.1466	26.6913	26.9484	26.3009	26.7195	26.8649	26.7751	27.1537	26.5407	26.9237	26.4123	26.7488	26.892	27.1126	26.7036	27.1008	27.1397	1.32475	0.0107507	1.28171	0.0192932	1.34413	0.00277553
A8WCF8	TPRGL_RAT	reviewed	Tumor protein p63-regulated gene 1-like protein (Mossy fiber terminal-associated vertebrate-specific presynaptic protein)	8	28.5734	28.7764	28.6563	28.7225	28.6827	28.7609	28.5809	28.5986	28.6695	28.8535	28.4722	28.6284	28.567	28.5289	28.7858	28.3215	28.6424	28.0891	28.8117	28.8562	28.6518	28.666	28.6597	28.4589	28.8303	28.5981	28.7651	28.801	28.6739	28.69	28.5491	28.9131	28.5559	28.7543	28.4094	28.714	28.8588	28.662	28.6107	0.934925	0.167426	0.99743	0.917907	0.991329	0.766606
A9CMA6	TM163_RAT	reviewed	Transmembrane protein 163 (Synaptic vesicle membrane protein of 31 kDa)	5	27.9059	27.6853	27.8226	27.6921	27.8277	27.5721	27.8132	27.4507	28.047	27.4153	27.7981	27.4057	27.7458	27.9391	27.532	28.0564	27.5482	27.9739	27.1323	28.0534	27.459	27.7265	27.5854	27.7377	27.9269	27.859	27.5248	27.1291	27.8118	27.1871	27.9601	27.7213	27.9289	27.1954	27.7637	27.2294	27.4753	27.8963	27.4392	0.991247	0.805359	0.931786	0.326129	0.942235	0.397303
A9CMB4	A9CMB4_RAT	unreviewed	UBX domain containing 2 (Fragment)	2	25.5363	25.7349	25.6448	25.9089	25.921	25.864	26.0919	25.8579	26.1535	25.66	25.9301	25.7478	25.7371	25.8749	25.7748	25.8423	25.8359	26.4177	26.1219	26.1545	25.8831	25.8904	25.5884	25.9445	25.3183	25.7879	25.9324	26.0262	26.0389	25.8553	25.6652	25.6288	25.7992	25.9737	26.2165	25.9936	26.0135	26.5842	26.2873	1.07433	0.271067	0.99065	0.864445	1.14759	0.141614
A9LRT4	A9LRT4_RAT	unreviewed	C-jun N-terminal kinase-1 (Fragment)	3	26.7311	26.5504	26.7887	26.4618	26.8148	26.833	26.5697	26.6852	26.4633	26.5934	26.1857	26.7085	26.3096	26.3924	26.4574	26.2776	26.5425	26.0926	26.5558	26.2865	26.213	26.5701	26.185	26.5817	26.6726	26.41	26.795	26.7154	26.059	26.5154	26.4277	26.3062	26.3493	26.3547	26.2251	26.819	26.445	26.2207	26.6289	0.824283	0.000906446	0.909309	0.117469	0.856499	0.0085951
A9UMV9	A9UMV9_RAT	unreviewed	Ndufa7 protein (Protein Ndufa7) (RCG37550, isoform CRA_a)	6	29.7899	29.5108	29.9093	29.6957	29.7676	29.8804	29.8725	29.9988	29.9901	29.9743	29.767	29.8614	29.7081	29.8903	29.6813	29.877	29.9499	30.332	30.0263	29.9996	29.8868	29.7725	29.6293	29.7168	29.2834	29.8566	30.1208	29.9297	30.0121	29.9222	29.7956	29.7163	29.7823	30.0758	30.1227	30.0708	29.789	30.0153	30.1208	1.05097	0.360627	0.983935	0.718208	1.07608	0.174718
A9UMW0	A9UMW0_RAT	unreviewed	Protein Ubl5 (Ubiquitin-Like 5 Protein, isoform CRA_a) (Ubiquitin-like 5)	1	23.5669	23.4573	23.5145	24.1534	23.6899	24.2505	24.3782	24.683	23.5313	24.0126	24.0258	24.2845	23.9564	23.981	24.4092	24.6038	24.7072	25.1921	24.6688	24.4327	24.0028	24.1817	24.1448	24.2992	22.9079	23.885	24.6947	24.2658	24.0529	24.4336	23.7573	24.0378	24.1381	24.4004	25.4466	24.5711	23.8576	24.7915	24.8732	1.3701	0.0179192	1.13192	0.431175	1.45787	0.0377603
B0BMT9	B0BMT9_RAT	unreviewed	Protein Sqrdl (Sqrdl protein) (Sulfide quinone reductase-like (Yeast), isoform CRA_a)	2	23.9145	23.7529	24.3511	24.3047	23.7599	24.2273	23.7788	24.3841	23.3818	23.9693	24.2913	24.1201	24.9786	24.2419	24.7315	23.6975	24.4402	23.5881	23.9484	23.4607	24.4637	24.19	24.4488	24.2663	24.7914	24.2303	24.3999	23.7456	23.654	23.8015	24.2542	24.1622	23.9177	24.0484	24.1008	24.6466	24.2	23.5179	24.2309	1.17613	0.290774	1.14648	0.26019	1.09571	0.356895
B0BMV0	B0BMV0_RAT	unreviewed	Rap2ip protein (Fragment)	3	25.5759	25.8713	25.7988	25.7953	25.3216	25.9558	25.2007	25.7836	25.476	25.7417	25.9929	25.3325	25.7338	25.3989	25.7897	25.3813	25.811	25.273	25.6176	25.5967	25.6919	25.4585	25.7088	25.5067	26.0973	25.3076	25.7522	25.645	25.0203	25.755	25.4542	25.9948	25.4902	25.7679	25.3884	25.4972	25.4101	24.968	25.3072	0.964402	0.635374	0.960234	0.59836	0.888908	0.167786
B0BMW0	B0BMW0_RAT	unreviewed	RAB14, member RAS oncogene family (Ras-related protein Rab-14)	11	30.9635	30.9774	31.0618	30.9668	30.9225	30.8366	30.9818	30.7858	30.9271	30.8861	30.7857	30.9572	30.8341	30.9467	30.7714	30.9311	30.6405	30.7399	30.6651	30.7174	30.6011	30.9669	30.7118	30.9522	31.0492	30.8163	30.6178	30.676	30.7611	30.8257	30.8871	30.7522	30.8359	30.6466	30.8199	30.5903	30.7008	30.5054	30.7527	0.903111	0.00417911	0.928739	0.0503953	0.866346	0.000346956
B0BMX3	B0BMX3_RAT	unreviewed	Protein S100a16 (S100 calcium binding protein A16 (Predicted), isoform CRA_a) (S100a16 protein)	6	27.7185	28.1507	27.647	28.0716	28.0208	28.2857	28.0045	28.1041	28.1157	28.1246	28.1108	28.0004	28.1118	27.8491	28.058	27.6257	28.1744	27.9937	28.2649	28.1515	28.2036	27.8811	28.085	27.8292	27.9212	27.7977	28.2146	28.2633	28.2017	28.3173	27.6247	28.1324	27.8185	28.3035	28.1173	28.1982	28.2316	28.0719	28.1948	1.01638	0.764014	1.02339	0.72696	1.03881	0.586747
B0BMY2	B0BMY2_RAT	unreviewed	LOC684097 protein (RCG58553, isoform CRA_c)	3	26.1146	26.5489	26.3232	26.3127	25.9133	26.2555	26.0916	26.3553	26.0383	26.4379	26.7133	26.1441	26.4635	26.1505	26.3066	26.0873	26.5684	25.9206	26.1769	25.9911	26.4666	25.7539	26.4902	26.2931	26.4558	26.0583	26.4012	25.7707	26.1185	26.4607	26.3401	26.7751	25.763	26.4026	26.1954	26.4482	26.052	26.0077	26.3139	1.02883	0.746259	0.982338	0.734373	1.02161	0.888105
B0BMY6	B0BMY6_RAT	unreviewed	LOC64038 protein (Protein Otulin)	2	23.5189	24.209	23.6868	23.7874	23.0368	24.0009	23.2431	23.9053	23.2839	23.6516	24.032	23.3538	23.8535	23.8954	23.9082	23.4288	24.076	23.3229	23.9676	23.5002	24.031	23.2769	23.971	23.472	24.2999	23.3582	23.5622	23.4833	23.3934	23.4689	23.6853	23.9719	23.5491	24.1773	23.8314	23.8103	23.9722	23.2726	23.279	1.08193	0.385618	0.966411	0.783158	1.05944	0.552482
B0BMY7	B0BMY7_RAT	unreviewed	Protein Twf2 (Protein tyrosine kinase 9-like (A6-related protein) (Predicted), isoform CRA_b) (Ptk9l protein)	8	28.9248	28.9686	29.031	28.8438	29.172	29.0813	29.2645	29.1008	29.1083	29.1001	28.8966	29.0862	28.7799	29.028	28.9856	29.0649	29.1631	29.1977	29.1239	29.1326	29.0019	29.037	28.9493	29.0658	28.9473	29.0886	29.073	29.207	29.1139	29.057	28.9831	28.835	29.0054	28.7901	29.2039	29.0345	29.2125	29.0478	29.2503	0.987852	0.745484	0.998402	0.994058	0.989083	0.772471
B0BMZ1	B0BMZ1_RAT	unreviewed	Protein RGD1305587 (RGD1305587 protein) (Similar to RIKEN cDNA 2010107G23 (Predicted), isoform CRA_a)	2	26.3913	26.1148	26.1685	25.6611	25.9874	25.271	25.9141	25.4832	25.6282	24.9387	26.0762	25.4336	25.9432	25.6206	25.875	25.9922	25.4533	26.1592	24.6966	25.6198	25.4096	25.6817	25.3189	25.6539	26.0008	25.8373	25.8982	24.4925	24.8926	24.9196	25.9244	26.3054	26.2308	24.8711	25.6799	25.6193	25.4171	25.5036	25.2672	0.931157	0.623221	0.799159	0.141937	0.929992	0.604671
B0BN02	B0BN02_RAT	unreviewed	Mtx1 protein (Protein Mtx1)	3	26.4044	25.9629	26.2045	26.0102	26.4362	26.2988	26.3149	26.1456	26.1301	26.1839	25.8662	26.2422	25.9932	26.2131	26.224	26.3936	26.1081	26.2752	26.0041	26.1066	26.146	26.2283	26.0206	26.2892	26.0928	26.3543	26.1344	26.2938	26.2187	26.0808	26.0717	25.6967	26.2422	25.9021	26.3056	26.2892	26.2087	26.3155	26.0393	0.954708	0.333178	0.98454	0.769794	0.943126	0.302898
B0BN06	B0BN06_RAT	unreviewed	Bcas3 protein (Fragment)	5	26.5944	26.5437	26.4342	26.5679	26.3764	26.6733	26.5371	26.4431	26.3665	26.6955	26.613	26.5303	26.602	26.7621	26.6106	26.6841	26.7664	26.4529	26.6765	26.5461	26.8464	26.4857	26.7488	26.7343	26.9401	26.2743	26.6597	26.626	26.3581	26.5429	26.3957	26.8681	26.4992	26.8029	26.6396	26.624	26.2949	26.291	26.6981	1.08783	0.0271597	1.05875	0.345449	1.03845	0.566603
B0BN18	PFD2_RAT	reviewed	Prefoldin subunit 2	2	25.9609	25.482	25.8898	25.3239	25.6809	25.2648	25.9056	25.2418	25.9575	25.7229	25.5423	25.9059	25.4592	25.8467	25.1737	25.9065	25.1967	25.7363	25.3122	25.814	25.2277	25.9178	25.3835	25.7547	25.6768	25.6949	24.9107	25.5001	25.9272	25.6032	25.6753	25.5923	25.6273	25.3436	25.8895	25.1371	25.3494	25.6085	25.7362	0.942685	0.50967	0.969446	0.741653	0.931809	0.461281
B0BN19	B0BN19_RAT	unreviewed	Protein Rab22a (RAB22A, member RAS oncogene family (Predicted), isoform CRA_b) (Rab22a protein)	3	26.0564	26.0524	25.9383	25.837	25.6075	25.7901	25.8079	25.8595	25.7568	25.8995	26.2068	26.2912	26.4623	26.8705	26.0764	26.2634	26.5709	26.4213	26.2598	26.2032	26.1213	26.4722	26.3117	26.6801	26.4157	25.7081	26.252	25.4849	26.5436	26.1161	26.4088	26.8327	26.2113	26.5887	26.6875	26.2174	25.9213	26.3146	26.598	1.40625	1.48898e-05	1.31818	0.0144584	1.49302	3.38228e-05
B0BN26	B0BN26_RAT	unreviewed	Agtpbp1 protein (Fragment)	3	25.1668	25.287	25.0035	25.3186	25.3961	25.506	25.451	24.8895	25.249	24.9639	25.2471	25.2879	25.2552	25.0358	25.5792	25.2508	25.2002	25.5553	25.1734	25.2174	25.1399	25.3288	25.4054	25.5317	24.888	25.2937	25.556	25.3031	25.6469	25.051	24.9773	25.6138	24.8587	25.6949	25.0276	25.529	25.1756	25.5109	25.3267	1.02754	0.595926	1.08262	0.304027	1.0664	0.519479
B0BN30	B0BN30_RAT	unreviewed	Mtch1 protein (Protein Mtch1)	4	27.032	26.7473	27.0331	26.8416	27.2055	27.0412	27.1682	26.8881	27.0936	26.997	26.7261	27.1293	26.7484	27.2207	26.6939	27.1672	27.0984	27.1149	26.8355	26.9814	26.7305	27.2655	26.7744	27.4425	27.0779	27.0942	26.9812	26.8852	27.0437	27.0328	27.0415	26.7172	27.19	26.7129	27.1892	27.1156	26.8854	26.8933	26.9722	0.967129	0.488302	1.04787	0.442019	0.977845	0.63481
B0BN35	B0BN35_RAT	unreviewed	LOC687694 protein (RCG26439)	1	22.832	23.9706	22.043	23.6181	23.0707	23.1244	22.6104	23.2734	22.8604	23.3579	23.1603	23.0009	23.6757	23.3541	23.6477	23.0367	23.3596	22.4479	23.0297	23.5999	23.3303	23.0388	23.5033	23.344	23.867	22.8347	23.1353	23.2811	22.8501	23.3093	22.6967	22.9101	22.6873	22.9391	23.13	23.1729	23.6721	22.6222	22.9256	1.08306	0.417413	1.07957	0.438425	0.897537	0.624356
B0BN46	B0BN46_RAT	unreviewed	Grhpr protein (Protein Grhpr) (RCG54768, isoform CRA_a)	2	26.6021	26.8837	26.4517	26.9354	26.5251	26.6742	26.5675	26.369	26.4819	26.3482	26.5916	26.516	26.5434	26.3215	26.6253	26.4088	26.4165	26.9153	26.6298	26.3159	26.6555	26.4399	26.6689	26.3183	26.2664	26.2132	26.6718	26.6071	26.5251	26.4329	26.4097	26.902	26.1779	27.0222	26.4093	26.5245	26.4541	26.6739	26.59	0.968084	0.59555	0.91562	0.167005	0.999094	0.924751
B0BN47	B0BN47_RAT	unreviewed	Glutathione S-transferase (EC 2.5.1.18)	3	28.1124	28.2176	27.7779	27.4303	27.5667	26.8771	26.5386	27.3048	27.5515	26.7324	27.7429	27.2895	27.5639	26.9495	28.1549	27.3813	26.293	26.5825	26.7061	26.7434	26.8915	27.6894	27.9141	27.7659	28.3302	27.6127	27.5309	26.2695	26.8948	26.5286	27.5258	28.4552	27.5225	26.3866	26.8449	26.2498	27.4716	26.9393	27.0279	0.819726	0.246094	1.01196	0.950289	0.870394	0.385023
B0BN52	B0BN52_RAT	unreviewed	Mitochondrial carrier 2 (Mitochondrial carrier homolog 2 (C. elegans)) (Mitochondrial carrier homolog 2 (C. elegans) (Predicted), isoform CRA_a)	10	31.0891	30.814	30.892	30.7733	30.9605	30.8366	31.0932	30.7171	30.949	30.7242	30.4656	30.7752	30.6229	30.5915	30.5529	30.8074	30.5813	30.86	30.4726	30.7918	30.2894	30.7802	30.6149	30.6873	30.7196	30.8488	30.7093	30.6111	30.843	30.5307	30.6757	30.2938	30.6375	30.4485	30.6894	30.5876	30.5171	30.7005	30.4868	0.833891	0.00110476	0.88134	0.00579312	0.797962	7.33196e-05
B0BN55	B0BN55_RAT	unreviewed	Uroporphyrinogen decarboxylase (EC 4.1.1.37)	4	26.1373	26.7241	25.941	26.4291	26.1312	26.6156	26.2772	26.3494	26.2308	26.2052	26.6721	26.167	26.5616	26.0521	26.7922	26.2943	26.564	26.4611	26.2763	26.4549	26.6654	26.2922	26.6744	26.3437	26.571	25.9957	26.6043	26.5401	26.4482	26.3549	26.2196	26.9651	26.2272	26.8688	26.2614	26.6955	26.5649	26.2489	26.4064	1.10636	0.164537	1.08372	0.252808	1.14906	0.131515
B0BN63	B0BN63_RAT	unreviewed	LOC681996 protein (Protein Ahsa1) (RCG20659, isoform CRA_b)	9	29.1521	29.3542	29.1257	29.3424	29.0673	29.4065	29.1129	29.1563	29.1857	29.1453	29.1927	29.2369	29.3565	29.0599	29.3302	29.0519	29.0876	29.0109	29.1046	29.1513	29.3064	29.2361	29.2369	29.1587	29.339	28.9761	29.2614	29.2475	29.1462	29.1969	29.0872	29.3002	28.9382	29.2652	29.077	29.3108	29.0895	29.1576	29.1511	0.977483	0.533465	0.995691	0.923407	0.964828	0.359519
B0BN65	B0BN65_RAT	unreviewed	Family with sequence similarity 49, member A (Protein Fam49a) (Putative uncharacterized protein RGD1305961_predicted)	12	30.6928	30.9116	30.6244	30.7702	30.6943	30.8095	30.775	30.6651	30.7266	30.7168	30.8309	30.7417	30.7171	30.7122	30.7768	30.5922	30.7647	30.7844	30.6488	30.7533	30.6566	30.7197	30.7601	30.6752	30.5963	30.5637	30.7117	30.6722	30.6116	30.6567	30.5042	30.7187	30.5777	30.7871	30.5764	30.6026	30.549	30.6869	30.5405	0.99042	0.692391	0.948375	0.0396065	0.918858	0.00737369
B0BN68	B0BN68_RAT	unreviewed	Mitochondrial ribosomal protein S9 (Mrps9 protein) (Protein Mrps9)	3	25.3166	25.5863	25.3473	25.9398	25.5142	25.7303	25.577	25.054	25.3213	25.366	25.0807	25.1378	25.2505	24.6401	25.4129	24.8274	24.9238	25.1997	25.2827	24.8217	24.9173	25.2808	25.2476	24.6925	25.1767	24.744	25.3675	25.5738	25.4776	25.2001	24.6671	25.0919	24.6592	25.5478	24.4669	25.3034	25.2504	25.2448	25.2746	0.740989	0.000672802	0.827664	0.0403926	0.758515	0.00924086
B0BN72	MCRI1_RAT	reviewed	Mapk-regulated corepressor-interacting protein 1 (Protein FAM195B)	2	27.4797	27.1565	27.6182	27.4182	27.4604	27.7109	27.1745	27.4967	27.2446	27.4733	27.2182	27.4423	27.2233	27.2649	27.6091	27.1253	27.4822	26.9589	27.5007	27.2692	27.6475	27.5089	27.0137	27.4289	27.5094	27.2741	27.583	27.4293	27.1466	27.5247	27.4201	27.0533	27.3232	27.7403	27.2285	27.5962	27.332	27.2193	27.5101	0.94657	0.350829	0.970926	0.620735	0.973072	0.639689
B0BN74	B0BN74_RAT	unreviewed	Bag2 protein	3	24.4851	25.0171	24.2601	24.3208	24.1958	24.2424	24.316	24.3009	24.4341	24.473	24.6874	24.3139	24.5472	24.4126	24.4736	24.4939	24.2917	23.8536	24.4403	24.2046	24.415	24.5013	24.7437	24.6188	24.85	24.3041	24.0656	24.0308	24.413	24.3307	24.3466	24.8257	24.3351	24.157	24.5082	24.2844	24.1967	24.013	24.5263	0.976751	0.774526	1.02045	0.841537	0.965453	0.655049
B0BN79	B0BN79_RAT	unreviewed	Agap3 protein (Fragment)	2	24.4893	25.019	24.2017	24.3319	24.8348	24.4949	24.9273	24.9925	24.8946	25.1361	25.3889	24.6902	24.4766	25.4891	24.9167	25.4398	25.1531	25.3463	24.9692	24.8349	25.0985	25.0154	25.1004	25.3835	24.7137	24.4569	24.8407	24.7889	24.8201	24.7404	24.7922	25.2181	25.1226	25.1101	25.2871	25.3646	25.2335	24.7494	24.8455	1.26785	0.0275163	1.09554	0.316325	1.25893	0.0159046
B0BN81	B0BN81_RAT	unreviewed	40S ribosomal protein S5 (Ribosomal protein S5, isoform CRA_b) (Rps5 protein)	8	30.5154	30.5109	30.2772	30.6936	30.4306	30.796	30.6974	30.4822	30.6053	30.6231	30.8721	30.5808	30.5412	30.4826	30.7277	30.6878	30.5378	31.0773	30.7516	30.6902	30.836	30.688	30.7805	30.4816	30.1839	30.4574	30.7442	30.8933	30.7311	30.6632	30.5107	30.8833	30.3929	30.9476	30.6346	31.0188	30.6393	31.0545	30.8131	1.10759	0.0582039	1.04844	0.476052	1.15856	0.0359636
B0BN83	B0BN83_RAT	unreviewed	Armadillo repeat-containing protein 1	2	25.7066	25.6417	25.786	25.8874	25.9458	25.529	26.0538	25.5285	25.9534	25.3607	25.4778	25.7676	25.7826	25.7749	25.6412	25.7942	25.4635	26.1214	25.2366	25.9938	25.3372	25.7991	25.5379	25.8766	25.4432	25.78	25.5439	25.5218	26.2781	25.2703	25.64	25.5182	25.7716	25.3873	25.9462	25.4953	25.4097	26.0487	25.3455	0.959366	0.545059	0.963283	0.584298	0.922479	0.284064
B0BN85	SGT1_RAT	reviewed	Protein SGT1 homolog (Suppressor of G2 allele of SKP1 homolog)	10	28.4624	28.4482	28.4637	28.5078	28.5653	28.5725	28.7038	28.4637	28.7424	28.4305	28.4084	28.4302	28.448	28.5109	28.3662	28.7409	28.5635	28.8067	28.3118	28.8442	28.4282	28.4334	28.4491	28.5562	28.3441	28.5709	28.5017	28.3995	28.7984	28.5625	28.4703	28.3154	28.5307	28.3782	28.7726	28.4308	28.3751	28.7756	28.5993	1.00254	0.960014	0.985242	0.682196	0.990026	0.765642
B0BN86	TMM11_RAT	reviewed	Transmembrane protein 11, mitochondrial	2	26.4479	26.6803	27.1597	26.4746	27.1038	27.0272	26.8926	26.891	26.6906	26.8512	26.7095	27.1968	26.8097	27.1341	27.0477	26.9097	27.0845	26.6431	26.6239	26.6682	27.1667	27.289	26.6124	27.2699	27.0987	26.9163	27.0181	26.5943	26.8604	26.7609	27.086	26.7263	26.9558	26.8981	27.1238	27.106	26.6674	26.621	26.9177	1.05999	0.410218	1.0833	0.338196	1.05037	0.45272
B0BN93	PSD13_RAT	reviewed	26S proteasome non-ATPase regulatory subunit 13 (26S proteasome regulatory subunit RPN9) (26S proteasome regulatory subunit S11) (26S proteasome regulatory subunit p40.5)	13	29.2738	29.3875	29.2465	29.3521	29.5155	29.4972	29.4836	29.3563	29.4176	29.4558	29.4156	29.3904	29.2931	29.276	29.491	29.3721	29.3655	29.6195	29.4728	29.7274	29.5098	29.4592	29.433	29.3539	29.3577	29.4735	29.4809	29.4392	29.6716	29.4611	29.2559	29.3271	29.3698	29.6599	29.4713	29.4823	29.3208	29.6568	29.5345	1.03755	0.342297	1.04273	0.173689	1.04144	0.339351
B0BN94	F136A_RAT	reviewed	Protein FAM136A	3	27.4352	26.7919	27.2902	27.0906	26.8688	26.9001	26.5761	26.7829	26.3393	26.8512	26.7511	27.1112	27.1338	26.9675	27.0823	26.6887	26.7485	26.5313	26.8259	26.5083	27.026	27.2417	26.5694	27.1548	27.2383	26.811	26.9539	26.5779	26.6244	26.6394	27.2046	27.1122	26.9633	27.0266	26.9537	26.8534	26.8445	26.2949	26.7576	0.961528	0.740099	0.978491	0.861626	0.989759	0.985294
B0BN99	B0BN99_RAT	unreviewed	Hmgb3 protein (Protein Hmgb3) (RCG56793)	3	25.7462	25.3579	25.8448	25.3657	24.9236	25.2438	24.7479	25.0113	25.3714	25.5455	25.1362	25.7671	25.5825	25.319	25.3293	25.2524	25.3006	25.0386	25.0583	25.1676	25.3394	25.4213	24.9075	25.2262	25.5657	24.9795	25.1093	25.1162	25.024	25.1961	25.74	25.4026	25.2195	25.1819	25.1427	25.252	25.2362	24.633	25.1249	0.973494	0.896178	0.890311	0.298989	0.924375	0.504134
B0BNA5	COTL1_RAT	reviewed	Coactosin-like protein	4	28.6407	28.6464	28.5093	28.7874	28.5905	28.8121	28.4945	28.72	28.922	28.8695	28.7327	28.5554	28.8553	28.7041	28.894	28.6234	28.6977	28.8712	28.8456	28.9346	29.0192	28.6833	28.9693	28.7969	28.7203	28.5219	28.6056	28.7709	29.0816	28.9528	28.6048	28.8057	28.6542	29.0281	28.7801	28.7594	28.7004	29.145	28.667	1.06746	0.149531	1.06694	0.251269	1.07046	0.225253
B0BNA7	EIF3I_RAT	reviewed	Eukaryotic translation initiation factor 3 subunit I (eIF3i) (Eukaryotic translation initiation factor 3 subunit 2) (eIF-3-beta) (eIF3 p36)	3	25.1645	24.8599	24.9218	25.1066	25.2267	25.4321	25.3876	25.5618	25.4625	25.4335	25.27	24.9458	25.3371	25.4115	25.4073	25.6279	25.3865	25.621	25.5266	25.5778	25.5789	25.2079	25.1482	25.3894	25.0175	25.3795	25.3164	25.5356	25.3807	25.6317	24.8845	25.1258	25.3096	25.5598	25.9654	25.3009	25.2111	25.732	25.5628	1.12134	0.0912798	1.05115	0.443422	1.12245	0.269657
B0BNA9	CNO11_RAT	reviewed	CCR4-NOT transcription complex subunit 11	3	25.8337	25.7304	25.4204	26.3042	25.9667	26.3711	26.1242	25.6605	25.72	25.8221	25.8581	25.9013	25.6413	25.4943	26.2256	26.0146	25.5709	26.4507	25.9453	25.6325	25.9308	25.9292	26.1554	25.9222	25.0598	25.7331	26.1936	26.3277	25.911	25.8615	25.4443	26.1335	25.3955	26.6302	25.7598	26.3425	25.7324	26.2011	26.0706	0.987848	0.897913	1.0092	0.979489	1.0695	0.664612
B0BNB0	B0BNB0_RAT	unreviewed	Golt1b protein (Protein Golt1b)	1	24.4205	24.0412	23.6005	24.2277	24.3436	24.6625	24.8587	24.2614	24.2558	24.5203	24.6867	24.3109	23.9224	23.8401	24.5055	24.7756	24.2304	25.1811	24.306	24.1472	24.6509	24.5172	25.001	23.848	23.9561	24.1308	24.3564	24.5343	24.2223	24.7688	23.7187	23.8364	23.9246	24.6715	24.2827	24.5007	24.0561	24.7224	24.0164	1.079	0.565443	1.04229	0.759862	0.920073	0.448063
B0BNB2	B0BNB2_RAT	unreviewed	Density-regulated protein	4	27.2363	27.4592	27.4074	27.3135	27.246	27.3958	27.4534	27.3281	27.471	27.6374	27.3131	27.2808	27.3683	27.3466	27.1502	27.2974	27.4233	27.6455	27.1898	27.6099	27.2018	27.1582	27.2251	27.304	27.0554	27.3159	27.3106	27.4608	28.164	27.3362	27.2752	27.2608	27.2284	27.3865	27.4697	27.1813	27.3567	27.6473	27.369	0.970478	0.461129	1.0044	0.821765	0.972479	0.49439
B0BNB3	B0BNB3_RAT	unreviewed	Mettl5 protein (Protein Mettl5) (Similar to 2810410A08Rik protein (Predicted))	2	24.8316	24.91	24.7079	25.2931	24.6811	25.0438	24.6041	24.6382	24.7424	24.913	24.9475	24.7828	24.8583	24.7344	24.9311	24.2768	24.6778	24.4736	25.0146	24.6403	25.0841	24.4819	24.8066	24.646	24.895	24.3906	24.89	24.7529	24.9827	24.7279	24.6288	24.5474	24.5079	25.0972	24.7592	24.8609	24.587	24.7585	24.4237	0.954001	0.484894	0.92707	0.274986	0.900047	0.136063
B0BNB6	B0BNB6_RAT	unreviewed	Nol6 protein (Protein Nol6)	2	22.7165	23.0243	22.7314	23.3865	22.9679	23.2987	22.8852	23.0013	22.755	22.825	23.4179	22.8671	23.2114	22.9022	23.1674	22.9674	23.1732	23.3025	23.1403	23.1451	23.4655	23.023	23.1619	22.7339	22.7979	22.8004	23.1394	23.565	23.0507	23.1614	22.8743	22.8057	22.7377	23.4855	22.7603	23.0455	22.9588	23.4636	22.9341	1.14497	0.0429333	1.06633	0.436561	1.04014	0.688131
B0BNB9	B0BNB9_RAT	unreviewed	HtrA serine peptidase 2 (Protein Htra2) (RCG56292, isoform CRA_d)	2	24.0903	23.9741	24.3772	23.6961	23.8998	23.8811	23.9967	23.6517	24.4149	24.0831	23.5783	23.6892	23.8863	24.2551	23.6144	24.1532	23.8193	23.8746	23.6105	23.814	23.9726	23.5168	24.1005	24.195	24.4288	24.2296	23.6926	23.0014	24.0131	24.2179	24.1648	22.5549	24.2207	23.0567	23.9263	23.4932	23.6325	23.459	23.404	0.889949	0.127731	0.974368	0.660511	0.758368	0.0245942
B0BNC1	B0BNC1_RAT	unreviewed	Acp1 protein (RCG61973, isoform CRA_b)	3	27.835	27.4282	27.9504	27.2418	27.9222	27.0784	27.6766	27.3052	27.9227	28.0374	27.4068	27.8193	27.3432	27.8208	27.4325	27.8635	27.2276	27.7648	27.5853	27.5342	27.1582	27.9937	27.2588	27.8811	27.686	27.8122	27.1402	27.7668	27.8542	27.6983	27.8511	27.4142	27.6896	27.3035	27.8406	27.3801	27.7752	27.8021	27.7531	0.923397	0.462373	1.01731	0.80439	0.988629	0.966715
B0BND0	ENPP6_RAT	reviewed	Ectonucleotide pyrophosphatase/phosphodiesterase family member 6 (E-NPP 6) (NPP-6) (EC 3.1.4.-) (EC 3.1.4.38) (Choline-specific glycerophosphodiester phosphodiesterase) (Glycerophosphocholine cholinephosphodiesterase) (GPC-Cpde)	9	29.7953	29.719	29.2842	29.6147	30.0908	29.3623	29.7999	29.7643	30.3756	30.0947	29.5959	30.2232	29.9584	29.5114	29.699	29.3622	29.6177	29.3763	29.5134	29.7803	30.0974	30.1327	29.6854	29.6397	29.3931	29.4312	29.6009	30.0974	29.7916	29.9258	29.3195	30.144	29.4879	30.1021	29.8203	29.6975	29.6434	30.0563	29.8479	0.936025	0.527568	0.960077	0.74646	0.993203	0.994979
B0BND8	B0BND8_RAT	unreviewed	Centg2 protein (Fragment)	3	25.5449	25.3419	25.6756	25.7613	25.4903	25.7722	25.5535	25.9678	25.8779	25.2438	25.5946	25.6148	25.8511	25.767	25.9599	25.8172	25.7185	25.7914	25.7921	25.2806	25.8764	25.632	25.6221	25.5483	25.6638	25.605	26.008	25.594	25.5931	25.8514	25.5652	25.9477	25.526	25.6105	25.4347	25.6724	25.3794	25.9217	25.2258	1.07461	0.239459	1.03358	0.538692	0.976186	0.742623
B0BND9	B0BND9_RAT	unreviewed	Protein Srp72 (Srp72 protein)	2	25.1383	25.4208	25.081	25.2233	24.7797	25.3577	25.0068	25.0801	25.2947	25.2318	25.6085	25.0747	25.3397	24.996	25.3884	24.9545	25.3179	25.2288	25.6303	25.4046	25.2238	25.3058	25.3456	25.0152	25.2548	24.7874	25.2997	25.0908	25.6142	25.4636	25.2337	25.257	25.2854	25.4421	25.1804	25.1446	25.6452	25.4887	25.6615	1.09542	0.177539	1.063	0.431279	1.15732	0.0289221
B0BNE3	B0BNE3_RAT	unreviewed	Protein Trappc5 (Similar to trafficking protein particle complex 5 (Predicted)) (Trafficking protein particle complex 5)	1	22.9964	24.3253	23.2029	23.8222	22.5982	23.2231	22.7811	23.6588	22.9196	23.4413	24.0529	23.4119	24.2138	22.5025	23.633	22.3685	23.5641	22.2968	23.4317	23.1019	23.3985	23.2232	24.0616	23.0571	24.2412	23.0277	23.5341	22.9334	23.2087	23.1148	23.1135	23.9145	23.0265	23.3929	22.8514	23.3841	23.5685	22.455	23.1262	1.00452	0.919784	1.04587	0.729008	0.913909	0.677936
B0BNE5	ESTD_RAT	reviewed	S-formylglutathione hydrolase (FGH) (EC 3.1.2.12) (Esterase D)	9	30.0028	29.7688	29.9557	29.926	30.0444	29.7737	30.1515	29.6524	30.0072	29.6666	29.6923	30.0023	29.8441	30.0214	29.7509	30.0608	29.7517	29.9934	29.5323	29.9895	29.7089	29.9927	29.6583	30.0331	29.919	29.9391	29.6792	29.5542	30.0445	29.776	29.8164	29.6873	29.8627	29.6791	30.0572	29.7621	29.656	29.9056	29.8341	0.969541	0.554979	0.966054	0.535598	0.938263	0.222378
B0BNE6	B0BNE6_RAT	unreviewed	NADH dehydrogenase (Ubiquinone) Fe-S protein 8 (Predicted), isoform CRA_a (Ndufs8 protein) (Protein Ndufs8)	5	29.9205	29.6041	29.9948	29.9021	29.6718	29.7336	29.8393	30.0199	29.9531	29.8819	29.6055	29.9562	30.0542	29.9176	29.8124	29.779	29.9899	29.7943	29.7499	29.6847	29.8857	29.9337	29.7259	29.8446	30.1779	29.8473	29.8698	29.6993	29.746	29.6424	29.8643	29.8129	29.7777	29.7805	29.8505	29.7673	29.9715	29.5664	29.6291	0.990858	0.829981	0.987567	0.771579	0.950311	0.248782
B0BNE7	B0BNE7_RAT	unreviewed	Tetraspanin	2	28.1532	28.4492	28.3867	28.8926	28.9043	29.1038	29.1688	28.7387	28.9502	28.951	28.4802	28.5493	28.6984	28.5875	28.7544	28.7048	28.7842	29.2941	29.0331	29.2632	28.7955	28.4304	28.6482	28.6443	28.158	28.6816	29.0447	29.0728	29.153	29.026	28.2448	28.5693	28.5495	29.187	28.8725	28.9503	28.8827	29.3956	29.304	1.02441	0.747119	0.995157	0.960412	1.09021	0.494774
B0BNF1	SEPT8_RAT	reviewed	Septin-8	14	31.6757	31.5637	31.6064	31.4931	31.7639	31.6762	31.7557	31.6042	31.778	31.4804	31.56	31.8719	31.6958	31.8241	31.6877	31.6888	31.6696	31.7405	31.41	31.6652	31.7492	31.7418	31.5799	31.8653	31.6949	31.6827	31.7132	31.5816	31.6594	31.4722	31.7072	31.5533	31.7051	31.5991	31.8116	31.7101	31.5127	31.5716	31.4437	1.03447	0.360559	1.01831	0.615158	0.989409	0.761656
B0BNF6	B0BNF6_RAT	unreviewed	Membrane-associated ring finger (C3HC4) 5 (Membrane-associated ring finger (C3HC4) 5 (Predicted)) (Protein March5)	6	27.213	27.4005	26.9367	27.266	27.2074	27.4188	27.4931	27.1429	27.2987	27.1656	27.1202	27.0684	26.9449	26.8036	27.2416	27.0717	27.0464	27.2911	27.2038	27.0317	26.8629	27.0439	27.4035	26.969	27.1391	26.9714	27.36	27.4456	27.3404	27.2732	26.7844	27.0889	26.9333	27.3723	26.7017	27.2857	27.2643	27.3774	26.9642	0.875006	0.0110464	0.975916	0.640974	0.896971	0.0985176
B0BNG0	EMC2_RAT	reviewed	ER membrane protein complex subunit 2 (Tetratricopeptide repeat protein 35) (TPR repeat protein 35)	3	23.9641	23.1847	23.9538	23.4578	23.8235	23.7278	23.8075	23.9674	23.4796	24.0706	23.3833	24.173	23.3784	23.96	23.9108	24.243	23.9041	23.8394	24.0616	23.2295	23.6371	24.1345	23.4108	24.1365	24.1921	23.3014	23.9779	24.1844	23.3138	24.2055	23.7164	23.6916	23.8993	23.9031	23.9283	23.7485	24.0558	23.2507	23.9556	1.04275	0.725209	1.11164	0.427292	1.03021	0.679984
B0BNG3	B0BNG3_RAT	unreviewed	Lman2 protein (Protein Lman2) (RCG24303, isoform CRA_a)	3	26.3781	26.421	26.3824	26.2839	26.1383	26.2982	26.2501	26.5206	26.0924	26.5722	26.6539	26.3541	26.3761	26.4135	26.4045	26.372	26.5399	26.198	26.5173	26.553	26.4919	26.5535	26.5073	26.4606	26.3275	26.1988	26.3725	26.6272	26.4699	26.4205	26.3119	26.4905	26.2493	26.4731	26.4089	26.5616	26.5834	26.6403	26.5514	1.07692	0.0865756	1.07283	0.128837	1.10081	0.0463384
B0BNH7	B0BNH7_RAT	unreviewed	Claudin (Fragment)	2	22.7587	23.1039	22.9339	23.2358	23.2045	23.4338	23.3112	22.2202	23.0567	22.7651	24.3415	23.5334	23.1591	24.1947	23.6532	22.8098	23.7568	24.8488	23.2375	23.6706	24.2497	23.4814	23.2416	23.0146	22.417	23.3182	23.4956	23.6711	23.6463	23.34	23.3071	23.3945	22.8472	24.0981	23.8842	23.5552	23.2418	23.7502	23.4078	1.79493	0.00222266	1.22649	0.106234	1.41715	0.0085436
B0BNJ1	B0BNJ1_RAT	unreviewed	LOC683667 protein (Protein Sri)	6	28.8095	28.7995	28.9849	28.9116	28.8341	28.8343	28.9035	28.8689	28.9918	28.9001	28.6901	29.0025	29.0399	28.8776	28.985	28.7987	29.0578	29.0284	28.9725	28.9887	28.9441	28.967	28.9178	29.1072	28.9987	28.7975	29.038	28.9495	29.0503	29.0047	29.0278	29.1083	28.9318	29.1304	29.0481	28.9816	28.9287	28.9394	29.134	1.04446	0.158771	1.07055	0.0151833	1.10385	0.000833396
B0BNJ4	B0BNJ4_RAT	unreviewed	Ethylmalonic encephalopathy 1 (Ethylmalonic encephalopathy 1 (Predicted)) (Protein Ethe1)	6	28.6334	28.3874	28.673	28.5235	28.4385	28.7738	28.3661	28.526	28.2108	28.5661	28.2525	28.5542	28.3525	28.4304	28.6437	28.395	28.5592	28.106	28.4074	28.351	28.6519	28.5018	28.4199	28.5435	28.9411	28.394	28.4866	28.474	28.4003	28.3637	28.5443	28.3914	28.5384	28.5219	28.4749	28.6844	28.4673	28.3172	28.3807	0.94472	0.270589	0.996249	0.928631	0.97635	0.652742
B0BNK1	B0BNK1_RAT	unreviewed	Protein Rab5c (RCG32615, isoform CRA_a) (Rab5c protein)	6	30.0577	30.0158	30.0146	30.0552	30.1336	30.1084	30.1914	29.9813	30.1666	30.0103	30.0128	30.2144	30.1209	30.0205	30.1083	30.1375	30.0196	30.2114	30.0805	30.1834	29.9626	30.2261	30.0743	30.1274	29.9354	30.0855	30.0803	30.1141	30.2572	30.067	29.9869	30.0439	30.0041	30.1578	30.0993	30.1915	30.0555	30.3104	30.1535	1.01724	0.500355	1.0246	0.386519	1.02784	0.361814
B0BNK3	B0BNK3_RAT	unreviewed	Mtap1b protein (Fragment)	26	32.5382	32.7301	32.4397	32.644	32.5508	32.6826	32.5381	32.6276	32.6663	32.5829	32.6381	32.4584	32.5639	32.2173	32.5193	32.3456	32.4413	32.421	32.4467	32.4658	32.6174	32.4208	32.637	32.3342	32.3689	32.4192	32.5616	32.6641	32.5375	32.5577	32.2888	32.6515	32.3103	32.7153	32.3094	32.5667	32.3888	32.6304	32.5217	0.913159	0.00934104	0.934361	0.048819	0.928558	0.0749239
B0BNL2	B0BNL2_RAT	unreviewed	Peptidyl-prolyl cis-trans isomerase (EC 5.2.1.8)	8	30.6268	30.6816	30.6584	30.5047	30.6063	30.5642	30.5546	30.4811	30.4602	30.5332	30.6226	30.6161	30.5487	30.569	30.5616	30.5122	30.4727	30.4329	30.5105	30.3332	30.4569	30.6429	30.5337	30.5752	30.8028	30.5656	30.4279	30.461	30.3345	30.5441	30.6813	30.6247	30.6275	30.5387	30.5361	30.3878	30.4843	30.218	30.5296	0.963141	0.136986	0.986088	0.630177	0.966825	0.314583
B0BNM0	B0BNM0_RAT	unreviewed	Protein Tmem222 (Tmem222 protein)	2	23.2654	23.8975	23.2079	23.7345	23.3903	23.9583	23.196	23.5641	23.2713	23.5979	23.2385	23.4108	23.4096	23.0016	23.9788	23.0139	23.8375	22.9311	23.7391	23.3614	23.3848	22.9213	23.7161	23.2061	23.8024	23.3928	23.7729	23.7915	23.0447	23.4575	22.9644	23.1277	23.1505	23.7471	23.1984	23.5189	23.5232	23.2756	23.503	0.930259	0.412116	0.970144	0.720449	0.88247	0.178362
B0BNM1	NNRE_RAT	reviewed	NAD(P)H-hydrate epimerase (EC 5.1.99.6) (Apolipoprotein A-I-binding protein) (AI-BP) (NAD(P)HX epimerase)	5	28.3037	28.3936	28.2323	28.2003	28.0616	28.193	27.9691	28.199	28.118	28.1073	28.0575	28.2121	28.373	28.2367	28.2432	28.0112	28.1769	28.0196	28.054	28.0264	28.313	28.2115	28.4441	28.244	28.5245	28.0904	28.2393	28.1709	28.1998	28.1469	28.3087	28.5002	28.0758	28.1499	28.2198	28.1669	28.1849	27.9105	27.9686	0.985952	0.704332	1.05434	0.232024	0.994707	0.854922
B0BNM9	GLTP_RAT	reviewed	Glycolipid transfer protein (GLTP)	5	27.0679	27.4079	26.6213	26.8922	26.8379	27.3267	26.7475	26.9418	27.4821	26.9003	27.0739	27.1547	27.5426	26.7347	27.1942	26.3873	27.2697	26.2884	26.1402	26.6672	27.3485	27.2841	26.8719	26.7771	27.3777	27.0459	27.0252	26.8193	26.577	27.091	26.9125	26.6342	27.0648	27.0128	27.0028	26.7152	26.1196	25.8895	25.969	0.938693	0.457323	0.969646	0.771719	0.761217	0.0269693
B0BNN0	B0BNN0_RAT	unreviewed	Protein Tsta3 (Tsta3 protein)	5	28.0608	28.07	27.9504	28.1183	28.153	28.3609	28.0825	28.1587	27.9675	28.1117	28.166	28.1696	28.1142	28.0595	28.2855	28.1171	28.2964	28.1782	28.0973	28.0502	28.3321	28.2527	28.2006	28.2089	27.9829	28.048	28.379	28.3368	28.0325	28.1544	27.9285	28.2692	27.9778	28.5108	28.1857	28.3861	28.1299	28.2892	28.3137	1.04614	0.166225	1.05374	0.216194	1.09005	0.112207
B0BNN3	CAH1_RAT	reviewed	Carbonic anhydrase 1 (EC 4.2.1.1) (Carbonate dehydratase I) (Carbonic anhydrase I) (CA-I)	10	29.8143	29.8256	29.7165	30.2081	30.391	29.8123	29.9855	30.0314	29.8675	30.1007	29.7305	30.6925	30.4303	30.6219	30.2273	30.3823	30.5339	30.427	30.6781	30.2442	30.2621	30.4992	31.0861	30.3703	30.3885	30.0124	30.2984	30.807	30.787	30.1861	30.6639	30.6288	30.3692	30.83	30.5524	30.52	31.2184	31.1646	30.9596	1.33525	0.00119088	1.45372	0.000861701	1.74745	3.17969e-06
B0K008	B0K008_RAT	unreviewed	Eukaryotic translation initiation factor 1 (Protein Eif1) (RCG33041, isoform CRA_b)	8	27.8149	27.6188	27.638	27.7059	27.8074	27.8828	27.7963	27.7974	27.7555	27.8278	27.8713	27.9088	27.7487	27.9984	27.9788	27.9669	27.9381	28.0474	27.8376	27.9791	28.1063	27.9052	27.7032	27.8817	27.7105	27.9363	27.9444	27.8839	27.6381	27.8016	27.8192	27.7578	27.9477	27.9542	28.055	28.1077	27.9034	27.9752	27.9116	1.133	0.000298524	1.04246	0.219377	1.12796	0.00117
B0K010	B0K010_RAT	unreviewed	Protein Txndc17 (Thioredoxin domain containing 17) (Thioredoxin-like 5 (Predicted), isoform CRA_b)	3	26.6423	26.3583	26.658	26.2929	26.6087	26.3574	26.3483	26.6402	26.1678	26.4885	26.1095	26.5447	26.208	26.6718	26.3752	26.3422	26.6484	26.0585	26.3933	26.1372	26.367	26.7599	26.2081	26.619	26.7089	26.4361	26.3708	26.559	26.0037	26.3571	26.6406	26.2009	26.534	26.3933	26.3574	26.5213	26.4861	25.9333	26.355	0.932279	0.227696	0.999412	0.924311	0.951073	0.40207
B0K015	B0K015_RAT	unreviewed	COMM domain containing 8 (COMM domain containing 8 (Predicted), isoform CRA_a) (Protein Commd8)	2	25.3554	24.972	25.428	25.2903	25.6611	26.0526	25.1138	25.5633	25.0861	25.4253	24.7507	25.2682	24.6258	25.6697	26.0423	25.309	25.8962	25.2298	24.9771	25.2308	25.7083	25.3061	24.7451	25.507	25.4187	25.7844	25.735	24.5378	25.2145	25.3159	24.9395	25.012	25.2631	25.7148	25.5797	25.939	25.4074	25.0757	25.4844	0.982361	0.741869	0.937785	0.522247	0.991434	0.920064
B0K017	B0K017_RAT	unreviewed	ADP-ribosylhydrolase like 2 (ADP-ribosylhydrolase like 2 (Predicted)) (Protein Adprhl2)	5	27.5373	27.3479	27.5189	27.3824	27.6322	27.4049	27.6873	27.1326	27.6228	27.3389	27.2746	27.5027	27.3239	27.402	27.1139	27.5839	27.0372	27.7496	27.2858	27.3101	26.9629	27.4667	27.2589	27.5454	27.2067	27.3829	27.1669	27.0719	27.452	27.4408	27.4013	27.2816	27.3114	27.0735	27.4769	27.1219	27.0347	27.4725	27.3961	0.914094	0.14193	0.91445	0.111677	0.885742	0.0390811
B0K020	CISD1_RAT	reviewed	CDGSH iron-sulfur domain-containing protein 1 (MitoNEET)	5	31.4388	30.8269	31.2028	30.7134	31.2506	30.6152	31.2361	30.5815	31.2064	30.9158	30.8267	31.1607	30.9129	31.2619	30.7324	31.2515	30.7162	31.2602	30.6782	31.177	30.6372	31.272	30.8101	31.1032	30.9475	31.2057	30.5651	30.5265	31.2782	30.9325	31.249	30.8019	31.1279	30.5726	31.2967	30.6385	30.8058	30.9649	31.0468	0.97169	0.786739	0.97058	0.779311	0.957863	0.684979
B0K023	B0K023_RAT	unreviewed	Rpl7 protein (Fragment)	10	29.9451	30.2872	29.8777	30.0915	29.9164	30.2459	29.9496	30.0572	30.1506	29.9449	30.1284	29.8659	30.0908	29.7852	30.0592	29.8589	29.9273	29.8828	30.1696	30.3163	30.0925	29.8809	30.26	29.9158	29.7804	29.7728	30.0579	30.2378	30.185	30.1466	29.8187	29.954	29.6548	30.2399	29.8858	30.1161	30.0818	30.1925	30.0218	0.980347	0.65561	0.989367	0.796986	0.968402	0.51726
B0K030	B0K030_RAT	unreviewed	DnaJ (Hsp40) homolog, subfamily B, member 1 (Predicted), isoform CRA_b (Dnajb1 protein) (Protein Dnajb1)	6	28.0442	28.0224	28.097	27.9858	28.1	28.1648	28.1505	28.2452	28.2388	28.0247	28.0247	28.1287	27.9731	27.9854	28.0317	28.1429	28.1324	28.235	28.017	27.8829	27.9708	28.2164	28.0742	28.1715	28.0328	28.2099	28.2679	28.2719	28.0109	27.9987	28.0424	28.0219	28.0783	28.0677	28.2854	28.2269	28.1561	28.166	27.9511	0.959915	0.172725	1.02327	0.498194	1.00291	0.942598
B0LPN4	RYR2_RAT	reviewed	Ryanodine receptor 2 (RYR-2) (RyR2) (Cardiac muscle ryanodine receptor) (Cardiac muscle ryanodine receptor-calcium release channel) (Type 2 ryanodine receptor)	64	30.1974	30.4958	30.2217	30.4224	30.2904	30.4902	30.3841	30.2941	30.2549	30.1839	30.4193	30.347	30.3441	30.3184	30.5523	30.2014	30.3919	30.3312	30.3318	30.2767	30.5026	30.3348	30.472	30.373	30.396	30.2159	30.5339	30.4019	30.3015	30.2015	30.2241	30.5265	30.1636	30.5424	30.3157	30.4547	30.404	30.3011	30.3338	1.02845	0.387284	1.02446	0.505752	1.02833	0.495911
B0LT89	STK24_RAT	reviewed	Serine/threonine-protein kinase 24 (EC 2.7.11.1) (Mammalian STE20-like protein kinase 3) (MST-3) (MST3b) (STE20-like kinase MST3) [Cleaved into: Serine/threonine-protein kinase 24 35 kDa subunit (Mammalian STE20-like protein kinase 3 N-terminal) (MST3/N); Serine/threonine-protein kinase 24 12 kDa subunit (Mammalian STE20-like protein kinase 3 C-terminal) (MST3/C)]	7	27.2965	27.1291	27.234	27.4804	27.3585	27.4867	27.5476	27.307	27.1951	27.2729	27.333	27.403	27.1908	27.4405	27.5702	27.6033	27.5834	27.7484	27.4921	27.3407	27.411	27.4195	27.3142	27.561	27.1323	27.4531	27.7209	27.4179	27.7463	27.4489	27.2744	27.5732	27.1451	27.6263	27.8772	27.5907	27.2832	27.7272	27.6834	1.09892	0.0496657	1.10402	0.0866401	1.15859	0.0381668
B1H219	B1H219_RAT	unreviewed	Dkk3 protein (Protein Dkk3) (RCG39957, isoform CRA_a)	6	26.3374	26.5614	26.5455	26.5142	26.7432	26.7224	27.0644	25.7784	26.4566	26.0818	25.9895	26.4377	26.2018	26.3097	26.2814	26.6736	26.4775	26.7852	26.7667	26.9554	25.879	26.266	25.9865	26.5649	25.9085	26.3024	26.3792	26.752	26.8955	26.7691	26.5234	26.5149	26.5393	26.601	26.761	26.457	27.046	26.5423	27.0151	0.965725	0.756393	0.960944	0.736049	1.12008	0.197463
B1H227	B1H227_RAT	unreviewed	LOC682908 protein (Protein Rcc1) (RCG31301, isoform CRA_a)	2	26.0268	25.9236	25.9199	26.0622	26.1285	25.6572	25.6954	25.785	25.7608	26.1371	25.4775	26.4485	26.4912	26.4106	26.0453	25.9646	26.2281	25.7848	26.0734	25.9982	26.0821	26.1021	26.1087	26.4106	26.625	26.1121	25.9737	25.9765	26.4372	26.0324	26.4664	26.2168	26.1032	25.9397	26.3357	26.1031	26.3908	26.3994	26.5888	1.14832	0.113094	1.22736	0.00731971	1.29794	0.000563755
B1H241	B1H241_RAT	unreviewed	Resistance to inhibitors of cholinesterase 8 homolog A (C. elegans) (Ric8a protein) (Synembryn-A)	9	27.2357	27.7426	27.303	27.4139	27.2496	27.1927	27.119	27.3727	27.3045	27.3515	27.5453	27.3359	27.666	27.1438	27.5332	27.2017	27.4275	27.2321	27.4152	27.2725	27.578	27.4081	27.6076	27.1436	27.4046	27.0886	27.5017	27.3555	27.0297	27.5119	27.3907	27.6835	27.3018	27.4469	27.274	27.3022	27.3373	27.0218	27.1911	1.04744	0.380703	1.00953	0.903972	0.999936	0.992053
B1H259	B1H259_RAT	unreviewed	Coagulation factor C homolog (Limulus polyphemus) (Predicted), isoform CRA_a (Coch protein) (Protein Coch)	2	23.7989	24.4191	24.6461	25.2376	25.0988	24.874	24.4864	23.2016	23.9665	25.2993	23.2302	22.7612	25.2118	24.3794	24.7462	24.7813	23.2884	25.0616	24.4363	24.4227	24.5493	23.5351	24.4864	23.9308	23.9384	23.715	24.1432	23.9513	25.4432	23.3313	23.5187	24.7418	24.8691	24.3355	23.3918	25.1486	25.4439	24.3028	24.5121	0.871573	0.468027	0.735815	0.15172	0.983059	0.927378
B1H262	B1H262_RAT	unreviewed	Protein phosphatase 1, regulatory subunit 9B	17	30.3499	30.5524	30.388	30.5516	30.4466	30.5328	30.4317	30.5121	30.4782	30.4094	30.5408	30.4119	30.4049	30.4095	30.5077	30.4256	30.5302	30.7502	30.5573	30.5174	30.5069	30.4195	30.4688	30.3514	30.408	30.3843	30.5602	30.5413	30.5602	30.4465	30.3849	30.531	30.3462	30.6977	30.467	30.4805	30.5267	30.6192	30.567	1.02955	0.302993	0.996565	0.87976	1.0354	0.268374
B1H264	B1H264_RAT	unreviewed	Protein Tbc1d17 (TBC1 domain family, member 17) (TBC1 domain family, member 17 (Predicted))	3	25.5594	25.5424	25.4368	25.572	25.6337	25.8958	25.7509	25.4399	25.4787	25.4154	25.6397	25.6947	25.4563	25.4932	25.9286	25.4332	25.5574	25.7457	25.4443	25.1554	25.5253	25.537	25.7385	25.7236	25.3068	25.4128	25.8642	25.8202	25.5412	25.646	25.3646	25.5882	25.2363	26.0314	25.3805	25.5814	25.4852	25.5117	25.313	0.989543	0.798592	1.03648	0.541201	0.957239	0.423695
B1H266	B1H266_RAT	unreviewed	Nibp protein (Fragment)	3	24.7803	24.8816	25.0411	24.7853	24.6537	25.2618	25.1321	24.976	25.004	25.439	24.6224	25.0942	25.1849	25.2257	25.0409	25.0362	25.1701	25.5807	25.4777	25.4489	25.4675	25.4622	25.2855	25.1293	24.8188	24.8417	25.3316	25.409	25.6583	25.2951	25.0725	24.925	25.1478	25.3103	25.5177	25.4281	25.4356	25.5517	25.535	1.16706	0.0677542	1.19539	0.0473773	1.25412	0.00676628
B1H267	SNX5_RAT	reviewed	Sorting nexin-5	7	28.2873	28.5096	28.2252	28.503	28.0008	28.7032	28.0562	28.4834	28.1286	28.2471	28.3755	28.2888	28.6337	28.5125	28.5775	28.1367	28.7652	28.1171	28.3959	28.2837	28.7105	28.2818	28.7102	28.5132	28.6975	28.1785	28.5301	28.4739	28.3994	28.2733	28.4287	28.6641	28.1853	28.5716	28.4526	28.6317	28.5561	28.1687	28.3071	1.0873	0.229703	1.09487	0.173281	1.08695	0.205572
B1H270	B1H270_RAT	unreviewed	Succinate-CoA ligase subunit beta (EC 6.2.1.-)	7	27.5553	27.7742	27.3854	27.6695	27.1336	27.5731	27.2147	27.3764	27.1007	27.5336	27.3137	27.4427	27.9591	27.1499	27.6928	26.9101	27.625	26.6718	27.4148	27.1278	27.5453	27.4023	27.8601	27.1933	28.0426	27.1799	27.3271	27.278	27.3903	27.4048	27.2978	27.6432	27.1766	27.4918	27.2122	27.6121	27.642	26.8627	27.2372	0.962129	0.555423	1.02436	0.861012	0.950082	0.495825
B1H273	B1H273_RAT	unreviewed	Ccm2 protein	2	24.0432	24.8969	24.1906	24.8433	24.1776	24.8735	24.1282	24.7136	24.5651	24.7675	24.6087	24.3777	24.5896	24.1471	24.769	24.3265	24.5585	23.9164	24.4561	24.2688	24.6591	24.6047	25.0537	24.2406	24.4992	23.7367	24.7522	24.5555	24.7386	24.8093	24.0205	24.6892	24.549	24.7582	24.0792	24.6212	24.342	24.3125	24.3263	0.925222	0.477925	1.02755	0.838268	0.917174	0.453095
B1H2A2	B1H2A2_RAT	unreviewed	Fsd1 protein (Protein Fsd1) (Similar to fibronectin type 3 and SPRY domain-containing protein, isoform CRA_a)	8	27.8438	27.8209	27.7594	28.0122	27.9137	27.9434	27.9576	27.7364	27.6773	27.9482	27.669	27.8739	27.8176	27.4992	27.7557	27.7545	27.5998	27.6756	27.868	27.687	27.7746	27.8928	27.7237	27.7363	27.776	27.8732	27.8302	28.0187	27.7009	27.848	27.7362	27.9444	27.6918	27.9884	27.5955	27.8227	27.8221	27.8422	27.9606	0.909984	0.0120497	0.972829	0.434119	0.974536	0.496087
B1H2A6	B1H2A6_RAT	unreviewed	Fxr2 protein (Protein Fxr2)	4	26.6022	26.4723	26.5528	26.6104	26.4433	26.7712	26.3385	26.6304	26.3011	26.5145	26.2107	26.5812	26.2081	26.1453	26.4019	26.3396	26.5372	25.983	26.3391	26.0237	26.4967	26.5499	26.1523	26.4186	26.5474	26.2042	26.5733	26.6079	26.3211	26.3764	26.3945	26.3159	26.3841	26.4377	26.1009	26.5902	26.587	26.1504	26.0739	0.858386	0.0080824	0.929999	0.148742	0.882015	0.0276522
B1PLB1	B1PLB1_RAT	unreviewed	CD34 antigen (Predicted) (CD34 antigen isoform 1) (Protein Cd34)	4	27.0084	27.2642	27.4771	27.5054	27.3362	27.4715	27.4932	27.2503	27.3429	26.7241	27.0682	27.2718	27.0502	26.929	27.3381	27.1157	27.2997	27.484	27.3711	27.1008	26.9984	27.1596	27.0065	27.1893	27.3125	27.1578	27.4122	27.3833	27.404	27.1099	27.0484	27.2225	27.0812	27.1386	27.0118	27.2315	27.6061	27.2045	27.1688	0.925715	0.285159	0.958085	0.605956	0.929654	0.345697
B1WBL4	B1WBL4_RAT	unreviewed	Protein Tmem65 (Uncharacterized protein)	2	27.0782	26.526	26.9608	26.3585	26.98	26.2942	27.0825	26.207	26.889	27.2045	26.6282	26.994	26.7101	26.9325	26.4128	27.1759	26.4295	27.0454	26.5623	26.837	26.2061	27.0334	26.4768	27.0932	26.8935	26.8549	26.4156	25.978	27.5882	26.7628	26.952	26.4114	26.8357	26.3445	26.7874	26.4587	26.621	26.6703	26.8879	0.966166	0.805863	1.03795	0.875494	0.919117	0.514493
B1WBP6	B1WBP6_RAT	unreviewed	p76 protein (Fragment)	1	24.6026	24.0683	24.7316	24.635	24.605	24.8475	24.0809	24.3757	24.1474	24.5911	24.4876	24.5096	23.9777	24.6532	24.9716	24.4969	25.0121	24.2055	24.399	24.1095	24.8317	24.9856	24.4066	24.8876	25.1156	24.3333	24.7913	24.7474	24.2423	24.73	24.8753	24.5148	24.8319	25.022	24.372	24.9544	24.6589	23.9479	24.127	1.04043	0.742208	1.17139	0.11167	1.10095	0.437322
B1WBS4	B1WBS4_RAT	unreviewed	Protein Vps26b (Similar to Vacuolar protein sorting 26 homolog (VPS26 protein homolog), isoform CRA_a) (Vps26b protein)	7	28.9516	29.221	28.8805	29.0234	28.8328	29.0097	28.8857	28.9715	28.9009	28.964	29.1559	29.0176	29.1704	29.0709	29.148	28.8645	29.1424	28.8544	28.7512	28.9853	29.0339	29.0558	29.1403	29.0383	29.2605	28.8106	28.9356	28.8618	28.9363	28.9471	28.9347	29.2154	28.894	29.0207	29.0596	29.0283	29.0125	28.7258	29.0252	1.03955	0.346479	1.0258	0.556507	1.01973	0.63804
B1WBS7	B1WBS7_RAT	unreviewed	RGD1562135 protein	2	25.0629	24.6409	25.1773	24.3367	24.2269	24.2084	24.7703	24.0066	24.8369	25.1186	24.0339	24.7534	24.6566	24.6861	23.4828	25.1764	24.6443	24.3818	24.6081	25.0415	23.5584	25.0722	24.1589	24.9725	25.1372	23.8565	24.1605	24.5239	25.0463	24.9957	24.8287	24.5669	25.1162	23.4217	24.7458	24.1117	24.7038	24.7455	25.0604	0.901905	0.410089	1.02415	0.926291	0.978936	0.822479
B1WBT4	B1WBT4_RAT	unreviewed	Protein Srpk2 (SFRS protein kinase 2) (Serine/arginine-rich protein specific kinase 2 (Predicted), isoform CRA_b)	11	28.7723	29.0887	28.7755	29.0731	28.8829	29.0859	29.0004	28.864	29.0359	28.7939	29.0117	29.0602	29.075	28.9297	29.1985	28.7941	29.0917	29.2955	28.8713	29.1594	29.3578	28.9324	29.0346	28.9204	28.7894	28.6211	29.0311	28.9989	29.1774	28.8788	28.7275	29.3403	28.6556	29.2218	29.0676	29.223	28.9592	29.2225	29.1006	1.1045	0.0532836	0.997608	0.933428	1.09525	0.182483
B1WBT5	B1WBT5_RAT	unreviewed	Protein Ttc8 (Ttc8 protein)	1	20.691	21.0732	20.5035	21.2079	20.4561	21.4013	21.0399	21.7848	20.1999	20.5913	20.9241	19.0604	20.7892	21.3799	20.8666	20.7681	21.1974	20.9097	20.86	20.3836	20.2611	20.9828	21.3846	21.462	20.7858	19.8976	20.7643	21.2572	20.8277	20.7692	19.2051	21.2912	20.6715	20.7413	20.6158	20.3362	20.5682	19.5893	20.7628	0.869669	0.377079	0.994963	0.969362	0.737173	0.0853364
B1WBU9	B1WBU9_RAT	unreviewed	Alpha-1,4 glucan phosphorylase (EC 2.4.1.1)	36	31.8048	31.97	31.8411	31.8453	32.034	31.9229	32.0386	31.5596	31.6571	31.7586	31.5477	32.067	31.7883	31.619	31.8373	31.75	31.8282	31.5173	31.6464	31.6147	31.509	31.7931	31.785	31.7543	32.0268	31.7701	31.83	31.7887	31.9109	31.703	31.6372	31.7499	31.5623	31.6575	31.7581	31.9009	31.8645	31.6722	31.8151	0.908095	0.0639072	0.979541	0.682208	0.925576	0.105834
B1WBV1	B1WBV1_RAT	unreviewed	LOC682999 protein (Protein Aida) (RCG20102, isoform CRA_a)	2	25.7716	26.3974	25.6105	25.7624	25.4158	26.0254	25.5153	26.2513	25.6924	26.0708	27.2398	26.1911	26.7918	26.7505	26.8803	25.8558	26.9354	26.1728	26.3634	26.4213	27.4791	26.417	26.937	26.8005	26.7426	25.9203	26.4287	26.046	26.2917	26.2339	26.3723	27.3026	26.4745	26.8719	26.8799	26.7759	26.6755	26.0287	26.4485	1.78422	0.000364127	1.4914	0.00164351	1.74727	0.00010201
B1WBV4	B1WBV4_RAT	unreviewed	Pleckstrin homology domain containing, family F (With FYVE domain) member 2 (Pleckstrin homology domain containing, family F (With FYVE domain) member 2 (Predicted)) (Protein Plekhf2)	2	21.7544	22.4684	21.7067	21.1758	21.9863	22.2389	20.9692	22.5569	21.4578	21.8795	22.0893	21.1779	22.2893	22.6874	21.8558	21.442	21.8859	22.0464	21.1495	21.8135	22.1407	22.0001	22.0083	22.1243	22.0877	21.6933	21.1496	22.2159	21.6805	21.7628	21.5626	21.5988	21.2639	21.9542	22.4311	22.0962	21.7047	21.5252	22.0755	1.02513	0.814655	0.990685	0.851302	0.959496	0.932305
B1WBV6	B1WBV6_RAT	unreviewed	Aplp1 protein	5	27.1598	26.861	26.7627	26.77	27.0241	26.9795	26.9435	26.723	26.8456	26.8909	27.0056	27.0113	26.8379	26.9691	26.954	27.044	26.7841	27.3919	26.921	26.8647	27.0408	27.0568	26.9741	26.9392	26.7425	26.8312	26.9503	26.8829	26.6756	26.8363	26.8512	27.1294	26.9799	27.2875	26.6961	27.1235	27.0523	27.1802	27.1375	1.06491	0.19022	0.985636	0.743375	1.11472	0.0509012
B1WBW4	ARM10_RAT	reviewed	Armadillo repeat-containing protein 10	3	26.3149	26.1428	26.1507	25.8852	26.289	25.924	26.0523	26.1129	26.2797	26.2966	25.9978	26.1376	26.0004	26.258	26.2918	26.2094	26.2369	26.1207	26.1785	25.8863	26.3096	26.2514	26.0085	26.3363	26.3878	26.35	26.1274	26.0398	26.1587	26.3269	26.1496	26.1223	26.1344	25.8454	26.3189	26.1854	26.0837	25.8103	26.2063	1.00101	0.961453	1.05313	0.282619	0.966724	0.508906
B1WBX2	B1WBX2_RAT	unreviewed	Protein Tmem69 (Transmembrane protein 69)	2	25.437	25.62	25.4825	25.7155	25.4765	25.5673	25.6275	25.4087	25.486	25.1043	25.5487	25.381	25.2155	25.0922	25.3187	25.5314	25.1632	25.7707	25.462	24.9072	25.2315	25.1763	25.3921	25.0694	24.7894	25.219	25.2383	25.4529	25.6827	25.3242	25.4318	25.389	25.1024	25.36	25.0768	25.0778	25.3201	25.3794	25.0879	0.899379	0.0915306	0.857836	0.0283622	0.843105	0.004226
B1WBX6	B1WBX6_RAT	unreviewed	Protein Smap2 (Smap2 protein)	9	27.8756	28.0578	28.0962	28.1637	27.9168	28.1896	28.0469	28.0759	27.9694	28.0158	28.0122	28.0563	28.0778	27.9763	28.0846	27.8869	27.9982	28.0757	28.0575	28.0441	27.9535	27.8151	27.9353	27.8099	27.7927	27.9043	27.9485	28.0858	27.9454	27.9488	27.9583	28.0083	27.7716	28.0764	27.7834	28.0367	28.0448	28.0365	28.1009	0.984591	0.575649	0.912769	0.00887365	0.959393	0.245806
B1WBX7	B1WBX7_RAT	unreviewed	Coatomer protein complex, subunit epsilon (Coatomer protein complex, subunit epsilon (Predicted), isoform CRA_a)	2	24.4857	24.9465	24.6241	24.6456	24.2679	24.5338	23.9302	24.4415	23.8614	24.5045	24.8408	24.4603	24.808	24.3509	24.6012	23.8387	24.4418	23.8027	24.4976	24.0764	24.4288	24.5733	24.8536	24.4953	24.7661	24.139	24.5801	24.7306	24.1821	24.3204	24.6564	24.8434	24.3632	24.7862	24.1292	24.7351	24.6306	23.9711	24.5046	0.970331	0.752674	1.05616	0.510432	1.05961	0.547465
B1WBY1	B1WBY1_RAT	unreviewed	Cul1 protein (Cullin 1 (Predicted), isoform CRA_a) (Protein Cul1)	8	27.642	27.9071	27.6892	27.8118	27.8005	27.7212	27.803	27.6354	27.6958	27.641	27.6605	27.6826	27.8842	27.5996	27.7838	27.5705	27.7346	27.7191	27.6327	27.6724	27.8372	27.707	27.8446	27.6645	27.8963	27.5152	27.8208	27.6769	27.8173	27.7528	27.7218	27.9319	27.649	27.9203	27.8591	27.9013	27.6493	27.8487	27.6654	0.981252	0.511792	1.00747	0.849286	1.04336	0.241724
B1WBY5	B1WBY5_RAT	unreviewed	DnaJ (Hsp40) homolog, subfamily C, member 11 (DnaJ (Hsp40) homolog, subfamily C, member 11 (Predicted)) (Protein Dnajc11)	13	28.5314	28.9519	28.591	28.7103	28.356	28.5768	28.3733	28.5596	28.3408	28.5481	28.7215	28.5132	28.6053	28.3301	28.6101	28.1326	28.5628	28.2185	28.4173	28.598	28.5701	28.4878	28.756	28.4459	28.7445	28.1971	28.4984	28.5677	28.532	28.3513	28.4851	28.7585	28.2986	28.5304	28.3532	28.5426	28.5907	28.4247	28.4439	0.949651	0.367429	0.968399	0.593486	0.954625	0.41914
B1WBY7	B1WBY7_RAT	unreviewed	ER lipid raft associated 1 (Protein Erlin1) (SPFH domain family, member 1 (Predicted))	2	25.2093	25.0281	25.2743	25.5218	25.2831	25.5118	25.293	25.2657	25.1693	25.2189	25.1848	25.262	25.0785	25.3087	25.6195	25.2173	25.2975	25.6676	25.478	25.1112	25.6197	25.2946	25.3093	25.2046	25.2964	25.1894	25.3478	25.4565	25.3265	25.293	25.2953	25.2706	25.3486	25.6401	25.4162	25.623	25.332	25.353	25.4321	1.05665	0.383105	1.0136	0.663193	1.09702	0.0539841
B1WC00	B1WC00_RAT	unreviewed	Zfr protein (Zinc finger RNA binding protein, isoform CRA_b) (Zinc finger RNA-binding protein)	2	23.5233	23.6364	23.9749	23.7539	24.0951	24.0195	24.0329	23.6614	23.9724	24.0874	23.9314	24.0181	24.2119	24.4427	24.1568	24.4218	24.1616	24.6071	24.1186	24.4365	24.3247	24.2359	23.7591	24.3292	23.9184	23.8334	23.9593	23.7869	24.4843	24.0549	23.7363	23.7505	23.9744	24.0266	24.2903	24.373	23.6142	24.3929	24.2125	1.30274	0.000492029	1.12644	0.143619	1.13142	0.172938
B1WC02	B1WC02_RAT	unreviewed	CTP synthase (EC 6.3.4.2) (UTP--ammonia ligase)	5	26.7631	26.6647	26.5047	26.7549	26.4258	26.8758	26.3566	26.812	26.6961	26.7911	26.7093	26.5266	26.6919	26.3193	26.7301	26.5338	26.2909	26.2602	26.6468	26.446	26.6839	26.5682	26.5997	26.3335	26.3442	26.2791	26.6196	26.8204	26.4818	26.4855	26.1175	26.5975	26.2966	26.7564	25.8624	26.7252	26.4754	26.7961	26.4683	0.911777	0.100288	0.894255	0.0595063	0.876706	0.0869233
B1WC03	B1WC03_RAT	unreviewed	Protein Aar2 (RGD1311066 protein) (Similar to RIKEN cDNA 0610011L14 gene)	3	25.8353	26.2596	25.9197	26.2596	26.0247	26.5527	26.0906	26.1929	26.1373	26.2481	26.2158	25.9312	26.2416	25.82	26.4995	25.9026	26.0336	26.2678	26.1623	25.893	26.1235	26.0607	26.4024	26.024	26.1777	25.9256	26.5199	26.3067	26.0034	26.0066	25.5932	26.2956	25.8497	26.7799	25.8123	26.2859	26.1596	26.1001	25.9119	0.964307	0.559306	1.00489	0.945655	0.973824	0.624061
B1WC06	B1WC06_RAT	unreviewed	Mon1a protein (Protein Mon1a)	3	24.4095	24.5317	24.1516	24.7004	24.7413	24.7935	24.9042	24.9306	24.1714	24.7021	24.4065	24.5425	24.2453	24.5754	24.5198	24.3907	25.027	24.844	24.3357	24.2526	24.3127	24.4981	24.3528	24.7352	25.2677	24.3256	24.5897	24.8514	24.0765	24.7456	23.9761	24.4639	24.4591	24.5177	24.9289	24.6056	24.9113	24.2184	24.3663	0.925874	0.35983	1.01114	0.993904	0.930015	0.424904
B1WC16	B1WC16_RAT	unreviewed	BCL2-associated transcription factor 1, isoform CRA_a (Bclaf1 protein) (Protein Bclaf1)	3	25.4739	25.2823	25.5049	25.4288	25.7461	25.5124	25.8183	25.3363	25.6854	25.2517	25.5489	25.3329	25.5392	25.7206	25.2597	25.8029	25.5876	26.1678	25.283	26.0643	25.3869	25.5459	25.4715	25.6643	25.4913	25.6437	25.3353	25.399	25.8647	25.3443	25.5552	25.3215	25.864	25.2368	25.9419	25.3122	25.2429	25.9927	25.5641	1.08914	0.366486	1.01567	0.771957	1.05154	0.641756
B1WC25	B1WC25_RAT	unreviewed	Protein Tra2a (Tra2a protein)	2	25.1072	25.081	25.1437	24.8189	25.1132	24.9398	24.4129	24.9132	24.5399	24.8245	25.1188	24.6339	24.63	24.7742	25.0361	24.9661	24.913	24.0283	24.5341	24.4475	24.8159	25.0489	24.6991	25.0646	25.2369	24.9044	24.9981	24.7307	24.4284	24.5079	24.8474	25.0727	25.2817	23.9107	24.6422	24.797	24.9094	24.2509	24.578	0.894365	0.183051	0.97331	0.724326	0.896085	0.238088
B1WC26	B1WC26_RAT	unreviewed	N-acetylneuraminic acid synthase (N-acetylneuraminic acid synthase (Sialic acid synthase) (Predicted), isoform CRA_a) (Protein Nans)	11	28.35	28.4777	28.4635	28.4381	28.3041	28.4899	28.3634	28.3476	28.3431	28.4791	28.4174	28.4802	28.546	28.3142	28.4532	28.3246	28.3718	28.1878	28.4132	28.4122	28.4207	28.4172	28.496	28.4081	28.4346	28.323	28.5151	28.4874	28.4224	28.3414	28.4294	28.4386	28.3242	28.4939	28.3128	28.4586	28.3448	28.3319	28.3701	0.993286	0.768671	1.01494	0.500793	0.988662	0.61234
B1WC28	B1WC28_RAT	unreviewed	Core histone macro-H2A	4	25.9959	25.4726	25.7395	25.3941	25.9642	25.3414	25.9561	25.4776	25.4205	25.5952	25.1032	25.4516	25.3838	25.7799	25.4011	25.897	25.4599	25.7424	25.7327	25.2574	25.1708	25.9136	25.4268	25.7887	25.7701	26.0132	25.2796	25.6513	25.2897	25.4794	25.9047	25.3696	25.7712	25.2355	25.6597	25.2729	25.6687	25.2659	25.4531	0.904024	0.214072	0.992357	0.921125	0.916017	0.297795
B1WC32	B1WC32_RAT	unreviewed	RCG53609 (Uba2 protein)	13	28.6645	28.9309	28.5855	28.6115	28.5927	28.8074	28.6258	28.9026	28.891	28.862	28.7677	28.543	28.9381	28.6059	28.7854	28.6812	28.6917	28.7555	29.0049	28.612	28.9159	28.6128	28.878	28.6643	28.9293	28.6791	28.8416	28.6406	28.8244	28.7702	28.6397	28.8755	28.6495	28.8614	28.5567	28.7665	28.7762	28.7798	28.8363	1.00545	0.91044	1.00714	0.835741	0.999257	0.977851
B1WC33	B1WC33_RAT	unreviewed	CDC42 effector protein (Rho GTPase binding) 4 (Predicted), isoform CRA_a (Cdc42ep4 protein) (Protein Cdc42ep4)	6	27.4697	27.4129	27.4946	27.651	27.4228	27.8387	27.3957	27.6769	27.4574	27.1988	27.6814	27.4928	27.4505	27.6301	27.615	27.4934	27.9311	27.7403	27.3561	27.3679	27.8322	27.5368	27.4726	27.6342	27.4329	27.3268	27.8048	27.5895	27.398	27.2221	27.4892	27.6212	27.4636	27.749	27.5573	27.8761	27.6451	27.5194	27.4372	1.07059	0.238397	0.991959	0.893636	1.06437	0.229505
B1WC34	B1WC34_RAT	unreviewed	Protein Prkcsh (Protein kinase C substrate 80K-H) (Protein kinase C substrate 80K-H (Predicted), isoform CRA_b)	12	29.1298	29.1011	29.2048	29.1647	29.2327	29.3305	29.2347	29.1388	29.3373	29.1517	29.0584	29.1093	29.1526	29.3646	29.2065	29.2579	29.1779	29.4878	29.2306	29.2187	29.1883	29.2173	29.0856	29.1952	29.1073	29.1545	29.2097	29.1932	29.3234	29.1803	29.1786	29.1044	29.1582	29.1885	29.2773	29.1851	29.1711	29.2916	29.26	1.01591	0.654976	0.987534	0.623177	0.998693	0.977569
B1WC49	B1WC49_RAT	unreviewed	Api5 protein (Protein Api5) (RCG26895, isoform CRA_b)	6	27.0994	27	26.9815	26.7865	26.9742	26.7628	26.9563	26.8927	26.9639	26.8394	26.7905	27.0078	27.0661	26.9154	26.7293	27.1647	26.8579	27.0045	26.7173	26.8597	26.8055	27.0839	26.9214	27.1312	27.0303	27.0674	26.7656	26.5422	26.8789	26.7068	27.0682	26.8151	27.1124	26.7264	27.0044	26.9522	26.6704	26.6891	26.8126	0.985715	0.66986	0.990258	0.756344	0.967169	0.409061
B1WC59	B1WC59_RAT	unreviewed	Exostoses (Multiple)-like 2, isoform CRA_a (Extl2 protein) (Protein Extl2)	2	24.698	25.7752	24.8272	25.3137	24.218	25.0661	24.5407	24.8534	24.2947	24.5893	24.9314	24.9316	25.0925	24.1632	24.9224	23.9773	24.9298	23.6105	24.6849	24.4557	24.5205	24.7277	25.189	24.3667	25.1224	24.143	24.967	24.7242	24.6132	24.7323	24.7307	25.1946	24.2139	24.8319	23.9196	24.9193	25.1913	24.0118	24.8368	0.834314	0.237607	0.916478	0.657282	0.88645	0.454934
B1WC61	B1WC61_RAT	unreviewed	Acad9 protein (Protein Acad9)	17	29.7557	29.6101	29.6046	29.7203	29.7619	29.7702	29.7841	29.4946	29.706	29.5307	29.5414	29.7584	29.6253	29.472	29.7081	29.7773	29.567	29.6218	29.4387	29.5315	29.5055	29.838	29.7271	29.7278	29.7965	29.738	29.671	29.4983	29.7949	29.6164	29.5102	29.5203	29.5251	29.6239	29.5807	29.6109	29.5505	29.5902	29.6552	0.9474	0.11845	1.02673	0.440223	0.93152	0.019862
B1WC67	B1WC67_RAT	unreviewed	Protein Slc25a24 (RCG29001) (Slc25a24 protein)	2	25.1054	24.8992	25.0161	25.1078	24.5853	25.112	24.5198	24.8865	24.5893	25.1966	24.6912	24.9939	25.1035	24.8881	25.4147	24.7405	24.5739	24.2507	24.8194	24.4144	25.014	24.6179	25.1988	24.8617	25.2682	24.1473	25.1227	25.034	24.7671	25.0496	24.6814	25.1192	24.8254	25.1334	24.6291	25.033	25.0031	24.4545	24.9115	0.947628	0.482015	1.00698	0.969264	0.973512	0.751432
B1WC71	B1WC71_RAT	unreviewed	Aspscr1 protein	6	25.4989	25.6232	25.68	25.9917	25.8036	26.0744	25.8041	25.7304	25.5668	25.5435	25.3207	25.6476	25.7658	25.617	26.0103	25.5048	25.8612	25.9162	25.6498	25.6745	26.0918	25.7578	25.7713	25.4273	25.7471	25.6497	26.1476	26.0428	25.6728	25.8146	25.264	25.9041	25.3406	26.276	25.5735	25.9308	25.7109	25.8112	26.013	1.00377	0.99117	1.03671	0.598334	1.03311	0.828062
B1WC73	B1WC73_RAT	unreviewed	ADP-ribosylation factor-like 6 (Predicted), isoform CRA_a (Arl6 protein) (Protein Arl6)	5	25.8846	26.0901	25.7604	26.0271	25.9838	25.8194	25.9883	25.7957	25.9191	25.7533	25.8064	25.8548	25.8113	25.7109	25.7631	25.7206	25.6553	25.7853	25.7517	25.9186	25.7632	25.8335	25.8943	25.8383	25.8767	25.9338	25.4568	25.6099	25.8496	25.5847	25.7451	25.9148	25.885	25.7152	25.8398	25.7707	25.7909	25.7349	25.6663	0.914811	0.00777596	0.911352	0.0524046	0.920338	0.0234593
B2B9A9	B2B9A9_RAT	unreviewed	Ephrin B2 (Ephrin B2 (Predicted)) (Protein Efnb2)	5	25.8687	25.9691	25.8891	26.2891	26.1971	26.493	26.2846	26.0134	26.1803	26.0682	26.5371	26.1323	26.1698	26.2624	26.534	26.3656	26.3455	26.773	26.3871	26.3418	26.4849	26.3453	26.3498	26.056	25.6232	26.2851	26.6404	26.3776	26.172	26.0557	26.1453	26.6709	26.1403	26.8111	26.4316	26.6564	26.2227	26.585	26.6493	1.2032	0.00446783	1.07017	0.450356	1.28407	0.00337553
[truncated: 5,921 more rows]
