# Supplementary material for: Potential Neuroprotective Mechanisms of Methamphetamine Treatment in Traumatic Brain Injury Defined by Large-Scale IonStar-Based Quantitative Proteomics
Source: Int J Mol Sci. 2021 Feb 24;22(5):2246. doi: 10.3390/ijms22052246 (PMC7956755; doi:10.3390/ijms22052246)
Supplement: Supplementary file 1 [file ijms-22-02246-s001.zip › Supplementary Table S2.xlsx]

## Sheet: Supplementary Table S2
Supplmentary Table S2. Quantification results of rat hippocampal tissues. Protein abundances are shown in Log2 scale.
ProteinAC	Entry name	Status	Protein names	PepNum	H_SH1	H_SH2	H_SH3	H_SH4	H_SH5	H_SH6	H_SH7	H_SH8	H_SH9	H_SH10	H_TM1	H_TM2	H_TM3	H_TM4	H_TM5	H_TM6	H_TM7	H_TM8	H_TM9	H_TM10	H_TM11	H_TS1	H_TS2	H_TS3	H_TS4	H_TS5	H_TS6	H_TS7	H_TS8	H_TS9	H_TSm1	H_TSm2	H_TSm3	H_TSm4	H_TSm5	H_TSm6	H_TSm7	H_TSm8	H_TSm9	Ratio_TM	pVal_TM	Ratio_TS	pVal_TS	Ratio_TSm	pVal_TSm
A0A068F1Y2	A0A068F1Y2_RAT	unreviewed	Beta-actin (Fragment)	16	36.3536	36.4176	36.7059	36.3961	36.5018	36.6014	36.4043	36.6434	36.304	36.389	36.5284	36.5618	36.4396	36.4691	36.515	36.4083	36.5239	36.4532	36.4112	36.1235	36.5373	36.4213	36.3367	36.4766	36.381	36.4567	36.5187	36.5552	36.346	36.3635	36.5171	36.4298	36.2923	36.3767	36.5224	36.5293	36.4482	36.2515	36.6236	0.985424	0.727142	0.967816	0.411679	0.97966	0.637508
A0A096MIW7	A0A096MIW7_RAT	unreviewed	Protein Fry (Fragment)	1	23.1923	23.5087	23.9	23.0301	23.8493	23.8237	24.1556	23.4956	23.4478	23.1035	23.2132	23.8669	23.3754	23.2479	23.6614	24.0084	23.4041	23.7821	23.142	23.9348	22.7945	23.3923	23.2991	23.2583	22.809	23.7453	23.2987	23.278	23.2132	22.0601	23.9564	23.3231	23.6594	23.1602	23.3945	23.3699	23.2588	23.2773	23.5592	0.962424	0.735549	0.766307	0.0557858	0.910725	0.463016
A0A096MIX1	A0A096MIX1_RAT	unreviewed	Protein Gbe1 (Fragment)	6	25.5968	25.8884	25.8245	25.7126	25.9544	25.8673	26.1107	25.9528	26.0731	25.799	25.7812	26.3201	26.0918	26.2569	25.9639	26.45	26.1373	25.9142	26.3271	26.5279	25.7097	26.1152	25.9044	26.0544	25.5547	26.1962	25.9945	26.0665	26.0554	25.8186	26.2241	26.0549	26.3544	26.1678	25.9183	26.08	26.458	26.0059	26.2018	1.20717	0.0163715	1.0708	0.24968	1.21953	0.001418
A0A096MIX2	A0A096MIX2_RAT	unreviewed	DEAD (Asp-Glu-Ala-Asp) box polypeptide 17, isoform CRA_a (Protein Ddx17)	17	29.1141	29.1125	28.7129	29.0106	28.772	29.1156	29.0811	28.9163	29.0476	28.9751	28.9546	28.9315	29.0761	28.952	29.0278	28.968	29.0119	29.0842	28.9801	29.0876	29.1139	29.1362	29.0503	28.8703	29.2142	28.7267	29.0943	28.931	29.0476	29.1455	28.807	29.099	28.8251	29.1117	28.8207	29.149	28.928	28.9945	28.9486	1.01837	0.522863	1.02743	0.584381	0.984996	0.747393
A0A096MIX9	A0A096MIX9_RAT	unreviewed	Protein Sept4 (Fragment)	2	26.4435	26.511	26.7044	26.6299	26.8668	26.4946	27.1455	26.4846	27.072	26.5974	26.2427	26.6311	26.2424	25.9644	26.3214	26.4592	25.8487	26.7273	25.9573	26.8407	25.646	26.1645	26.4196	26.1587	26.0371	26.5018	26.0715	25.6862	26.2457	25.914	26.5146	26.4819	26.3113	25.9189	26.4879	26.0704	25.7409	25.9637	26.1013	0.753736	0.00688199	0.676617	0.000138246	0.700128	0.000568996
A0A096MIY2	A0A096MIY2_RAT	unreviewed	Cytoplasmic dynein 1 light intermediate chain 2	11	27.5076	27.5382	27.1346	27.4371	27.4316	27.4394	27.6667	27.2976	27.7351	27.3639	27.3207	27.3039	27.5971	27.6052	27.3937	27.6928	27.4036	27.8122	27.5058	27.6346	27.5526	27.7528	27.5827	27.4113	27.5561	27.7253	27.2709	27.3829	27.6501	27.722	27.3195	27.5559	27.4749	27.6168	27.6223	27.4604	27.4174	27.5398	27.4	1.05187	0.321455	1.07626	0.197316	1.0199	0.609343
A0A096MIY6	A0A096MIY6_RAT	unreviewed	Transcription elongation factor B polypeptide 1	3	26.0848	25.9294	26.5932	26.2364	26.6802	26.2571	26.2691	26.685	26.4345	26.2305	25.8665	24.9802	25.7041	25.5258	25.5589	25.0287	26.0667	26.1621	25.8327	24.8692	25.9362	25.6185	25.4157	26.4	25.7326	26.4517	25.13	26.4716	26.1464	26.3783	26.1493	25.3757	25.3874	25.873	25.8013	25.6611	26.2536	26.428	26.1713	0.613131	0.000191898	0.804538	0.057612	0.749135	0.00789402
A0A096MIZ1	A0A096MIZ1_RAT	unreviewed	Protein Palm2	6	27.6477	27.5674	27.5064	27.5582	27.5435	27.6729	27.572	27.743	27.6899	27.7496	27.9024	27.8344	27.7264	27.8532	27.8942	27.5935	27.8526	27.8431	27.6503	27.7446	27.887	27.787	27.6473	27.7613	27.7214	27.4722	27.9321	27.6718	27.7849	27.604	27.8241	27.5925	27.9431	27.6799	27.6927	27.7392	27.7473	27.6343	27.7727	1.1284	0.000596006	1.06211	0.113777	1.08089	0.0217703
A0A096MJ04	A0A096MJ04_RAT	unreviewed	Glutathione S-transferase omega 1, isoform CRA_a (Glutathione S-transferase omega-1)	8	29.6017	29.5486	29.1493	29.6187	29.025	29.6632	29.5358	29.4264	29.4859	29.5777	29.3512	29.514	29.6142	29.3595	29.6486	29.6111	29.4202	29.6545	29.5117	29.4535	29.6766	29.5572	29.7256	29.2946	29.8644	29.2523	29.6483	29.382	29.4868	29.7893	29.4357	29.676	29.3548	29.8843	29.3374	29.6647	29.549	29.1612	29.5006	1.04016	0.388014	1.06728	0.362068	1.03185	0.660568
A0A096MJ11	A0A096MJ11_RAT	unreviewed	Gasdermin domain containing 1 (Predicted), isoform CRA_a (Protein Gsdmd)	2	23.5225	23.8151	23.2803	23.4436	23.3184	23.7058	23.5506	23.2048	24.0003	23.2458	23.3857	24.0747	23.8969	24.5031	23.691	24.2245	23.7682	24.1513	23.7941	24.4928	23.7942	24.1224	23.8683	23.8524	23.7201	23.8999	23.6989	23.5988	24.134	23.925	23.8999	23.8452	24.017	23.9389	24.1067	23.9581	23.679	23.7722	23.8167	1.40074	0.00250557	1.27263	0.00326875	1.28934	0.00106696
A0A096MJ15	A0A096MJ15_RAT	unreviewed	Protein Abcf2 (Fragment)	1	24.2137	24.3209	23.9158	24.0022	23.961	23.8289	24.0565	23.3843	24.2584	23.7873	23.6574	24.0549	24.095	24.7541	23.9685	24.8017	23.8552	24.5762	24.0032	24.1168	24.2815	24.4521	24.4259	24.4055	24.0561	24.2164	23.7741	23.7413	24.1948	23.8339	23.7402	24.218	24.9642	24.06	24.5765	23.9541	23.5814	24.1344	23.9338	1.18586	0.13398	1.11084	0.259988	1.14297	0.347208
A0A096MJ24	A0A096MJ24_RAT	unreviewed	Carbonyl reductase [NADPH] 1	4	27.9356	27.7961	27.8918	27.9062	27.6736	27.3626	27.5401	27.8928	27.5119	27.9205	27.8755	28.2889	28.0351	28.1825	28.2441	27.7737	28.1489	27.7139	28.0283	27.8122	28.0221	27.9571	28.2153	28.1117	28.1649	27.7763	28.156	28.1133	27.7513	28.0061	28.2371	28.3249	27.8256	27.9918	27.9068	28.0411	28.0858	27.45	28.3336	1.20354	0.00659596	1.21463	0.00465977	1.22136	0.0232531
A0A096MJ75	A0A096MJ75_RAT	unreviewed	GMP synthase [glutamine-hydrolyzing] (Fragment)	8	24.6829	24.5399	24.5138	24.043	24.3865	24.0949	24.1741	24.2165	24.6164	24.1261	24.6335	24.6897	24.4673	24.9036	24.4784	24.8014	24.3935	24.7038	24.5965	24.7266	24.6234	24.6387	24.5001	24.7894	24.4344	24.4861	24.6576	24.379	24.7767	24.6814	24.4647	24.4227	24.7491	24.5479	24.8463	24.4398	24.6146	24.709	24.4842	1.22117	0.0024913	1.18394	0.013208	1.17835	0.0160619
A0A096MJ78	A0A096MJ78_RAT	unreviewed	Protein Spred3 (Similar to SPRED-3 (Predicted), isoform CRA_a)	2	23.5514	23.4843	23.2407	23.7829	24.6452	23.889	24.4203	23.5792	24.5145	23.9115	24.022	23.4417	23.9621	23.9561	23.779	24.2382	23.5599	24.5444	23.2485	24.1647	24.293	23.5376	23.4227	24.3175	24.1516	23.5566	23.8638	23.7909	24.185	24.7667	23.9604	23.7107	23.799	23.8405	24.026	23.3908	23.5714	24.5308	24.1212	1.00013	0.891482	1.02904	0.805325	0.961665	0.923953
A0A096MJ87	A0A096MJ87_RAT	unreviewed	Protein Sept4 (Fragment)	6	27.3295	27.361	27.3695	27.2772	27.4243	27.2654	27.6943	27.4026	27.6755	27.28	27.3137	27.5102	27.1046	26.999	27.2179	27.1935	26.9919	27.5748	26.8982	27.495	26.9241	27.0687	27.2232	27.0914	26.9037	27.1536	27.1922	26.6897	27.2431	27.0947	27.4178	27.3011	27.2496	26.9868	27.3704	27.1636	26.8506	26.8176	27.0083	0.873806	0.0346446	0.793764	0.000393274	0.828689	0.00537276
A0A096MJ96	A0A096MJ96_RAT	unreviewed	Uncharacterized protein (Fragment)	3	25.0191	24.4946	24.327	24.6634	24.4518	24.6302	24.2401	24.7933	24.4652	24.718	25.0275	24.7902	25.0589	24.6189	25.0994	24.4433	25.0275	24.581	24.8928	24.9927	25.2151	24.7621	24.9664	24.8432	25.097	24.5485	24.8361	24.5897	24.5423	25.5712	25.0652	25.1032	24.7157	24.9925	24.7493	24.987	24.9606	24.3837	24.988	1.23738	0.00868231	1.23117	0.0432307	1.23165	0.0108003
A0A096MJA0	A0A096MJA0_RAT	unreviewed	RCG44919, isoform CRA_b (T-complex protein 1 subunit alpha)	15	29.8457	29.892	29.5434	29.9371	29.6649	30.0168	29.7907	29.9188	29.9061	29.911	29.7506	30.0666	30.0604	30.1282	30.16	29.9784	29.9834	30.0954	29.9863	30.218	30.1444	30.1398	30.0755	29.8028	30.0707	29.7122	30.1332	30.117	30.079	30.1749	29.9982	30.0836	30.0743	30.1638	29.8749	30.0876	30.0205	30.1093	29.9239	1.15524	0.00201773	1.14308	0.01372	1.14176	0.00270672
A0A096MJB4	A0A096MJB4_RAT	unreviewed	Protein Srpk2 (Fragment)	3	25.51	25.5741	25.1725	25.3409	25.337	25.4025	25.6611	25.392	25.3814	25.2728	25.5475	25.871	25.736	25.7137	25.7284	25.885	25.7631	25.813	25.4881	25.8377	25.8396	25.6685	25.5623	25.5949	25.7058	25.4742	25.668	25.7069	25.8293	25.2036	25.7138	25.6756	25.6391	25.5316	25.8311	25.9197	25.5801	25.4933	25.7538	1.26719	1.43055e-05	1.14875	0.0168343	1.21173	0.000526887
A0A096MJB9	A0A096MJB9_RAT	unreviewed	Eukaryotic translation initiation factor 2 subunit 3, X-linked (Fragment)	2	24.8701	24.9002	24.4997	24.6205	24.5851	24.8921	24.228	24.7435	24.2924	24.9596	25.039	25.0411	24.8625	25.0949	25.151	24.7418	25.2086	24.7758	24.9873	24.6942	25.0588	25.0404	25.0023	24.9497	24.8345	24.7241	25.0589	25.0892	24.4712	25.2399	25.0542	25.0192	24.9997	25.1384	24.9223	25.1658	25.0027	24.604	25.1556	1.22981	0.00430111	1.20612	0.0258769	1.26223	0.0034258
A0A096MJC9	A0A096MJC9_RAT	unreviewed	Microtubule-associated protein RP/EB family member 2 (Fragment)	3	29.587	29.5862	29.1878	29.1814	29.3925	29.3997	29.6062	29.4201	29.6982	29.5684	29.6161	30.0843	29.9008	30.0651	29.8778	30.1827	29.8637	30.0575	29.8253	29.7968	29.6494	29.7773	29.7356	29.7087	29.6853	29.6842	30.0578	29.8802	29.9462	28.7836	29.6759	29.8083	29.9718	29.5326	29.8981	29.8462	29.8689	29.9908	29.7793	1.35628	2.10035e-05	1.19633	0.0903353	1.2772	0.000178742
A0A096MJE3	A0A096MJE3_RAT	unreviewed	Protein Gspt2 (RCG36424)	8	28.3048	28.1806	28.4188	28.1795	28.433	28.3988	28.4605	28.4029	28.3857	28.2913	28.4546	28.7041	28.2968	28.6595	28.513	28.6522	28.5823	28.4344	28.4287	28.3479	28.4483	28.4881	28.2982	28.482	28.2728	28.4184	28.5291	28.5191	28.3535	27.9144	28.5569	28.3895	28.6624	28.294	28.5757	28.5715	28.499	28.3494	28.4467	1.11633	0.0072297	1.01818	0.795483	1.1008	0.0158613
A0A096MJE6	A0A096MJE6_RAT	unreviewed	Tenascin R, isoform CRA_b (Tenascin-R)	38	32.1075	32.1443	31.6652	32.1666	32.026	32.0095	32.1274	31.8694	32.1215	32.0232	31.8211	31.8321	31.9866	31.9748	31.8619	31.9354	31.7533	32.0961	31.9162	32.1966	31.9754	31.9036	32.0395	31.8733	31.9908	31.8845	31.8267	31.7527	32.2214	32.2136	31.9125	32.0454	31.9812	31.9175	31.9516	31.9058	31.972	32.0102	31.8202	0.941407	0.182298	0.961045	0.433523	0.942436	0.170381
A0A096MJG7	A0A096MJG7_RAT	unreviewed	Protein Nebl (Fragment)	4	27.6103	27.7341	27.8416	27.6921	27.7545	27.8794	27.8854	27.9791	27.6708	27.6848	27.6737	27.8559	27.7756	27.5844	28.0324	27.9477	27.8872	27.8555	27.57	27.5228	27.8566	27.7251	27.7129	27.7619	27.6213	27.7721	27.7192	27.667	27.6199	27.4256	27.8899	27.8	27.5356	27.6262	27.6808	27.8958	27.5886	27.4733	27.7769	1.00663	0.936866	0.929978	0.0607822	0.949975	0.232925
A0A096MJI4	A0A096MJI4_RAT	unreviewed	Protein Gigyf2 (Fragment)	2	23.4245	23.2387	23.2745	23.5141	23.1148	23.3398	22.8515	23.0907	23.2528	23.8501	23.6004	23.3372	23.4991	23.333	23.6749	22.9714	23.4394	22.9819	23.8158	22.9405	23.7682	23.595	23.5474	23.3007	23.492	23.0654	23.4043	23.6137	23.2274	24.1929	23.4394	23.6317	23.072	23.7395	22.8873	23.5	23.6291	22.5684	23.5082	1.07871	0.442814	1.15545	0.160578	1.04037	0.820852
A0A096MJI9	A0A096MJI9_RAT	unreviewed	Sodium/potassium-transporting ATPase subunit beta (Fragment)	15	34.0301	33.9107	33.915	34.0132	33.9633	33.9852	33.9314	33.8159	34.0051	34.0665	33.6328	33.5875	33.7088	33.5791	33.6547	33.6838	33.6656	33.4489	33.7024	33.4421	33.6578	33.5667	33.707	33.7775	33.9208	33.8442	33.7187	33.6045	33.6545	33.9256	33.5455	33.7442	33.589	33.6754	33.497	33.7185	33.7663	33.5989	33.637	0.785819	1.22939e-08	0.862507	0.000289359	0.800313	1.56027e-07
A0A096MJK6	A0A096MJK6_RAT	unreviewed	GMP synthase [glutamine-hydrolyzing] (Fragment)	2	23.9833	24.1531	24.2623	24.0596	24.3029	24.5107	24.5167	24.0656	24.0885	24.4311	24.2041	24.6957	23.8995	24.567	24.4942	24.8815	24.6485	24.5452	24.6231	24.5311	24.2914	24.3091	23.9037	24.6303	24.3909	24.5995	24.1642	24.3979	24.4223	24.2555	24.7268	24.0896	24.8132	24.4629	24.4891	24.5543	24.4754	24.1021	24.8701	1.19837	0.0251966	1.07668	0.293725	1.21663	0.0238733
A0A096MJL2	A0A096MJL2_RAT	unreviewed	Microtubule-associated protein RP/EB family member 2 (Fragment)	7	30.1166	30.1437	30.003	29.8754	30.1505	30.045	30.1692	30.0877	30.3022	30.0891	30.1392	30.3596	30.3389	30.373	30.278	30.4706	30.2725	30.492	30.1674	30.1298	30.1395	30.2241	30.1526	30.2407	30.1023	30.233	30.3151	30.3097	30.31	29.5489	30.1121	30.2636	30.268	29.96	30.2751	30.2619	30.1791	30.346	30.1916	1.1413	0.00230081	1.0522	0.477743	1.07786	0.0533595
A0A096MJL6	A0A096MJL6_RAT	unreviewed	Phosphoglycerate kinase 1 (Fragment)	2	29.6326	29.4523	28.6325	29.0081	28.4387	29.0591	28.3757	28.886	28.5168	28.8567	29.393	29.225	29.48	29.0387	29.3532	28.9348	29.2299	28.8251	29.2595	29.2517	29.648	29.3891	29.578	29.1849	29.5077	28.8114	29.2618	29.2199	28.7617	30.0567	29.3322	29.6751	28.8566	29.3605	28.864	29.2702	29.2717	28.7224	29.4583	1.24367	0.0263735	1.33274	0.0380365	1.22143	0.0847366
A0A096MJM0	A0A096MJM0_RAT	unreviewed	Protein Crtac1 (Fragment)	6	26.748	26.8677	26.5606	26.4038	26.8492	26.627	26.6426	26.3335	27.0787	26.5372	26.7119	26.7913	26.8724	27.0122	26.6938	27.0022	26.589	27.0204	26.6112	27.1423	26.5344	26.9537	26.8476	26.9425	26.587	26.8995	26.4082	26.5171	26.8011	26.2451	26.6234	27.0457	26.8803	26.4144	27.1359	26.5822	26.5107	26.8959	26.6853	1.10871	0.124119	1.01958	0.829473	1.06498	0.430666
A0A096MJN4	A0A096MJN4_RAT	unreviewed	Protein Sept4	11	28.89	28.915	28.5374	28.9517	28.9826	28.7325	29.3272	28.5666	29.4056	28.8931	28.6314	28.4861	28.6813	28.6806	28.4295	28.7641	28.3666	29.1497	28.361	28.9525	28.4459	28.6327	28.8119	28.4573	28.6525	28.7957	28.3812	27.9392	29.035	28.6436	28.5455	28.728	28.6637	28.637	28.9055	28.561	28.4509	28.4453	28.2698	0.816214	0.0227526	0.799602	0.0287289	0.781053	0.00666309
A0A096MJN8	A0A096MJN8_RAT	unreviewed	Protein Cmtm5	1	22.2204	22.0464	20.4741	22.1724	20.9138	21.5905	21.6995	21.4964	21.1047	21.5934	22.2085	22.6228	22.9566	22.2659	22.6737	22.2528	22.6575	21.682	22.3681	22.1336	22.3442	22.4185	21.8546	22.5902	22.3201	22.1581	22.0835	22.5677	21.85	23.3095	22.9719	23.0842	22.6232	23.0688	21.8303	22.3683	21.9383	21.0192	22.2417	1.72987	0.000473284	1.73501	0.0029704	1.80928	0.010917
A0A096MJP9	A0A096MJP9_RAT	unreviewed	Protein Ddi2	3	24.8197	24.8286	24.7231	25.0314	24.757	24.8184	25.244	25.1366	25.1316	24.7409	24.8003	24.7466	24.9928	25.3757	24.7201	25.0594	24.4595	24.7964	24.6902	25.2413	25.0282	25.2845	24.9208	25.0174	25.388	25.1403	24.7493	24.5846	25.6148	25.3075	24.3157	25.1022	25.0319	25.0618	25.1483	24.6565	24.6323	25.1091	25.623	0.992115	0.830812	1.15613	0.138557	1.05213	0.764035
A0A096MJS3	A0A096MJS3_RAT	unreviewed	Protein Mlip (Fragment)	2	22.3297	21.5771	22.144	22.3187	22.0295	22.3619	22.0237	22.5656	22.344	21.6187	22.201	22.2721	22.4196	21.9558	22.2497	20.9846	22.4808	22.2785	21.2251	22.7651	21.7947	22.4781	21.9351	21.2076	21.9377	21.3659	23.0201	21.2862	21.9085	21.654	21.654	22.3685	21.7535	21.5779	21.0567	21.2969	20.793	21.0496	21.3318	0.983286	0.709475	0.882545	0.234724	0.63339	0.00142188
A0A096MJT3	A0A096MJT3_RAT	unreviewed	Protein Sept4	4	28.2699	28.4112	27.7678	28.3014	28.4428	28.1351	28.7543	27.919	28.8292	28.3491	28.1132	27.9938	28.2993	28.3584	27.9951	28.3837	27.858	28.7679	27.8746	28.5347	28.0871	28.2592	28.4467	27.9639	28.1887	28.3696	27.8763	27.4609	28.6554	28.0779	28.1157	28.3395	28.2476	28.2247	28.552	28.0929	27.9686	27.9961	27.8298	0.921086	0.415903	0.888516	0.282115	0.879674	0.216905
A0A096MJT6	A0A096MJT6_RAT	unreviewed	Protein RGD1307100	2	23.9462	23.7547	22.8377	23.3402	23.2279	23.5702	23.4082	22.6518	23.8131	23.2552	24.0649	23.9849	24.3252	24.3736	23.3786	24.4981	23.3902	23.7402	23.6229	23.76	23.7903	24.0668	23.5178	23.8677	24.0476	23.6726	23.1197	23.2277	24.2411	23.3149	23.9273	23.9451	23.7627	23.5225	23.8555	23.9393	23.2849	24.151	23.3273	1.43088	0.0073503	1.22517	0.136634	1.26662	0.0439561
A0A096MJW0	A0A096MJW0_RAT	unreviewed	Protein Sept4	4	28.0734	28.1602	27.7315	28.1986	28.3579	27.9216	28.6148	27.7101	28.6849	28.1854	27.7554	27.722	27.9644	28.0514	27.642	28.054	27.428	28.4648	27.5869	28.2954	27.5415	27.8482	28.0608	27.6852	27.9263	28.1571	27.485	27.0972	28.3356	27.8664	27.734	27.9954	28.004	27.8833	28.2028	27.6988	27.6597	27.7233	27.4927	0.813002	0.0507035	0.796326	0.0525658	0.778353	0.017184
A0A096MJW9	A0A096MJW9_RAT	unreviewed	Protein Ddx17 (Fragment)	5	27.5561	27.6201	27.1667	27.4654	27.1984	27.6079	27.1329	27.4871	27.1671	27.4801	27.3026	27.1367	27.429	26.9992	27.3091	26.997	27.3085	26.887	27.2797	27.1571	27.3398	27.326	27.3542	27.1083	27.4598	27.0142	27.4433	27.2354	26.7826	27.8112	27.0584	27.408	26.9774	27.2276	26.9848	27.388	27.1741	26.901	27.3436	0.872957	0.0275238	0.938453	0.364478	0.854751	0.0221599
A0A096MJX0	A0A096MJX0_RAT	unreviewed	Bleomycin hydrolase (Fragment)	2	25.0549	25.0939	24.2666	25.0093	24.5898	24.8653	25.1463	24.6994	25.4248	24.7055	25.0199	24.8038	24.9205	25.2434	24.9815	24.9824	25.0139	25.4066	25.1278	25.5642	25.515	25.2182	25.1671	24.8309	25.3696	24.86	25.3597	24.9563	25.8358	25.1469	25.02	25.1141	25	25.2931	24.857	24.9374	24.9825	25.4175	24.6645	1.18543	0.0580635	1.23647	0.0523289	1.09313	0.280594
A0A096MJX1	A0A096MJX1_RAT	unreviewed	BMP/retinoic acid-inducible neural-specific protein 2	2	26.5522	26.6443	27.798	26.5398	26.9593	26.6177	26.9685	26.4296	27.0149	26.3718	27.0083	27.5516	26.9996	28.0621	26.8925	27.3373	26.7697	27.3963	26.4052	27.1625	26.7594	27.1298	26.9994	27.0441	26.455	27.092	26.4939	26.6998	26.6651	26.2877	27.0548	26.9735	27.1777	26.6006	27.2456	26.7622	26.6684	26.8286	26.8817	1.26335	0.0983066	0.959336	0.878913	1.05186	0.453473
A0A096MJX5	A0A096MJX5_RAT	unreviewed	Protein RGD1305178 (Putative uncharacterized protein RGD1305178)	2	23.6518	23.6657	23.2483	23.4146	23.6928	23.5361	23.3266	23.5367	23.937	23.5631	23.2662	23.3922	23.5349	23.3937	23.4713	23.4058	23.5514	23.9369	23.5597	23.6674	23.1126	23.8166	23.56	23.5366	23.6346	23.5221	23.1131	23.6522	23.6449	23.7601	23.1124	23.8963	23.8596	23.6577	23.3145	23.5457	23.4241	23.7205	23.421	0.950156	0.409636	1.01707	0.78852	1.00066	0.947135
A0A096MJY1	A0A096MJY1_RAT	unreviewed	Protein Gpc6 (Similar to Gpc6 protein (Predicted))	2	24.5416	24.4525	24.9339	24.3822	24.9201	24.8154	24.9461	24.5587	24.8892	24.4352	24.4513	24.7883	24.6352	24.8801	24.6897	24.9822	24.5716	25.1316	24.2976	24.7263	24.2088	24.7471	24.4635	24.6664	24.3588	24.6569	24.4511	24.8234	24.4301	23.8785	24.5167	24.8836	24.6019	24.4844	24.7793	24.6952	24.3643	24.5951	24.7323	0.992717	0.873906	0.880137	0.125438	0.953791	0.531382
A0A096MJY3	A0A096MJY3_RAT	unreviewed	UDP-N-acetylglucosamine--peptide N-acetylglucosaminyltransferase 110 kDa subunit (Fragment)	2	23.5783	23.4586	25.1501	24.7422	24.2538	25.1338	24.48	25.014	24.7756	24.5261	24.4507	24.099	24.7617	24.7481	24.0335	24.9495	23.2605	24.35	24.8266	24.2666	24.817	23.5714	22.7912	25.1407	25.0565	24.7775	24.947	25.0445	23.9293	24.9635	24.1627	24.8515	24.6547	24.4627	24.5125	25.2782	24.4213	24.2497	24.878	0.915078	0.690803	1.023	0.900037	1.02495	0.677161
A0A096MJY6	A0A096MJY6_RAT	unreviewed	Protein Gbe1 (Fragment)	5	25.5142	25.5854	24.8178	25.5037	25.4084	25.3274	25.6732	25.3376	25.807	25.4223	25.4318	25.6625	25.7038	25.7764	25.4874	25.4741	25.403	25.5324	25.3315	25.5778	25.3719	25.6748	25.552	25.4346	25.2868	25.5069	25.6171	25.4806	25.5065	25.3341	25.6211	25.6388	25.6693	25.2248	25.516	25.4799	25.4988	25.4027	25.3606	1.04919	0.375224	1.02289	0.623085	1.02548	0.618571
A0A096MJZ0	A0A096MJZ0_RAT	unreviewed	Protein Dnal1	2	24.0398	23.9925	24.2105	24.3479	24.0678	24.1977	23.7005	24.1698	23.6587	24.1311	24.3054	24.1319	23.8729	24.1133	24.2823	23.8139	24.1345	23.7018	24.2636	23.8997	24.3737	24.0016	23.8928	24.4366	23.9979	23.9869	23.7497	24.2868	23.4776	24.0132	24.2269	23.8561	23.992	24.0648	23.6178	23.9253	24.2422	23.624	24.2811	1.02149	0.764873	0.959237	0.553961	0.955276	0.522875
A0A096MJZ7	A0A096MJZ7_RAT	unreviewed	Synergin gamma (Fragment)	2	24.0837	23.8709	23.8519	23.9743	23.8159	24.2671	24.0289	24.4189	24.1335	24.0991	24.2281	24.2674	24.17	24.4859	24.4556	24.2504	24.5173	24.0985	24.2795	24.1616	24.4072	24.3149	24.3069	24.4753	24.2522	24.3551	24.7206	24.3632	24.1422	24.4133	24.3208	24.1761	24.2591	24.2525	24.3696	24.2523	24.1791	24.0952	24.3449	1.183	0.00303778	1.24304	0.00117352	1.13793	0.01194
A0A096MK06	A0A096MK06_RAT	unreviewed	Protein Astn2	2	22.8038	22.2352	23.1436	22.4433	23.0434	22.353	23.1255	22.811	23.242	22.3789	22.8933	22.9472	23.397	22.3512	22.6802	22.9865	22.3749	23.2679	22.1035	23.0137	22.3905	23.0779	22.8227	22.8138	22.4322	22.6692	22.5266	22.3372	22.0653	22.1228	22.2804	22.6083	22.5773	21.8665	22.9564	22.3913	22.3174	22.2535	22.2679	1.01109	0.971855	0.85513	0.206224	0.767229	0.0329661
A0A096MK15	A0A096MK15_RAT	unreviewed	Protein Neb	1	25.4013	25.3872	23.5796	24.5224	24.9268	24.0279	24.4875	23.3675	24.7428	24.1287	24.9861	24.5947	25.3581	25.8245	24.8982	25.4596	24.8008	25.6884	25.0734	25.5929	25.3882	25.2833	25.4138	25.4534	25.5261	25.8744	24.3224	24.8264	25.8264	25.8442	24.7534	25.4945	25.55	25.5066	25.6431	24.9675	25.2121	25.8623	24.8675	1.61235	0.00441531	1.7971	0.00476194	1.69347	0.00428345
A0A096MK30	A0A096MK30_RAT	unreviewed	Moesin (Moesin, isoform CRA_a)	15	28.5715	28.8113	28.3685	28.3908	28.1867	28.575	28.4244	28.7126	28.3444	28.407	28.9899	29.2898	29.0787	29.4634	29.16	29.0807	29.1748	29.2605	28.9079	29.1792	29.362	29.2111	29.4401	28.9093	28.8282	28.8646	29.3451	28.9458	28.7805	29.0137	29.2257	29.0554	29.2211	29.2051	29.2438	29.2183	29.1284	28.9909	29.1148	1.61889	2.10912e-08	1.47967	2.48589e-05	1.58891	1.83484e-08
A0A096MK46	A0A096MK46_RAT	unreviewed	Mitochondrial import inner membrane translocase subunit Tim10 B	2	24.7592	24.5685	25.1769	24.7298	25.2113	24.938	24.6617	25.3786	24.7679	24.8798	24.9529	25.3459	24.786	25.1399	24.7543	25.1321	25.1081	24.8417	24.96	25.0177	25.11	24.9066	24.6594	25.1583	24.5548	25.1062	25.4176	25.1997	24.869	24.6536	25.173	24.9128	25.2005	24.8714	25.169	25.1349	25.1493	24.6354	25.1486	1.06701	0.290167	1.03088	0.758264	1.09053	0.22231
A0A096MK63	A0A096MK63_RAT	unreviewed	Neuroligin-3 (Fragment)	7	28.4045	28.2672	28.1437	28.2192	28.4608	28.3948	28.6089	27.9255	28.6279	28.2323	28.0033	28.3392	28.3027	28.5685	28.2531	28.8592	28.1193	28.5592	28.1251	28.525	28.1971	28.5188	28.1354	28.4505	28.3796	28.5477	28.0372	28.1235	28.5007	28.1277	28.0898	28.3527	28.4597	28.3446	28.2431	28.2397	28.1255	28.405	28.0014	1.01972	0.835795	0.988599	0.87834	0.943301	0.386688
A0A096MK70	A0A096MK70_RAT	unreviewed	Protein Asph	2	22.7408	23.0284	21.9781	22.3282	22.4147	22.4396	22.155	22.4367	22.4872	23.0781	23.0249	22.0246	22.6736	23.203	22.7594	22.7192	22.6664	22.9368	22.976	23.3498	23.3691	22.4918	22.9905	22.6653	23.2212	22.6939	22.7505	23.0286	23.1107	23.3269	22.4763	22.6128	22.604	22.5778	22.3225	22.5067	22.8689	22.8964	22.425	1.29884	0.0312374	1.31615	0.0124538	1.03617	0.556032
A0A096MK73	A0A096MK73_RAT	unreviewed	Stathmin (Fragment)	2	27.425	27.5047	27.0063	27.2825	26.7568	27.3186	27.0582	27.2906	27.0357	27.262	27.4104	27.1823	27.8983	26.9042	27.3879	26.7366	27.2832	26.8183	27.24	26.9539	27.3624	27.702	27.5909	27	27.2881	26.7654	27.3968	27.4243	26.627	27.5196	27.2594	27.7303	26.9683	27.2342	26.7525	27.3056	27.0616	26.5495	27.2115	1.01727	0.975495	1.06359	0.659071	0.963062	0.576605
A0A096MK75	A0A096MK75_RAT	unreviewed	Protein Rhog (Fragment)	10	28.9903	29.1741	28.8304	28.89	28.9207	29.0999	29.0196	29.0898	29.0768	29.2603	29.2926	29.38	29.1804	29.4158	29.2449	29.1762	29.2986	29.3984	29.3025	29.4632	29.4579	29.3375	29.2868	29.3063	29.3458	29.2095	29.4364	28.9706	29.4858	29.3983	29.4696	29.3059	29.2326	29.369	29.4819	29.316	29.4601	28.9314	29.3589	1.22337	1.67815e-05	1.2097	0.000591226	1.22504	0.000634297
A0A096MK80	A0A096MK80_RAT	unreviewed	Uncharacterized protein (Fragment)	2	25.8316	25.7393	24.9117	25.655	25.0696	25.5543	25.2358	25.3395	25.9696	25.2635	25.5389	25.1922	25.603	25.4387	25.685	25.1714	25.6468	26.0107	25.4119	26.1961	25.8046	25.6213	25.5364	25.35	25.862	25.1228	25.401	25.4522	26.1679	25.8576	25.1405	25.626	25.2761	25.8072	25.2089	25.5639	25.571	25.9542	25.3693	1.10716	0.304867	1.09797	0.374519	1.02207	0.760054
A0A096MKB4	A0A096MKB4_RAT	unreviewed	Protein Fry (Fragment)	3	24.7688	24.6707	24.8859	24.386	24.8514	24.5848	24.8959	24.0791	25.0222	24.625	24.8572	25.045	24.7528	25.0022	24.7407	24.9725	24.4641	25.1091	24.5822	25.2826	24.8673	25.1012	24.7991	25.138	24.3497	24.862	24.4153	24.7249	24.8916	24.0993	25.0843	24.7196	24.9378	24.5061	25.1334	24.5884	24.3311	24.768	24.7977	1.14647	0.0883647	1.03216	0.827931	1.06012	0.50128
A0A096MKB7	A0A096MKB7_RAT	unreviewed	Casein kinase II subunit beta (CK II beta) (Fragment)	3	27.5158	27.6715	27.7101	27.6694	27.7597	27.8649	27.8106	27.8752	27.7165	27.7725	27.5675	28.0881	27.8016	28.0212	28.0185	28.1503	27.9533	27.8533	27.7475	27.4007	27.8005	27.7275	27.6695	27.8353	27.713	27.7412	28.0879	28.0618	27.8491	27.1957	27.8339	27.7333	28.0774	27.6564	27.9316	27.8921	27.9196	27.7474	27.9857	1.09452	0.148753	1.03118	0.758454	1.09398	0.0335594
A0A096MKC1	A0A096MKC1_RAT	unreviewed	Tyrosine-protein kinase (EC 2.7.10.2)	4	26.0617	26.1646	27.2127	25.9169	26.7195	25.9561	26.7553	26.0222	26.495	25.9569	26.0502	26.3889	25.9529	26.7163	26.2801	26.3031	26.2304	26.5806	26.1671	26.4752	26.4561	26.4474	26.2179	26.6975	26.262	26.4527	26.3283	26.3397	26.3984	25.8572	26.0831	26.3595	26.5633	26.2165	26.5909	26.1442	26.1294	26.4163	26.3019	0.966625	0.993453	0.970136	0.9649	0.952652	0.929324
A0A096MKC5	A0A096MKC5_RAT	unreviewed	Tyrosine-protein kinase Fyn (Fragment)	2	25.2561	24.7286	25.589	25.1411	25.3377	25.4213	25.0707	25.416	25.0234	25.4335	25.4308	25.6274	25.0477	25.7539	25.7663	25.2523	25.7824	25.0696	25.4023	25.5983	26.0674	25.1899	25.3071	25.6349	25.4942	25.4093	25.6763	25.6955	25.0133	25.1296	25.7138	25.451	25.643	25.5669	25.4457	25.6231	25.3242	24.8974	25.6719	1.22933	0.0364418	1.1115	0.205295	1.18016	0.054765
A0A096MKD9	A0A096MKD9_RAT	unreviewed	Protein Trim46 (Fragment)	6	26.5817	26.6836	26.6924	26.5833	26.7428	26.5713	26.9921	26.4603	26.7768	26.2477	26.5181	26.7922	26.3981	26.4595	26.4703	26.8084	26.3426	26.6873	26.2187	26.6359	26.1885	26.5279	26.572	26.5855	26.2258	26.4963	26.4326	26.0391	26.6422	26.2502	26.5399	26.468	26.6964	26.1876	26.4215	26.2816	26.2774	26.546	26.3386	0.914153	0.159854	0.862089	0.0328174	0.858647	0.0195327
A0A096MKG6	A0A096MKG6_RAT	unreviewed	Heterochromatin protein 1-binding protein 3 (Fragment)	8	27.0209	27.1277	27.2822	27.0275	27.1784	27.0663	27.4611	26.8581	27.2842	26.8575	26.9051	27.0482	26.9305	27.2935	26.9997	27.428	27.035	27.1458	26.9371	26.8839	26.9479	27.1592	26.8961	27.3431	27.1349	27.3075	27.0086	26.6511	27.0759	26.9087	26.9547	26.9457	27.1698	27.0126	27.1682	27.0797	26.7822	26.8876	26.8898	0.954169	0.418066	0.959351	0.514137	0.91082	0.111144
A0A096MKG7	A0A096MKG7_RAT	unreviewed	Protein Snx12 (Fragment)	4	26.3967	26.3623	25.4793	26.184	25.9825	25.9354	26.0825	25.5895	26.2441	25.7832	25.8496	25.8351	26.2416	25.9312	26.1361	26.3044	26.0024	26.2995	25.8658	26.2883	26.2915	26.4048	26.457	25.7925	26.3379	26.1332	25.9971	25.7313	26.3973	26.4551	25.861	26.3624	25.8305	26.2651	26.2039	26.0993	26.0323	26.3123	25.8656	1.05263	0.431799	1.13327	0.197298	1.05116	0.481842
A0A096MKH2	A0A096MKH2_RAT	unreviewed	Protein Vta1 (Similar to RIKEN cDNA 1110059P08)	4	26.9378	26.6498	26.8717	27.0828	26.7291	27.0249	26.9805	26.9631	26.8214	27.0575	26.747	26.8889	26.8396	26.6385	26.979	26.7588	26.843	26.6541	26.7925	26.5881	26.8761	26.5091	26.674	26.7884	26.9793	26.6682	26.8195	26.7788	26.7527	26.9237	27.0062	26.9759	26.5851	26.984	26.5171	26.9253	26.7966	26.4825	26.7651	0.91302	0.0354453	0.903701	0.0386385	0.918319	0.128273
A0A096MKH7	A0A096MKH7_RAT	unreviewed	Protein Trim46 (Fragment)	2	25.0058	24.7671	24.5024	25.1417	24.5394	24.8198	24.6035	24.6338	25.0982	24.6981	24.6395	24.8491	24.6129	24.9347	24.9946	24.7121	24.965	25.3914	24.6782	25.3735	25.3202	24.9784	24.8596	25.0087	25.0615	24.5403	24.8645	24.5443	25.0326	25.1549	24.861	25.2085	24.594	25.194	24.4812	24.7765	24.9995	25.081	24.8135	1.13437	0.157577	1.0794	0.291057	1.08044	0.341004
A0A096P6L8	A0A096P6L8_RAT	unreviewed	Fibronectin (Fibronectin 1, isoform CRA_a)	24	27.1375	27.1124	27.5578	26.7691	27.0029	27.002	26.7506	27.1416	26.8315	27.2205	27.789	27.9748	28.1106	28.4939	27.8992	27.9071	28.1369	28.0735	27.8023	28.1012	28.6218	28.4111	28.5363	28.1326	27.934	27.9842	28.0047	28.1227	27.7465	27.8134	28.328	28.0951	28.6828	28.4035	28.2968	28.0811	28.0766	28.5971	28.3845	2.04866	1.79794e-08	2.03659	8.48646e-08	2.41304	1.05414e-09
A0A096P6L9	A0A096P6L9_RAT	unreviewed	Complement C5	2	20.0557	18.4593	24.7131	19.6257	20.8451	19.4843	19.9244	20.9779	20.1278	21.2152	20.9471	21.568	20.5526	22.1621	20.555	21.0332	20.3501	21.0498	21.1509	21.1721	21.5924	21.7264	21.8494	20.7359	19.8185	21.689	20.3907	21.5791	20.9504	19.6409	21.4229	20.5476	22.7182	21.1976	22.0884	20.5601	20.7085	21.8277	21.0383	0.615284	0.3042	0.58808	0.53922	0.775796	0.203566
A0A096UWG9	A0A096UWG9_RAT	unreviewed	Diacylglycerol kinase (DAG kinase) (EC 2.7.1.107)	3	25.4596	25.2702	25.1061	25.1331	25.1202	25.2254	25.6119	24.6835	25.2368	25.1768	24.9585	25.0909	24.6679	24.7981	24.8051	25.5413	25.3458	25.7119	25.0163	25.1594	24.564	25.0207	24.9367	24.7974	24.5142	24.9528	24.8416	25.0437	25.8495	23.909	25.017	25.0015	25.2363	24.6755	25.1351	25.4859	25.1139	25.0244	24.5897	0.921222	0.306157	0.831701	0.0857876	0.890756	0.164464
A0A097BVK2	A0A097BVK2_RAT	unreviewed	Proteolipid protein 1 transcript variant 2 (Proteolipid protein, isoform CRA_b)	7	35.9387	36.3266	36.12	35.9806	36.2711	36.3422	36.5261	36.2699	36.5771	36.6283	36.4466	36.8283	36.4354	36.9532	36.5427	36.5202	36.4402	36.813	36.247	36.6707	36.3422	36.7089	36.4842	36.7428	36.391	36.5771	36.4466	35.6424	36.4971	36.3692	36.6547	36.5398	36.5819	36.4759	36.7532	36.499	36.2185	35.5666	36.3772	1.2038	0.0145292	1.10331	0.324169	1.09091	0.432508
A0A097PIG6	A0A097PIG6_RAT	unreviewed	Mitogen-activated protein kinase kinase kinase kinase 4 (EC 2.7.11.1) (Fragment)	6	26.6728	26.4456	26.4124	26.5823	26.7363	26.5506	26.9839	26.5112	27.2701	26.9593	26.6747	26.6304	26.6335	26.7214	26.5944	26.858	26.6746	26.7989	26.9682	26.3211	26.7517	26.5405	26.3986	26.5968	26.6446	26.8308	26.3189	26.7635	27.1364	25.7917	26.71	26.6312	26.6766	26.6889	26.6715	26.7317	27.0737	27.1484	26.7142	0.975516	0.848543	0.908671	0.318991	1.04025	0.531253
A0A0A0MP77	A0A0A0MP77_RAT	unreviewed	Rap guanine nucleotide exchange factor 2	30	29.708	29.7148	29.91	29.6874	29.8471	29.7834	30.026	29.6491	29.9269	29.656	29.4758	29.6518	29.6193	29.503	29.5606	29.7515	29.4468	29.6584	29.5414	29.7124	29.3683	29.5158	29.5249	29.4388	29.4644	29.5815	29.5643	29.4979	29.7012	29.3787	29.3836	29.5475	29.5574	29.3975	29.4884	29.4902	29.4762	29.5908	29.4547	0.85852	0.000702751	0.826474	7.3679e-05	0.808114	9.41637e-06
A0A0A0MXV4	A0A0A0MXV4_RAT	unreviewed	Angiotensin-converting enzyme (Fragment)	5	22.7594	25.5174	23.6443	22.8082	23.4071	23.7504	23.4056	26.0061	23.0685	22.8317	25.9129	26.032	23.6459	26.2523	23.9486	23.9179	23.0456	26.3577	22.6592	26.212	23.7781	24.1029	26.8767	23.6031	22.8958	24.0415	23.8506	23.4507	23.3945	23.443	25.555	24.1114	23.4598	23.2593	26.5311	24.0846	23.8821	23.091	23.7851	2.09291	0.100041	1.29566	0.651001	1.37826	0.374044
A0A0A0MXW8	A0A0A0MXW8_RAT	unreviewed	Leucine-rich repeat-containing protein 7	6	26.8892	26.9222	27.957	26.8559	26.913	26.8066	27.4262	26.8068	28.5865	26.8204	27.641	27.0724	27.0337	27.1491	27.119	27.2428	27.0363	27.0183	26.9089	31.1631	26.8007	26.822	26.8619	26.9049	27.0415	27.291	26.8148	26.7321	26.8438	27.2058	27.186	27.0553	27.3623	27.1856	26.809	26.8823	27.8234	26.9674	27.0162	2.06961	0.537612	0.76847	0.254027	0.892706	0.8098
A0A0A0MXW9	A0A0A0MXW9_RAT	unreviewed	RNA-binding motif protein, X-linked-like-1	6	27.8588	27.8407	27.4748	27.9066	27.8252	27.7226	28.076	27.5661	27.9341	27.7381	27.3885	27.3397	27.8355	27.8383	27.5908	27.9965	27.561	27.8108	27.544	27.7307	27.6636	27.9434	27.9186	27.341	27.9016	27.8903	27.5441	27.556	27.7459	27.7965	27.2573	27.8873	27.4002	27.8258	27.8609	27.7829	27.5635	27.7169	27.5646	0.915395	0.13266	0.963828	0.53178	0.908486	0.133736
A0A0A0MXY3	A0A0A0MXY3_RAT	unreviewed	Casein kinase I isoform gamma-3	3	22.8581	22.9353	23.8865	22.8485	22.81	22.9803	23.0672	23.0794	22.776	22.9934	23.1666	23.1739	23.4359	23.1932	22.9717	22.8416	23.2296	22.56	22.453	22.4855	23.385	23.3161	23.0731	22.4793	23.0114	22.7079	23.2128	23.2904	22.3746	22.8198	22.8901	23.3387	23.1322	22.8505	22.8404	23.3894	23.0487	22.3736	23.5439	0.978183	0.826834	0.930126	0.510255	1.01561	0.88998
A0A0A0MXY5	A0A0A0MXY5_RAT	unreviewed	ATP-dependent 6-phosphofructokinase (ATP-PFK) (Phosphofructokinase) (EC 2.7.1.11) (Phosphohexokinase)	25	31.8048	31.8208	31.4828	31.8001	31.6759	31.9106	31.8288	31.5869	32.0808	31.8106	31.7634	31.8944	31.954	32.0048	32.0048	32.014	31.8119	31.9971	31.8421	32.1127	31.9595	31.9539	31.9027	31.8648	32.0394	31.7941	31.9086	31.9976	32.0601	31.8773	31.843	31.9577	31.892	31.9795	31.8173	31.8446	31.8131	32.0644	31.7277	1.11436	0.014273	1.10702	0.0247473	1.06924	0.132039
A0A0A0MXY9	A0A0A0MXY9_RAT	unreviewed	Aflatoxin B1 aldehyde reductase member 2	5	27.2174	27.2336	27.1923	27.1693	27.1363	27.2646	27.4434	26.939	27.336	27.3193	26.4221	26.9904	27.0669	26.9719	26.9281	26.6937	27.0226	27.1586	27.1523	27.1271	26.5081	26.8878	27.1201	26.9235	26.8002	26.7619	27.0602	27.1715	27.0642	27.1982	26.5435	27.1741	26.6235	26.5885	26.3083	26.8956	27.0745	27.0246	27.0278	0.813324	0.00282938	0.856055	0.00388533	0.75924	0.000896723
A0A0A0MXZ3	A0A0A0MXZ3_RAT	unreviewed	D-2-hydroxyglutarate dehydrogenase, mitochondrial	2	25.8066	25.5088	25.0851	25.335	25.7543	25.4884	25.2791	25.2436	25.0793	25.1854	25.0176	24.8758	25.4736	25.2107	25.1907	25.3962	25.0477	25.2464	25.0303	25.4523	25.2929	25.2731	25.3554	25.0405	25.2331	25.4589	25.2331	25.1148	25.3076	25.4109	24.8581	25.4992	25.1799	24.9525	25.3276	25.1422	25.2535	25.2531	25.2203	0.880981	0.0957831	0.918535	0.280572	0.870984	0.0895177
A0A0A6YYM0	A0A0A6YYM0_RAT	unreviewed	Long-chain-fatty-acid--CoA ligase 6	24	29.6118	29.5085	29.2942	29.4165	29.3909	29.4955	29.5874	29.4319	29.666	29.6071	29.3382	29.6244	29.6557	29.5435	29.623	29.6971	29.5555	29.6297	29.4506	29.6608	29.4497	29.6586	29.6021	29.5356	29.5873	29.4729	29.635	29.3408	29.5995	29.7616	29.475	29.6048	29.5525	29.6413	29.4189	29.5676	29.4669	29.4679	29.5346	1.04589	0.208362	1.05414	0.180495	1.01527	0.598497
A0A0B5AGL6	A0A0B5AGL6_RAT	unreviewed	Glutamine gamma-glutamyltransferase 2 (EC 2.3.2.13) (Fragment)	2	24.3987	24.5335	25.1762	25.3322	24.6728	25.4135	25.3015	25.354	25.8966	25.5052	24.494	24.5292	24.2781	24.6982	24.4515	24.4399	24.6272	25.1234	24.5238	24.8885	24.9811	24.8241	24.7265	24.4523	24.6318	24.4608	24.5052	24.6979	24.9814	24.5059	24.5473	24.6486	24.7764	24.6256	24.2604	24.5812	24.7084	24.7386	24.5979	0.676307	0.00521339	0.672572	0.00710721	0.655451	0.00407427
A0A0G2JSG6	A0A0G2JSG6_RAT	unreviewed	Adenylate kinase 2, mitochondrial (AK 2) (EC 2.7.4.3) (ATP-AMP transphosphorylase 2) (ATP:AMP phosphotransferase) (Adenylate monophosphate kinase)	4	26.4975	26.3779	27.1076	26.1694	26.3262	26.1254	26.1926	26.3638	26.2301	26.3028	26.3302	26.7288	26.6047	26.6238	26.6343	26.2858	26.4109	26.261	26.5385	26.5403	26.5858	26.6376	26.7418	26.3735	26.5211	26.1442	26.4756	26.4804	26.2809	26.5765	26.3013	26.7884	26.4154	26.4452	26.3658	26.4406	26.5547	26.2823	26.5993	1.08244	0.187266	1.05916	0.374679	1.05452	0.379404
A0A0G2JSH5	A0A0G2JSH5_RAT	unreviewed	Serum albumin	48	36.1873	34.9124	35.6912	34.4158	36.084	34.4391	34.3422	35.6291	34.3361	36.126	35.9781	35.8075	35.7058	36.1564	35.4286	35.0371	35.1377	35.3425	35.5398	35.5383	36.217	35.7838	35.9822	35.1494	34.904	35.3077	35.3199	36.3205	35.4736	35.3007	35.7822	35.4552	35.904	35.8569	35.7985	35.3438	35.4453	36.5024	35.6278	1.20039	0.146802	1.1156	0.353913	1.29749	0.0849921
A0A0G2JSH9	A0A0G2JSH9_RAT	unreviewed	Peroxiredoxin-2 (RCG51106, isoform CRA_d)	10	31.2579	31.2641	30.9116	31.246	30.8497	31.1763	30.7824	31.2187	31.413	31.2099	31.1975	31.3999	31.545	31.3771	31.5312	31.2019	31.3159	31.3686	31.3967	31.7214	31.6085	31.5142	31.4667	31.3234	31.3892	31.1051	31.3747	31.5025	31.379	31.7206	31.4168	31.5794	31.2024	31.549	31.1177	31.2998	31.5426	31.3475	31.4448	1.21956	0.00201128	1.21575	0.0043707	1.18973	0.00862065
A0A0G2JSK1	A0A0G2JSK1_RAT	unreviewed	Protein Serpina3c (RCG20603)	13	28.9842	27.892	30.5705	27.7759	29.2423	27.5871	27.6982	28.2518	27.3866	28.8228	28.5433	28.3094	28.2981	28.8409	27.9197	27.7415	27.559	28.1044	27.9507	28.5881	28.7055	28.0749	28.5046	27.6963	27.819	27.9264	27.7328	28.6752	28.5066	27.9685	28.043	28.0228	28.6922	28.4121	28.1969	27.6403	28.148	29.1523	28.0364	0.707032	0.568826	0.640589	0.372563	0.726473	0.659588
A0A0G2JSK5	A0A0G2JSK5_RAT	unreviewed	Integrin beta	5	26.5109	26.8211	26.8454	26.7671	27.0515	26.7787	27.3931	27.0872	26.7883	26.6401	26.7211	27.2494	27.2623	27.1178	27.0688	27.2529	27.1663	27.3251	27.0817	27.0047	26.9819	27.1641	27.1694	26.896	26.8441	27.0809	27.4116	27.2028	26.7585	26.4193	26.7392	27.0807	27.27	26.4395	27.3531	27.3211	27.0586	26.8042	27.2291	1.17465	0.0166943	1.09535	0.330319	1.12691	0.219124
A0A0G2JSM8	A0A0G2JSM8_RAT	unreviewed	Cell division control protein 42 homolog (Cell division cycle 42 homolog (S. cerevisiae), isoform CRA_b)	8	29.2273	29.2789	29.4244	29.3086	29.5537	29.357	29.623	29.3012	29.576	29.3737	29.6322	29.5992	29.2236	29.7292	29.2678	29.7765	29.4833	29.8292	29.6451	29.4265	29.4579	29.3712	29.2456	29.4379	29.2589	29.5097	29.6401	29.4984	29.7625	29.434	29.5585	29.3148	29.7288	29.2512	29.5404	29.4843	29.5699	29.4821	29.3911	1.11399	0.0616866	1.04421	0.405146	1.0557	0.24626
A0A0G2JSP8	A0A0G2JSP8_RAT	unreviewed	Creatine kinase M-type (Creatine kinase, muscle)	8	29.3202	29.4517	29.1496	29.1268	29.3729	29.5961	29.4875	29.556	29.4163	29.4677	29.3516	29.6739	29.4815	29.5273	29.8214	29.9208	29.6911	29.7829	29.6452	29.206	29.674	29.4816	29.4712	29.6704	29.3875	29.7147	29.0793	29.6542	29.4725	29.2982	29.6343	29.6002	29.5188	29.5935	29.4743	29.7226	29.6603	29.3621	29.7671	1.17077	0.013731	1.05706	0.371855	1.14503	0.00785269
A0A0G2JSQ0	A0A0G2JSQ0_RAT	unreviewed	Serine/threonine-protein phosphatase 2A 55 kDa regulatory subunit B	9	28.1175	28.1579	28.0602	28.189	28.0206	28.2345	28.3132	28.049	28.4408	28.2641	27.8706	28.0411	27.8681	27.985	28.0592	28.174	28.0382	28.2449	28.1278	28.4137	27.9616	28.0297	27.9212	27.8586	28.0248	27.9753	28.0286	28.1001	28.183	28.1232	27.835	28.0514	28.0585	27.9336	27.9848	28.1054	28.1092	28.0713	27.9619	0.926327	0.0974564	0.895056	0.0100314	0.885527	0.00446593
A0A0G2JSQ9	A0A0G2JSQ9_RAT	unreviewed	Proline-, glutamic acid- and leucine-rich protein 1	1	21.5145	21.5889	20.9348	21.1117	21.4288	21.8235	21.8647	21.6662	21.7997	21.9872	21.2491	21.0368	21.5846	21.5821	21.3028	20.785	21.8224	22.7436	21.6658	22.5747	22.3446	22.2004	21.3908	21.1808	22.0484	21.2503	20.8049	21.8873	21.7993	21.9164	21.6278	21.9202	21.2752	21.7073	20.635	22.1332	22.3739	21.8932	21.6046	1.16673	0.576021	1.04799	0.845635	1.11143	0.568844
A0A0G2JSR2	A0A0G2JSR2_RAT	unreviewed	Synaptotagmin III, isoform CRA_a (Synaptotagmin-3)	5	25.6846	25.5924	25.5204	25.8919	25.6771	25.6027	25.8604	25.4268	25.6538	25.6615	25.386	25.2975	25.4596	25.6412	25.4326	25.2988	25.5007	25.739	25.3591	26.2359	25.8105	25.3377	25.7515	25.5249	25.7109	25.5536	25.635	25.6326	25.9098	25.8059	25.4491	25.5776	25.4716	25.8162	25.3048	25.5447	25.4423	25.5286	25.5048	0.94864	0.33849	0.997726	0.935518	0.906395	0.0403997
A0A0G2JSR7	A0A0G2JSR7_RAT	unreviewed	Matrin-3 (RCG49469, isoform CRA_a)	21	30.537	30.5416	30.4267	30.318	30.4129	30.4301	30.4353	30.4319	30.4331	30.3402	30.709	30.7889	30.5865	30.5038	30.6142	30.6599	30.4831	30.5646	30.4568	30.5733	30.5705	30.5656	30.5394	30.5612	30.4844	30.4547	30.4962	30.5495	30.3492	30.2729	30.5925	30.7203	30.5116	30.3349	30.3825	30.5433	30.3563	30.3647	30.5926	1.11942	0.000414825	1.03217	0.283622	1.04405	0.250053
A0A0G2JSS9	A0A0G2JSS9_RAT	unreviewed	Atlastin-3	2	24.3252	24.2995	23.6597	23.8188	23.6827	23.9663	23.7657	24.1213	23.7547	24.081	24.2081	24.6422	24.4008	24.8354	24.45	24.1808	24.4289	24.3367	24.3472	24.4299	24.5203	24.769	24.5384	24.1925	24.1722	24.2231	24.7729	24.5615	24.0842	24.1726	24.4552	24.4983	24.4922	24.0374	24.5185	24.4357	24.6027	24.3	24.6316	1.39351	6.06414e-05	1.36015	0.00186208	1.39829	0.000130335
A0A0G2JSU1	A0A0G2JSU1_RAT	unreviewed	Amino acid transporter	6	33.1078	33.0342	32.949	33.0297	33.1532	33.1615	33.2075	32.8039	33.2334	32.9489	32.9188	33.0829	33.0504	33.3148	33.1694	33.4179	32.974	33.2041	33.1039	33.1685	33.2215	33.153	32.9866	33.3541	33.1795	33.1772	33.074	33.0368	33.3416	33.213	33.0255	33.0478	33.2513	33.1015	33.2402	33.166	33.1088	33.1839	33.0146	1.06137	0.181666	1.07531	0.0972841	1.04284	0.247748
A0A0G2JSU3	A0A0G2JSU3_RAT	unreviewed	Protein SET	3	26.286	26.1327	26.2046	26.2146	26.0259	26.2276	25.9639	26.347	25.8527	26.092	26.5919	26.5319	26.5102	26.3973	26.3792	26.283	26.4022	26.2452	26.1065	26.3304	26.6267	26.3548	26.3898	26.3733	26.3385	26.172	26.6688	26.1811	25.9053	25.9923	26.2836	26.3367	26.2035	26.353	26.3118	26.5386	26.2501	26.0039	26.3431	1.20266	0.000918509	1.1007	0.163186	1.1141	0.0339225
A0A0G2JSU4	A0A0G2JSU4_RAT	unreviewed	N-myc downstream regulated gene 2, isoform CRA_b (Protein NDRG2)	15	32.0147	31.9537	31.4349	31.9143	31.8531	31.8446	31.9226	31.7323	32.0876	31.8667	31.6634	31.7737	31.8504	31.7514	31.7873	31.951	31.7346	31.7737	31.6733	31.633	31.5707	31.8895	31.8106	31.7279	31.9675	31.8108	31.8462	31.665	31.7559	31.9767	31.7014	31.826	31.9992	31.7948	31.701	31.8834	31.7577	31.6519	31.6189	0.916123	0.0729098	0.972142	0.618942	0.93499	0.211489
A0A0G2JSU6	A0A0G2JSU6_RAT	unreviewed	Cystatin	2	20.8415	20.9794	20.4974	20.9063	21.2684	20.3563	21.9983	20.9398	20.945	20.3241	21.34	24.7731	20.7168	21.0251	20.3889	21.4533	21.0363	20.8322	19.9005	20.9249	20.7186	20.4178	21.8415	21.0501	21.9758	20.805	18.9624	21.3818	22.6724	21.3182	21.7184	20.7749	20.9989	21.0192	21.1668	20.2866	20.6474	21.756	22.8899	2.1048	0.510023	1.38028	0.506305	1.39235	0.256088
A0A0G2JSV2	A0A0G2JSV2_RAT	unreviewed	Carbonyl reductase [NADPH] 1	11	29.4046	29.4217	29.1306	29.3763	29.1298	28.6104	29.1716	29.1189	29.3844	29.3242	29.0264	29.4188	29.4474	29.7091	29.5157	29.4422	29.4214	29.4468	29.4394	29.6814	29.3086	29.4907	29.6253	29.4945	29.5859	29.3238	29.4149	29.3615	29.5707	29.5741	29.3452	29.7281	29.1493	29.322	29.4303	29.3512	29.4539	29.4595	29.6334	1.17051	0.0209061	1.20791	0.00476631	1.16075	0.0358528
A0A0G2JSV6	A0A0G2JSV6_RAT	unreviewed	Globin c2 (Protein Hba-a2) (RCG34342, isoform CRA_a)	13	35.6468	36.2481	35.6976	35.6339	35.3746	35.5123	35.3018	35.7158	35.2922	35.5056	36.1709	37.3824	37.6054	37.5676	37.0737	36.6221	37.4193	36.7485	37.4574	37.3783	36.973	36.9793	37.0386	36.3694	36.112	36.4735	37.0569	37.6527	37.0698	36.8956	37.2893	37.3674	36.9822	37.3164	36.9239	36.3905	38.3168	37.5962	37.9896	2.96543	2.05949e-08	2.4558	1.29969e-06	3.57066	1.27023e-07
A0A0G2JSW3	A0A0G2JSW3_RAT	unreviewed	Globin a4 (Hemoglobin subunit beta-1) (RCG39881, isoform CRA_b)	24	35.9663	36.5695	36.0669	36.0052	35.9933	36.0157	35.9072	36.0144	35.9128	35.8984	36.6624	37.9614	37.858	38.354	37.5929	37.3241	37.8298	37.5327	37.9532	37.8566	37.499	37.5675	37.3775	37.0726	36.6141	37.2481	37.4459	38.102	37.7183	37.0484	37.8821	37.7204	37.7967	37.8296	37.6297	36.8922	38.8998	38.0614	38.4569	3.20954	1.33457e-09	2.57344	1.01702e-07	3.87812	1.52016e-08
A0A0G2JSW5	A0A0G2JSW5_RAT	unreviewed	Potassium voltage-gated channel subfamily D member 3	3	26.8684	26.7858	27.2108	26.7179	27.3214	26.9175	27.4296	26.8992	27.2066	27.0502	26.8067	27.1925	26.6086	27.0786	26.8068	27.1448	26.7256	26.8304	26.7282	26.5972	26.3814	26.7442	26.3789	27.0247	26.6708	27.1705	26.6533	26.8658	26.6799	26.302	26.9478	26.5468	26.9541	26.3941	27.0278	26.8509	26.8807	26.7311	26.7153	0.852426	0.0430271	0.804375	0.0155337	0.833383	0.0236883
A0A0G2JSY2	A0A0G2JSY2_RAT	unreviewed	Calpastatin	6	25.7796	25.8868	25.8271	25.7767	25.6185	25.741	25.7392	25.896	25.9457	25.7367	25.6758	25.8253	26.1216	25.4975	25.718	25.5063	25.9892	25.8865	25.8871	26.4634	25.7627	25.6867	26.0001	25.9006	25.5349	25.6744	25.4967	25.8099	25.9039	25.9354	25.7641	25.966	25.5313	25.4763	25.9996	25.8766	25.8388	26.0407	25.6283	1.05435	0.568512	0.988797	0.726252	1.00454	0.962727
A0A0G2JT23	A0A0G2JT23_RAT	unreviewed	Protein Nrbp2 (RCG60152, isoform CRA_a)	2	24.2882	24.6419	24.2577	24.0505	24.6583	24.2863	24.7964	24.4382	24.8309	24.1848	24.0858	25.0224	24.8007	25.0248	25.0191	25.2009	24.5968	24.9379	24.3298	24.948	24.1553	25.0111	24.5278	24.9306	24.3484	24.9235	24.3598	24.5239	24.5448	23.7949	24.6232	25.0196	24.9198	24.4126	24.8426	24.6544	24.4538	24.5374	24.5675	1.24496	0.059765	1.09202	0.479931	1.16283	0.0603288
A0A0G2JT26	A0A0G2JT26_RAT	unreviewed	Protein Strip2	2	26.5068	26.515	26.365	26.2046	26.5368	26.1921	26.6169	25.5882	26.917	26.0093	26.6905	26.7855	26.5692	27.3027	26.2476	27.0786	26.4723	26.9269	26.3811	26.7342	26.6177	26.7182	26.4089	26.9632	26.6212	26.7839	26.0079	26.1875	26.909	26.3423	26.4499	26.3301	26.7612	26.2848	26.7671	26.3137	26.333	26.7559	26.2346	1.27882	0.0232209	1.14589	0.223449	1.0722	0.392354
A0A0G2JT30	A0A0G2JT30_RAT	unreviewed	Methionine adenosyltransferase 2 subunit beta (RCG33311, isoform CRA_c)	4	24.8809	24.8698	24.6503	24.9518	24.8165	24.8389	24.7837	24.8435	24.8197	24.8974	24.8997	25.0526	25.0305	25.3094	25.1523	25.2788	25.1551	24.9525	24.9475	24.7714	25.3038	25.3724	25.3022	24.8779	25.1236	25.0159	25.1586	25.2383	24.8364	25.1971	25.1266	25.2634	25.052	25.3616	25.2696	25.2117	24.9348	24.7095	24.9259	1.18949	0.000873632	1.22913	0.000285153	1.20658	0.0019746
A0A0G2JT45	A0A0G2JT45_RAT	unreviewed	Protein Cab39l	2	23.4864	24.3909	23.6668	22.9883	23.9394	24.0093	24.0267	24.6668	23.5383	24.0496	24.0911	24.2875	23.5298	24.1841	23.9325	23.4989	23.7471	24.5387	24.0449	24.4317	23.2952	23.5867	24.1634	24.0538	23.3941	24.2691	23.8094	23.2555	23.4837	23.3004	23.8094	23.672	23.6833	22.9808	24.8815	24.062	23.8561	23.0388	24.3255	1.0465	0.66121	0.871782	0.39719	0.983446	0.797281
A0A0G2JT48	A0A0G2JT48_RAT	unreviewed	Microtubule-associated protein RP/EB family member 1	2	26.1919	26.1643	25.7465	25.9421	25.8959	26.1705	26.012	26.1212	26.301	26.1116	26.0571	26.1206	25.7114	25.9965	26.0776	25.8291	26.0677	26.0592	26.0015	26.0844	26.068	25.8829	25.683	25.9851	26.0473	25.913	26.0438	26.0862	26.0008	26.1378	25.9236	25.6696	26.0788	25.9128	25.7872	26.2485	26.0605	26.0559	25.9245	0.95748	0.364395	0.93757	0.214284	0.931327	0.199134
A0A0G2JT50	A0A0G2JT50_RAT	unreviewed	Growth arrest-specific protein 7	9	27.6341	27.7305	27.5791	27.5761	27.4936	27.6713	27.7973	27.6866	28.0904	27.7634	27.9385	27.9225	28.0251	27.7289	27.7167	27.8622	27.8514	27.9293	27.8643	28.4468	27.901	27.8739	27.6796	27.8745	27.5705	27.6104	27.7949	28.097	27.5312	27.2334	27.6207	27.8732	27.8036	27.4572	27.5161	27.8261	27.7638	27.7495	27.6613	1.17106	0.0107111	1.00277	0.950311	0.994428	0.940416
A0A0G2JT63	A0A0G2JT63_RAT	unreviewed	Protein Cyfip2	30	30.5602	30.6424	30.179	30.4195	30.3826	30.6301	30.4753	30.5174	30.4582	30.464	30.2783	30.6353	30.5845	30.5817	30.781	30.7382	30.6278	30.5638	30.5812	30.6769	30.5426	30.6239	30.5207	30.489	30.6859	30.4995	30.5303	30.4973	30.5376	30.8344	30.5275	30.665	30.6306	30.7525	30.402	30.7265	30.5663	30.4476	30.5566	1.09133	0.0407034	1.07611	0.0810483	1.08082	0.0690694
A0A0G2JT64	A0A0G2JT64_RAT	unreviewed	Protein Akr1b10	2	27.043	24.8785	25.4398	26.038	26.8031	24.9184	27.3214	26.5375	25.1304	26.1067	24.5732	26.1662	25.0738	25.2892	26.1419	25.4741	24.9931	26.4036	25.2624	25.0576	24.5342	26.0516	24.6976	24.9307	25.5947	25.0324	26.2905	25.2649	26.5371	26.1407	24.7388	25.1455	26.2018	26.064	25.1414	25.3716	26.1815	25.5884	24.671	0.584908	0.0642519	0.69922	0.283342	0.614692	0.12821
A0A0G2JT78	A0A0G2JT78_RAT	unreviewed	Protein Rab6b	10	29.8519	29.7444	29.2534	29.812	29.6805	29.9581	29.9175	29.5738	29.899	29.8494	29.4826	29.915	29.9442	29.9388	30.0253	30.2311	29.8318	29.9556	29.8879	29.986	29.8854	29.9486	30.0097	29.6123	30.0455	29.9699	29.8898	29.8806	29.873	29.8319	29.7363	29.9527	29.7882	30.1214	29.8949	29.9324	29.889	29.7722	29.8845	1.11676	0.0702018	1.09697	0.098422	1.08896	0.115187
A0A0G2JT93	A0A0G2JT93_RAT	unreviewed	Catenin (Cadherin associated protein), beta 1, isoform CRA_a (Catenin beta-1)	18	30.0805	30.0739	30.0082	30.0847	30.0746	30.1354	30.1215	30.0521	30.2721	30.0466	30.0757	30.1884	30.1138	30.0787	30.2051	30.1828	30.0961	30.0906	30.0472	29.984	30.0889	30.0301	29.9823	30.1679	30.1168	30.1101	30.0719	30.1565	29.9718	30.0659	30.1059	30.0843	30.1006	30.0293	29.959	30.1044	30.0237	30.0252	29.9985	1.00654	0.75032	0.986032	0.545889	0.967344	0.126103
A0A0G2JTA0	A0A0G2JTA0_RAT	unreviewed	FAS-associated factor 2 (RCG24095, isoform CRA_b)	7	26.8971	26.8718	26.8983	26.7964	26.9309	26.7959	26.7837	26.5549	26.8273	26.7587	26.9598	26.9255	26.9056	26.9949	26.7081	26.9358	26.6648	26.8865	26.652	26.9436	26.9084	26.8917	26.7913	27.023	26.8839	26.7534	26.6373	26.6553	26.6896	26.9593	26.8907	26.9184	26.9863	26.71	26.8392	26.8196	26.6886	26.8033	26.7938	1.03675	0.330782	1.00023	0.970969	1.01088	0.731688
A0A0G2JTA1	A0A0G2JTA1_RAT	unreviewed	Protein Ppp2r5e	9	29.5273	29.494	29.4199	29.268	29.4405	29.4974	29.3743	29.5314	29.4543	29.3559	29.5599	29.8267	29.7761	29.6825	29.6131	29.7369	29.4965	29.7194	29.5057	29.9153	29.5552	29.618	29.6003	29.6274	29.4628	29.5783	29.7395	29.6956	29.556	29.1708	29.5638	29.7858	29.5853	29.2671	29.5049	29.5399	29.5074	29.4513	29.5475	1.18025	0.000165824	1.09473	0.0514184	1.06827	0.0900111
A0A0G2JTA7	A0A0G2JTA7_RAT	unreviewed	Protein Rasal2	5	25.6722	25.5066	25.522	25.5017	25.6225	25.5949	25.628	25.562	25.9099	26.1112	25.6842	25.6881	25.5447	25.7916	25.5875	25.6976	25.5385	25.6482	25.7425	25.935	25.8052	25.6568	25.476	25.7332	25.562	25.7701	25.4957	25.4108	25.7084	25.8014	25.7287	25.6292	25.7814	25.6602	25.3037	25.6084	25.5577	25.6276	25.4825	1.01762	0.638838	0.968595	0.628043	0.951082	0.421723
A0A0G2JTB2	A0A0G2JTB2_RAT	unreviewed	Protein Gbe1	10	26.3527	26.5681	26.2506	26.3451	26.4451	26.491	26.6253	26.566	26.6565	26.4371	26.5061	26.9544	26.7707	26.9234	26.6668	26.924	26.745	26.5952	26.8207	27.0289	26.4767	26.7991	26.6344	26.6691	26.2557	26.7383	26.7378	26.7413	26.6348	26.4723	26.8974	26.7649	26.9417	26.6528	26.6014	26.7285	26.9873	26.6209	26.7879	1.22807	0.000633601	1.11786	0.0364031	1.23358	0.000159931
A0A0G2JTB5	A0A0G2JTB5_RAT	unreviewed	Actin-binding LIM protein 2	7	26.9217	26.7664	26.7289	26.7936	26.6744	26.8938	26.4151	26.7581	26.6296	26.7317	26.6564	26.7708	26.6521	26.4828	26.7493	26.4101	26.7701	26.216	26.7679	26.8505	26.7632	26.6352	26.5657	26.6306	26.7163	26.5991	26.5931	26.7117	26.3291	27.11	26.5336	26.6183	26.5891	26.6022	26.4499	26.7146	26.6888	26.6053	26.7442	0.945008	0.261922	0.95301	0.351879	0.921026	0.0539932
A0A0G2JTC5	A0A0G2JTC5_RAT	unreviewed	Prelamin-A/C	14	28.5301	28.5794	29.0241	28.4648	28.3758	28.6397	28.1739	28.6124	28.2485	28.5554	29.0664	28.9599	28.752	29.1966	28.822	28.526	28.7462	28.6059	28.6962	28.5815	29.0289	28.7345	28.85	28.9574	28.7337	28.6076	28.692	28.8317	28.3937	28.8187	28.9617	28.8454	28.7219	28.7739	28.7797	28.8643	28.8633	28.4936	29.0064	1.2257	0.00761226	1.15285	0.0353606	1.21477	0.00546814
A0A0G2JTD8	A0A0G2JTD8_RAT	unreviewed	Protein Mark4	9	28.531	28.6529	28.4717	28.3859	28.5796	28.2453	28.4894	28.3624	28.6428	28.2611	28.2293	28.222	28.4249	28.2209	28.5277	28.8123	28.4349	28.6873	28.5009	28.4441	28.4696	28.2553	28.3036	28.5619	28.1875	28.5846	28.0541	28.5136	28.4921	28.1856	28.5642	28.4275	28.5687	28.228	28.8579	28.6714	28.3979	28.523	28.749	0.996258	0.893323	0.927454	0.164109	1.06923	0.251727
A0A0G2JTG1	A0A0G2JTG1_RAT	unreviewed	10 kDa heat shock protein, mitochondrial	4	30.8462	30.4452	30.4735	30.5391	30.74	30.829	30.4658	30.7635	30.4118	30.7365	30.7785	30.7329	30.672	30.6305	30.803	30.6009	30.7298	30.484	30.6907	30.4808	30.9449	30.4013	30.7386	30.8148	30.8421	30.5886	30.9891	30.7898	30.3133	30.8083	31.0484	30.8018	30.7723	30.7864	30.7409	30.8623	30.7947	30.3677	30.7884	1.04082	0.377631	1.05598	0.428182	1.10846	0.0818028
A0A0G2JTG7	A0A0G2JTG7_RAT	unreviewed	Heterogeneous nuclear ribonucleoprotein H (Heterogeneous nuclear ribonucleoprotein H1, isoform CRA_b)	12	30.0194	29.9925	29.8714	29.7466	29.795	29.8706	29.8619	29.905	29.8102	29.7126	30.135	30.1691	30.0782	30.1573	30.1059	30.2309	30.0642	30.0402	30.0738	30.061	30.1427	30.1664	30.1284	30.0044	30.0496	29.914	30.2044	30.0955	29.9656	30.1019	30.0611	30.1151	30.0809	29.9826	30.0392	30.1405	30.0636	29.9303	30.1484	1.19243	5.58555e-07	1.1577	0.000181287	1.15063	8.45744e-05
A0A0G2JTH4	A0A0G2JTH4_RAT	unreviewed	Leukocyte surface antigen CD47	4	27.2026	27.2261	26.7546	27.1024	26.689	27.079	26.5843	27.0834	26.6353	27.2019	27.1927	27.0801	27.4355	27.0876	27.3282	26.8648	27.2093	26.7896	27.1209	27.3135	27.4797	27.3682	27.4162	27.0649	27.3397	26.9507	27.1868	27.1627	26.7586	27.8726	27.195	27.5199	26.8912	27.4528	26.8786	27.3189	27.2389	26.9769	27.2352	1.15773	0.0498669	1.22427	0.0497363	1.17287	0.0542883
A0A0G2JTH7	A0A0G2JTH7_RAT	unreviewed	Protein Ube3a	10	26.7943	26.6671	26.3969	26.4836	26.6331	26.7411	26.7032	26.4796	26.6962	26.6838	26.7715	26.9716	26.8826	27.1241	26.8529	27.0482	26.7827	26.9284	26.8372	27.0198	26.9084	26.8082	26.8061	26.9715	26.9352	26.9072	26.8947	26.9496	26.7341	26.744	26.939	26.9295	27.0306	26.813	26.8179	26.8349	26.897	26.8281	26.8581	1.22397	2.32707e-05	1.17334	0.000313524	1.19064	7.23812e-05
A0A0G2JTL7	A0A0G2JTL7_RAT	unreviewed	Protein Ankib1	1	19.2497	18.724	18.4734	19.7618	19.7176	19.2139	19.6456	17.5763	19.8536	19.3352	18.5625	18.8849	16.9054	18.6379	17.7905	17.9284	16.255	17.4257	19.0773	17.1821	19.3427	18.7077	18.0073	19.586	15.8734	19.071	16.7953	18.9737	20.6338	19.7747	19.2192	17.7577	19.764	17.3434	19.239	19.2392	19.839	19.7723	16.9382	0.496703	0.00669715	0.909487	0.310546	0.882259	0.406346
A0A0G2JTN4	A0A0G2JTN4_RAT	unreviewed	Protein LOC100912917	23	29.296	29.5022	29.6845	29.4947	29.5921	29.4646	29.538	29.4595	29.744	29.4558	29.5471	29.59	29.6209	29.8316	29.605	29.7591	29.5739	29.6382	29.66	29.7997	29.5871	29.5961	29.5552	29.6506	29.5076	29.7543	29.4322	29.5814	29.4792	29.4284	29.6664	29.7486	29.5871	29.4582	29.7992	29.5432	29.7744	29.5857	29.6438	1.09471	0.0139614	1.02048	0.576438	1.08749	0.0421502
A0A0G2JTR4	A0A0G2JTR4_RAT	unreviewed	Protein Abr	12	27.98	27.8944	27.5296	27.9228	27.5498	27.9071	27.4946	27.803	27.4081	28.0123	27.5944	27.8992	27.8769	27.773	28.0481	27.7394	27.782	27.5232	27.9144	27.639	27.9353	27.7214	27.9237	27.6899	27.9973	27.6332	27.8632	27.9129	27.4477	28.3061	27.8228	27.9545	27.738	28.0748	27.3341	27.8757	27.8702	27.3856	27.8985	1.02459	0.621022	1.06126	0.459104	1.01752	0.840488
A0A0G2JTS9	A0A0G2JTS9_RAT	unreviewed	Protein Fbxo42	2	21.065	20.7648	21.225	21.9793	21.4688	22.1189	21.4827	21.5729	21.4277	21.1929	20.4101	20.4036	20.8431	19.9447	20.6254	20.6701	20.5778	20.3065	20.3772	20.22	20.8931	21.0182	19.2969	20.6117	20.5436	21.394	20.9944	21.6568	19.2808	21.2783	20.8937	19.1347	20.4674	20.5631	20.2563	21.2545	19.8409	20.8753	21.287	0.507509	4.56467e-06	0.653697	0.0234517	0.55765	0.00228056
A0A0G2JTT6	A0A0G2JTT6_RAT	unreviewed	Protein Herc1	1	21.7209	21.77	20.7776	21.6961	21.3951	21.6239	21.749	20.9011	22.0398	21.276	21.0332	20.9775	21.3058	22.1591	21.7847	21.4258	21.0094	22.1325	20.9192	22.0977	21.4889	20.9825	21.1421	21.2284	21.214	21.9725	21.5874	21.7275	21.8703	21.1386	21.3736	20.7072	21.5386	21.2176	21.3806	20.6402	21.4863	21.9762	20.9599	1.01287	0.959751	0.951301	0.715516	0.850366	0.221739
A0A0G2JTW1	A0A0G2JTW1_RAT	unreviewed	Protein Rap2a (RCG36946)	9	28.3736	28.3563	27.8852	28.1076	28.1743	28.4652	28.1408	28.2376	28.1076	28.2855	28.1425	28.4706	28.3602	28.3674	28.6047	28.4759	28.2847	28.4696	28.4711	28.4436	28.4139	28.3399	28.2676	28.3789	28.4626	28.3387	28.3709	28.441	28.3518	28.4692	28.3954	28.3743	28.4175	28.3985	28.319	28.5477	28.4214	28.3942	28.5815	1.14234	0.00588167	1.11685	0.0125673	1.15502	0.00295527
A0A0G2JTW5	A0A0G2JTW5_RAT	unreviewed	26S proteasome non-ATPase regulatory subunit 1	19	29.0848	29.0842	28.9593	28.9346	29.0733	29.0837	29.2679	28.9464	29.2922	29.0415	28.9685	29.1708	29.1444	29.2437	29.2223	29.384	29.0506	29.3196	29.0662	29.1834	29.0028	29.3353	29.1086	29.042	29.0781	29.1496	29.0377	29.1273	29.1259	28.9734	29.1125	29.2052	29.2791	29.1464	29.215	29.1254	29.0731	29.2239	29.0597	1.05955	0.150846	1.02125	0.548279	1.05713	0.0963673
A0A0G2JTW9	A0A0G2JTW9_RAT	unreviewed	Protein Hbb-b1	13	34.2499	34.8877	34.1547	34.0723	34.1869	34.3386	33.8669	34.4803	33.9803	34.2257	34.7775	36.4421	36.2516	36.8473	36.162	35.636	36.2919	35.7675	36.4181	36.2059	35.9749	35.5146	35.7488	35.5202	35.015	35.5692	35.9152	36.6013	35.7646	35.5123	36.3654	35.9817	36.1349	36.2702	35.8919	35.3778	37.3183	36.1175	36.9557	3.68186	1.16144e-08	2.77701	1.06036e-07	4.29934	1.82713e-08
A0A0G2JTY5	A0A0G2JTY5_RAT	unreviewed	Glutathione S-transferase omega-2	2	26.9358	26.7105	26.7765	26.9807	26.719	27.2768	26.4867	27.1695	26.4638	27.1846	27.0863	27.2511	27.1055	26.8635	27.3294	26.9181	27.0312	26.9115	27.3127	26.8111	27.4137	26.4671	27.0172	27.1568	27.4321	26.8761	27.2233	27.1581	26.5186	27.4024	27.3267	27.1749	27.0589	27.4894	26.8151	27.4341	27.3204	26.2952	27.2682	1.15814	0.0532042	1.12333	0.29494	1.20929	0.103886
A0A0G2JU11	A0A0G2JU11_RAT	unreviewed	Rap guanine nucleotide exchange factor 2	33	29.8333	29.8333	29.9839	29.8065	29.9291	29.8969	30.1097	29.7456	30.0386	29.7535	29.5882	29.7461	29.7363	29.6028	29.6788	29.8359	29.5713	29.7908	29.6499	29.8607	29.5098	29.6565	29.6579	29.5425	29.5989	29.6756	29.6689	29.5967	29.8208	29.5481	29.485	29.6859	29.6446	29.5406	29.5723	29.609	29.5864	29.7159	29.5641	0.867341	0.000829937	0.838074	7.36614e-05	0.814678	8.44774e-06
A0A0G2JU15	A0A0G2JU15_RAT	unreviewed	Protein Ptcd3	4	25.7432	25.5289	26.1681	26.0869	26.7514	25.4095	26.7598	25.3732	25.9958	25.9322	24.6492	25.1159	25.4886	25.6434	25.1624	25.8044	24.9237	25.7568	25.1388	25.1621	24.6525	25.3366	24.8082	25.6709	25.5703	25.4836	24.839	24.611	25.6664	25.3517	24.7343	24.8342	25.6	25.1887	25.4413	24.9528	25.0898	25.4748	25.3288	0.584072	0.00119837	0.595745	0.00320145	0.557189	0.000673661
A0A0G2JU28	A0A0G2JU28_RAT	unreviewed	Glutamate receptor 4 (Glutamate receptor, ionotropic, 4, isoform CRA_a)	8	27.7971	27.7235	27.4499	27.7435	27.5204	27.7734	27.5277	27.6508	27.303	27.7234	27.5584	27.7561	27.7068	27.6848	28.0088	27.8402	27.8712	27.4479	27.7365	27.5639	27.8669	27.7322	27.5388	27.7027	27.9448	27.6378	27.6612	27.5671	27.561	28.161	27.8159	27.7941	27.8551	28.0726	27.4659	27.8342	27.7727	27.5791	27.7172	1.07928	0.141254	1.07717	0.246364	1.10737	0.0748599
A0A0G2JU43	A0A0G2JU43_RAT	unreviewed	Protein LOC100361920	3	28.274	28.0351	28.9618	28.684	28.6167	29.0059	28.479	28.9732	28.3338	29.1185	28.504	28.5676	28.1788	28.4924	28.5818	28.1816	28.5152	28.0614	28.4242	28.0746	28.5901	28.0813	28.2844	28.3784	28.2603	28.331	28.5272	28.5789	28.0209	28.1465	28.5842	28.2724	28.4686	28.5355	28.3024	28.4686	28.5345	27.9032	28.5624	0.814592	0.0498933	0.764331	0.0172558	0.828436	0.0984926
A0A0G2JU49	A0A0G2JU49_RAT	unreviewed	Protein Mtx1	6	26.6733	26.7764	26.4471	26.5729	26.965	26.7667	26.9961	26.7387	26.7474	26.7228	26.6321	27.0121	26.8383	26.6896	27.1136	27.1954	27.0176	26.9927	26.9389	26.9989	27.1045	26.9483	26.8822	26.8613	26.7112	26.9034	26.9251	26.8588	26.7513	26.5926	27.0332	27.1372	27.018	26.9355	26.6699	26.9016	27.0523	26.9398	26.7754	1.16321	0.00835764	1.058	0.210127	1.14698	0.0118722
A0A0G2JU55	A0A0G2JU55_RAT	unreviewed	Uncharacterized protein	2	24.5508	24.7717	24.484	24.2298	24.8053	24.797	24.3563	24.6134	24.4571	24.7318	24.9576	25.2716	24.3815	24.8274	24.9814	25.2337	24.908	24.7693	25.1545	24.9559	24.8983	24.6654	24.3305	25.0107	24.6295	24.8938	25.2185	25.1919	24.9629	24.3936	24.9448	24.5876	25.2423	24.397	24.4959	24.9516	25.0681	24.9148	24.8288	1.289	0.00161874	1.1897	0.0752039	1.1952	0.039225
A0A0G2JU56	A0A0G2JU56_RAT	unreviewed	Non-specific serine/threonine protein kinase (EC 2.7.11.1)	12	28.2244	28.2393	28.2531	27.9853	28.4171	28.1678	28.3885	28.0922	28.4851	28.2325	27.8062	27.9204	28.0156	28.0261	27.8318	28.2934	27.8376	28.2081	28.049	28.0503	27.7602	27.85	27.8767	27.9297	27.9357	28.1091	28.091	28.0517	28.3057	27.9658	27.8044	27.8626	28.2334	27.7677	28.1612	27.9245	28.0823	28.3402	28.0745	0.832367	0.0012325	0.848884	0.00282369	0.861286	0.0140612
A0A0G2JU77	A0A0G2JU77_RAT	unreviewed	Eukaryotic translation initiation factor 3 subunit K (eIF3k) (Eukaryotic translation initiation factor 3 subunit 12) (eIF-3 p25)	4	26.0405	25.9614	25.7141	25.8935	25.8724	25.9494	26.3038	25.9652	25.943	25.8809	25.7197	26.2868	26.1778	26.2483	26.0849	26.0435	25.9433	25.8426	25.8613	25.8009	26.0374	26.2627	26.1952	25.7409	25.7156	25.9115	26.2795	26.0214	25.855	25.9095	26.0644	25.9882	26.2476	26.1045	26.2266	25.9892	26.1582	25.9237	26.0249	1.03931	0.495881	1.02994	0.67895	1.09051	0.0519903
A0A0G2JUA5	A0A0G2JUA5_RAT	unreviewed	Protein Ahnak	18	27.4065	27.3688	27.5637	27.2643	26.9775	27.1489	27.2116	26.9069	27.4138	27.0139	27.4612	27.4716	27.784	28.4846	27.7396	27.5745	27.7389	27.9928	27.367	27.7956	28.065	28.0287	28.0915	27.6095	27.667	27.5113	27.7339	27.6456	27.828	27.9598	27.5929	27.8408	27.5692	28.0446	27.8011	27.8034	27.5286	27.7267	27.6942	1.47736	0.000249852	1.47106	2.11656e-05	1.41386	2.4251e-05
A0A0G2JUD2	A0A0G2JUD2_RAT	unreviewed	Protein Ppa1	9	28.1385	28.1606	27.5975	27.8552	27.6804	27.8637	27.6124	27.8537	27.6745	27.7726	27.8126	27.8759	27.9958	27.8425	28.0554	27.6934	27.9534	27.7743	27.8962	27.7876	28.0469	28.0127	28.0775	27.908	28.1635	27.6678	27.9645	27.9082	27.4169	28.2227	27.8199	27.9454	27.8535	27.8214	27.6037	27.8899	27.8783	27.7147	27.8639	1.03932	0.37546	1.08046	0.319625	0.99361	0.99696
A0A0G2JUF1	A0A0G2JUF1_RAT	unreviewed	Peroxisomal trans-2-enoyl-CoA reductase	3	25.8255	25.606	25.754	25.4942	25.905	25.6194	25.8327	25.0482	25.8609	25.8991	25.8625	25.4412	25.7036	26.1074	25.5007	26.0268	25.2646	25.5562	25.5281	25.8119	25.8152	25.5552	25.559	26.0564	25.6994	25.1591	24.8557	25.6471	25.6304	25.5221	25.7293	25.6331	25.706	25.7226	25.5558	25.9605	25.3425	25.4027	25.607	1.00652	0.944374	0.901332	0.252891	0.955975	0.604738
A0A0G2JUF6	A0A0G2JUF6_RAT	unreviewed	Isocitrate dehydrogenase [NADP] (EC 1.1.1.42)	15	29.7695	29.7328	29.5078	29.3937	29.8518	29.5604	29.6731	29.5133	29.8818	29.4514	29.4629	29.825	29.5931	30.1526	29.5307	29.7218	29.3726	29.6522	29.2865	29.6623	29.6576	29.6634	29.789	29.6352	29.5285	29.464	29.4696	29.4918	29.4899	29.5478	29.4564	29.4921	29.7723	29.4838	29.7894	29.5883	29.4702	29.5236	29.4518	1.00271	0.958951	0.949591	0.316585	0.947008	0.306376
A0A0G2JUG1	A0A0G2JUG1_RAT	unreviewed	Uncharacterized protein	2	29.1997	28.0949	29.4121	28.5028	28.6659	27.2846	28.5517	27.6421	27.0668	27.5915	29.5908	28.4671	28.7322	29.1905	28.1396	28.3918	28.689	31.9842	29.3715	28.4501	29.2318	27.5478	28.6417	28.528	29.3344	28.2511	29.3652	28.3792	29.2036	29.1391	30.5949	29.3532	28.9624	28.1947	28.8636	27.6706	28.721	28.9608	28.5861	2.38231	0.0395622	1.33613	0.139422	1.63777	0.0836077
A0A0G2JUG7	A0A0G2JUG7_RAT	unreviewed	Protein Iqsec1	20	29.2499	29.204	29.0194	29.1821	29.1373	29.1944	29.3295	29.0459	29.2767	29.1764	29.1307	29.1265	29.1454	29.1592	29.2362	29.3729	29.2546	29.2635	29.1702	29.21	29.2376	29.2339	29.1339	29.1674	29.2955	29.2473	29.0998	29.0205	29.2388	29.1513	29.1158	29.1966	29.2959	29.2706	29.105	29.1874	29.1776	29.3054	29.1701	1.01891	0.458165	0.99607	0.905078	1.01392	0.599577
A0A0G2JUI3	A0A0G2JUI3_RAT	unreviewed	Disks large-associated protein 2	13	26.5818	26.6409	26.5624	26.5713	26.3925	26.4842	26.2973	26.3136	26.2511	26.518	26.414	26.2651	26.5038	26.1199	26.4836	26.4922	26.4871	26.3148	26.2463	26.6643	26.4428	26.333	26.2903	26.3253	26.4491	26.4072	26.1482	26.4165	26.1829	26.737	26.1813	26.529	26.0047	26.3938	25.877	26.2805	26.2785	26.2046	26.3877	0.9614	0.371998	0.93811	0.196275	0.860073	0.0109112
A0A0G2JUN7	A0A0G2JUN7_RAT	unreviewed	Thioredoxin reductase 1, cytoplasmic	12	28.0571	27.9658	28.0919	27.7308	27.9466	28.0635	28.293	27.9968	28.1423	27.9137	28.209	28.6644	28.494	28.9028	28.5803	28.582	28.4667	28.797	28.4245	28.9033	28.6458	28.496	28.7285	28.4238	28.2381	28.3041	28.6247	28.6328	28.3711	28.0522	28.6604	28.6833	28.4463	28.4198	28.8286	28.3647	28.5141	28.4668	28.5983	1.5084	6.47327e-07	1.33526	0.000147099	1.44744	5.6349e-07
A0A0G2JUP0	A0A0G2JUP0_RAT	unreviewed	Serine/threonine-protein kinase Nek7	3	25.0437	25.2686	24.5086	25.0873	24.609	25.186	24.6456	24.954	24.4612	24.8319	25.2562	25.004	25.2014	24.6579	24.9093	24.5763	24.888	24.617	24.6894	24.9498	25.325	24.8033	24.9973	24.8802	25.3024	24.5686	24.9816	24.7676	24.6033	25.2771	24.9065	25.0283	24.4732	24.74	24.3554	24.8806	25.0007	24.3776	24.8971	1.0369	0.647222	1.03139	0.702417	0.917368	0.365366
A0A0G2JUP5	A0A0G2JUP5_RAT	unreviewed	Protein LOC297568	36	31.2459	30.8698	33.3552	30.4999	31.2684	30.5444	30.5298	31.5209	30.437	31.2874	31.2461	31.889	31.835	31.9482	31.7366	31.1907	31.5874	31.4529	31.9308	31.9372	31.7222	32.1204	31.8466	31.6747	31.1559	31.4496	31.2128	32.2049	31.6899	31.1305	32.0948	31.6278	32.2359	32.1482	31.7127	31.5878	31.8474	32.3644	31.6398	1.16985	0.0727347	1.13583	0.170863	1.38394	0.0231726
A0A0G2JUR5	A0A0G2JUR5_RAT	unreviewed	Myosin phosphatase Rho-interacting protein	9	25.7457	25.9875	25.4963	25.8637	25.3323	25.314	25.551	25.5006	25.3904	25.5988	25.662	26.4319	26.583	26.4623	26.3551	25.9353	26.2074	25.9103	26.1937	25.8293	26.0828	26.5867	26.4034	25.7664	25.7268	25.846	26.2185	26.4141	26.0299	25.8177	26.2444	26.5702	26.2463	26.2823	26.0041	25.7783	26.8397	26.149	26.4686	1.49778	8.42442e-05	1.44244	0.000861394	1.6507	2.49664e-05
A0A0G2JUT0	A0A0G2JUT0_RAT	unreviewed	Heat shock-related 70 kDa protein 2	15	33.367	33.3477	32.9678	33.1578	32.919	33.2441	33.1958	33.1325	33.1854	33.1638	33.1783	33.2666	33.2829	33.2816	33.3051	33.3465	33.3458	33.3226	33.2847	33.2708	33.2877	33.3116	33.3555	33.1346	33.3082	33.0485	33.5001	33.2821	33.3279	33.2773	33.0866	33.2941	33.3381	33.2051	33.282	33.4471	33.3249	33.2968	33.2406	1.08278	0.0154031	1.08194	0.0840979	1.07783	0.0668543
A0A0G2JUU7	A0A0G2JUU7_RAT	unreviewed	Gamma-tubulin complex component	2	22.7783	22.6473	22.1632	22.6471	22.9386	22.4667	22.8588	21.9703	23.1787	22.591	22.7584	23.193	23.0255	23.121	22.7973	23.4465	22.8396	23.2272	22.7278	22.8155	23.0806	23.2341	22.6646	23.4094	22.9984	23.1535	22.5386	22.8778	23.278	23.3298	22.9272	22.9525	23.4872	22.7206	23.1851	22.6628	22.7093	23.1632	22.8135	1.28151	0.00911256	1.33686	0.0123259	1.24786	0.0370032
A0A0G2JUW7	A0A0G2JUW7_RAT	unreviewed	Protein LOC297568	40	31.2674	30.8995	33.4267	30.5219	31.3027	30.5612	30.5688	31.5294	30.4689	31.3005	31.2752	31.9311	31.8609	32.0028	31.7677	31.2338	31.6014	31.4952	31.9491	31.9881	31.7531	32.1721	31.8897	31.7054	31.174	31.4886	31.234	32.2342	31.733	31.1317	32.1207	31.655	32.2851	32.1735	31.7616	31.6142	31.9168	32.4062	31.661	1.16517	0.0729907	1.13004	0.175304	1.38104	0.023388
A0A0G2JUX5	A0A0G2JUX5_RAT	unreviewed	Transcriptional activator protein Pur-beta	6	28.08	28.1443	28.2785	27.7648	28.2245	28.3151	28.0138	28.3641	28.0653	27.9958	27.9406	27.7875	27.8938	27.7735	28.0273	27.7871	28.0753	28.1198	28.0761	28.0017	28.0166	28.0812	27.7877	28.0643	27.8479	28.1215	27.8877	28.2946	28.1035	28.0595	27.988	27.982	27.7923	27.9617	27.9261	28.1398	27.9615	28.1572	28.2386	0.885747	0.0206511	0.933503	0.231135	0.925086	0.162246
A0A0G2JUY1	A0A0G2JUY1_RAT	unreviewed	Protein Nedd4l	11	27.8738	27.9711	27.4203	27.8368	27.7996	27.8353	27.8988	27.4759	27.9965	27.7557	27.3893	28.0178	27.8184	27.708	27.8738	28.278	27.7143	27.9206	27.7837	28.2765	27.778	28.0038	27.7743	27.6655	27.8535	27.8389	27.7605	27.8432	28.0735	27.6924	27.5127	28.0883	27.6739	27.7485	27.6886	27.722	27.786	27.8994	27.6094	1.06604	0.418305	1.02961	0.54548	0.972016	0.648244
A0A0G2JUZ5	A0A0G2JUZ5_RAT	unreviewed	Protein Gldc	10	26.9165	26.6404	26.2906	26.387	26.5319	26.4359	26.5475	26.1073	26.6572	26.2925	26.4905	26.6518	26.8414	26.8446	26.6584	26.9607	26.6254	26.743	26.6352	26.9128	26.8362	26.8943	26.7106	26.5537	26.6903	26.6279	26.6685	26.8164	26.8162	26.581	26.7089	26.7533	26.4588	26.7751	26.665	26.7907	26.6319	26.892	26.6047	1.19306	0.00480531	1.15934	0.0165982	1.15291	0.0224462
A0A0G2JV04	A0A0G2JV04_RAT	unreviewed	Protein Gga3	10	27.8521	27.8592	27.9214	27.7435	28.0563	27.7759	28.0517	27.803	27.9186	27.5265	27.7823	28.0203	27.699	27.9313	27.7594	28.08	27.765	27.9223	27.6062	28.0646	27.7166	27.7534	27.7297	27.8462	27.5805	27.9079	27.8654	27.8233	27.8642	27.3469	27.8402	27.762	27.9579	27.6259	27.9066	27.7972	27.6556	27.7968	27.653	0.999823	0.98734	0.931465	0.191232	0.948163	0.26231
A0A0G2JV25	A0A0G2JV25_RAT	unreviewed	Uncharacterized protein	3	27.0391	27.4323	29.0597	28.4915	28.8333	28.6694	29.2384	28.9789	28.981	28.7578	27.3849	27.8425	27.6804	27.4338	27.7922	27.7247	27.6579	27.4108	27.614	26.977	26.8235	27.5965	27.3045	27.3007	26.8301	27.8608	28.2628	27.8509	27.5124	25.6436	27.6181	27.2186	27.8398	27.4491	27.7207	27.8543	27.2607	27.4196	27.2001	0.445972	0.000321496	0.43985	0.00272285	0.449878	0.000841634
A0A0G2JV26	A0A0G2JV26_RAT	unreviewed	Protein Ppp4r4	4	24.643	24.858	25.1468	24.0887	25.26	24.824	25.147	24.5096	24.5988	24.5347	24.318	25.2016	24.3919	25.034	24.914	25.2945	24.7223	25.024	24.6132	25.1397	24.1041	24.588	24.3047	24.941	24.2479	24.962	24.4248	24.796	24.7364	24.1313	24.6178	24.6514	24.7077	24.3046	24.4759	24.6777	24.9103	24.7922	24.9575	1.03001	0.834524	0.869691	0.233906	0.926041	0.546914
A0A0G2JV49	A0A0G2JV49_RAT	unreviewed	Protein Ppp6r2	8	26.9147	26.9756	26.7524	26.8938	26.5447	26.6842	27.2925	26.9092	26.9109	26.821	26.451	26.6041	27.0141	26.9473	27.058	26.8851	27.1746	27.1684	27.0067	27.2021	26.7656	26.9339	27.1859	26.7735	27.0755	26.9521	27.1115	26.6419	27.1687	27.8095	27.3028	27.1149	27.2253	27.3939	26.843	26.9515	27.0834	26.9995	27.0822	1.04937	0.515074	1.17	0.119174	1.17909	0.0121527
A0A0G2JV84	A0A0G2JV84_RAT	unreviewed	Protein Gpt2	1	20.3564	20.9867	20.2022	20.5094	19.9318	20.5572	19.0835	20.6296	20.1686	20.3584	20.5922	20.9356	21.1033	20.7675	21.0241	20.2414	20.6433	20.5116	20.5337	20.0615	20.6167	20.7908	20.7919	20.6928	20.8824	20.71	20.8013	20.2732	20.7525	21.4775	20.6586	20.4644	20.383	20.7308	20.2831	20.7975	20.6236	20.2737	20.2467	1.24827	0.063105	1.39304	0.0170891	1.11711	0.251125
A0A0G2JVA5	A0A0G2JVA5_RAT	unreviewed	Protein LOC100910245	2	27.4645	27.5603	26.8741	27.5387	26.9531	27.4254	28.0226	27.1561	27.7693	27.1353	27.0797	27.3794	27.6193	26.9559	27.4256	27.7377	27.4512	27.7805	27.1094	27.5427	27.2058	27.4491	27.4611	27.1593	27.4388	27.0951	27.642	27.2197	27.5031	26.7968	26.9719	27.3788	27.4165	27.2742	26.9613	27.5465	27.0446	27.4753	26.8911	0.987636	0.998904	0.930643	0.57943	0.874183	0.250335
A0A0G2JVA8	A0A0G2JVA8_RAT	unreviewed	Protein Kb15 (Type II keratin Kb15)	3	29.2315	28.1613	29.4448	28.7226	28.8239	27.3994	28.7699	27.7983	27.4409	27.839	29.5759	28.4625	28.7468	29.2891	28.1296	28.6267	28.7207	32.0095	29.4562	28.623	29.2005	27.6497	28.731	28.4881	29.3811	28.5126	29.4226	28.3806	29.372	29.2664	30.6188	29.3206	29.0269	28.3838	29.0474	27.7637	28.7735	29.0791	28.549	2.23577	0.0573862	1.29904	0.177975	1.55561	0.108651
A0A0G2JVD2	A0A0G2JVD2_RAT	unreviewed	Protein Slc25a23	2	26.9021	26.8605	27.6464	27.3232	27.588	27.4403	27.771	27.1956	27.7334	27.5085	27.4822	27.729	27.293	27.9412	27.1388	27.9289	27.356	27.4774	27.2586	27.6919	27.033	27.519	26.987	27.6703	27.2738	27.5078	27.277	27.2604	27.6387	26.51	27.4236	27.3843	27.7181	27.1091	27.6581	27.4333	27.4382	27.5511	27.6613	1.06151	0.531458	0.935165	0.522919	1.04873	0.478125
A0A0G2JVD6	A0A0G2JVD6_RAT	unreviewed	Protein Kmt2d	2	22.9368	23.3209	21.999	22.7724	22.4112	22.9535	22.3679	22.4205	22.5653	22.8407	22.3775	23.1632	23.3012	22.6468	23.4412	23.0826	22.5832	22.4636	22.8717	22.8145	22.9779	23.3326	23.2182	22.8859	22.869	22.5687	23.2914	22.7998	23.1141	23.0694	22.5932	23.1817	22.9478	22.3614	22.7397	23.2367	22.856	22.4942	22.3392	1.16316	0.170945	1.25907	0.0289225	1.05754	0.586658
A0A0G2JVG2	A0A0G2JVG2_RAT	unreviewed	Valine--tRNA ligase (Fragment)	3	27.6604	27.7325	28.2185	27.4552	28.1451	27.7881	28.1093	27.463	27.9632	27.4965	27.6486	27.849	27.5709	27.6059	27.3566	27.9128	27.3141	27.8253	27.3528	27.9375	26.9176	27.7324	27.2869	27.6713	27.1803	27.7278	27.3438	27.404	27.4786	27.068	27.412	27.3535	27.7649	26.8517	27.7224	27.471	27.3443	27.717	27.3317	0.853685	0.0975128	0.768706	0.00803359	0.776243	0.0138515
A0A0G2JVH4	A0A0G2JVH4_RAT	unreviewed	MICOS complex subunit MIC60 (Mitofilin)	28	31.5035	31.3971	31.6223	31.2748	31.6958	31.5056	31.5226	31.6037	31.3539	31.4302	31.5517	31.7184	31.3336	31.6466	31.5737	31.7071	31.4874	31.5944	31.4861	31.5173	31.5381	31.4498	31.4373	31.6889	31.4235	31.6206	31.626	31.6268	31.524	31.337	31.6554	31.3904	31.6893	31.4108	31.6112	31.5739	31.5193	31.509	31.4924	1.04759	0.204747	1.02403	0.550674	1.03252	0.386067
A0A0G2JVH6	A0A0G2JVH6_RAT	unreviewed	Uncharacterized protein	2	23.4873	22.2508	22.6574	23.1966	22.8635	22.7338	22.4718	22.9067	22.5531	22.3172	22.7685	23.2368	22.8606	22.0726	22.944	22.936	23.0606	21.8131	22.9415	21.6125	22.6477	22.2486	22.5454	23.2596	23.0664	22.7343	22.802	23.0471	22.353	22.3347	22.7362	22.7805	22.9427	22.9695	21.762	23.0319	22.5789	22.334	22.7266	0.943767	0.578451	0.971755	0.847558	0.934398	0.613433
A0A0G2JVI3	A0A0G2JVI3_RAT	unreviewed	Uncharacterized protein	31	34.4737	34.3784	34.1113	34.3891	34.1094	34.4155	34.307	34.245	34.336	34.3009	34.3203	34.2894	34.3713	34.1906	34.3824	34.2732	34.3409	34.3185	34.3005	34.2884	34.4615	34.3019	34.4093	34.2153	34.4814	34.1477	34.4185	34.2768	34.3438	34.5265	34.2432	34.4285	34.2372	34.3791	34.2386	34.4324	34.3043	34.2305	34.291	1.0083	0.730233	1.02837	0.486339	1.00029	0.954198
A0A0G2JVI6	A0A0G2JVI6_RAT	unreviewed	Peripheral plasma membrane protein CASK	21	28.8659	28.8564	28.6699	28.6024	28.7761	28.8835	28.8001	28.844	28.9211	28.8351	29.0181	29.166	29.0371	29.1405	29.0821	29.153	28.9861	29.0893	28.982	28.9865	29.0059	29.1012	28.9569	29.0398	28.8744	28.9602	28.9812	29.1182	28.8401	28.6409	29.0688	29.0573	29.2066	28.8544	28.9948	29.0497	28.891	28.8728	29.0059	1.19079	1.73503e-06	1.10491	0.0248218	1.14525	0.000932891
A0A0G2JVK2	A0A0G2JVK2_RAT	unreviewed	Serine/threonine-protein phosphatase (EC 3.1.3.16)	18	30.5166	30.3892	30.1557	30.2935	30.1011	30.4782	30.1266	30.2812	30.0926	30.4063	30.3084	30.4472	30.3483	30.3328	30.5311	30.5428	30.5692	30.3416	30.5489	30.3926	30.5022	30.4135	30.3829	30.4837	30.5998	30.3201	30.4732	30.4776	30.118	30.6938	30.4006	30.5614	30.271	30.4764	30.1219	30.4724	30.4475	30.2005	30.5602	1.11217	0.012783	1.11453	0.0509985	1.07595	0.163443
A0A0G2JVL6	A0A0G2JVL6_RAT	unreviewed	NADH dehydrogenase [ubiquinone] 1 alpha subcomplex subunit 8	5	30.4172	30.1564	30.0965	30.0804	30.3589	30.086	30.4094	29.797	30.4332	30.0274	30.0699	30.1708	30.2365	30.6206	30.1982	30.6059	30.1597	30.4787	30.2198	30.2007	30.2066	30.3755	30.2347	30.4838	30.2912	30.4646	30.1878	30.1387	30.4882	29.8631	29.9466	30.2709	30.6112	30.1915	30.3822	30.1924	30.1834	30.3463	30.0239	1.0715	0.257736	1.06678	0.335376	1.03592	0.584144
A0A0G2JVL8	A0A0G2JVL8_RAT	unreviewed	Protein Iars	9	26.73	26.7278	26.7407	26.7065	26.977	26.9561	26.8376	26.9425	26.854	26.6353	26.6929	27.1321	26.7087	26.9079	26.9455	27.0776	26.7775	26.8781	26.998	27.0128	26.7594	26.927	26.7102	27.1483	26.8525	26.8762	26.9064	27.1197	26.6569	26.9321	27.3484	26.7908	27.149	26.7077	26.8633	26.9661	26.8102	26.8949	26.9189	1.06511	0.154315	1.0689	0.171617	1.09897	0.101737
A0A0G2JVM0	A0A0G2JVM0_RAT	unreviewed	Delta-1-pyrroline-5-carboxylate dehydrogenase, mitochondrial	10	28.4414	28.3668	28.6885	28.2364	28.5202	28.3582	28.1907	28.2042	28.5277	28.1222	28.2897	28.5378	28.2666	28.6698	28.305	28.4857	28.3168	28.3926	28.2339	28.2498	28.4547	28.3016	28.344	28.459	28.3455	28.2136	28.3957	28.3899	28.5014	28.0276	28.2994	28.1576	28.4219	28.1831	28.6066	28.4077	28.3215	28.3026	28.3002	1.00864	0.817226	0.973327	0.649385	0.974807	0.667451
A0A0G2JVM2	A0A0G2JVM2_RAT	unreviewed	Protein Mia3	2	21.8738	22.0887	21.9337	21.8906	19.7991	21.3736	21.3952	22.6562	22.7964	21.5856	23.4203	23.4848	23.3228	23.4217	23.0805	23.2938	22.9934	23.3239	21.5456	22.9512	23.0378	23.2454	23.2729	23.2392	22.7645	23.2832	22.7099	21.3976	21.748	21.8888	23.2226	23.1134	23.1252	22.9564	23.4454	23.0217	21.5245	22.1152	21.5839	2.35105	0.000292146	1.80413	0.0274823	1.87285	0.0186897
A0A0G2JVP5	A0A0G2JVP5_RAT	unreviewed	Protein Paip1	3	23.7211	23.6792	23.6847	24.0123	23.4468	23.7019	23.6228	23.9543	23.6397	24.2213	23.5594	23.5446	23.1603	23.3613	23.7015	22.9029	23.4129	23.2039	23.5508	24.6419	23.7448	23.6386	23.822	23.2448	23.6073	23.177	23.6663	23.5273	23.0079	23.9881	23.8955	23.6409	23.3128	23.8646	23.2828	23.4317	23.8434	22.8212	23.9882	0.877929	0.138901	0.84996	0.0644135	0.884017	0.170969
A0A0G2JVP9	A0A0G2JVP9_RAT	unreviewed	Protein Psme1-ps1 (RCG63136)	1	24.1417	23.7143	24.1448	24.1168	23.9296	24.3336	23.9566	24.396	23.6081	24.3834	24.4555	24.9848	24.6768	25.0213	24.8932	24.5612	24.7887	24.373	24.9078	24.147	24.9111	24.1016	24.3624	24.9038	24.361	24.453	24.5699	24.8738	23.8823	24.7262	25.0848	24.5591	24.8831	25.039	24.647	24.7883	24.9511	23.8811	24.9844	1.54922	5.31581e-05	1.3293	0.0115178	1.62519	0.00024467
A0A0G2JVQ1	A0A0G2JVQ1_RAT	unreviewed	Creatine kinase S-type, mitochondrial	3	31.6269	31.4859	30.6534	31.2415	31.4566	31.5629	31.8682	31.053	31.6214	31.2142	30.8557	31.1292	31.5226	31.1505	31.5423	32.1556	31.3242	31.8005	31.2078	31.601	31.0928	31.607	31.5651	31.3045	31.6035	31.7143	31.4379	31.154	31.7366	31.178	31.1807	31.4964	31.3337	31.4663	31.7004	31.5629	31.2917	31.5778	31.2052	1.02076	0.900351	1.05593	0.473004	1.01384	0.72946
A0A0G2JVQ5	A0A0G2JVQ5_RAT	unreviewed	Protein Kng2l1	13	28.3143	27.5164	29.4679	28.0275	28.206	28.1158	27.8519	28.1837	27.6773	28.8062	28.8426	28.428	28.876	29.1372	28.5236	28.5169	28.5094	28.6858	28.5329	28.2904	29.4458	28.9488	29.8269	28.7769	28.8034	28.944	28.9298	29.0377	28.7361	29.0862	29.1803	28.6745	30.0917	29.333	29.7041	29.4361	29.1109	29.8901	29.0949	1.3359	0.0249256	1.64508	0.00186242	2.17583	0.000111247
A0A0G2JVR0	A0A0G2JVR0_RAT	unreviewed	Receptor-type tyrosine-protein phosphatase (EC 3.1.3.48)	7	26.9084	26.9639	26.6146	26.7451	26.6631	26.8125	26.9186	26.2809	27.0676	26.5422	26.7083	26.7581	26.8558	27.1406	26.8428	27.045	26.7517	27.2832	26.5687	27.2355	27.0898	27.0381	27.0748	26.9875	26.9949	26.8268	26.7458	26.7487	27.0454	26.9126	26.6221	27.1211	26.8908	26.8278	26.8158	26.7994	26.8174	27.149	26.6295	1.13586	0.0908682	1.12292	0.058235	1.068	0.314803
A0A0G2JVS2	A0A0G2JVS2_RAT	unreviewed	Proliferation-associated protein 2G4	8	27.8645	27.7758	27.6794	27.6342	27.7065	27.8212	27.6341	27.8336	27.8196	27.9446	28.146	28.1824	27.91	28.3105	28.1005	28.1849	28.2439	27.9305	28.2021	27.9471	28.3156	28.1393	28.0299	28.0925	28.0735	28.0125	28.3052	28.1386	27.9239	27.9574	28.132	28.0004	28.281	28.1384	28.0661	28.2356	28.2735	28.0058	28.221	1.28864	3.26145e-06	1.23465	1.2713e-05	1.30076	5.70035e-07
A0A0G2JVS4	A0A0G2JVS4_RAT	unreviewed	Arf-GAP with GTPase, ANK repeat and PH domain-containing protein 2	11	29.0187	28.7895	28.8	29.0737	28.7828	28.8831	28.8479	28.7124	28.9632	29.0418	28.8936	28.724	28.7638	28.6507	28.7937	28.7888	28.8449	28.756	28.9742	28.7504	28.9921	28.6087	28.6338	28.742	28.8943	28.7933	28.6636	28.914	28.9417	29.1497	28.6703	28.7557	28.3941	28.853	28.4286	28.7214	29.0132	28.8345	28.9249	0.945601	0.131757	0.952103	0.292361	0.901158	0.059061
A0A0G2JVT2	A0A0G2JVT2_RAT	unreviewed	Glutathione S-transferase alpha-1	7	30.4576	30.6137	30.6076	30.0865	30.5636	30.4653	30.5115	30.5342	30.3731	30.3968	30.6821	30.9045	30.4856	30.9187	30.5859	30.6777	30.4084	30.6633	30.4969	31.0172	30.5205	30.5285	30.6403	30.6649	30.2611	30.5692	30.5705	30.5745	30.5142	30.5387	30.7418	30.5961	30.4425	30.4494	30.8085	30.4813	30.6405	30.2084	30.641	1.15982	0.0158514	1.05415	0.227597	1.07067	0.232496
A0A0G2JVV5	A0A0G2JVV5_RAT	unreviewed	Protein Usp14	12	28.7876	28.7259	28.3308	28.7377	28.7243	28.7255	28.9319	28.5446	29.0399	28.7816	28.8284	29.083	28.9684	29.3185	29.0784	29.2005	29.001	29.2797	28.9213	29.0427	29.3182	29.1957	29.0673	29.057	29.0614	29.1146	28.8588	28.9804	29.2652	28.9231	28.9561	29.0763	29.1313	29.1399	29.1482	28.9523	28.905	29.0709	28.9512	1.2824	0.000188708	1.24729	0.000509673	1.22709	0.000528107
A0A0G2JVW5	A0A0G2JVW5_RAT	unreviewed	E3 ubiquitin-protein ligase HUWE1	25	27.9534	28.0045	28.1502	28.0434	28.2136	28.082	28.3141	27.9994	28.1561	27.924	27.9233	28.2197	28.0422	28.2517	28.0803	28.301	28.02	28.182	27.9956	28.2676	28.1808	28.1403	28.0799	28.1131	28.0122	28.1432	28.085	28.0829	28.2595	27.9073	28.19	28.1086	28.2725	28.1213	28.1589	28.0182	27.9501	28.0889	28.0113	1.03469	0.380231	1.00379	0.886475	1.01141	0.730576
A0A0G2JVX7	A0A0G2JVX7_RAT	unreviewed	Apolipoprotein A-IV	8	25.1839	24.3755	28.2199	24.7289	25.0686	24.6181	24.4136	25.1117	24.1851	25.3035	25.3065	25.3928	25.224	25.7011	24.9974	24.9137	25.2123	24.6913	25.0587	25.2418	25.5877	24.9565	25.0639	24.5972	24.6446	24.7072	24.9674	25.0921	24.465	24.6048	24.6901	24.3737	25.0242	25.0855	25.0895	25.051	25.1077	25.0078	25.185	0.682058	0.803323	0.505209	0.409334	0.568696	0.683206
A0A0G2JVY6	A0A0G2JVY6_RAT	unreviewed	Septin-8	15	29.8034	29.7009	30.0695	29.9311	29.9348	30.0122	29.9182	30.1413	30.0941	30.1622	30.1789	30.3246	29.9605	30.2479	30.1848	29.9812	30.1963	30.078	29.9945	30.1062	30.3566	30.0066	30.0176	30.2709	30.1774	30.0091	30.2835	30.0661	29.9786	29.9514	30.3918	30.0453	30.1788	30.2402	30.0543	30.171	30.0391	29.6744	30.0874	1.12392	0.0129996	1.07631	0.108874	1.09118	0.143908
A0A0G2JW01	A0A0G2JW01_RAT	unreviewed	Protein Ablim1	5	26.3675	26.1336	26.5139	26.2163	26.2455	26.3351	26.2663	26.1751	26.0976	26.0063	26.2937	26.2654	25.9073	26.3105	26.1178	26.2803	26.1101	26.0237	26.0196	26.3224	25.825	26.0576	26.0772	25.9175	26.1875	25.8204	26.3144	26.0685	26.241	25.9451	26.1919	25.8988	26.0324	25.8319	26.1868	26.2369	26.0567	26.2693	26.0987	0.933764	0.166424	0.892139	0.030224	0.903567	0.0460968
A0A0G2JW13	A0A0G2JW13_RAT	unreviewed	Protein LOC103694210	1	21.8116	21.6662	21.5031	21.9174	21.1144	21.6424	21.0577	21.0068	21.814	21.1699	20.9244	21.0759	21.2456	20.6357	21.2589	21.3179	20.9419	20.8486	20.7742	22.1785	21.3841	21.5828	21.4364	21.0156	21.7433	20.4864	21.7283	21.2278	21.7684	21.677	21.3116	21.563	20.938	21.8547	20.6048	21.0817	21.6814	21.7837	20.184	0.811477	0.0696	0.96628	0.729741	0.874892	0.26467
A0A0G2JW27	A0A0G2JW27_RAT	unreviewed	Neuronal cell adhesion molecule	27	31.1102	31.0592	31.2542	30.9256	31.2111	31.2693	31.1172	31.153	30.9986	31.0479	31.1521	31.3131	30.9644	31.187	31.1214	31.1904	31.1337	31.1626	31.1247	31.0833	31.1371	31.1772	30.857	31.2352	30.8215	31.0909	31.2104	31.2719	31.1156	30.7295	31.1647	30.935	31.2018	30.8414	31.0378	31.1362	31.1661	31.0964	31.1561	1.01851	0.5179	0.966099	0.440103	0.977852	0.545427
A0A0G2JW34	A0A0G2JW34_RAT	unreviewed	Protein Cisd3	2	25.8645	25.4613	25.953	25.3855	25.4621	25.9671	25.14	26.3004	25.6098	25.6952	26.6947	25.9926	26.4359	26.0207	25.9883	26.0866	26.1614	25.9141	26.2775	27.3434	26.8068	25.9939	26.0143	26.5974	26.643	25.7166	26.6052	26.1938	25.4136	26.7062	26.6243	26.6951	25.984	26.3634	25.9285	26.5493	26.3838	25.6135	26.9527	1.60986	0.00137646	1.46483	0.0113209	1.59854	0.00162824
A0A0G2JW50	A0A0G2JW50_RAT	unreviewed	Protein Pitpnm2	12	26.3373	26.2057	26.025	26.2239	25.9892	25.9906	25.9299	25.8704	26	26.1408	25.8575	25.8384	26.0864	26.0696	26.1689	26.048	25.9479	25.9766	26.017	26.1307	26.2325	26.0852	26.12	25.9465	26.2416	25.9756	25.801	25.9385	26.0906	26.7105	25.9931	26.2733	25.768	26.342	25.868	26.0224	26.1358	26.0581	26.0986	0.972975	0.536181	1.0322	0.760639	0.995801	0.905162
A0A0G2JW65	A0A0G2JW65_RAT	unreviewed	Ras-specific guanine nucleotide-releasing factor 2	14	27.6615	27.5712	27.404	27.6177	27.5277	27.4512	27.5663	27.3986	27.4427	27.4759	27.433	27.6542	27.2409	27.5147	27.4832	27.8067	27.5495	27.65	27.5098	27.6474	27.4581	27.2338	27.4668	27.3832	27.639	27.5103	27.4402	27.3876	27.5564	27.7124	27.5317	27.3433	27.4108	27.4196	27.4499	27.4182	27.8246	27.4328	27.7538	1.02335	0.600334	0.981583	0.58283	1.0028	0.970515
A0A0G2JW88	A0A0G2JW88_RAT	unreviewed	Microtubule-associated protein	33	30.4943	30.5796	30.7661	30.6303	30.7256	30.6359	30.8981	30.8966	30.77	30.5703	30.6408	30.9891	30.5736	30.9249	30.8053	31.0639	30.9189	30.9621	30.623	30.6834	30.8575	30.5623	30.7171	30.7089	30.6274	30.7495	31.1409	30.4037	30.8051	30.2244	30.7149	30.604	30.8738	30.455	30.9165	30.8062	30.7061	30.7014	30.7709	1.09294	0.0781775	0.984806	0.69864	1.02168	0.6328
A0A0G2JW94	A0A0G2JW94_RAT	unreviewed	Protein Clint1	2	27.1267	27.1247	26.5266	26.7499	26.3491	26.8216	26.5464	26.6411	26.6312	26.789	27.1302	26.9995	27.0574	26.8979	27.0796	26.8253	26.9531	26.7998	26.9649	26.6393	27.2282	26.9075	27.1686	27.0053	27.1196	26.6943	27.0666	27.0691	26.7603	27.126	26.9921	27.2579	26.8226	26.9554	26.7911	26.8979	26.888	26.8233	27.0429	1.16429	0.0212237	1.18817	0.0176642	1.14666	0.0411769
A0A0G2JW97	A0A0G2JW97_RAT	unreviewed	Scaffold attachment factor B1	6	26.7614	26.8088	26.4418	26.67	26.1522	26.5646	26.0562	26.4896	26.1703	26.48	26.5942	26.3924	26.7143	26.4485	26.7358	26.2978	26.5991	26.2179	26.5614	26.6458	26.8721	26.7286	26.7384	26.5895	26.7025	26.1772	26.6452	26.5308	26.1904	27.0199	26.513	26.895	26.2622	26.751	26.2134	26.6642	26.4744	26.5054	26.8013	1.0603	0.36396	1.09643	0.292189	1.07244	0.370757
A0A0G2JWA1	A0A0G2JWA1_RAT	unreviewed	Neuroendocrine secretory protein 55	1	25.657	25.6172	25.9366	25.909	25.6408	26.0738	25.3675	25.9853	25.2786	25.7838	25.9891	25.7972	25.5057	25.7418	26.083	25.545	25.8549	25.4183	25.7239	25.2931	26.0796	25.785	25.5808	26.1652	26.0047	25.6655	25.8919	25.9239	25.2426	25.7405	26.1288	25.5696	25.8799	25.975	25.5158	25.9711	25.7112	25.1492	25.8387	1.00429	0.964746	1.03756	0.67015	1.02037	0.855484
A0A0G2JWA3	A0A0G2JWA3_RAT	unreviewed	Protein Xpo7	14	26.8219	26.8082	26.6509	26.587	26.6515	26.7643	26.7081	26.7193	26.8516	26.7986	26.4917	26.7056	26.8744	26.845	26.8708	26.8393	26.621	26.8929	26.7681	27.2283	26.8288	26.6417	26.672	26.6883	26.9206	26.5968	26.8318	26.7898	26.7434	26.9129	26.7032	26.9135	26.8179	26.8144	26.6385	26.7748	26.7865	26.6324	26.867	1.06257	0.233724	1.01462	0.689064	1.02554	0.407454
A0A0G2JWA8	A0A0G2JWA8_RAT	unreviewed	Microtubule-actin cross-linking factor 1	83	30.1112	30.0916	29.9174	29.9399	29.8937	29.9924	29.9511	29.8209	30.0222	29.9678	29.9886	30.1427	30.0993	30.1968	30.1071	30.2575	29.9975	30.1913	30.0316	30.2531	30.2497	30.1625	30.1086	30.1013	30.1058	30.0865	30.0074	30.067	30.1213	30.2283	30.1372	30.1916	30.0892	30.0544	30.0878	30.0706	30.0374	30.1832	30.0982	1.12326	0.000744439	1.10019	0.00104018	1.0967	0.00103025
A0A0G2JWD6	A0A0G2JWD6_RAT	unreviewed	AP-3 complex subunit beta	4	25.2229	25.4802	25.4633	25.0873	25.5261	25.5075	25.3753	25.5614	25.6526	25.6443	25.4354	25.8793	25.6249	26.2182	25.8023	26.1332	25.7709	25.8532	25.5767	25.6562	25.6845	25.7909	25.5279	25.6462	25.4221	25.7377	25.9258	25.8185	25.7232	24.9156	25.6619	25.5297	25.9655	25.5853	26.07	25.7817	25.7014	25.6117	25.6911	1.26636	0.00173025	1.12961	0.173636	1.21548	0.00330704
A0A0G2JWE1	A0A0G2JWE1_RAT	unreviewed	Myosin light polypeptide 6 (RCG42490, isoform CRA_h)	7	29.3083	29.2229	29.8072	29.319	29.1237	29.2721	28.9802	29.2437	28.9991	29.331	29.518	29.5007	29.2536	29.6624	29.5221	29.0707	29.4808	29.1241	29.377	29.3196	29.7044	29.2998	29.417	29.4415	29.3822	29.2786	29.2501	29.4934	29.1116	29.7751	29.6739	29.379	29.3684	29.5764	29.2424	29.4664	29.4171	29.2078	29.695	1.10717	0.126839	1.08381	0.223202	1.13167	0.064461
A0A0G2JWG7	A0A0G2JWG7_RAT	unreviewed	Cytochrome P450, family 46, subfamily a, polypeptide 1 (Predicted) (Protein Cyp46a1)	5	26.8491	26.5902	26.4621	26.6063	26.4715	26.7171	26.7551	26.4024	26.9496	26.7212	26.575	26.7573	26.9156	26.8858	26.8435	27.0592	26.7368	26.9757	26.8496	26.9784	26.9429	26.8872	26.6634	26.6476	26.7961	26.7056	26.7605	26.9276	26.9984	26.6758	26.7291	26.7482	26.8026	26.7649	26.5106	26.6213	26.9888	27.0134	26.7036	1.15572	0.00584867	1.09232	0.0822336	1.07945	0.167387
A0A0G2JWH0	A0A0G2JWH0_RAT	unreviewed	G protein-activated inward rectifier potassium channel 2	2	23.787	23.6769	24.0871	23.7266	23.8355	23.8824	23.8538	24.0037	23.7758	23.9358	23.6888	23.5377	23.3124	24.3224	23.1939	23.8767	23.3091	23.8393	23.5538	23.3394	23.4551	23.5409	23.494	22.9662	23.8275	23.8405	23.2875	23.234	23.9491	23.9891	23.5336	23.352	23.4753	24.1185	24.1707	23.6434	23.8007	23.1283	23.372	0.846523	0.0243355	0.838906	0.0291621	0.870082	0.0639249
A0A0G2JWJ4	A0A0G2JWJ4_RAT	unreviewed	Triosephosphate isomerase (EC 5.3.1.1)	18	34.588	34.5733	34.8533	34.5369	34.777	34.5371	34.7516	34.3226	34.9994	34.4059	34.6237	34.7459	34.631	34.8426	34.4294	34.795	34.4587	34.6991	34.4209	34.5607	34.315	34.6414	34.4286	34.76	34.4972	34.7491	34.5004	34.509	34.6866	34.204	34.5648	34.5647	34.649	34.2933	34.6412	34.3897	34.4057	34.7794	34.2753	0.968587	0.621218	0.942295	0.373434	0.912697	0.168267
A0A0G2JWK6	A0A0G2JWK6_RAT	unreviewed	Protein Amer2	2	24.535	23.9669	23.9114	24.3427	23.9737	24.2287	23.6912	23.611	23.6969	23.8827	24.391	24.4273	23.9956	23.9585	23.9279	23.6736	23.9194	23.8832	23.768	24.079	23.9902	23.7604	24.1122	23.9692	23.9352	23.7709	23.8807	24.4043	23.7365	24.2616	24.209	23.8214	23.5355	23.7848	23.5819	23.8732	23.8639	23.9429	24.2128	1.00371	0.883735	0.989991	0.98228	0.916026	0.372287
A0A0G2JWL3	A0A0G2JWL3_RAT	unreviewed	Neurofibromin	12	27.9742	26.4558	27.6646	27.5758	28.0865	27.3228	27.5445	26.2195	26.6324	27.9717	26.5341	26.6558	26.6728	26.8647	26.5613	26.8194	26.4855	26.7788	26.5179	27.4672	26.7001	26.8037	26.2834	26.7707	26.289	26.6735	26.5472	27.5818	26.5343	27.1967	26.5573	26.5175	26.8299	26.2427	26.5998	26.5086	26.4403	27.4198	26.5269	0.609765	0.0121206	0.627748	0.0342603	0.571481	0.0103363
A0A0G2JWR2	A0A0G2JWR2_RAT	unreviewed	Protein kinase C and casein kinase substrate in neurons protein 1	26	32.0636	31.896	32.0528	31.9767	32.0191	32.0255	31.8213	31.9951	31.8854	32.0409	32.0078	31.9953	31.9483	31.8575	31.9508	31.8202	31.9481	31.7379	32.0275	31.9044	32.0672	31.8703	31.8957	31.9653	31.973	31.8548	31.9435	32.0864	31.7518	32.1808	31.9843	32.0763	31.9024	31.9501	31.8071	32.0281	31.9686	31.8518	31.9755	0.970214	0.274485	0.98091	0.535796	0.980637	0.469061
A0A0G2JWS2	A0A0G2JWS2_RAT	unreviewed	Protein Nebl	3	25.2572	25.2852	25.0434	25.2946	25.4975	24.8175	25.0076	25.2714	25.0882	25.1045	25.5035	25.8666	25.508	25.8452	25.6543	25.568	25.477	25.7462	25.4153	25.9194	25.8675	26.0074	26.5745	25.5603	25.3146	25.585	25.5846	26.0465	25.7173	25.733	26.2858	26.0145	26.3337	25.9221	26.2831	25.651	25.5705	26.4908	25.907	1.4169	7.05333e-06	1.57895	0.000212537	1.8706	1.00022e-06
A0A0G2JWU1	A0A0G2JWU1_RAT	unreviewed	Triosephosphate isomerase (EC 5.3.1.1)	15	34.0208	34.0113	34.0482	34.006	34.2068	33.9552	34.1703	33.8427	34.2789	33.8915	34.0537	34.2413	34.1424	34.3811	34.0137	34.2689	33.9709	34.0683	33.9776	33.9945	34.0358	34.2335	33.9679	34.2235	33.9924	34.1948	34.1113	34.0466	34.1488	33.8128	34.1065	33.9964	34.2547	33.9061	34.1524	33.9571	33.9952	34.2312	33.8835	1.04335	0.320874	1.02667	0.558194	1.0072	0.870246
A0A0G2JWY4	A0A0G2JWY4_RAT	unreviewed	Protein LOC102547412	1	19.0833	20.9606	19.2603	18.4154	19.3406	19.1489	17.1778	17.595	19.1551	17.659	19.2869	18.7459	18.2274	18.1652	19.7399	19.3561	16.0545	19.2496	18.6615	19.4575	17.4672	18.0586	17.6602	18.971	18.7457	18.9558	18.8893	19.979	19.5969	21.5654	18.6242	19.7571	19.3097	18.6544	17.9564	18.054	18.4038	20.4865	20.0855	0.798906	0.684675	1.3726	0.473557	1.08345	0.590073
A0A0G2JX16	A0A0G2JX16_RAT	unreviewed	Protein Qrich1	1	20.3905	17.5417	18.6538	20.288	19.5332	20.067	18.4421	19.1899	19.2475	19.4906	19.0685	18.4065	19.52	19.0956	18.6436	19.961	19.7875	19.8606	18.3775	19.5284	18.7975	19.1072	19.971	19.0726	20.1265	19.4602	18.2063	19.8174	20.3172	19.7992	19.2677	19.6863	18.5907	19.8528	18.8989	19.1303	19.281	19.4188	17.9416	0.862611	0.765001	1.11507	0.486866	0.817994	0.640974
A0A0G2JX20	A0A0G2JX20_RAT	unreviewed	Katanin p80 WD40 repeat-containing subunit B1 (Katanin p80 subunit B1) (p80 katanin)	5	24.943	25.0038	24.2839	24.8246	24.4025	24.8928	24.5941	24.8628	24.8911	24.863	24.4608	24.1513	24.9247	24.3754	24.4745	24.4811	24.7338	24.5674	24.788	24.9315	24.7915	24.9661	24.8958	24.6025	25.1126	24.6973	24.6521	24.7298	24.7243	25.1145	24.5737	24.9591	24.6222	24.8944	24.5201	24.7797	24.8205	24.8587	24.7815	0.902761	0.180585	1.05048	0.463582	0.993046	0.995797
A0A0G2JX25	A0A0G2JX25_RAT	unreviewed	GMP reductase (GMPR) (EC 1.7.1.7) (Guanosine 5'-monophosphate oxidoreductase) (Guanosine monophosphate reductase)	2	25.4319	25.3939	25.145	25.3779	25.0127	25.5014	25.2217	25.3609	25.3987	25.3317	25.6334	25.6215	25.2826	25.4324	25.6936	25.3236	25.4334	25.4214	25.3227	26.1484	25.5505	25.2186	25.3476	25.665	25.4616	25.1473	25.4462	25.3353	25.3279	25.6226	25.371	25.3806	25.444	25.3411	25.1417	25.5946	25.5801	25.1713	25.4033	1.17241	0.0268478	1.05834	0.293616	1.04538	0.375631
A0A0G2JX32	A0A0G2JX32_RAT	unreviewed	Amphiphysin	24	31.2805	31.1266	31.1724	31.1611	31.2392	31.1886	31.0598	31.2697	30.9537	31.1712	31.3812	31.3439	31.2379	31.2073	31.3618	31.2037	31.365	31.1991	31.1945	30.9509	31.495	31.2948	31.261	31.331	31.3062	31.1988	31.2976	31.3375	31.0886	31.3764	31.3459	31.3597	31.2499	31.1776	31.2268	31.3355	31.3009	31.1377	31.3016	1.07808	0.0689498	1.08213	0.0158982	1.07713	0.0173265
A0A0G2JX43	A0A0G2JX43_RAT	unreviewed	Protein Strn4	10	27.5019	27.4961	27.5916	27.3293	27.2877	27.4447	27.2755	27.4425	27.3066	27.3943	27.4528	27.6683	27.6468	27.4754	27.7041	27.6612	27.5279	27.6859	27.4159	27.6008	27.7906	27.6266	27.4927	27.5036	27.5511	27.4186	27.4984	27.555	27.328	27.5474	27.6464	27.6914	27.3439	27.5875	27.4861	27.5846	27.3198	27.3875	27.6642	1.14597	0.000836688	1.06741	0.0482352	1.08612	0.0587752
A0A0G2JX46	A0A0G2JX46_RAT	unreviewed	Protein Kcmf1	3	25.2439	25.3353	25.2971	25.2339	25.3673	25.5868	25.5078	25.602	25.5488	25.6757	25.7428	25.673	25.3277	25.7173	25.4003	25.6838	25.6438	25.4757	25.5134	25.2137	25.5157	25.564	25.4531	25.7668	25.4304	25.4925	26.0604	25.6736	25.6484	24.891	25.5139	25.2805	25.9286	25.4718	25.8349	25.7678	25.6384	25.5222	25.3524	1.07039	0.201057	1.09777	0.330005	1.11489	0.105785
A0A0G2JX69	A0A0G2JX69_RAT	unreviewed	RCG58353, isoform CRA_a (Trafficking protein particle complex subunit 4)	2	26.1279	26.1468	25.1056	25.9516	25.4554	25.8468	26.986	25.8171	26.5393	25.7612	25.6153	25.6801	26.452	26.2237	26.4306	26.2397	26.51	27.0132	26.5149	27.3804	26.2921	26.0903	26.3635	25.8605	26.4746	26.4721	26.4744	26.0972	26.8237	26.8228	26.4315	26.428	26.6367	26.9196	26.2397	26.5149	26.6653	26.8068	26.4794	1.3334	0.0772527	1.27923	0.0593293	1.43295	0.00572
A0A0G2JX93	A0A0G2JX93_RAT	unreviewed	Signal transducer and activator of transcription	6	26.8844	26.7106	26.8686	26.9394	26.7807	26.8499	26.5836	26.8986	26.4969	26.8063	27.035	27.3381	27.0086	27.1212	27.105	26.9749	26.9789	26.9294	27.1381	26.9334	27.1975	26.8584	27.0806	27.3653	27.015	27.0534	27.025	26.9488	26.7841	27.1043	27.2241	26.9731	27.054	27.1347	26.8735	26.9372	27.1598	26.5672	27.0503	1.21924	0.00010394	1.18631	0.00310214	1.16489	0.0137837
A0A0G2JXA4	A0A0G2JXA4_RAT	unreviewed	Phosphoglucomutase 1 (Predicted) (Protein Pgm2)	2	23.4036	23.7342	23.4691	23.4391	23.9744	23.3957	23.6394	23.3841	24.0707	23.5503	23.52	23.7336	23.948	24.0844	23.6755	23.203	23.5672	23.312	23.715	23.564	23.677	23.8053	23.8108	23.4225	23.8324	23.6336	23.9913	23.7641	23.7136	23.228	23.7943	24.0467	23.5752	23.6308	23.9761	23.7536	23.8322	23.919	23.6377	1.02114	0.784455	1.05621	0.463396	1.13158	0.0682616
A0A0G2JXC2	A0A0G2JXC2_RAT	unreviewed	Protein Fmnl3	2	22.7426	22.405	23.2203	23.2459	23.2639	23.1117	23.2094	23.3031	23.2495	23.0515	23.1229	23.5403	22.8859	22.9315	23.1008	23.1488	23.2602	23.111	23.5918	23.3635	23.2861	23.1363	22.7413	23.1863	22.9847	23.2915	22.8099	23.5397	23.0147	23.0469	23.1282	23.0659	23.1599	23.6652	23.0268	23.0857	23.4763	23.0805	23.2132	1.09071	0.250906	0.998815	0.979532	1.08885	0.282326
A0A0G2JXC7	A0A0G2JXC7_RAT	unreviewed	Actin-binding LIM protein 2	6	26.9163	26.8475	26.71	26.9156	26.6445	26.9698	26.7428	26.7871	26.9839	26.7474	26.6547	26.7385	26.763	26.554	26.7613	26.4893	26.8512	26.5455	26.7735	27.0229	26.7117	26.7208	26.6245	26.5773	26.7636	26.6316	26.7379	26.7997	26.7527	26.9707	26.4589	26.6341	26.6942	26.6074	26.4212	26.8228	26.7755	26.9088	26.6756	0.927673	0.077368	0.935939	0.0930414	0.897234	0.0224467
A0A0G2JXG3	A0A0G2JXG3_RAT	unreviewed	Cell cycle control protein 50A (Transmembrane protein 30A)	9	27.3031	27.1746	27.072	27.1523	27.0263	27.196	27.0685	27.1711	26.917	27.1148	27.0933	26.904	27.0831	27.0556	27.22	27.0468	27.1369	26.9459	27.1549	27.3697	27.2809	26.9708	27.1234	27.0692	27.2949	27.1338	27.1079	27.2879	26.9981	27.6957	26.9729	27.3544	26.9115	27.3123	26.9286	27.0486	27.1192	26.9117	27.2765	1.0002	0.967707	1.05692	0.400948	0.986182	0.694622
A0A0G2JXK1	A0A0G2JXK1_RAT	unreviewed	Voltage-dependent P/Q-type calcium channel subunit alpha	12	26.8197	26.8455	27.0276	26.7476	26.9839	27.0082	26.8476	27.0281	26.7489	26.8431	27.0566	27.2763	27.0235	27.4215	27.2314	27.2604	27.3187	27.1236	27.1572	27.0553	27.2988	27.12	27.047	27.2113	26.9877	27.0784	27.3959	27.1566	27.0204	26.9713	27.1862	27.1234	27.4052	27.2096	27.1062	27.1137	27.3078	27.0396	27.129	1.24261	1.03885e-05	1.16599	0.00110465	1.22284	3.11976e-05
A0A0G2JXK5	A0A0G2JXK5_RAT	unreviewed	Protein LOC299282	13	28.9525	27.9663	30.4018	27.7968	29.0935	27.7917	27.5827	28.3045	27.3287	28.8159	28.638	28.5266	28.3686	28.7476	28.172	27.8838	27.8707	28.0515	28.1104	28.5677	28.7829	28.0619	28.4945	27.9854	28.0257	27.9823	27.8445	28.7442	28.335	28.1718	28.3257	28.0501	28.7042	28.4865	28.1727	27.9027	28.3403	28.9653	28.3515	0.788067	0.828975	0.703632	0.503265	0.802743	0.911232
A0A0G2JXN2	A0A0G2JXN2_RAT	unreviewed	Protein Trim46 (Tripartite motif protein 46 (Predicted))	3	24.8031	24.7081	24.6229	24.9482	24.6517	24.7777	24.9547	24.6993	24.8128	24.6968	24.4987	24.4184	24.1735	24.3252	24.5653	24.7409	24.5144	24.688	24.6444	24.8342	24.7174	24.1917	24.2068	24.7429	24.5858	24.5308	24.4592	24.1861	24.5164	25.1501	24.6431	24.3325	24.6938	24.737	24.0938	24.5088	24.7122	24.5471	24.4773	0.8685	0.00797963	0.851095	0.0243144	0.851698	0.00578608
A0A0G2JXN8	A0A0G2JXN8_RAT	unreviewed	Oxysterol-binding protein	3	25.8399	25.5304	26.8734	25.1249	25.8543	25.3632	25.6688	24.8727	25.8083	25.5995	25.7167	25.8021	25.74	26.0921	25.3765	26.0626	25.2948	26.0595	25.4046	26.0624	25.6585	26.286	26.4759	25.9015	25.954	25.948	25.6794	25.9076	26.2858	25.5025	26.0616	25.9086	26.5128	25.863	26.5963	25.9764	25.6557	26.8219	25.671	1.01822	0.604541	1.20555	0.11353	1.34033	0.0524057
A0A0G2JXT6	A0A0G2JXT6_RAT	unreviewed	Protein Mtmr6	2	24.0418	24.154	23.9255	23.9585	23.8108	23.8859	24.1091	23.8136	23.8908	23.7823	23.9473	24.0916	24.0983	23.9565	24.0012	23.9905	23.7513	23.9349	24.0108	24.0242	24.1318	24.0778	24.1966	23.8261	24.045	23.8592	23.9513	23.9167	23.5787	24.4425	24.1261	24.3267	23.7197	23.6641	23.9118	24.0497	23.7993	23.9715	24.045	1.03904	0.272552	1.04567	0.570875	1.01982	0.803573
A0A0G2JXT9	A0A0G2JXT9_RAT	unreviewed	Protein Arhgef17	2	21.5932	21.4335	21.3401	20.8968	20.378	19.7959	20.8268	21.7092	20.5519	21.0132	21.5696	21.3716	22.1979	21.6406	21.7648	21.3466	21.7798	21.1882	21.5564	21.5179	22.2442	21.6731	21.9648	20.6663	21.5305	21.1356	21.2259	22.1669	21.202	21.8397	21.5315	21.8758	21.2587	21.9119	20.8056	21.6287	22.548	21.6348	22.4744	1.54921	0.00332147	1.41376	0.0465605	1.71244	0.00844458
A0A0G2JXV8	A0A0G2JXV8_RAT	unreviewed	Uncharacterized protein	4	28.0368	27.9701	27.5226	28.2524	28.0658	27.902	28.3587	27.9068	28.2569	28.2445	27.3217	27.1906	27.5342	27.438	27.4411	27.6614	27.4708	27.6967	27.764	27.7694	27.4122	27.5824	27.7481	27.2711	27.8299	27.8008	27.5948	27.5252	27.9271	28.205	27.1595	27.6644	27.5105	27.6694	27.4458	27.5806	27.7181	27.7797	27.6261	0.68748	1.96726e-05	0.797171	0.0119634	0.713536	0.000186402
A0A0G2JXW4	A0A0G2JXW4_RAT	unreviewed	Heterogeneous nuclear ribonucleoprotein C (Heterogeneous nuclear ribonucleoprotein C, isoform CRA_a)	7	28.4174	28.4529	28.2566	28.4416	28.3763	28.4863	28.5986	28.451	28.6064	28.4364	28.3952	28.6338	28.5904	28.648	28.6073	28.786	28.5152	28.5941	28.4801	28.4666	28.5708	28.6755	28.5871	28.4459	28.4804	28.4653	28.7238	28.5182	28.587	28.2417	28.3117	28.4798	28.5577	28.6799	28.52	28.6427	28.4723	28.5339	28.3979	1.08643	0.016255	1.05379	0.21319	1.0418	0.25318
A0A0G2JXY9	A0A0G2JXY9_RAT	unreviewed	Epsin-2	6	26.8048	26.8428	26.8561	26.9382	26.543	26.9073	26.9021	26.9479	26.829	26.9749	26.7804	26.7414	26.7903	26.7408	26.9453	26.6178	26.8158	26.755	26.7878	26.9265	26.8763	26.8811	26.7478	26.678	26.857	26.5367	26.7685	26.686	26.7638	27.2391	26.6802	26.9032	26.6583	26.9829	26.4074	26.832	26.895	26.5453	26.8508	0.960291	0.244386	0.964989	0.433733	0.93452	0.169645
A0A0G2JXZ3	A0A0G2JXZ3_RAT	unreviewed	Transcriptional regulator ATRX	1	23.4419	24.1094	23.5202	23.3048	23.3159	23.8952	23.7885	23.4344	23.6488	24.4092	23.1043	22.976	23.0972	23.9002	24.1752	23.6523	23.0513	23.3101	23.6317	24.5173	24.4169	23.2322	23.0852	23.9914	24.2405	23.5223	22.4541	23.7158	23.7132	25.1068	22.271	23.7888	22.8154	23.0579	23.5633	23.6264	22.7655	22.9776	22.6973	0.996221	0.757989	1.09131	0.960694	0.664186	0.00609933
A0A0G2JY03	A0A0G2JY03_RAT	unreviewed	Uncharacterized protein	8	28.7338	28.7884	28.6559	28.5605	28.9598	28.8899	28.9193	28.729	28.9097	28.6222	28.6517	28.8932	28.826	28.948	28.9618	29.2981	28.8232	29.1021	28.7205	28.9851	28.8509	28.9397	28.7208	28.8103	28.7478	28.9902	28.8434	28.8883	28.8398	28.5922	28.878	29	28.9392	28.8193	29.0712	28.9783	28.7792	28.8867	28.9247	1.10347	0.0649006	1.02864	0.490037	1.10137	0.0180607
A0A0G2JY17	A0A0G2JY17_RAT	unreviewed	Serine/threonine-protein kinase DCLK2 (Fragment)	3	25.5893	24.975	25.4299	25.475	25.1463	25.4258	24.8895	25.5162	24.716	25.2974	25.8187	25.7192	25.4199	25.5522	25.5156	25.1828	25.6514	25.1123	25.5063	25.2277	26.0749	25.2747	25.2615	25.5337	25.6486	25.442	25.6797	25.319	25.12	25.9686	25.7319	25.3973	25.5382	25.998	25.2953	25.5992	25.6633	24.909	25.6381	1.21364	0.0419206	1.16574	0.100181	1.21843	0.0568724
A0A0G2JY22	A0A0G2JY22_RAT	unreviewed	Protein Dip2b	7	26.3035	26.4576	26.2809	26.3461	26.2967	26.4506	26.6715	26.4052	26.793	26.3222	26.2009	26.6115	26.6266	26.4494	26.4699	26.583	26.2788	26.7205	26.3064	26.7631	26.3902	26.4841	26.3441	26.3977	26.2278	26.2633	26.4438	26.4244	26.6855	26.1332	26.4097	26.6037	26.4394	26.2897	26.4934	26.5316	26.4477	26.6064	26.347	1.04199	0.466488	0.961927	0.487775	1.01704	0.654471
A0A0G2JY26	A0A0G2JY26_RAT	unreviewed	Protein Dnajc6	27	30.5913	30.5801	30.4093	30.4325	30.4792	30.5646	30.4797	30.4391	30.5961	30.4872	30.4598	30.6671	30.6407	30.7096	30.7082	30.7609	30.6418	30.6378	30.5844	30.9084	30.685	30.6169	30.5766	30.6357	30.637	30.5073	30.7331	30.644	30.6595	30.6449	30.4829	30.6816	30.6282	30.5448	30.5675	30.6595	30.6286	30.7579	30.6193	1.12465	0.000650527	1.08826	0.00092237	1.08179	0.00465709
A0A0G2JY30	A0A0G2JY30_RAT	unreviewed	Carboxypeptidase D (Carboxypeptidase D, isoform CRA_a)	2	24.1555	24.0378	23.1211	23.7735	23.3042	23.6375	23.8256	23.3327	24.3239	23.5383	23.6703	23.5428	23.6926	23.6242	23.6866	23.6333	23.743	24.1373	23.8769	24.1777	23.5697	23.8701	23.8237	23.8084	23.9357	23.6767	23.7077	23.6427	23.9687	23.7637	23.4126	24.0064	23.7121	23.6912	23.6157	23.9796	23.9156	23.969	23.686	1.01519	0.694335	1.03559	0.495826	1.02503	0.630898
A0A0G2JY48	A0A0G2JY48_RAT	unreviewed	Protein Ephb2	4	25.8413	25.7101	25.7074	25.8442	25.4299	25.8974	25.467	25.6897	25.6726	25.5369	25.5563	25.8301	25.8238	25.784	25.8981	25.7797	25.636	25.59	25.7922	26.0534	25.8017	26.0368	25.7738	25.7531	25.8321	25.6224	25.8337	25.5233	25.6376	26.0779	25.4956	25.7144	25.7402	25.9542	25.4709	25.6662	25.7886	25.4074	25.7374	1.06854	0.15598	1.07987	0.188382	0.990154	0.839712
A0A0G2JY64	A0A0G2JY64_RAT	unreviewed	40S ribosomal protein S26	2	27.416	27.5294	27.4071	27.2162	27.8068	27.8909	27.8936	27.8995	27.4455	27.7465	27.7288	28.2972	27.7252	28.2449	28.0609	28.3544	28.0386	27.8242	28.207	27.8908	27.8346	27.9912	27.6053	27.9308	27.6776	27.9385	28.2406	27.8837	27.7377	27.0741	28.0345	27.715	28.3404	27.8034	27.9363	28.1951	27.9536	27.7058	27.9958	1.31158	0.00138955	1.12732	0.240926	1.26044	0.00558909
A0A0G2JY70	A0A0G2JY70_RAT	unreviewed	Uncharacterized protein	2	27.7072	27.6229	27.4073	27.2983	27.5278	27.7203	27.2939	27.6978	27.2541	27.4789	28.0786	28.2234	27.7784	28.4818	28.159	28.2397	28.1884	27.8335	28.1574	28.0038	28.3061	28.0697	27.926	28.0861	27.8059	27.9525	28.2994	28.1478	27.721	27.7602	28.1489	27.8938	28.4015	27.9533	28.2219	28.2258	28.243	27.8341	28.3421	1.55125	4.55063e-07	1.38963	3.93773e-05	1.55999	1.29216e-06
A0A0G2JY73	A0A0G2JY73_RAT	unreviewed	Protein Eif4g3	17	27.2653	27.1692	27.2891	27.0196	27.256	27.2439	27.1478	27.1701	27.1917	27.1988	27.239	27.3081	27.2325	27.3397	27.4065	27.2776	27.2608	27.4095	27.1499	27.5901	27.1919	27.192	27.1828	27.3562	27.1983	27.2503	27.1404	27.1292	26.9593	27.3323	27.2603	27.3237	27.1956	27.23	27.1311	27.2422	27.3158	27.0865	27.4448	1.08489	0.0212615	1.00042	0.969425	1.03839	0.233635
A0A0G2JY82	A0A0G2JY82_RAT	unreviewed	Secretory carrier-associated membrane protein (Secretory carrier membrane protein)	6	29.7158	29.6537	29.4646	29.6297	29.3448	29.6609	29.3157	29.5475	29.2515	29.4984	29.5511	29.554	29.5969	29.5246	29.7879	29.5318	29.6795	29.2935	29.5999	29.3258	29.8258	29.7219	29.717	29.6003	29.7869	29.6248	29.7551	29.7252	29.3301	29.8809	29.5158	29.7626	29.4323	29.7	29.425	29.6198	29.6186	29.3544	29.6204	1.04397	0.395225	1.12765	0.0290427	1.03556	0.456554
A0A0G2JYA6	A0A0G2JYA6_RAT	unreviewed	Uncharacterized protein	2	26.2496	26.0857	25.8808	26.031	25.8588	26.439	25.6579	26.4317	25.7097	26.3112	26.2198	26.536	26.5287	26.3622	26.7188	26.299	26.5536	25.9274	26.5756	26.2676	26.5744	26.4958	26.4517	26.4036	26.5015	26.1079	26.4782	26.6041	25.5187	26.9012	26.5801	26.679	26.3387	26.9369	26.0777	26.6775	26.5312	25.6033	26.562	1.26494	0.00557168	1.26132	0.0542879	1.31554	0.0278722
A0A0G2JYB0	A0A0G2JYB0_RAT	unreviewed	Uncharacterized protein	2	25.4318	25.3132	25.6201	25.2616	25.7869	25.4203	25.809	25.168	25.7458	25.39	25.5115	25.8908	25.6083	25.9457	25.5279	26.0248	25.3326	25.7416	25.3432	25.7759	25.2932	25.6522	25.2176	25.7153	25.3243	25.6671	25.1099	25.436	25.6211	25.2404	25.5943	25.4583	25.7638	25.3162	25.7297	25.4896	25.4587	25.6335	25.399	1.10624	0.203029	0.964094	0.627964	1.0238	0.637453
A0A0G2JYC6	A0A0G2JYC6_RAT	unreviewed	Protein Ubap2l (RCG62582, isoform CRA_c)	11	27.8835	27.8052	27.709	27.9183	27.7535	27.7792	27.9118	27.6093	27.9974	27.8218	27.8907	27.853	27.7868	28.0156	27.7981	28.0358	27.7722	27.9887	27.7783	28.0443	27.9748	27.8115	27.6899	27.8876	27.8316	27.8403	27.8228	27.8494	27.9839	27.7279	27.6108	27.6723	27.9101	27.7971	27.7481	27.8361	27.8617	28.0317	27.753	1.06027	0.100697	1.00454	0.860217	0.989229	0.767327
A0A0G2JYD8	A0A0G2JYD8_RAT	unreviewed	Calpain-5	3	26.3629	26.4121	26.5597	26.0781	26.5864	26.4394	26.489	26.2986	26.7171	26.1777	26.2969	26.7948	26.5882	26.6528	26.5397	26.6871	26.2534	26.9061	26.2308	26.8912	26.2283	26.6538	26.447	26.537	26.1587	26.6016	26.2533	26.3446	26.3134	25.7234	26.5246	26.6304	26.6061	25.9913	26.5956	26.2208	26.2108	26.5426	26.3429	1.10947	0.184771	0.956923	0.503279	0.99921	0.960165
A0A0G2JYG9	A0A0G2JYG9_RAT	unreviewed	60S ribosomal protein L13	3	28.9543	28.9239	28.5432	28.7218	28.5691	28.8654	28.5375	28.756	28.811	28.6331	28.9677	29.1021	29.1383	28.9907	29.1645	29.0634	29.012	28.8539	28.9661	29.2065	29.1374	29.1586	29.16	28.8939	29.0402	28.7969	29.2245	29.0724	28.934	28.8694	28.8369	29.139	28.9551	28.9682	28.9432	29.208	28.9888	29.0945	29.0264	1.24755	2.20144e-05	1.21786	0.000842028	1.21634	0.000303218
A0A0G2JYH8	A0A0G2JYH8_RAT	unreviewed	Brevican core protein	10	30.3522	30.0751	30.3192	30.4481	30.0835	30.4418	29.8864	30.425	29.8797	30.4976	30.3124	30.4107	30.192	29.9699	30.3344	30.0016	30.2837	29.937	30.2646	29.7712	30.3776	30.0304	30.117	30.2621	30.3807	30.0344	30.2324	30.1287	29.7866	30.5458	30.4559	30.3506	30.0786	30.3708	29.7884	30.3241	30.2012	29.5426	30.2284	0.948982	0.471697	0.949728	0.503345	0.944086	0.468451
A0A0G2JYI5	A0A0G2JYI5_RAT	unreviewed	Monoglyceride lipase	9	28.8971	28.9414	28.9678	28.8458	29.0155	29.0786	29.0507	29.0541	29.1303	28.9692	28.8862	29.2101	28.9546	29.1598	29.1734	29.377	28.9956	29.1661	28.9605	29.0815	28.7424	28.9242	28.7938	29.0113	28.8499	29.227	29.0076	28.8104	28.882	28.7838	28.879	28.9486	29.1832	28.9207	29.2168	29.0797	29.0011	28.7572	28.9867	1.0546	0.277807	0.952752	0.185705	1.00425	0.971889
A0A0G2JYI7	A0A0G2JYI7_RAT	unreviewed	Protein Ubap2	2	23.4189	23.1769	23.2156	23.5437	23.5363	23.4022	23.0882	23.0956	23.5883	23.4137	23.7538	22.9525	22.9792	23.6213	23.1555	23.6197	23.2356	23.5179	23.3906	23.5014	23.643	23.4202	23.5266	23.6945	23.5296	23.5039	23.0055	23.0134	23.2762	23.7995	23.1826	23.0752	23.8363	23.4698	23.2843	23.3463	23.4236	23.311	23.1258	1.04379	0.642728	1.05896	0.51826	0.998103	0.930005
A0A0G2JYN7	A0A0G2JYN7_RAT	unreviewed	Paraspeckle component 1	10	28.3504	28.3547	28.2869	28.2825	28.3011	28.2052	28.4864	28.156	28.538	28.3229	28.3902	28.5043	28.4325	28.6196	28.3445	28.7008	28.4186	28.5972	28.3691	28.7131	28.4817	28.5391	28.3591	28.5056	28.4204	28.4087	28.5412	28.3268	28.6152	28.0477	28.4066	28.4626	28.6518	28.4044	28.6192	28.5147	28.4449	28.6261	28.3424	1.13245	0.00394269	1.06728	0.187945	1.12369	0.00497594
A0A0G2JYR1	A0A0G2JYR1_RAT	unreviewed	Protein Exoc6b (RCG56008)	3	23.0832	22.9573	22.872	23.0321	23.1898	22.6211	22.7059	23.4206	23.1168	23.1181	22.9454	23.3461	22.5653	22.5403	22.9545	23.3819	22.7775	23.2509	23.2069	23.1006	23.0405	22.9017	23.1066	22.7184	23.005	23.0314	23.2177	23.0055	23.2622	23.0681	22.9651	22.3998	22.7768	22.9632	22.8013	22.951	23.2844	23.4349	23.3741	1.00478	0.988384	1.01006	0.804953	0.998902	0.896408
A0A0G2JYR2	A0A0G2JYR2_RAT	unreviewed	Protein Dnmt3b	1	21.2122	19.8335	21.1966	21.3472	20.7192	21.037	20.079	21.2914	20.3717	21.3544	20.4858	20.5233	20.1634	20.9416	21.2531	20.5137	20.5851	19.939	20.4853	19.4615	21.1065	20.1632	21.0571	20.5946	20.8032	20.4676	20.8174	21.1915	19.8771	21.1294	21.2083	20.9356	20.5158	20.4656	20.7237	21.1881	21.0996	19.9756	20.7851	0.780198	0.155169	0.87217	0.489285	0.920051	0.735843
A0A0G2JYR4	A0A0G2JYR4_RAT	unreviewed	Protein Lrba	3	25.8385	25.9278	26.3979	26.636	26.8103	26.4179	26.6301	26.3553	26.094	26.3797	26.4732	26.5636	25.9447	26.5745	26.6435	26.3429	26.5924	26.2528	26.2536	25.9047	26.4714	26.2485	26.0721	26.6283	26.2736	26.4762	26.4838	26.462	26.0526	26.1392	26.5334	25.9862	27.032	26.6199	26.3323	26.4258	26.3827	26.341	26.5807	1.00421	0.895926	0.965602	0.78846	1.08429	0.387952
A0A0G2JYS1	A0A0G2JYS1_RAT	unreviewed	Oxidation resistance protein 1	27	30.623	30.6716	30.7372	30.5433	30.7708	30.7268	30.8635	30.7359	30.7857	30.6573	30.6736	30.7756	30.7247	30.7499	30.7394	30.9282	30.7322	30.8003	30.5999	30.8011	30.7503	30.6179	30.6522	30.7342	30.5691	30.7175	30.756	30.7814	30.7535	30.4652	30.6976	30.7329	30.6904	30.5095	30.7897	30.7672	30.6117	30.7779	30.7629	1.02836	0.292418	0.973425	0.390059	0.995086	0.86787
A0A0G2JYS8	A0A0G2JYS8_RAT	unreviewed	Serine/threonine-protein phosphatase (EC 3.1.3.16)	19	30.6681	30.5333	30.3326	30.4727	30.3468	30.5783	30.2262	30.4997	30.1769	30.5677	30.5088	30.6126	30.4583	30.5032	30.7112	30.6811	30.7031	30.4366	30.7254	30.5284	30.676	30.5631	30.5083	30.689	30.7728	30.4851	30.6956	30.6715	30.2468	30.8851	30.6155	30.6899	30.5111	30.6518	30.2554	30.6733	30.6007	30.2923	30.7066	1.10992	0.018141	1.12917	0.0453434	1.08332	0.149515
A0A0G2JYU6	A0A0G2JYU6_RAT	unreviewed	Protein Fmnl1	7	25.5644	25.6353	25.5233	25.3927	25.7336	25.6817	25.7599	25.3623	25.8504	25.3966	25.3923	25.4335	25.2782	25.2661	25.3875	25.8476	25.3633	25.6485	25.2062	25.5096	25.3301	25.4245	25.3827	25.3861	25.3305	25.5249	25.209	25.0205	25.4992	25.6021	25.2196	25.3193	25.467	25.3811	25.3732	25.3445	24.855	25.3287	24.9664	0.892701	0.0466704	0.86196	0.0151747	0.792149	0.00105585
A0A0G2JYY8	A0A0G2JYY8_RAT	unreviewed	Uncharacterized protein	1	34.0056	33.8415	34.361	34.1873	34.2929	34.3769	33.9715	34.3256	33.9415	34.289	34.4587	34.4514	33.7282	34.396	34.3686	34.0351	34.3813	33.8185	34.3266	33.9579	34.4254	33.9625	33.7793	34.5277	34.2083	34.2345	34.4124	34.3981	34.0322	34.0239	34.4661	33.8266	34.441	34.2377	34.1444	34.3676	34.46	33.8573	34.339	1.04566	0.613681	1.01557	0.876272	1.06023	0.455763
A0A0G2JZ13	A0A0G2JZ13_RAT	unreviewed	Src substrate cortactin	13	30.2933	30.3563	30.9779	30.5206	30.9095	30.7296	30.6342	30.9523	30.573	30.5188	30.4668	30.4935	30.1421	30.5516	30.5196	30.561	30.5905	30.4442	30.3987	30.2456	30.5441	30.3777	30.1775	30.6839	30.4123	30.7021	30.4921	30.4156	30.3973	30.3306	30.5312	30.2355	30.4823	30.3846	30.5667	30.5712	30.4058	30.1878	30.5133	0.865669	0.0331872	0.862696	0.049603	0.853847	0.0317645
A0A0G2JZ19	A0A0G2JZ19_RAT	unreviewed	Protein Taf15	2	22.6906	23.3004	22.1466	23.1009	22.67	22.8411	22.4192	22.5667	22.5154	22.5417	22.8185	22.8763	22.9961	22.7753	23.3681	22.9657	22.9369	23.3022	22.8423	23.5555	23.3552	22.9284	22.8904	22.4054	23.2968	23.0322	23.2333	22.8286	23.2351	23.7912	22.6319	23.2406	22.6004	23.4601	22.6332	22.8814	22.8243	23.3521	22.6498	1.30212	0.00775583	1.32169	0.0290975	1.18227	0.139582
A0A0G2JZ27	A0A0G2JZ27_RAT	unreviewed	Protein Fmn2	6	25.2306	24.964	25.1027	25.0836	24.9798	25.1138	25.0112	25.3475	25.1702	24.9346	25.1386	25.6437	25.4769	25.573	25.5529	25.2327	25.5274	25.4726	25.0959	25.4548	25.7068	25.2729	25.429	25.3885	25.3958	25.4145	25.5689	25.4714	25.4086	25.2017	25.2362	25.3706	25.4351	25.4108	25.3285	25.2468	25.5649	25.6068	25.5787	1.28031	0.000166692	1.2302	3.97138e-05	1.25413	6.17693e-05
A0A0G2JZ56	A0A0G2JZ56_RAT	unreviewed	Protein Ank2	55	32.5562	32.5073	32.248	32.5025	32.3335	32.4973	32.4147	32.3276	32.5894	32.4365	32.3747	32.4879	32.4916	32.516	32.5592	32.4117	32.4662	32.5132	32.4395	32.6659	32.5654	32.5427	32.5194	32.5223	32.5815	32.3696	32.5082	32.4685	32.665	32.6372	32.3797	32.5975	32.476	32.5779	32.365	32.4788	32.4913	32.5476	32.433	1.03973	0.181308	1.06605	0.0584544	1.02811	0.366574
A0A0G2JZ60	A0A0G2JZ60_RAT	unreviewed	Protein Fsd1l	7	26.7514	26.7079	26.6008	26.5787	26.3609	26.7124	26.2148	26.4344	26.1623	26.3291	26.8348	26.523	26.5748	26.1706	26.3682	26.3833	26.3956	26.1824	26.5041	26.9153	26.8298	26.1937	26.5422	26.7499	26.7492	26.2835	26.5786	26.3973	26.3499	26.7704	26.6441	26.8724	26.3047	26.3583	26.2297	26.5059	26.2096	26.1348	26.4136	1.02649	0.765446	1.01943	0.785004	0.950202	0.464058
A0A0G2JZ69	A0A0G2JZ69_RAT	unreviewed	Spectrin alpha chain, non-erythrocytic 1	180	35.4675	35.4367	35.4161	35.378	35.4069	35.4581	35.4394	35.3987	35.474	35.474	35.5383	35.739	35.519	35.7299	35.6197	35.6921	35.5976	35.5577	35.5738	35.5925	35.6164	35.555	35.5143	35.5994	35.5069	35.5192	35.6921	35.5962	35.6198	35.4714	35.6451	35.57	35.6924	35.5727	35.5927	35.5692	35.6985	35.5921	35.6391	1.13481	1.05559e-06	1.09429	6.54537e-05	1.1365	4.45004e-08
A0A0G2JZ71	A0A0G2JZ71_RAT	unreviewed	Protein Ak7	1	23.3206	23.1121	23.3487	23.0356	23.325	22.8628	23.5521	22.403	23.5705	22.5146	23.4652	23.3806	22.758	23.6589	22.4764	23.2573	22.3375	23.3722	22.9393	23.0226	23.0588	23.0513	23.1405	23.3771	22.8725	23.2943	22.5906	22.8066	23.8369	22.9455	23.4048	22.8559	23.5739	22.8575	23.2587	22.8473	22.768	23.7104	22.4337	0.976439	0.832891	0.99507	0.987747	0.987756	0.894842
A0A0G2JZ76	A0A0G2JZ76_RAT	unreviewed	Synergin gamma (Fragment)	4	24.6977	24.7514	24.6801	24.7715	24.3719	24.8094	24.5201	24.5911	24.7797	24.7552	24.6527	24.4102	24.9383	24.2089	24.6166	24.4917	24.6068	24.4317	24.4308	27.4036	25.3739	24.6504	24.9593	24.3836	24.799	24.3812	24.5794	24.7916	24.4818	24.6704	24.2895	24.7508	24.3627	24.7179	24.5286	24.5283	24.6347	24.653	24.4981	1.4941	0.501556	0.976993	0.614822	0.920321	0.0901278
A0A0G2JZ82	A0A0G2JZ82_RAT	unreviewed	Protein-serine/threonine kinase (EC 2.7.11.-)	4	25.7487	25.7049	25.6291	25.7001	25.8283	25.4669	25.9315	25.6852	25.8452	25.7249	25.387	24.9274	25.4762	24.9303	25.3497	25.4997	25.2707	25.3179	25.3984	25.5124	25.0955	25.184	25.1294	25.0911	25.3951	25.2521	25.4165	25.3148	25.5664	25.2061	25.0032	25.297	24.9506	25.0801	24.9032	25.3539	25.2753	25.4733	25.1355	0.74224	1.88621e-05	0.737035	2.78608e-06	0.68019	8.96953e-07
A0A0G2JZ84	A0A0G2JZ84_RAT	unreviewed	Protein Epg5 (RCG41226, isoform CRA_b)	2	19.8219	20.028	19.9934	19.6446	19.7396	20.3832	19.3543	20.4376	20.194	19.9998	19.8864	19.5674	20.9809	20.1919	20.1882	20.4109	19.4586	21.2033	20.1575	20.141	21.3502	19.9161	20.5597	20.1097	20.0902	19.8851	19.9931	20.1581	20.0244	19.5845	21.131	20.6242	20.7718	19.9123	20.1881	20.4375	19.068	20.476	20.0249	1.37021	0.118635	1.04476	0.590072	1.31742	0.145025
A0A0G2JZ88	A0A0G2JZ88_RAT	unreviewed	Uncharacterized protein	3	25.2226	25.3769	25.2776	25.1371	25.2163	25.2535	24.927	25.2331	25.0442	25.335	25.0757	25.8033	25.1391	25.5412	25.5548	25.6987	25.3651	25.1103	25.2655	25.3169	25.3284	25.247	25.2014	25.5128	25.286	25.5576	25.5268	24.9302	25.1078	25.0654	25.3987	25.5799	25.4948	25.3621	25.5731	25.3881	25.2199	25.1027	25.2524	1.14275	0.051761	1.05553	0.424477	1.1288	0.0214562
A0A0G2JZA1	A0A0G2JZA1_RAT	unreviewed	Protein Robo2	6	25.5211	25.5412	25.4328	25.1579	25.5913	25.5227	25.7553	25.2344	25.7142	25.4953	25.272	25.7464	25.4223	25.6988	25.5204	25.6265	25.4193	25.5776	25.3926	25.5373	25.1843	25.7512	25.2442	25.4884	25.5064	25.5763	25.2756	25.2537	25.2252	25.6965	25.46	25.6004	25.7564	25.5232	25.5412	25.496	25.3278	25.3356	25.4286	0.994981	0.940533	0.967324	0.582695	0.996428	0.999586
A0A0G2JZA2	A0A0G2JZA2_RAT	unreviewed	GrpE protein homolog	3	25.7456	25.836	26.5368	26.2125	26.3804	26.6242	26.2847	26.5862	26.1461	26.4389	26.1365	26.5977	25.962	26.5921	26.2403	26.3962	26.3566	25.9468	26.4994	26.5494	26.3443	26.1482	26.054	26.6265	26.3639	26.412	26.5538	26.6478	26.0978	26.2301	26.3908	25.9868	26.6455	26.3114	26.2188	26.3557	26.3832	26.1422	26.3466	1.02799	0.674258	1.04106	0.58424	1.00911	0.80042
A0A0G2JZB6	A0A0G2JZB6_RAT	unreviewed	Uncharacterized protein	4	26.0573	25.9989	25.4547	25.7372	26.098	25.7646	25.8145	25.8788	25.9841	25.8853	26.1551	26.012	25.9719	26.0602	26.3098	26.0826	26.101	26.1581	26.1076	25.6206	26.2979	26.2503	25.895	26.3051	25.996	26.0228	26.0018	26.2364	25.9897	25.9174	26.0987	26.2015	26.3651	25.9247	26.0451	26.217	26.0953	26.2285	26.2053	1.15818	0.0174536	1.14677	0.0217367	1.21451	0.00136242
A0A0G2JZB8	A0A0G2JZB8_RAT	unreviewed	Neuronal membrane glycoprotein M6-b	3	26.2171	26.1665	25.8267	26.2151	26.0619	26.1515	25.8926	26.2002	26.0011	26.3515	26.3112	26.4173	26.2894	26.1182	26.447	26.3082	26.3819	25.9861	26.3803	26.2449	26.5024	26.4855	25.8396	26.1778	26.3764	26.0904	26.1565	26.0683	26.173	26.6849	26.5608	26.3572	26.4699	26.4518	25.9705	26.4391	26.3729	26.1578	26.3104	1.14734	0.00846814	1.09534	0.228583	1.17818	0.00812408
A0A0G2JZC3	A0A0G2JZC3_RAT	unreviewed	Protein Mrps36	3	29.0228	28.7758	28.9371	28.7066	29.0287	29.0479	28.965	28.9013	29.0061	29.1006	28.8595	29.165	28.9871	29.291	29.1303	29.1588	29.0881	29.1801	28.9536	29.1695	29.1479	28.9466	28.9667	28.979	28.8914	28.8889	29.3005	29.2391	29.3249	28.341	29.0617	29.0073	29.1906	28.9221	28.9948	29.1624	29.2454	29.2458	29.1592	1.11232	0.0103234	1.04137	0.721656	1.11746	0.0101804
A0A0G2JZC6	A0A0G2JZC6_RAT	unreviewed	Rho guanine nucleotide exchange factor 11	6	25.5053	25.2259	25.3027	25.1531	25.3474	25.0562	25.5898	24.8368	25.5005	25.1771	25.0976	25.4187	25.3614	25.9379	25.3799	25.7519	25.3059	25.7424	25.3341	25.6282	25.0835	25.5798	25.1684	25.576	25.2199	25.5981	24.9414	25.3002	25.2968	25.1406	25.1707	25.4323	25.5515	25.2784	25.4485	25.1893	25.2829	25.4483	25.4373	1.14609	0.105334	1.03092	0.681645	1.05677	0.315756
A0A0G2JZD1	A0A0G2JZD1_RAT	unreviewed	Protein Ppp2r5c	10	28.754	28.7671	28.823	28.4331	28.9596	28.9534	29.0673	28.9448	28.8172	28.6881	28.6807	29.3856	29.0528	29.1099	29.2124	29.3673	28.9028	29.243	28.8848	29.2795	28.7509	29.1354	28.9352	28.9193	28.7337	29.1198	28.946	28.9774	28.7664	28.6112	29.0208	29.2053	29.1465	28.7978	29.1444	29.0166	28.8432	28.8655	29.0996	1.2034	0.013128	1.05974	0.314207	1.1422	0.020128
A0A0G2JZE6	A0A0G2JZE6_RAT	unreviewed	Receptor of-activated protein C kinase 1	11	29.8294	29.8302	29.3829	29.653	29.6346	29.7927	29.7136	29.687	29.9137	29.7904	29.825	29.9561	29.8069	29.8842	29.955	29.9564	29.7107	29.9164	29.8716	30.0766	29.9372	29.8998	29.8832	29.7417	29.8751	29.7894	29.6907	29.8495	29.8268	30.0912	29.8271	29.7638	29.9156	30.0084	29.7824	29.9692	29.8392	29.8234	29.8496	1.12755	0.00405088	1.09005	0.0536775	1.09969	0.0218554
A0A0G2JZF2	A0A0G2JZF2_RAT	unreviewed	CAP-Gly domain-containing linker protein 2	21	28.4962	28.5202	28.4602	28.3727	28.3243	28.5023	28.3403	28.5227	28.424	28.5169	28.5624	28.5995	28.6008	28.6892	28.5913	28.564	28.5851	28.4967	28.5722	28.5067	28.7682	28.5644	28.6089	28.6121	28.4572	28.3748	28.7137	28.6335	28.4948	28.4555	28.4624	28.6177	28.518	28.4453	28.4402	28.6596	28.5209	28.4936	28.6668	1.10669	0.000355945	1.07163	0.0343922	1.06342	0.0345879
A0A0G2JZF6	A0A0G2JZF6_RAT	unreviewed	Protein Ndufaf2 (RGD1560158 (Predicted), isoform CRA_b)	1	24.1693	23.9983	24.7984	24.5718	24.783	24.9625	24.3321	24.7706	24.4497	24.6173	24.6666	24.6555	23.6431	24.0651	24.6173	24.4458	24.7025	24.2075	24.5072	24.3342	24.1159	24.2442	23.8235	24.6947	24.618	24.5523	24.5004	24.5752	24.2666	24.3634	24.6172	24.0979	24.5421	24.4118	24.4007	24.7126	24.7804	23.9843	24.2348	0.881642	0.198682	0.902078	0.303088	0.913289	0.363336
A0A0G2JZH0	A0A0G2JZH0_RAT	unreviewed	Protein Cab39	5	27.7647	27.8802	27.7194	27.5449	28.1392	27.8484	28.3386	27.6175	28.1168	27.9019	27.7275	28.1543	27.924	28.331	27.8736	28.5034	27.9156	28.1875	27.7675	28.1434	27.6916	28.1683	27.7375	27.9416	27.7376	28.0958	27.9528	27.4873	27.9432	27.6822	27.9528	27.688	28.3574	27.8426	28.1237	28.0714	27.85	27.7393	27.945	1.09837	0.249852	0.978138	0.80822	1.04184	0.546326
A0A0G2JZH2	A0A0G2JZH2_RAT	unreviewed	Protein LOC103690033	2	26.0308	26.15	26.1752	25.6921	26.1927	26.1861	26.226	26.0029	26.3184	25.9317	25.8805	26.7715	26.247	26.5029	26.3993	26.6866	26.1072	26.6732	26.0159	26.745	25.8157	26.4915	26.1646	26.4055	25.8855	26.4655	25.856	26.3431	25.9353	25.5897	26.3479	26.4283	26.5929	25.8362	26.6098	26.3061	26.0672	26.3532	26.272	1.22095	0.0525163	1.04034	0.766104	1.1726	0.0362302
A0A0G2JZH8	A0A0G2JZH8_RAT	unreviewed	Dihydrolipoamide acetyltransferase component of pyruvate dehydrogenase complex (EC 2.3.1.-)	12	30.005	29.8764	29.6889	29.2245	29.819	29.5747	29.5021	29.7656	29.5436	29.3841	29.8751	30.0104	29.8283	29.7997	30.1521	29.7794	29.6832	30.0834	29.5208	29.7931	30.1248	30.065	29.838	29.7485	29.7772	29.8173	29.8405	29.8381	29.7062	29.371	29.898	30.1769	29.9771	29.8493	29.9363	29.9242	29.7737	29.7767	29.6586	1.17573	0.0209825	1.09582	0.173312	1.17821	0.0157706
A0A0G2JZH9	A0A0G2JZH9_RAT	unreviewed	Protein Dhx57	1	21.6164	22.0342	21.3067	21.0588	22.0018	20.9193	22.4527	21.5926	22.3919	21.6233	21.7559	21.9561	22.229	21.9217	22.0124	22.1586	22.2194	21.8415	21.6285	22.4153	21.5132	22.244	21.6862	22.399	22.188	21.8764	21.4824	21.4081	21.6352	22.2406	21.8248	22.4123	21.6436	21.5848	21.6325	21.5226	21.6533	22.114	22.357	1.15514	0.150833	1.1209	0.338047	1.0829	0.444512
A0A0G2JZI2	A0A0G2JZI2_RAT	unreviewed	Protein Eprs	39	29.8944	29.9279	29.9046	29.7723	29.9418	30.0584	29.8969	29.9551	29.9488	29.8849	30.055	30.2827	30.192	30.39	30.2053	30.3121	30.1244	30.2998	30.1345	30.31	30.2337	30.116	30.0853	30.2349	30.0085	30.146	30.2048	30.2207	29.9574	30.1263	30.2324	30.1285	30.3533	30.1276	30.2906	30.2127	30.1459	30.0452	30.1877	1.24302	1.23233e-07	1.15256	5.49597e-05	1.20925	1.49545e-06
A0A0G2JZJ9	A0A0G2JZJ9_RAT	unreviewed	Uncharacterized protein	4	28.4585	28.3509	28.4874	28.3138	28.4223	28.5569	28.4182	28.6979	28.4082	28.6967	28.2665	28.8098	28.732	28.9621	28.8293	28.6936	28.7986	28.5803	28.7448	27.9934	28.4782	28.4972	28.5442	28.6445	28.5465	28.3564	29.1568	28.3379	28.5047	28.485	28.6372	28.5507	28.8267	28.6685	28.5243	28.8193	28.7748	28.5623	28.7544	1.1197	0.1555	1.06938	0.361417	1.14669	0.00316602
A0A0G2JZM8	A0A0G2JZM8_RAT	unreviewed	CLIP-associating protein 2	28	29.4911	29.522	29.5144	29.4078	29.4915	29.5344	29.715	29.5014	29.7356	29.5401	29.5655	29.8289	29.6855	29.8477	29.6678	29.7528	29.6344	29.7817	29.5688	29.6745	29.7103	29.7187	29.6782	29.6645	29.5585	29.5268	29.8482	29.5184	29.6629	29.316	29.6798	29.6885	29.7268	29.5844	29.6593	29.6598	29.5351	29.5959	29.5364	1.11404	0.00171723	1.04867	0.283645	1.05875	0.0524569
A0A0G2JZR0	A0A0G2JZR0_RAT	unreviewed	Protein Spire1	2	24.8476	24.9316	25.2222	24.9114	25.3216	24.8509	25.2805	24.4487	25.5688	24.9383	24.0536	23.6223	23.8333	23.3248	23.4056	24.4411	23.7877	24.3857	24.1719	24.5497	22.6812	23.3906	23.6293	24.5321	24.3914	24.5918	23.6874	23.5039	24.4633	24.086	23.4014	23.7395	24.243	23.4523	24.3143	23.9169	24.1876	24.6597	23.7575	0.456939	1.15168e-05	0.512901	4.72398e-05	0.484517	8.02444e-06
A0A0G2JZS2	A0A0G2JZS2_RAT	unreviewed	Polyadenylate-binding protein 1	15	29.3931	29.3393	29.3348	29.2445	29.0252	29.4037	29.2386	29.2671	29.2464	29.1935	29.2963	29.2327	29.3599	29.2344	29.3935	29.2549	29.3408	29.4138	29.2805	29.5251	29.4576	29.4069	29.3732	29.1643	29.4512	29.1506	29.4654	29.3971	29.3462	29.5127	29.3078	29.3432	29.2882	29.5014	29.0776	29.4575	29.2662	29.3761	29.3172	1.0534	0.10846	1.06847	0.100961	1.04119	0.295021
A0A0G2JZT1	A0A0G2JZT1_RAT	unreviewed	Protein Nwd2	2	25.0886	25.2872	25.624	25.0181	25.5044	25.3745	25.432	25.3957	25.5084	25.0146	25.0275	26.1931	25.3061	25.6255	25.6825	26.0352	25.4253	25.5876	25.3377	25.7105	25.4553	25.5736	25.594	25.5891	25.0386	25.7115	25.7906	25.6829	25.2801	24.3921	25.4832	25.8316	25.3953	24.9288	25.9389	25.6376	25.3167	25.3143	25.4856	1.21136	0.0518633	1.08672	0.61503	1.12488	0.206838
A0A0G2JZU6	A0A0G2JZU6_RAT	unreviewed	Protein Tmeff2	2	22.5622	22.6794	22.169	22.4682	22.1375	22.27	23.1879	22.0874	22.9433	22.8651	21.9869	22.2146	22.2212	22.9256	22.7596	22.3305	22.4152	22.4409	23.1082	22.0515	22.5614	22.5917	21.7224	22.196	22.7312	22.7237	22.0871	22.9553	22.0606	21.616	22.0233	22.5892	22.6857	22.174	22.5761	21.9811	23.4077	22.9289	21.6486	0.942427	0.618826	0.860545	0.239152	0.970109	0.674614
A0A0G2JZU8	A0A0G2JZU8_RAT	unreviewed	Protein Usp9y	5	26.7249	26.7236	26.3623	26.5357	26.465	26.9821	26.6111	26.7287	26.8659	26.8053	26.485	26.7924	26.8761	26.8297	27.1879	26.9241	27.0347	26.9393	26.8761	27.2853	27.1139	26.9794	26.8477	26.8689	26.9864	26.6421	26.9707	26.8334	27.1302	27.0746	26.7321	27.0381	26.8665	27.0053	26.4938	27.0977	26.9408	27.0453	26.9257	1.20034	0.00882095	1.18174	0.00593784	1.16801	0.0192329
A0A0G2JZW4	A0A0G2JZW4_RAT	unreviewed	Protein Apc2	2	23.9893	24.118	23.9935	23.2941	24.3455	23.6319	24.2951	24.1277	23.8488	23.4732	23.9268	24.893	24.1117	24.0385	24.2034	24.4557	24.0116	24.301	24.0252	24.5212	23.8532	24.1429	24.1022	23.8636	23.3744	24.1787	23.9037	24.0397	23.7678	23.1141	24.3538	24.2517	24.1479	23.585	24.2965	23.7591	23.73	23.9515	24.0944	1.2284	0.0492482	0.947217	0.632338	1.06721	0.471143
A0A0G2JZX5	A0A0G2JZX5_RAT	unreviewed	Protein Iqsec2	15	28.4888	28.3368	28.376	28.425	28.4562	28.4599	28.3932	28.2404	28.352	28.4166	28.1836	28.3235	28.2255	28.3377	28.3489	28.4583	28.3212	28.3451	28.2043	28.1905	28.1983	28.2622	28.158	28.2183	28.3991	28.3965	28.2076	28.2228	28.342	28.4671	28.1507	28.2876	28.1044	28.2641	28.0068	28.1791	28.2555	28.2646	28.3634	0.927611	0.00656079	0.935941	0.0314822	0.880213	0.000367049
A0A0G2JZX9	A0A0G2JZX9_RAT	unreviewed	Phosphodiesterase (EC 3.1.4.-)	6	27.6884	27.6409	27.1537	27.422	27.6603	27.5503	27.853	27.5058	27.7427	27.5549	27.5064	27.7783	27.8774	27.5121	27.9299	27.7741	27.7787	27.8369	27.6712	27.779	27.7	27.7552	27.5151	27.7159	27.7121	27.5983	27.4449	27.682	27.6775	27.5014	27.8299	27.9484	27.7592	27.6189	27.5078	27.8058	27.6412	27.7675	27.504	1.11541	0.0358531	1.02657	0.546217	1.09257	0.118559
A0A0G2JZY3	A0A0G2JZY3_RAT	unreviewed	Protein Reps1	2	24.846	24.7043	24.597	24.8189	24.7118	24.3596	24.6981	24.4782	24.729	24.3636	24.5248	24.1996	24.5169	24.6158	24.2265	24.4431	24.1721	24.394	24.2708	24.3463	24.127	24.3724	24.5447	24.5462	24.5708	24.7665	24.0358	24.2322	24.6575	24.6143	24.0462	24.374	24.4626	24.1358	24.4434	24.2585	24.1103	24.2642	24.0333	0.821971	0.00116127	0.906052	0.128835	0.7604	0.000103206
A0A0G2JZY6	A0A0G2JZY6_RAT	unreviewed	Protein Sptbn1	127	34.3183	34.2953	34.2622	34.2408	34.2484	34.3485	34.3431	34.25	34.3514	34.3371	34.2601	34.4294	34.3561	34.4161	34.3712	34.4112	34.3368	34.3111	34.3075	34.2452	34.3574	34.3631	34.2719	34.4003	34.3393	34.3398	34.3451	34.3002	34.3282	34.3937	34.3444	34.4037	34.3915	34.3418	34.3037	34.3865	34.3571	34.2202	34.3683	1.03286	0.0668876	1.03008	0.0463795	1.03321	0.0613866
A0A0G2JZZ4	A0A0G2JZZ4_RAT	unreviewed	Uncharacterized protein	1	23.5961	23.8681	23.9775	24.0659	24.0476	24.3179	23.629	24.1711	23.5751	24.1536	24.2423	24.6836	23.7549	24.6153	24.7803	24.4701	24.577	24.2327	24.3366	24.2277	24.5439	24.1653	23.9859	24.7649	24.2941	24.1571	24.361	24.5172	24.0331	24.2767	24.6544	24.0127	24.8544	24.7055	24.483	24.5949	24.723	23.8155	24.7555	1.38432	0.00107532	1.267	0.00907504	1.50052	0.000939525
A0A0G2JZZ7	A0A0G2JZZ7_RAT	unreviewed	Protein Abr	11	27.9028	27.8147	27.4464	27.8439	27.4864	27.8431	27.431	27.7341	27.3277	27.9339	27.5445	27.8407	27.7978	27.7067	27.9659	27.6739	27.7046	27.4564	27.8434	27.5641	27.8553	27.6249	27.8595	27.6338	27.9237	27.566	27.7804	27.8362	27.3805	28.2112	27.7631	27.8713	27.6865	28.0013	27.277	27.804	27.8001	27.318	27.8114	1.02691	0.587087	1.05938	0.461282	1.02033	0.804986
A0A0G2K007	A0A0G2K007_RAT	unreviewed	STE20/SPS1-related proline-alanine-rich protein kinase	6	27.2268	27.3677	26.8907	27.0769	27.0011	27.1334	27.4379	27.1469	27.3561	27.0507	27.3699	27.4997	27.3081	27.6696	27.3512	27.4669	27.2274	27.6084	27.124	27.5607	27.2687	27.3582	27.363	27.6145	27.4381	27.328	27.0667	26.9537	27.2154	27.4565	27.5466	27.4014	27.4213	27.3929	27.5213	27.2793	27.0745	27.0553	27.1762	1.17738	0.0056648	1.10529	0.122308	1.10984	0.0864266
A0A0G2K016	A0A0G2K016_RAT	unreviewed	Protein Sun1 (Unc-84 homolog A (C. elegans), isoform CRA_a)	1	19.6771	20.8259	21.0574	19.2502	21.3929	21.293	20.9476	20.5883	21.2799	20.7514	19.3418	20.5203	21.3791	22.1523	21.3716	21.6222	20.6949	20.8784	20.4021	20.3902	20.8906	21.1182	19.9898	21.1074	21.1315	21.6978	20.8822	20.7281	20.7435	21.0996	20.06	21.8889	21.0362	21.4848	21.5898	21.0309	20.7478	20.3723	21.6677	1.15609	0.600859	1.12365	0.404068	1.29338	0.220376
A0A0G2K021	A0A0G2K021_RAT	unreviewed	Uncharacterized protein	2	30.4137	30.6952	30.6889	30.4656	30.905	30.6874	30.9359	30.8572	30.9392	30.2795	30.4233	30.678	30.7702	30.0253	30.9871	30.9458	30.9724	31.0852	30.3571	30.6516	30.7797	30.7557	30.559	30.6865	30.2126	30.7424	28.9509	30.4142	30.5863	29.7322	30.8108	30.7891	30.2858	30.2196	31.0711	31.0101	30.2227	30.6922	30.8965	1.0175	0.929912	0.801844	0.0708519	0.99798	0.879533
A0A0G2K042	A0A0G2K042_RAT	unreviewed	SH3 and multiple ankyrin repeat domains protein 3	25	29.2289	28.9903	29.1095	29.0936	29.0846	28.9331	29.0656	28.7405	29.2034	28.9113	28.9575	29.0213	28.925	29.0918	28.9337	29.1427	28.8031	28.9447	28.8458	29.1002	28.8975	28.9491	28.836	29.093	29.009	29.1523	28.8199	28.9147	28.9737	28.9996	28.8512	28.9899	28.9554	28.8388	28.7144	28.7785	28.7856	28.9726	28.8118	0.952956	0.246692	0.954596	0.297929	0.880019	0.00601466
A0A0G2K070	A0A0G2K070_RAT	unreviewed	Kinesin-like protein	25	29.9466	29.9592	29.965	29.7083	29.9819	30.0361	30.0177	29.9779	30.0261	29.8559	30.0214	30.2804	30.0402	30.1769	30.0805	30.2545	30.1482	30.1371	30.0037	30.1123	30.0941	30.076	30.0855	30.0821	29.9333	30.0737	30.1932	30.1724	30.0991	29.6402	30.1257	30.1941	30.1724	29.8175	30.0799	30.1035	29.9985	30.1162	30.1436	1.12883	0.000408353	1.06967	0.155745	1.09961	0.0127147
A0A0G2K076	A0A0G2K076_RAT	unreviewed	Uncharacterized protein	1	14.9817	15.8115	15.7683	15.336	14.6791	13.9081	16.0945	14.881	15.6341	16.2905	15.9897	15.2045	15.6372	14.2936	15.764	15.8842	16.2077	15.7661	15.3246	14.5408	15.7524	15.777	15.1544	15.3991	14.6091	15.6676	15.8574	16.0681	15.3764	15.4916	15.3226	14.2542	15.1498	14.5308	16.4884	15.9552	15.8228	15.7905	16.4094	1.0706	0.613266	1.03802	0.59704	1.15438	0.596876
A0A0G2K079	A0A0G2K079_RAT	unreviewed	Breast carcinoma-amplified sequence 1 homolog	13	29.3277	29.6709	29.3699	29.4787	29.2201	29.5902	29.6418	29.5435	29.5895	29.634	29.7085	29.7822	29.7105	29.6094	29.6681	29.5668	29.6403	29.7331	29.5487	29.455	29.7755	29.7866	29.7111	29.5261	29.5593	29.4183	29.8958	29.2419	29.6089	29.4718	29.7573	29.6353	29.5372	29.5812	29.7483	29.7744	29.6019	29.3824	29.6672	1.10487	0.0165681	1.05585	0.376773	1.08876	0.069602
A0A0G2K095	A0A0G2K095_RAT	unreviewed	Protein Rdx	6	27.9386	28.3064	27.8492	27.6745	27.8841	27.992	28.0972	28.2369	28.0135	27.7891	28.1494	28.6227	28.4533	28.7393	28.5181	28.4745	28.2706	28.6499	28.2709	28.3648	28.3104	28.4499	28.6913	28.1014	28.0265	28.1468	28.7244	28.183	28.2032	27.8426	28.2919	28.2662	28.4013	28.2655	28.6372	28.3877	28.2787	28.4048	28.42	1.37457	2.3458e-05	1.23214	0.0236093	1.30751	6.77034e-05
A0A0G2K099	A0A0G2K099_RAT	unreviewed	Uncharacterized protein	24	34.4015	34.1539	33.9231	34.0461	34.1322	34.0908	33.8404	33.9802	33.6498	34.0313	34.0713	34.0888	33.9871	33.9014	34.1025	33.9446	33.9532	33.7874	33.9537	33.8447	34.1945	33.9892	34.1627	33.9603	34.0655	33.7792	34.0912	34.0433	33.9559	34.1974	34.0809	34.0904	33.9943	34.0312	33.8835	34.0068	34.0162	33.8573	33.9552	0.967012	0.577486	0.996197	0.977191	0.969375	0.638041
A0A0G2K0B2	A0A0G2K0B2_RAT	unreviewed	Band 4.1-like protein 1	26	30.6303	30.4934	30.4058	30.4989	30.6104	30.5082	30.5842	30.4381	30.4778	30.5398	30.2999	30.618	30.4373	30.5091	30.6093	30.6389	30.5457	30.4889	30.5346	30.4588	30.5394	30.4242	30.3543	30.4241	30.4991	30.4726	30.555	30.773	30.5067	30.557	30.5109	30.5949	30.5796	30.3978	30.3507	30.5573	30.5674	30.4941	30.6434	0.999226	0.951031	0.994122	0.802727	1.00291	0.936975
A0A0G2K0B6	A0A0G2K0B6_RAT	unreviewed	Clathrin coat assembly protein AP180	17	31.2575	31.2166	31.2497	31.1864	31.3716	31.5147	31.2498	31.2964	31.2777	31.4217	31.2725	31.5947	31.4075	31.6265	31.6708	31.7598	31.5613	31.2269	31.4999	31.4165	31.5472	31.4765	31.2757	31.6513	31.6031	31.3892	31.5544	31.4963	31.4513	31.3977	31.519	31.5727	31.6627	31.5051	31.3614	31.5326	31.4739	31.4318	31.5583	1.15545	0.00319536	1.12812	0.00296064	1.15495	0.000168519
A0A0G2K0D3	LMOD1_RAT	reviewed	Leiomodin-1 (Smooth muscle leiomodin) (SM-Lmod)	2	23.5437	23.6888	24.3086	23.6107	23.3273	23.4647	23.5781	23.3955	24.4492	23.621	23.5974	24.0319	24.3107	24.5983	23.9797	23.7558	24.0449	24.3379	23.5402	23.7573	23.9091	24.0042	23.8434	23.847	23.7896	23.9681	24.0226	23.2065	24.0523	23.8582	23.9551	23.682	24.0138	23.9233	23.9672	23.7978	22.8885	23.7324	23.55	1.20996	0.075202	1.08269	0.346187	1.00641	0.884654
A0A0G2K0D7	A0A0G2K0D7_RAT	unreviewed	Proteasome endopeptidase complex (EC 3.4.25.1)	4	27.3592	27.1715	27.5351	27.2811	27.3338	27.5756	27.0318	27.6085	26.9365	27.4434	27.5503	27.6654	27.6145	27.5793	27.7645	27.4999	27.7445	27.237	27.5379	27.4765	27.8649	27.5698	27.4477	27.7661	27.6157	27.4501	27.4511	27.7514	26.9341	27.6422	27.7489	27.7079	27.6641	27.744	27.4813	27.6368	27.6587	27.1451	27.8001	1.19709	0.00634204	1.1397	0.10622	1.22167	0.00862669
A0A0G2K0D8	A0A0G2K0D8_RAT	unreviewed	10-formyltetrahydrofolate dehydrogenase (EC 1.5.1.6)	18	29.0079	29.0644	28.7589	28.9296	29.0307	29.1378	29.1036	28.8877	29.2567	28.9492	28.8739	29.1028	29.2237	29.3183	29.1845	29.2875	29.0104	29.1657	28.9905	29.1812	29.2177	29.3259	29.2463	29.1048	29.1485	29.2023	29.142	29.1318	29.0824	29.1567	28.9632	29.1961	29.3557	29.0466	29.0798	29.1771	29.0426	29.0698	29.0516	1.09303	0.0452593	1.11281	0.00788364	1.06782	0.123561
A0A0G2K0F5	A0A0G2K0F5_RAT	unreviewed	Protein Myh1	3	22.6801	22.9433	22.7086	22.4414	23.1525	22.9901	22.1549	22.2684	21.84	22.2049	22.6792	23.0095	23.3748	21.9621	23.2709	22.5189	22.7693	22.1018	22.2933	24.1699	22.9427	23.4357	22.5503	22.8257	22.9209	23.0998	22.6484	22.5624	22.2184	23.5603	22.1432	22.4342	23.2241	22.8075	22.4686	22.0737	22.8046	23.1135	22.6666	1.29226	0.24126	1.26152	0.112679	1.06573	0.607853
A0A0G2K0H9	A0A0G2K0H9_RAT	unreviewed	RuvB-like helicase (EC 3.6.4.12)	3	26.0579	26.0511	25.1085	25.6911	25.3671	25.6488	25.6981	25.4992	25.837	25.6249	25.3529	25.1814	25.6939	25.3277	25.7321	25.7827	25.6646	26.0856	25.5948	26.1035	25.6152	25.6726	25.7077	25.4796	26.0009	25.6763	25.5226	25.5949	25.9907	26.1287	25.6784	25.6875	25.5672	25.8498	25.8015	25.7792	25.6004	25.822	25.6699	0.993656	0.93919	1.06084	0.448311	1.02538	0.571998
A0A0G2K0J0	A0A0G2K0J0_RAT	unreviewed	Protein Supt6h	2	21.5484	21.3714	21.3091	21.4261	21.8037	21.0935	21.6371	20.8961	21.2961	21.9492	21.0835	20.9792	21.1819	21.6676	20.4217	21.2297	20.8595	21.5727	21.2705	21.8196	21.1572	21.4356	20.7881	21.228	21.1777	21.4178	20.4613	21.0044	21.6824	21.346	20.7458	21.0393	21.013	21.2736	21.7119	21.4816	20.6791	21.9953	21.2669	0.862681	0.159169	0.839352	0.115386	0.895264	0.292026
A0A0G2K0J3	A0A0G2K0J3_RAT	unreviewed	Ankyrin-3	50	30.3807	30.3413	30.2784	30.2652	30.2363	30.3604	30.3173	30.2186	30.1758	30.3499	30.2673	30.5503	30.2973	30.3917	30.4729	30.3809	30.3633	30.3092	30.3266	30.3971	30.4089	30.3247	30.3933	30.3191	30.3489	30.2777	30.4444	30.2717	30.3771	30.3954	30.3997	30.4656	30.3599	30.4019	30.2174	30.366	30.4077	30.1408	30.3778	1.06213	0.0170566	1.04062	0.06342	1.04092	0.174249
A0A0G2K0M8	A0A0G2K0M8_RAT	unreviewed	Neural cell adhesion molecule 1	35	33.0017	32.9582	32.788	32.9263	33.0041	32.9988	33.0158	32.8027	33.0548	32.9604	33.0593	33.0144	33.0192	33.023	33.0613	33.1359	32.9496	33.055	33.061	32.9088	33.258	33.1627	32.9255	32.9463	33.0234	33.0287	33.0188	33.2025	33.1437	32.8914	32.9711	33.1237	33.0529	33.0214	33.0338	33.0493	33.0402	33.2135	33.0367	1.07085	0.0222499	1.06313	0.0745808	1.07794	0.00906345
A0A0G2K0P9	A0A0G2K0P9_RAT	unreviewed	Coatomer subunit beta'	5	25.5917	25.7012	25.1819	25.5187	25.4001	25.5852	25.288	25.6049	25.1384	25.8002	25.8723	25.9726	25.7292	25.9223	25.8668	25.7186	25.752	25.6312	25.6769	25.5424	26.074	25.7555	25.7171	25.8617	25.9061	25.6925	25.4782	25.7477	25.4292	26.1099	26.0185	25.996	26.0406	25.9811	25.7268	25.8329	25.6725	25.5151	25.9851	1.23814	0.00128434	1.19877	0.0164854	1.29911	0.000847669
A0A0G2K0Q2	A0A0G2K0Q2_RAT	unreviewed	Kinesin heavy chain isoform 5A	11	28.4431	28.4938	28.597	28.2354	28.5881	28.607	28.6186	28.6587	28.5658	28.3302	28.4671	28.9227	28.646	28.7873	28.6872	28.7794	28.6217	28.7203	28.4602	28.8323	28.6519	28.7433	28.7267	28.5877	28.4096	28.6922	28.7095	28.7768	28.5978	28.1178	28.6988	28.8628	28.7206	28.3652	28.639	28.585	28.4808	28.6314	28.6367	1.1294	0.0102801	1.06366	0.326311	1.08005	0.103612
A0A0G2K0S7	A0A0G2K0S7_RAT	unreviewed	Protein Rap1gap2	6	25.6967	25.7253	25.2372	25.6656	25.4097	25.7179	25.6603	25.321	25.7929	25.5908	25.7284	25.5275	25.853	25.2004	25.572	25.5769	25.5841	25.5603	25.5371	25.4597	25.5124	25.8126	25.642	25.3516	25.5877	25.3879	25.4711	25.7841	25.5587	25.7985	25.4367	26.0226	25.4242	25.6185	25.2804	25.4418	25.268	25.5938	25.4611	0.980083	0.73695	1.01121	0.836995	0.952299	0.435516
A0A0G2K0T6	A0A0G2K0T6_RAT	unreviewed	Gamma-synuclein	7	27.8825	27.7303	26.6004	27.7848	27.5718	27.8807	25.7886	26.3425	26.1442	27.8624	27.7708	26.4504	26.1969	26.5882	26.6015	26.2796	26.5973	25.8223	27.8973	26.0975	26.4582	26.3283	26.2877	26.5367	26.414	25.9083	26.3728	27.9057	25.8837	28.1643	26.5129	26.3124	26.4478	26.0906	25.9097	26.2008	27.6731	27.6383	27.7888	0.667716	0.110673	0.725385	0.195034	0.738414	0.258553
A0A0G2K0V3	A0A0G2K0V3_RAT	unreviewed	3'(2'),5'-bisphosphate nucleotidase 1 (Bisphosphate 3'-nucleotidase 1, isoform CRA_d)	11	28.7369	28.6027	28.5298	28.7173	28.5605	28.815	28.4587	28.6609	28.3672	28.6884	28.554	28.6918	28.5579	28.6291	28.7814	28.6307	28.6453	28.4693	28.7688	28.6157	28.7615	28.5919	28.6584	28.6752	28.8879	28.595	28.7398	28.8116	28.5198	28.855	28.6664	28.6862	28.6024	28.7838	28.6323	28.7222	28.8564	28.6204	28.6863	1.02066	0.541111	1.0639	0.158016	1.05535	0.140027
A0A0G2K0W3	A0A0G2K0W3_RAT	unreviewed	Protein tweety homolog	3	26.3462	26.2147	26.5114	25.9897	26.3915	26.3848	26.6907	26.5581	26.6202	26.1669	26.2353	26.4108	26.5622	26.0092	26.4622	26.4512	26.5193	26.7401	26.1621	25.7529	26.524	26.3661	26.3024	26.2769	25.9723	26.3438	26.2001	26.5481	26.0696	25.8676	26.2338	26.3566	26.0867	26.2201	26.2728	26.5579	25.978	26.2823	26.5525	0.979519	0.727826	0.887672	0.102564	0.927579	0.281937
A0A0G2K0W9	A0A0G2K0W9_RAT	unreviewed	Proteasome subunit alpha type (EC 3.4.25.1)	12	29.3441	29.2503	29.0495	29.1262	29.0505	29.2537	29.1225	29.1719	29.2854	29.1393	29.3343	29.5573	29.5069	29.871	29.651	29.5681	29.5556	29.6261	29.506	29.6783	29.7323	29.5706	29.6107	29.6392	29.5455	29.5386	29.5908	29.6317	29.4758	29.5073	29.578	29.6839	29.7287	29.7384	29.5911	29.5645	29.5314	29.5623	29.5284	1.34018	2.17824e-07	1.30703	1.04598e-08	1.34863	1.15369e-08
A0A0G2K0X4	A0A0G2K0X4_RAT	unreviewed	Ras-related C3 botulinum toxin substrate 1	9	31.6465	31.6605	31.769	31.7992	31.5654	31.917	31.5796	31.9311	31.8274	31.8486	32.0395	32.2033	31.8763	31.9345	32.1683	31.8989	32.0317	31.8272	31.8051	31.7088	32.0688	31.9049	31.8821	32.1257	31.991	31.8797	32.2582	31.8942	31.681	31.8029	32.1725	31.8161	32.0379	31.9654	31.8755	32.1476	31.8468	31.5681	31.8643	1.15499	0.00436437	1.13662	0.0192794	1.1267	0.0366577
A0A0G2K0X5	A0A0G2K0X5_RAT	unreviewed	Protein ABHD16A	4	25.0068	24.7896	24.1663	24.7902	24.6154	24.4158	24.6751	23.7477	24.3333	24.7282	23.8727	23.9011	23.908	23.8968	23.8675	23.9757	24.0779	24.3268	24.7565	25.1996	24.4381	24.002	24.1491	23.6731	24.1924	23.9743	23.9562	24.3829	25.1801	25.1439	23.9448	24.1241	24.0753	24.3592	24.0874	23.983	24.6702	25.0722	24.3887	0.814313	0.0838095	0.884059	0.278686	0.858554	0.200387
A0A0G2K0Y9	A0A0G2K0Y9_RAT	unreviewed	Disks large homolog 3	22	28.8955	28.7932	29.0257	28.888	28.7875	29.0153	28.7696	28.9601	28.67	28.9083	28.9167	28.912	28.6345	28.7336	28.9656	28.8769	28.963	28.6295	28.7754	28.7503	29.0014	28.6767	28.5982	28.8362	28.9244	28.7725	28.8336	28.9756	28.5728	28.9378	28.8118	28.7018	28.7552	28.8263	28.5266	28.8955	28.7675	28.4753	28.9008	0.974543	0.487805	0.948197	0.206773	0.914763	0.0460619
A0A0G2K104	A0A0G2K104_RAT	unreviewed	Calcium-activated potassium channel subunit alpha-1	10	27.6953	27.7279	27.5365	27.5519	27.7421	27.6966	27.771	27.801	27.5657	27.46	27.6757	28.2428	27.8673	27.862	27.9587	28.0574	27.7536	27.969	27.6318	27.887	27.9109	27.8124	27.8965	27.6935	27.6905	27.7913	27.8658	27.8529	27.66	27.5972	27.9941	27.9405	27.9176	27.7766	27.8398	27.8496	27.6095	27.7842	27.7829	1.18337	0.00164029	1.07672	0.050325	1.13109	0.00364089
A0A0G2K127	A0A0G2K127_RAT	unreviewed	Vascular cell adhesion protein 1	2	24.4612	24.6047	25.0486	24.013	23.631	24.5352	25.5807	25.0825	24.7753	24.3993	24.2015	24.1044	24.4707	24.0806	23.9125	24.9676	24.036	25.8599	24.8757	25.9873	23.8628	24.209	24.9022	24.1333	24.4521	23.9903	24.9917	24.8139	25.0138	24.7089	25.1084	24.4522	23.664	24.3972	24.7588	24.3883	24.0059	24.1566	25.4445	1.05328	0.905802	0.94418	0.881689	0.916401	0.623308
A0A0G2K132	A0A0G2K132_RAT	unreviewed	Protein Fmnl2	4	23.8888	23.6431	24.3582	23.6433	24.4345	24.2718	24.0282	24.2101	24.2785	24.1813	24.3828	24.4405	24.7564	24.0463	24.3265	24.37	24.4567	24.6514	24.676	24.5346	24.5707	24.0363	23.7849	24.7532	24.4348	24.3695	24.2638	24.5763	24.0667	25.5406	24.6416	24.3015	24.1908	24.202	23.8164	24.258	24.8343	24.4471	24.8031	1.29046	0.00195387	1.31721	0.0944819	1.23401	0.0512716
A0A0G2K150	A0A0G2K150_RAT	unreviewed	Protein Iars2	16	29.1324	28.8965	28.9728	28.8845	28.9353	29.0572	28.7997	28.9523	28.639	29.045	28.9139	29.2313	28.9531	29.1085	29.1042	29.0539	28.9773	28.8618	28.998	28.8782	28.9751	29.1028	28.988	29.0622	29.0094	28.9083	29.0535	29.0804	28.7658	29.0093	29.1011	29.0321	29.0821	28.9633	28.9567	29.1362	29.1242	28.7508	29.0882	1.05079	0.1968	1.04502	0.26374	1.06658	0.137379
A0A0G2K162	A0A0G2K162_RAT	unreviewed	Protein Epb41l2	33	30.4218	30.327	30.2462	30.3473	30.2898	30.4234	30.3503	30.3732	30.5464	30.4598	30.5186	30.6968	30.6757	30.7443	30.668	30.5695	30.6125	30.6271	30.6044	30.4804	30.7421	30.5814	30.5569	30.6069	30.6254	30.5022	30.4797	30.5468	30.564	30.6752	30.7295	30.6862	30.6046	30.73	30.5749	30.6349	30.7028	30.4264	30.6562	1.19105	2.13834e-06	1.14168	3.7032e-05	1.1977	9.95244e-06
A0A0G2K189	A0A0G2K189_RAT	unreviewed	Protein Scrn3 (Secernin 3, isoform CRA_a)	4	28.1624	28.0352	28.3483	28.0584	28.2741	28.152	28.4197	27.5641	27.7779	27.7782	28.3279	28.7359	27.8533	27.9602	27.6432	28.3981	27.4414	28.1182	27.8356	27.8286	28.003	28.2855	27.6926	27.9891	27.6857	28.2867	28.174	27.9592	28.0547	27.4266	28.1435	27.8287	28.3384	28.1044	27.9956	28.0983	27.8766	28.2447	27.829	0.984056	0.76173	0.930745	0.427048	0.987098	0.956396
A0A0G2K1A2	A0A0G2K1A2_RAT	unreviewed	Protein Mpo	6	23.2606	23.1571	24.134	23.3886	23.426	23.5649	24.0098	23.2884	23.5696	23.5303	25.1537	26.6027	26.9368	27.9472	26.692	26.8331	27.1157	26.718	25.7757	26.4669	27.5262	27.4259	27.105	27.3655	26.118	26.6374	26.4571	26.5231	25.5699	25.0823	26.8908	27.3967	27.4479	27.4586	27.4186	26.8471	25.665	26.6218	26.3579	9.9109	1.85998e-10	8.48881	4.52457e-09	10.8381	2.3757e-11
A0A0G2K1A3	A0A0G2K1A3_RAT	unreviewed	Uncharacterized protein	2	26.4855	26.4901	26.1501	25.9178	25.8981	25.7955	25.9892	25.2585	26.3615	25.3273	26.4827	26.4025	26.6439	27.1	26.1456	27.0358	26.1817	26.8647	26.3068	26.8813	26.4742	26.8644	26.707	26.9383	26.5896	26.538	26.0956	25.7306	26.8317	26.1304	26.0945	26.6731	26.6657	26.3446	27.0123	26.324	26.5212	26.7807	26.4945	1.52138	0.00143975	1.4323	0.0154767	1.4597	0.00314775
A0A0G2K1A5	A0A0G2K1A5_RAT	unreviewed	Protein RGD1302996 (Fragment)	1	24.5848	23.9995	24.4959	23.983	25.3221	24.5109	25.4897	23.3872	24.8118	24.7536	24.2876	24.7224	23.8879	25.2419	23.9402	25.0919	24.1411	24.6759	24.1631	24.6107	23.1617	24.4827	23.7052	24.7608	24.5718	24.9605	23.6435	23.8122	24.5553	24.4132	24.5602	23.9945	24.9728	24.0837	24.8222	24.2626	24.5475	24.725	23.899	0.87622	0.515403	0.833635	0.427219	0.883672	0.67367
A0A0G2K1D2	A0A0G2K1D2_RAT	unreviewed	Protein Rap1gds1 (RAP1, GTP-GDP dissociation stimulator 1 (Predicted), isoform CRA_a)	14	30.5438	30.3394	30.2802	30.3471	30.4346	30.5489	30.5294	30.4529	30.5753	30.5301	30.5197	30.806	30.6645	30.8093	30.6568	30.7819	30.4715	30.7314	30.5959	30.5358	30.7011	30.6653	30.4875	30.7375	30.542	30.5996	30.717	30.5436	30.5088	30.4844	30.7466	30.6017	30.7888	30.7302	30.5577	30.6207	30.6203	30.4211	30.6526	1.15196	0.000543064	1.09332	0.0130093	1.13285	0.00206199
A0A0G2K1E1	A0A0G2K1E1_RAT	unreviewed	Protein RT1-A1	2	24.0155	24.3364	24.6205	23.9553	24.6014	23.9378	24.1069	25.0583	24.5104	24.3339	24.9972	25.4848	24.74	25.7245	25.0596	25.3783	25.2825	25.727	24.6599	25.3593	24.9965	24.8327	25.4086	24.9918	24.5851	25.0473	25.064	24.8038	25.2857	25.0345	25.3718	24.8635	25.3383	25.2496	25.4929	25.0623	24.8463	25.1458	24.5406	1.82778	2.40355e-05	1.55343	0.000259704	1.66939	0.000135286
A0A0G2K1E5	A0A0G2K1E5_RAT	unreviewed	Protein Sympk	3	24.1669	24.2128	24.2594	23.77	24.1475	23.7577	24.2708	23.6798	24.1808	23.6272	23.9084	23.9115	23.925	24.63	23.7715	24.2223	23.7036	24.2584	23.5683	23.8055	23.6125	24.3152	24.0159	24.143	23.6109	23.949	23.5514	23.6155	23.8585	23.5514	23.7865	23.761	24.2036	23.516	24.2832	23.6676	23.3067	23.8123	23.7712	0.961559	0.593676	0.896332	0.211872	0.864824	0.112519
A0A0G2K1E7	A0A0G2K1E7_RAT	unreviewed	Spectrin alpha chain, non-erythrocytic 1	176	35.4456	35.4157	35.3822	35.3454	35.3791	35.428	35.4169	35.3671	35.4506	35.443	35.5078	35.7155	35.4984	35.7093	35.5936	35.6717	35.5735	35.5377	35.5486	35.5725	35.5878	35.5348	35.4956	35.5696	35.4773	35.4924	35.6695	35.5714	35.5998	35.4393	35.6168	35.5506	35.6687	35.543	35.5721	35.5437	35.6744	35.5742	35.6138	1.13793	1.07275e-06	1.09629	8.13837e-05	1.13939	4.49974e-08
A0A0G2K1G8	A0A0G2K1G8_RAT	unreviewed	Protein Slc7a14	5	27.2773	27.1355	26.8823	27.2428	27.0405	27.3747	27.4703	27.1274	27.5655	26.9232	27.4299	27.6653	27.4091	27.2994	27.511	27.8851	27.735	27.796	27.0791	27.5246	27.6472	27.3753	27.625	27.699	27.7481	27.4751	27.7454	27.2492	27.4017	27.1886	27.224	27.742	27.3842	27.4963	27.5665	27.5225	27.1164	27.4604	27.2925	1.26653	0.00316164	1.22672	0.00911652	1.15997	0.036534
A0A0G2K1I5	A0A0G2K1I5_RAT	unreviewed	CB1 cannabinoid receptor-interacting protein 1 (Similar to DKFZP566K1924 protein, isoform CRA_d)	2	28.9498	28.9283	28.3633	28.8745	28.4089	28.8921	28.387	28.741	28.8518	28.9562	28.3373	28.3114	28.7839	28.1321	28.7357	28.4667	28.6144	28.2876	28.6504	28.8027	28.5129	28.7969	28.7141	28.4512	28.8935	28.4265	28.5298	28.7381	28.5894	29.1192	28.4116	28.8783	28.1716	28.5448	27.9619	28.6557	28.3854	28.7833	28.6047	0.855151	0.0438043	0.970976	0.719106	0.846789	0.0625168
A0A0G2K1I7	A0A0G2K1I7_RAT	unreviewed	FXYD domain-containing ion transport regulator 6	3	24.9742	24.9866	23.855	24.4347	24.457	24.6765	24.2889	24.7826	24.578	24.7149	25.8187	25.2005	26.322	25.169	25.7738	24.7183	25.8149	24.945	25.2423	25.2217	26.0653	25.7815	25.3864	25.515	25.855	25.0755	25.0683	25.5068	24.5672	25.2498	25.6359	26.0597	25.6158	25.4362	25.1195	25.8703	25.0594	25.0158	25.3579	1.93549	0.00012784	1.70745	0.000324891	1.86136	3.92278e-05
A0A0G2K1J5	A0A0G2K1J5_RAT	unreviewed	Plectin	114	31.8211	31.8303	31.8881	31.758	31.755	31.8995	31.8515	31.8049	31.822	31.8347	31.9619	32.0748	31.8794	32.007	31.9109	32.0083	31.9567	31.9933	31.8573	31.9308	31.9878	31.8804	31.9407	31.9645	31.7844	31.8858	32.0435	31.9997	31.8421	31.7509	31.9725	31.9269	31.9853	31.6898	32.0012	32.0213	31.8699	31.7898	31.9297	1.09793	2.85285e-05	1.05323	0.0507328	1.0614	0.0425764
A0A0G2K1K8	A0A0G2K1K8_RAT	unreviewed	Exocyst complex component 2 (Fragment)	5	26.0654	26.1816	25.9741	25.7976	26.2971	26.1717	26.3124	26.1112	26.1103	26.0924	25.4873	25.6861	25.5931	25.4202	25.7738	26.2572	25.8946	25.48	25.7748	26.1269	25.3794	25.731	25.4029	25.8816	25.7342	26.0883	25.3303	25.1659	25.5684	26.1904	25.6513	25.7704	25.9351	25.6091	25.459	25.8995	25.6169	25.7021	25.5363	0.770819	0.000980898	0.755369	0.00206475	0.745443	1.44535e-05
A0A0G2K1L0	A0A0G2K1L0_RAT	unreviewed	Protein Tnc	25	28.2101	28.1653	27.8906	28.0575	28.1786	28.2134	28.2083	28.3201	28.4705	27.7805	28.5402	28.6479	28.5994	28.3926	28.5284	28.5946	28.4286	28.6899	28.2527	28.3626	28.7138	28.793	28.4415	28.5653	28.3432	28.4401	28.5106	28.2671	27.9325	28.2553	28.643	28.4202	28.4711	28.5529	28.4988	28.5252	27.9571	28.4393	28.4225	1.29048	9.41036e-05	1.18923	0.0261674	1.21906	0.0054427
A0A0G2K1L4	A0A0G2K1L4_RAT	unreviewed	Protein Reps2	2	22.6044	22.77	22.7954	22.5661	23.0851	22.7229	21.9614	23.5417	22.6624	23.3967	22.4285	22.061	22.9618	22.0816	22.4726	22.5996	22.9061	22.1807	22.5913	22.3325	22.864	22.7978	22.4084	22.7013	22.5922	22.2057	22.2076	22.8651	22.8604	22.8697	22.117	22.5214	22.5553	22.4003	23.0161	22.6556	23.4165	22.2599	22.8467	0.788799	0.0800022	0.847636	0.267219	0.884063	0.404804
A0A0G2K1L5	A0A0G2K1L5_RAT	unreviewed	Receptor expression-enhancing protein	5	26.6202	26.685	27.2847	26.6193	26.909	26.854	26.8963	26.9449	27.0329	26.9486	26.8441	26.9324	26.8126	26.9157	26.8877	27.0743	26.9748	26.9893	26.6939	26.8927	27.0862	26.8396	26.9414	26.9189	26.5528	26.9997	26.8537	26.9693	26.6649	26.1275	26.8548	26.9143	27.1317	26.4828	26.9916	26.9782	26.6077	26.6613	26.8674	1.02101	0.588595	0.92826	0.31027	0.96777	0.62295
A0A0G2K1L8	A0A0G2K1L8_RAT	unreviewed	Brain acid soluble protein 1	30	34.737	34.7021	34.8977	34.5924	34.7555	34.8084	34.8505	34.7872	35.0421	34.8157	34.9444	34.9921	34.8746	35.0314	34.8766	35.1188	35.0028	34.8617	34.977	34.7643	34.8865	34.8251	34.6524	34.9135	34.7061	34.9106	35.1785	35.1263	34.9602	34.5451	34.8216	34.8516	35.0072	34.7378	34.9042	34.9159	34.8715	35.0609	35.0308	1.10095	0.00838384	1.05618	0.380762	1.0802	0.0457414
A0A0G2K1M8	A0A0G2K1M8_RAT	unreviewed	Prolyl endopeptidase	16	28.4152	28.298	27.8694	28.3361	28.3008	28.1605	28.3267	27.9407	28.4827	28.2176	28.2961	28.3533	28.3052	28.6228	28.4682	28.606	28.2462	28.6141	28.1797	28.4433	28.4521	28.6078	28.4722	28.4101	28.419	28.5007	28.1526	28.1884	28.5564	28.2807	28.3778	28.4328	28.5347	28.4793	28.3716	28.3437	28.1501	28.5244	28.0938	1.1314	0.028136	1.1173	0.0638783	1.09308	0.122986
A0A0G2K1N1	A0A0G2K1N1_RAT	unreviewed	Receptor-type tyrosine-protein phosphatase S	23	29.3041	29.2742	29.1828	29.2474	29.3345	29.2296	29.411	29.0783	29.4829	29.1933	29.1056	29.2152	29.0676	29.3329	29.1631	29.456	29.1088	29.4334	29.2297	29.4155	29.0853	29.2023	29.1323	29.3133	29.2479	29.3533	29.0809	29.0955	29.3834	29.112	29.1945	29.1284	29.417	29.1797	29.1475	29.1438	29.1379	29.4116	28.9928	0.977009	0.543573	0.958949	0.275133	0.94775	0.192265
A0A0G2K1N9	A0A0G2K1N9_RAT	unreviewed	Uncharacterized protein	2	22.7013	22.6268	22.7561	22.7981	22.4243	22.5032	22.379	22.702	22.9738	22.674	22.2225	22.1832	22.0643	21.8229	22.1671	21.8188	21.7414	21.3015	21.6695	22.5907	22.042	22.1543	22.7552	21.4831	21.2041	21.5949	22.2741	21.5389	22.2685	22.4451	22.144	22.0369	21.7233	21.0722	21.5417	21.9835	21.6859	21.4729	22.1744	0.632298	1.86624e-05	0.654478	0.00117752	0.548774	2.48629e-06
A0A0G2K1P0	A0A0G2K1P0_RAT	unreviewed	Peptidyl-prolyl cis-trans isomerase (PPIase) (EC 5.2.1.8)	8	34.9348	35.0087	34.6099	34.9699	34.7757	34.9117	35.0814	34.8577	35.1422	34.826	34.8739	34.8458	34.967	34.8852	34.9966	35.0069	34.9136	35.2065	34.8767	35.2176	35.2023	35.017	35.0848	34.7965	34.9663	34.7803	35.0893	34.8376	35.2009	35.0177	34.9173	35.0179	34.8473	35.0119	34.8444	34.9162	34.8337	35.1296	34.8366	1.06202	0.195278	1.04538	0.360051	1.00876	0.790269
A0A0G2K1P1	A0A0G2K1P1_RAT	unreviewed	Protein Mtmr7	2	23.7726	23.8499	23.0291	23.9215	24.3713	23.531	24.3364	22.9331	24.2663	23.261	23.8961	23.5131	23.7702	24.3824	23.48	24.3847	23.6077	23.8987	23.5914	23.9726	24.0048	23.8038	23.8648	24.1413	23.8539	24.244	23.6773	23.4493	24.5979	23.7517	23.6599	23.6143	24.1124	23.8634	24.0984	23.6059	23.4276	24.2527	23.3553	1.06092	0.475266	1.11636	0.337214	0.998467	0.810634
A0A0G2K1Q7	A0A0G2K1Q7_RAT	unreviewed	Ankyrin-3	39	30.2851	30.245	30.1725	30.1551	30.1227	30.2566	30.1958	30.1232	30.0495	30.2479	30.1725	30.4703	30.2121	30.2968	30.389	30.2833	30.2707	30.2154	30.2324	30.304	30.3053	30.237	30.312	30.237	30.2638	30.1777	30.3469	30.1973	30.2717	30.315	30.3168	30.3824	30.279	30.3173	30.124	30.2678	30.3144	30.0456	30.2936	1.07308	0.00932129	1.05406	0.0223978	1.0544	0.0912479
A0A0G2K1Q9	A0A0G2K1Q9_RAT	unreviewed	Erythrocyte protein band 4.1-like 3, isoform CRA_e (Protein Epb41l3)	37	31.2177	31.2509	31.0873	31.2052	31.1927	31.3281	31.3306	31.309	31.2599	31.3454	31.1436	31.2574	31.2971	31.2114	31.3341	31.2311	31.2534	31.2451	31.245	31.2863	31.3737	31.2193	31.205	31.1762	31.2787	31.2082	31.2439	31.2188	31.2144	31.4402	31.3487	31.3374	31.2126	31.3231	31.1408	31.2739	31.246	31.094	31.2734	1.00568	0.775564	0.99465	0.835157	0.998391	0.945399
A0A0G2K1R5	A0A0G2K1R5_RAT	unreviewed	CaM kinase-like vesicle-associated protein	21	31.3951	31.3646	31.0207	31.2203	31.0892	31.2967	31.1502	31.1603	31.0954	31.1935	31.1936	31.1805	31.3824	31.1781	31.4001	31.2858	31.2897	31.0955	31.3068	31.2261	31.4696	31.2165	31.3472	31.1938	31.2931	31.0904	31.3078	31.4489	31.2274	31.406	31.2698	31.4231	31.1997	31.1644	30.944	31.253	31.2306	31.321	31.2794	1.05276	0.159456	1.05833	0.143948	1.0235	0.576447
A0A0G2K1S6	A0A0G2K1S6_RAT	unreviewed	Malic enzyme	13	29.7175	29.6741	29.9556	29.5396	30.1553	29.7105	29.9627	29.4888	29.6883	29.5449	29.3321	29.9761	29.3365	29.8514	29.5364	29.891	29.4748	29.8907	29.4942	29.9318	29.3074	29.4916	29.389	29.6542	29.4496	29.9095	29.4599	29.5606	29.7503	29.3009	29.5482	29.4735	29.7956	29.3687	29.7386	29.4385	29.5458	29.7766	29.4822	0.934675	0.338172	0.873282	0.0563746	0.884681	0.0693319
A0A0G2K1T0	A0A0G2K1T0_RAT	unreviewed	Glutaminase kidney isoform, mitochondrial	28	31.803	31.6014	31.511	31.5557	31.7694	31.7351	31.6797	31.5065	31.5181	31.6231	31.4758	31.6564	31.468	31.762	31.6205	31.9084	31.6831	31.673	31.6169	31.6429	31.4226	31.5585	31.5104	31.7448	31.6081	31.7889	31.7253	31.5875	31.6998	31.6778	31.5684	31.5828	31.7618	31.5616	31.5958	31.6453	31.7281	31.6214	31.6298	1.00133	0.994973	1.01691	0.600174	1.00007	0.955403
A0A0G2K1T8	A0A0G2K1T8_RAT	unreviewed	Protein LOC299282	14	28.3049	27.0989	29.9878	26.959	28.5018	26.5919	26.7388	27.4286	26.5686	28.1083	27.6344	27.4512	27.8592	28.0184	27.0782	27.001	26.8855	27.6077	27.2043	28.0693	28.1636	28.0663	28.8569	27.2791	27.6339	27.6474	27.707	28.0547	28.258	28.0367	27.9571	27.7023	28.7036	28.2828	28.2344	27.8081	27.8686	29.2452	27.87	0.721505	0.813613	0.957997	0.426495	1.14518	0.18052
A0A0G2K1U1	A0A0G2K1U1_RAT	unreviewed	Ubiquitin carboxyl-terminal hydrolase 15	6	26.3801	26.4323	26.6959	26.3767	26.628	26.2915	26.5401	26.2368	26.6215	26.1951	26.9724	27.6933	27.095	28.3931	27.1189	27.211	26.9009	27.3806	26.6873	27.3125	27.9325	27.4323	27.3933	27.363	26.7699	27.031	26.8685	27.2208	27.2105	26.5564	27.498	27.4788	27.5621	27.4622	27.5265	26.8077	26.9447	27.1713	27.1967	1.96103	3.2739e-05	1.59395	2.19596e-05	1.82446	2.89156e-07
A0A0G2K1U9	A0A0G2K1U9_RAT	unreviewed	Protein Irgq	5	27.2734	27.2492	27.3828	27.1649	27.3401	27.2203	27.2983	26.9049	27.4349	27.1131	27.207	27.144	27.1584	26.9524	26.8911	27.1686	27.0654	26.9643	26.8235	26.9939	26.881	27.0222	26.8586	27.2999	27.3097	27.2576	26.9262	26.7071	26.8881	27.4233	26.9393	26.9762	27.0429	26.9965	27.063	27.0155	26.8059	26.8751	26.8385	0.860403	0.0025625	0.901931	0.104072	0.816628	0.000127675
A0A0G2K1V8	A0A0G2K1V8_RAT	unreviewed	Actin-related protein 2/3 complex subunit 2 (Fragment)	3	27.5698	27.4079	27.2262	27.261	27.4875	27.6134	27.0922	27.6657	27.0279	27.5355	27.8412	28.0514	27.5833	28.0378	28.0584	27.9624	28.0025	27.666	27.9271	27.7861	28.2488	27.5787	27.6198	27.9562	27.7895	27.8491	27.9507	27.8748	27.541	27.8402	27.9818	27.8806	28.0697	27.9097	27.9288	28.053	28.0523	27.4503	28.0518	1.44546	1.12569e-05	1.30256	0.000465088	1.45148	3.13046e-05
A0A0G2K1W1	A0A0G2K1W1_RAT	unreviewed	Protein Rab11fip5	13	26.8375	26.9383	27.1397	26.6725	26.9464	26.8738	26.8543	26.9396	27.0815	26.683	26.9876	26.8927	27.0038	26.7746	27.0104	26.9419	26.7964	27.1996	26.7699	27.1776	27.0292	26.9374	26.823	27.009	26.6741	27.0834	26.712	27.1272	26.773	27.0009	26.9618	26.9824	26.8953	26.7128	26.9516	26.9358	26.8577	27.1139	26.9515	1.04638	0.32478	1.00637	0.915061	1.02036	0.596846
A0A0G2K1X6	A0A0G2K1X6_RAT	unreviewed	Protein bassoon	76	31.7993	31.6806	31.9476	31.7262	31.7389	31.8094	31.722	31.7306	31.6165	31.6864	31.645	31.8201	31.5182	31.6284	31.7548	31.7373	31.7304	31.5109	31.723	31.5904	31.656	31.5526	31.5756	31.6671	31.6423	31.6566	31.852	31.7406	31.6866	31.6485	31.5532	31.5737	31.6737	31.5509	31.5813	31.6944	31.707	31.6997	31.6921	0.94584	0.0661789	0.948155	0.0793317	0.926155	0.00905262
A0A0G2K1Y8	A0A0G2K1Y8_RAT	unreviewed	Spectrin alpha chain, non-erythrocytic 1	180	35.4675	35.4366	35.4161	35.3778	35.4066	35.4582	35.4391	35.3988	35.4738	35.4741	35.5384	35.7391	35.5191	35.7299	35.6199	35.692	35.5979	35.5575	35.574	35.5923	35.6166	35.5552	35.5142	35.5997	35.5071	35.5191	35.6922	35.5964	35.6194	35.4715	35.6452	35.5702	35.6923	35.5729	35.5927	35.5694	35.6987	35.592	35.6393	1.13495	1.04397e-06	1.09439	6.48958e-05	1.13666	4.39563e-08
A0A0G2K1Z2	A0A0G2K1Z2_RAT	unreviewed	Protein Arhgap12	2	23.3555	23.4002	23.6919	23.4703	23.653	23.0122	23.6921	22.9694	23.4821	23.3884	22.8811	23.7447	23.4489	23.7338	22.9923	23.705	23.4385	23.556	23.1335	23.8549	22.5708	23.2357	22.593	23.3967	22.9771	23.6045	23.2313	22.1031	23.0893	23.2635	23.0015	22.7536	23.0499	23.1451	23.4799	23.166	23.7805	22.8244	23.5047	0.992837	0.784197	0.801774	0.0471285	0.867349	0.121825
A0A0G2K200	A0A0G2K200_RAT	unreviewed	40S ribosomal protein S5	5	27.371	27.5621	27.4282	27.4505	27.6395	27.4636	27.8375	27.5832	27.6352	27.3294	27.82	28.0957	27.554	28.0894	27.6765	28.1283	27.7746	28.1372	27.6912	27.6822	27.9915	27.8564	27.7205	27.8996	27.6147	27.6815	27.9114	27.7606	27.7763	27.3501	27.9058	27.4388	28.1036	27.6872	27.8945	27.8786	27.6297	27.7821	27.5315	1.27788	0.000481064	1.15002	0.0158127	1.17885	0.0128547
A0A0G2K201	A0A0G2K201_RAT	unreviewed	Protein Rab42	1	23.8906	23.7563	24.2221	24.143	23.8185	24.3617	23.8112	24.2536	23.7821	24.2194	24.5694	24.8561	24.1246	24.4366	24.5266	24.3316	24.5551	24.0449	24.4148	24.2029	24.6974	24.3409	24.1536	24.5894	24.4119	24.3745	24.4558	24.554	23.6732	23.7172	24.4953	23.9729	24.4571	24.4354	24.1123	24.6284	24.3307	23.6234	24.4702	1.32741	0.00100725	1.18304	0.106309	1.20316	0.0619814
A0A0G2K207	A0A0G2K207_RAT	unreviewed	Sodium channel protein	18	28.9908	29.0211	28.8772	28.8096	29.0158	29	29.0655	28.8357	29.0963	28.9181	28.8178	29.2669	29.0787	29.1908	29.0433	29.2601	28.9678	29.0971	28.9935	29.059	28.9721	29.1436	28.9963	29.1887	28.9256	29.1329	29.0699	29.0562	29.0291	29.051	29.0261	29.0544	29.2781	29.0256	29.1019	29.0337	29.0525	29.0272	29.0109	1.07746	0.0567853	1.07323	0.0234185	1.07482	0.022745
A0A0G2K217	A0A0G2K217_RAT	unreviewed	Ena/VASP-like protein	9	27.4336	27.3053	27.1455	27.2523	27.17	27.5346	27.264	27.5948	27.146	27.5731	27.2623	27.7042	27.56	27.719	27.8638	27.4547	27.5749	27.3323	27.5341	27.6041	27.6906	27.7455	27.6443	27.392	27.6008	27.3429	27.5922	27.82	27.0792	27.4289	27.6549	27.7152	27.8378	27.701	27.3843	27.6622	27.6724	27.5335	27.5589	1.17319	0.00751856	1.13287	0.0795275	1.22157	0.00078893
A0A0G2K226	A0A0G2K226_RAT	unreviewed	Protein Nudcd3 (Fragment)	2	24.1076	24.582	24.7234	24.3104	24.4719	24.3851	24.9443	24.1524	24.6081	24.4959	24.4796	24.7233	23.831	24.1774	23.7536	24.7427	23.976	24.844	24.5277	24.8457	24.3629	23.8047	24.0842	24.1365	24.1392	24.5457	24.1253	23.8608	24.7964	24.3066	24.3233	23.5864	24.288	23.8872	24.3446	23.7911	24.207	24.3157	24.333	0.957795	0.549799	0.830936	0.0478327	0.781818	0.0103014
A0A0G2K235	A0A0G2K235_RAT	unreviewed	Protein Rab1a	6	29.8568	29.9141	29.9662	29.517	29.9462	29.9121	29.9679	29.8654	30.1183	29.8062	29.8794	30.2714	30.0061	30.1214	30.0353	30.2268	29.8639	30.2086	29.7632	30.1719	29.7219	30.0522	29.8267	29.9594	29.6747	30.0881	29.8562	30.0763	29.8673	29.5313	29.8349	30.1014	30.0145	29.6782	30.0477	29.963	29.8764	29.8592	29.9592	1.10341	0.0900131	0.998507	0.943615	1.02589	0.560612
A0A0G2K243	A0A0G2K243_RAT	unreviewed	Uncharacterized protein	1	20.456	20.8774	21.1877	20.5421	20.8652	20.3274	21.3867	20.8474	20.7448	20.5236	20.7766	20.6399	20.7881	20.532	20.8111	19.3625	20.3954	21.332	20.3055	20.4128	20.3085	20.8771	20.756	21.7139	20.688	20.9451	20.2896	20.96	20.2408	19.4679	21.0597	21.0919	20.4181	20.4542	21.0801	20.1081	21.1848	20.9165	20.7858	0.853811	0.17074	0.97411	0.612096	1.01312	0.937385
A0A0G2K260	A0A0G2K260_RAT	unreviewed	Uncharacterized protein	1	21.9273	21.2829	21.966	21.4617	20.8689	21.1877	21.4618	21.3958	21.1894	20.9677	21.613	22.0069	21.5919	21.421	21.6167	20.9345	21.9591	21.1692	20.8022	20.0885	21.5768	21.2389	21.1353	21.6605	21.0898	21.2492	21.2162	21.4538	20.4363	22.6896	21.5072	21.3972	21.2911	21.0324	21.026	20.8331	20.8231	20.7563	21.778	1.01329	0.897236	1.04714	0.934567	0.862833	0.216439
A0A0G2K261	A0A0G2K261_RAT	unreviewed	Protein Iars2	22	29.4927	29.2557	29.3768	29.2737	29.3228	29.3909	29.2497	29.3123	29.0691	29.4627	29.2724	29.5603	29.315	29.4192	29.4234	29.3931	29.3359	29.2325	29.36	29.149	29.3482	29.407	29.3112	29.4203	29.3681	29.2913	29.3595	29.4213	29.0964	29.4164	29.5043	29.4041	29.4241	29.345	29.325	29.4818	29.4992	29.0625	29.4662	1.01736	0.615152	1.01507	0.666777	1.05026	0.2595
A0A0G2K264	A0A0G2K264_RAT	unreviewed	Disks large-associated protein 3	2	24.6378	24.6196	25.1463	24.8828	25.1714	25.2127	25.0707	24.9037	24.6467	25.1626	25.0103	25.4757	24.4598	25.4643	25.3291	25.2615	25.1674	24.6659	25.1685	24.9179	25.0391	24.9552	24.5073	25.4318	25.1517	25.0003	24.8609	24.9958	24.7838	24.8633	25.4209	24.6303	25.5241	25.2777	25.0063	25.0484	25.1547	24.5665	25.3205	1.11282	0.266247	1.00488	0.968325	1.12891	0.242039
A0A0G2K272	A0A0G2K272_RAT	unreviewed	Tumor protein p63-regulated gene 1-like protein	6	28.1738	28.1156	27.9025	28.1641	28.2353	28.0787	28.219	27.7651	28.4395	28.1056	27.8996	27.9948	28.0253	28.1285	28.0269	28.3935	28.0074	28.3008	28.1138	28.5799	27.9391	28.0678	28.0615	28.0493	28.1391	28.2788	27.7556	28.073	28.5686	28.0713	27.9425	28.1315	28.12	28.1785	28.0035	28.0202	27.9726	28.532	27.8442	1.0087	0.925553	1.002	0.986513	0.976167	0.677249
A0A0G2K273	A0A0G2K273_RAT	unreviewed	Eukaryotic translation initiation factor 3 subunit E (eIF3e) (Eukaryotic translation initiation factor 3 subunit 6) (eIF-3 p48)	6	26.3894	26.3424	26.3642	26.2111	26.2563	26.4649	26.3263	26.2047	26.2352	26.2375	26.38	26.6915	26.597	26.7729	26.5936	26.7405	26.6165	26.5564	26.6746	26.6931	26.5709	26.528	26.4537	26.3375	26.4431	26.5555	26.5016	26.8809	26.2544	26.6178	26.5942	26.6658	26.5046	26.7126	26.5294	26.6246	26.6987	26.2988	26.9623	1.25187	4.38992e-07	1.15874	0.00487205	1.25325	0.000113718
A0A0G2K2A0	A0A0G2K2A0_RAT	unreviewed	Uncharacterized protein	2	26.9698	26.8019	26.6972	26.9795	26.9714	26.8302	26.6843	27.0898	27.4366	26.8734	26.6022	25.9783	26.7858	26.4528	26.735	26.0842	26.7027	27.2674	26.7077	27.3034	27.1328	26.7014	26.7272	26.8467	26.7276	26.9192	26.0549	27.0876	27.2229	27.2367	26.7092	26.7891	25.9794	26.9159	26.3917	26.5504	26.9216	27.4315	26.7259	0.87807	0.147667	0.948463	0.480009	0.878016	0.147982
A0A0G2K2B5	A0A0G2K2B5_RAT	unreviewed	Protein Asph	2	20.7194	21.3979	21.0454	17.9484	20.0795	20.546	20.5368	20.0239	21.0215	21.5879	21.5621	19.5812	21.0334	22.1058	20.6946	21.2812	21.1203	21.9313	21.5008	21.535	21.7584	20.181	20.9855	20.5997	21.6529	20.8222	21.6044	21.2716	21.169	21.2668	20.5995	20.545	21.5512	20.4888	20.9916	21.3894	21.1452	20.2376	20.3964	1.59843	0.0509792	1.31484	0.146241	1.11221	0.396479
A0A0G2K2B8	A0A0G2K2B8_RAT	unreviewed	14-3-3 protein eta	20	34.7556	34.8152	34.3766	34.0998	34.3371	34.5239	34.224	34.358	34.2649	34.2119	34.7317	35.2599	35.113	34.9642	35.0777	35.2187	34.7853	35.0749	34.6274	35.133	34.8638	34.9906	35.0026	34.8588	34.6215	34.8048	34.7174	34.8885	34.5132	34.6004	34.8289	35.3075	34.6283	34.3627	35.0127	34.8403	34.6217	34.6401	35.2402	1.50024	7.13556e-06	1.29454	0.000983119	1.36308	0.0029255
A0A0G2K2B9	A0A0G2K2B9_RAT	unreviewed	Ankyrin-3	42	30.3997	30.3535	30.3007	30.2645	30.2675	30.3944	30.3123	30.2831	30.1531	30.4169	30.3488	30.6154	30.3185	30.492	30.5455	30.4167	30.4449	30.3584	30.3848	30.4465	30.5244	30.3938	30.4645	30.3927	30.3913	30.3289	30.5067	30.3169	30.3965	30.4194	30.4701	30.5244	30.4398	30.4421	30.3367	30.4479	30.4724	30.1498	30.4581	1.09523	0.00267917	1.06121	0.0166447	1.07385	0.0348927
A0A0G2K2C2	A0A0G2K2C2_RAT	unreviewed	GMP synthase [glutamine-hydrolyzing]	13	26.7592	26.7459	26.7347	26.6541	26.8469	26.7313	26.9872	26.7097	27.1087	26.8873	26.7394	27.0809	26.8661	27.1445	26.9576	27.337	26.9087	27.2055	27.0245	27.0596	26.8002	27.0997	26.7929	26.9808	26.9567	27.0656	26.9296	26.8836	27.0671	26.5974	26.8261	27.0699	27.142	26.918	27.1582	26.898	26.921	27.1094	26.8921	1.14754	0.0129699	1.0829	0.116297	1.12873	0.0110015
A0A0G2K2D4	A0A0G2K2D4_RAT	unreviewed	Protein Agap3	5	27.5486	27.3477	27.6216	27.5639	27.6407	27.7176	27.6275	27.5494	27.5466	27.743	27.4555	27.6793	27.4213	27.8246	27.6559	27.7883	27.6887	27.5659	27.5426	27.5979	27.7498	27.3413	27.3181	27.8455	27.7068	27.7173	27.5193	27.6078	27.4809	27.8024	27.6425	27.4234	27.6638	27.7042	27.3623	27.5638	27.6582	27.3724	27.7001	1.03139	0.427665	1.007	0.971016	0.984414	0.670964
A0A0G2K2E4	A0A0G2K2E4_RAT	unreviewed	Peptidyl-prolyl cis-trans isomerase (PPIase) (EC 5.2.1.8)	7	34.5778	34.66	34.3466	34.6314	34.5124	34.5283	34.7596	34.559	34.7353	34.5074	34.5956	34.5677	34.5818	34.5177	34.6246	34.6928	34.5198	34.7637	34.5626	34.806	34.8611	34.6487	34.72	34.4804	34.5526	34.4805	34.7424	34.4867	34.8156	34.6877	34.648	34.653	34.5155	34.6386	34.5421	34.4888	34.4508	34.7334	34.5133	1.04465	0.243484	1.02989	0.471488	0.994725	0.909124
A0A0G2K2F4	A0A0G2K2F4_RAT	unreviewed	Protein Srsf12	1	23.2336	23.971	22.2871	23.1071	22.7786	23.0651	23.0945	23.4059	23.5874	22.9012	22.9799	23.8155	24.7109	23.6509	24.1481	23.7119	24.9172	23.8777	24.6877	25.814	23.8115	24.159	24.0122	23.3049	23.7522	23.6251	23.7068	24.2215	23.8772	24.8005	23.3956	24.6357	24.0174	24.0128	23.8935	24.3468	24.9073	24.5513	24.3471	2.28664	0.00146424	1.73034	0.00115449	2.12415	7.278e-05
A0A0G2K2F6	A0A0G2K2F6_RAT	unreviewed	Uncharacterized protein	1	25.0521	25.2149	24.2001	24.8464	24.536	25.2405	24.3701	24.9845	24.4803	24.9056	24.6938	24.9393	25.361	24.8429	25.375	25.0886	25.403	24.5327	25.3026	25.0297	24.9787	25.6557	25.1844	24.9188	25.1602	24.7982	25.0644	25.211	24.1107	25.7968	24.9309	25.5842	24.9414	25.5483	24.5904	25.3903	25.1884	24.2568	25.1659	1.19139	0.0778783	1.27152	0.125315	1.2305	0.142809
A0A0G2K2I6	A0A0G2K2I6_RAT	unreviewed	Dedicator of cytokinesis protein 9	12	26.2808	26.3024	25.7566	26.2138	26.4366	26.1007	26.5186	25.9971	26.5165	26.1569	26.1467	26.1818	26.2633	26.6519	26.3174	26.693	26.1022	26.5886	26.2577	26.8918	26.1375	26.3078	26.2276	26.3655	26.3954	26.5203	26.0164	26.1613	26.6824	26.2124	26.1457	26.3806	26.4531	26.5002	26.4659	26.3077	26.0788	26.2507	26.1868	1.11996	0.179069	1.0629	0.373288	1.04928	0.404932
A0A0G2K2J1	A0A0G2K2J1_RAT	unreviewed	Actin-related protein 2/3 complex subunit 2 (Fragment)	8	28.9018	28.9764	28.4927	28.7931	29.02	29.0364	28.7062	29.1167	28.466	28.9429	29.0012	29.3985	29.0064	29.3081	29.4787	29.4351	29.4248	28.9243	29.3511	29.2088	29.4954	29.1978	28.9596	29.268	29.207	29.2819	29.295	29.1614	28.8492	29.5229	29.4599	29.2586	29.5201	29.4902	29.1224	29.4625	29.308	28.716	29.2992	1.34566	0.00022511	1.26985	0.00236414	1.36657	0.000784999
A0A0G2K2J7	A0A0G2K2J7_RAT	unreviewed	Protein Slc25a12	16	31.323	30.9844	31.3573	30.9825	31.456	31.3271	31.4297	31.0968	30.7817	31.17	30.8554	30.6533	30.6445	30.4923	30.5792	30.9432	30.6257	30.7126	30.6993	30.7168	30.4128	30.6017	30.484	30.8804	30.8093	30.9348	30.5957	30.5295	30.6886	30.8811	30.6191	30.7366	30.7449	30.6315	30.6052	30.6437	30.7332	30.5067	30.6261	0.69144	4.24649e-06	0.714116	7.08569e-05	0.680801	2.78441e-06
A0A0G2K2L8	A0A0G2K2L8_RAT	unreviewed	Peripheral plasma membrane protein CASK	26	29.2403	29.2538	29.1911	29.0189	29.2741	29.3052	29.211	29.3045	29.3212	29.3132	29.46	29.6062	29.4409	29.6345	29.5512	29.5816	29.4809	29.4847	29.4839	29.3979	29.5633	29.5044	29.3841	29.5106	29.3368	29.4207	29.4673	29.6203	29.3033	29.1154	29.5246	29.4726	29.6862	29.3523	29.4597	29.5225	29.4293	29.3097	29.4964	1.20816	3.70417e-07	1.12323	0.00858029	1.17321	0.000105649
A0A0G2K2M2	A0A0G2K2M2_RAT	unreviewed	Protein LOC102556337	4	27.4295	27.3711	27.4675	27.1384	27.6197	27.1357	27.3117	27.2432	27.3598	27.2107	27.6099	27.6508	27.2152	27.7211	27.3985	27.3916	27.3288	27.4168	27.1925	27.5383	27.6691	27.1208	27.3477	27.5034	27.3307	27.4015	27.3348	27.3848	27.3251	27.3849	27.5864	27.4695	27.4949	27.2423	27.383	27.3643	27.1688	27.4287	27.2652	1.10264	0.0785304	1.01055	0.751277	1.03346	0.466885
A0A0G2K2M8	A0A0G2K2M8_RAT	unreviewed	Tripartite motif-containing protein 2	19	29.0557	29.122	28.4882	29.0282	28.6115	28.9323	28.7837	28.7513	28.885	28.8649	28.7366	28.7847	29.101	29.0293	29.0543	29.008	28.9217	29.011	28.8511	28.9179	29.1867	29.177	29.2393	28.7403	29.1971	28.8554	29.0334	28.8848	29.0134	29.5092	28.8133	29.2154	28.8758	29.1436	28.9268	29.0022	28.9726	28.9326	28.9031	1.07566	0.147559	1.16888	0.0414725	1.08442	0.130794
A0A0G2K2M9	A0A0G2K2M9_RAT	unreviewed	Protein Srrm2	11	25.4923	25.4562	25.1887	25.4452	25.1444	25.2386	24.8553	25.1662	25.0185	25.0778	25.6122	25.1902	25.4159	25.3015	25.3483	25.3201	25.2359	25.2342	25.4596	25.6247	25.5938	25.5198	25.4734	25.3393	25.7056	25.19	25.1537	25.296	25.2362	25.8148	25.2463	25.4538	25.1518	25.5989	25.5057	25.4881	25.5147	25.3492	25.577	1.13347	0.0313603	1.15649	0.0560142	1.1624	0.016464
A0A0G2K2Q2	A0A0G2K2Q2_RAT	unreviewed	Glycine C-acetyltransferase (2-amino-3-ketobutyrate-coenzyme A ligase), isoform CRA_b (Protein Gcat)	2	24.19	24.0644	24.6163	23.8801	24.4565	24.2018	24.5421	24.0256	24.2927	24.501	23.8947	25.1327	24.0767	24.6486	23.8114	24.2532	23.9805	24.3301	24.2907	25.2251	23.8714	24.2285	23.6082	24.3865	23.7102	24.4632	23.9298	23.9516	24.1189	23.5636	23.8897	23.7722	23.9536	23.916	24.2996	23.9798	24.2003	24.0379	23.7427	1.07624	0.807791	0.83108	0.0485675	0.807471	0.00829274
A0A0G2K2R1	A0A0G2K2R1_RAT	unreviewed	Protein Atp6v1g2	4	29.6944	29.7194	30.0234	30.1878	29.9173	30.1485	30.1778	30.1822	30.255	30.2223	29.7082	29.785	29.7019	29.7521	29.7918	29.9464	29.9495	29.6388	29.8643	29.7204	29.5622	29.7916	29.6248	29.7452	29.7072	29.7973	30.1279	29.9568	29.8163	29.1464	29.7114	29.6249	29.9171	29.7656	29.7672	29.8777	29.8909	29.9178	29.7778	0.814705	0.0009041	0.812877	0.0121799	0.836851	0.00489625
A0A0G2K2R2	A0A0G2K2R2_RAT	unreviewed	Enoyl-CoA delta isomerase 1, mitochondrial	1	24.7634	24.5609	24.001	24.2762	23.8582	24.1618	23.0433	23.8095	23.4132	24.053	24.5953	23.9312	24.5465	23.5901	24.3491	23.6932	23.4363	23.5398	22.957	23.729	24.537	24.9413	24.7068	24.1109	24.2348	23.2352	24.1025	24.3591	23.287	24.2512	23.2364	24.7138	23.0685	22.0487	23.1506	24.5499	21.9752	22.8909	23.0469	0.945767	0.687441	1.11639	0.571125	0.661832	0.0302837
A0A0G2K2S1	A0A0G2K2S1_RAT	unreviewed	Protein Prodh1	5	26.6047	26.6151	25.8896	26.3532	26.3676	26.3387	26.6324	26.3926	26.8498	26.2387	26.5146	26.8159	26.7157	26.9281	26.9459	26.7981	26.4571	26.9511	26.501	27.107	27.0953	27.0133	27.0484	26.468	26.715	26.3497	26.5903	26.6159	26.9772	26.5829	26.7313	26.8073	26.5891	27.0689	26.6533	26.6743	26.5506	26.9066	26.3954	1.29223	0.00264139	1.21155	0.031405	1.20708	0.0194911
A0A0G2K2V3	A0A0G2K2V3_RAT	unreviewed	Protein Usp31	3	24.3248	24.1947	24.432	24.4016	24.911	24.6494	25.0292	24.3266	25.0782	24.602	24.4079	24.6765	24.5452	24.8749	24.5397	24.9576	24.5633	24.8339	24.5192	24.9604	24.3724	24.6107	24.4954	24.4515	24.6468	24.5674	24.6159	24.1334	24.7951	24.3843	24.0746	24.3248	25.0987	24.0762	24.7832	24.6884	24.5297	24.6029	24.6014	1.03319	0.588006	0.937076	0.55607	0.958092	0.672486
A0A0G2K2V4	A0A0G2K2V4_RAT	unreviewed	Protein C2cd2l	12	28.4894	28.4836	28.3832	28.3585	28.3452	28.3501	28.5232	28.2843	28.5014	28.195	28.363	28.6159	28.5754	28.4535	28.5011	28.6457	28.4879	28.6869	28.5278	28.662	28.5826	28.5103	28.5629	28.3466	28.4358	28.403	28.6707	28.6597	28.7282	28.2408	28.4647	28.5594	28.3792	28.3722	28.481	28.5036	28.5492	28.8326	28.4972	1.11948	0.00172445	1.08653	0.084416	1.0916	0.0396194
A0A0G2K2V5	A0A0G2K2V5_RAT	unreviewed	Protein Exoc1	6	26.2052	26.2825	25.987	26.2037	26.5204	26.0126	26.4582	25.917	26.4124	26.2829	26.0153	26.268	26.3184	27.0151	26.6628	26.7164	26.6222	26.4076	26.7914	26.5921	26.4915	26.6894	26.3365	26.6368	26.4254	26.4662	26.2962	26.5134	26.5297	26.5106	26.6008	26.3863	26.7272	26.6727	26.6898	26.4593	26.7841	26.8745	26.4841	1.24737	0.00968092	1.19175	0.00441552	1.31742	0.00020337
A0A0G2K2W2	A0A0G2K2W2_RAT	unreviewed	Protein LOC102546764 (Similar to p13MTCP1 (Predicted), isoform CRA_b)	2	24.2691	24.4294	24.5084	23.71	24.9005	23.9711	24.4222	23.2066	24.4284	23.7034	24.8225	25.745	25.2505	25.1164	24.9273	23.476	25.5021	25.2502	24.1869	24.3785	25.4306	25.3304	25.5113	25.3904	25.0277	25.1867	23.835	24.9482	24.127	23.9878	25.5303	24.7818	24.5122	24.4196	25.5601	24.8094	24.0889	24.4256	24.1503	1.7544	0.00851739	1.63187	0.0231473	1.47845	0.0358072
A0A0G2K2X3	A0A0G2K2X3_RAT	unreviewed	Protein Sf3a3	2	23.402	23.7413	22.8288	23.813	23.2713	23.6212	23.6494	22.9033	23.9089	23.848	22.938	23.4144	24.2147	24.2935	23.6062	23.9032	23.3754	23.934	23.5371	23.571	24.0686	23.727	23.7764	23.8065	24.0021	23.5707	23.5867	23.1432	23.7802	24.4722	23.3631	23.7274	23.3176	23.8558	23.3747	23.1731	23.5191	24.2157	23.5323	1.16706	0.230905	1.19799	0.141849	1.03934	0.695136
A0A0G2K2Y3	A0A0G2K2Y3_RAT	unreviewed	Endoplasmic reticulum aminopeptidase 1 (Type 1 tumor necrosis factor receptor shedding aminopeptidase regulator, isoform CRA_a)	2	21.976	22.1976	21.323	21.1977	21.5885	21.8231	21.8112	21.1365	21.5601	21.5122	21.3574	22.6949	22.6507	23.0461	22.4191	22.755	22.0575	22.6514	22.5455	23.1561	23.0649	22.403	23.0332	21.7992	22.3397	22.539	22.0856	22.3511	22.2112	22.3774	22.3889	22.7087	22.3231	22.8657	22.9812	22.2702	22.1415	22.3352	22.3032	2.00645	7.35827e-05	1.6647	0.00019456	1.81274	1.81111e-05
A0A0G2K329	A0A0G2K329_RAT	unreviewed	Neuronal cell adhesion molecule	29	31.1519	31.1008	31.2981	30.9618	31.2517	31.3036	31.164	31.1843	31.0393	31.0732	31.1969	31.3599	31.0067	31.2172	31.1553	31.2279	31.1611	31.2044	31.1594	31.1302	31.1669	31.2129	30.9033	31.2681	30.8495	31.1267	31.2365	31.3039	31.1561	30.7592	31.2078	30.9727	31.2357	30.8685	31.0763	31.1674	31.1938	31.1397	31.1828	1.01817	0.528026	0.96324	0.409348	0.975211	0.503231
A0A0G2K330	A0A0G2K330_RAT	unreviewed	Trifunctional enzyme subunit beta, mitochondrial	10	29.3209	29.1762	29.0126	28.903	29.3054	29.2576	29.4196	29.2912	29.6528	29.1617	29.2945	29.4223	29.5375	29.5329	29.5439	29.8051	29.408	29.7337	29.0976	29.3528	29.1666	29.4615	29.5365	29.7187	29.6823	29.8056	29.2278	29.2149	29.3082	28.9215	29.4702	29.483	29.64	29.4674	29.6935	29.5998	29.1577	29.186	29.2179	1.14556	0.049799	1.14227	0.132281	1.1358	0.0666459
A0A0G2K336	A0A0G2K336_RAT	unreviewed	Aquaporin-4	9	30.9406	30.8032	29.5587	30.4576	30.0005	30.5122	30.0004	30.3658	30.7929	30.4713	30.5211	30.9156	30.9406	30.5929	30.8553	30.4284	30.8383	30.5487	30.6564	31.0127	30.8141	31.0497	30.9973	30.4192	30.8668	30.0187	30.7227	30.2348	30.9186	30.6439	30.5471	31.001	30.4974	30.5141	30.311	30.7705	30.7023	30.6716	30.6817	1.23632	0.0251048	1.18555	0.169442	1.14904	0.138646
A0A0G2K338	A0A0G2K338_RAT	unreviewed	Four and a half LIM domains protein 1	6	27.0198	27.0466	27.1648	26.8622	27.1663	27.3151	26.9691	27.2926	26.9452	27.2155	27.2047	27.4884	27.0085	27.5504	27.4954	27.463	27.4156	27.0959	27.3639	27.127	27.3916	27.2246	27.1196	27.337	27.2707	27.1746	27.5595	27.3564	27.1211	26.843	27.3501	27.1973	27.5441	27.0301	27.4309	27.4534	27.3964	27.0322	27.4709	1.17387	0.00667969	1.09268	0.145778	1.17013	0.0117911
A0A0G2K344	PK3CA_RAT	reviewed	Phosphatidylinositol 4,5-bisphosphate 3-kinase catalytic subunit alpha isoform (PI3-kinase subunit alpha) (PI3K-alpha) (PI3Kalpha) (PtdIns-3-kinase subunit alpha) (EC 2.7.1.153) (Phosphatidylinositol 4,5-bisphosphate 3-kinase 110 kDa catalytic subunit alpha) (PtdIns-3-kinase subunit p110-alpha) (p110alpha) (Phosphoinositide-3-kinase catalytic alpha polypeptide) (Serine/threonine protein kinase PI…	2	22.6822	23.0922	22.997	22.9626	23.4058	23.0572	23.4811	22.78	23.5451	22.8798	22.701	23.2251	23.3612	23.5097	22.8924	23.221	22.5381	23.5235	23.0299	23.5369	22.5907	23.4282	23.1166	23.3395	22.7491	23.2579	22.7488	23.0564	23.3436	22.736	22.9603	22.979	23.4429	23.1224	23.3374	22.629	22.9313	22.9644	22.7204	1.02083	0.924219	0.995626	0.987691	0.942636	0.550255
A0A0G2K350	A0A0G2K350_RAT	unreviewed	Protein Napg (RCG46917, isoform CRA_c)	12	30.498	30.3848	30.0982	30.428	30.2475	30.5265	30.3565	30.2431	30.2831	30.3837	30.3155	30.3825	30.3348	30.3577	30.5293	30.595	30.4897	30.3628	30.4417	30.3666	30.5872	30.3735	30.4067	30.3716	30.5916	30.4942	30.5787	30.4895	30.4933	30.6271	30.2755	30.4654	30.2938	30.5299	30.3805	30.578	30.4671	30.269	30.4715	1.06156	0.097908	1.10531	0.012473	1.04858	0.233858
A0A0G2K382	A0A0G2K382_RAT	unreviewed	Misshapen-like kinase 1	19	28.7706	28.6405	28.8065	28.8189	28.7471	28.8647	28.9168	28.7243	28.9998	28.8314	28.711	28.9832	28.6913	29.0574	29.0008	28.882	28.909	28.9577	28.8022	28.7164	29.1306	28.7183	28.7812	28.8307	28.82	28.7859	28.8778	29.0311	28.9427	28.5414	28.8069	28.9093	28.8239	28.8617	28.7096	28.883	29.0017	28.9595	28.923	1.06168	0.157363	1.0034	0.967425	1.04425	0.165779
A0A0G2K3C1	A0A0G2K3C1_RAT	unreviewed	Hsp90 co-chaperone Cdc37	11	28.5144	28.5619	28.5036	28.5474	28.4757	28.6779	28.5883	28.6769	28.4617	28.5615	28.4763	28.558	28.5589	28.3985	28.5671	28.433	28.5384	28.5136	28.4588	28.3721	28.5999	28.5586	28.576	28.3553	28.5366	28.3903	28.5889	28.6506	28.2513	28.5247	28.5423	28.5944	28.4258	28.4525	28.4045	28.6271	28.4165	28.4507	28.5095	0.959769	0.0863436	0.958553	0.198224	0.955828	0.0848384
A0A0G2K3C6	A0A0G2K3C6_RAT	unreviewed	Protein LOC103694879	2	24.1554	24.3658	23.7043	24.1471	23.867	24.1659	24.3585	23.4925	23.9318	24.0004	23.8588	23.2008	23.7581	24.4508	23.9181	23.8103	23.992	23.9825	23.8973	23.8693	23.5745	24.0859	24.2876	23.9299	24.2773	23.9352	23.6967	23.588	23.811	24.6647	24.0228	24.2841	24.4579	24.3685	23.8968	23.8453	23.8769	23.5334	24.0484	0.890507	0.191879	1.01716	0.934145	1.01461	0.890863
A0A0G2K3D9	A0A0G2K3D9_RAT	unreviewed	Protein Tmem132b (Fragment)	4	25.2666	25.2194	25.4231	24.9059	25.3014	25.386	25.2187	25.5892	25.0449	25.2251	25.2468	26.0914	26.2481	25.6668	25.7469	25.6049	25.3737	25.724	25.4629	25.914	25.7965	25.7507	25.3195	25.4367	25.3165	25.3395	26.0955	25.6147	25.2473	25.6963	25.6891	25.7458	25.489	25.7374	25.3913	25.5714	25.5797	25.2023	25.6782	1.38982	0.00055189	1.22336	0.0204415	1.23556	0.00223827
A0A0G2K3F2	A0A0G2K3F2_RAT	unreviewed	Synaptosomal-associated protein	11	31.2197	31.0924	31.4252	31.2132	31.1893	31.3759	31.0349	31.5616	31.1892	31.2958	31.3601	31.5722	31.2061	31.4023	31.4583	31.2497	31.5423	31.1749	31.3619	31.0983	31.5123	31.0707	31.2311	31.4324	31.3731	31.2575	31.4572	31.3539	30.9659	31.4763	31.578	31.2301	31.3754	31.3069	31.0501	31.3798	31.4112	30.9083	31.453	1.07045	0.171816	1.02287	0.690629	1.03126	0.645356
A0A0G2K3G4	A0A0G2K3G4_RAT	unreviewed	Uncharacterized protein	4	25.5091	25.7802	26.4961	26.0852	26.253	26.2602	26.3664	26.4196	26.188	25.9166	25.8358	25.755	25.8823	25.583	25.8054	25.7819	25.9716	25.6965	25.7153	25.97	26.0426	26.0221	25.8663	25.9206	25.7302	25.6242	25.6826	25.8118	25.7932	25.9512	25.9182	25.997	25.6342	26.0105	25.9695	25.8761	25.7121	26.0109	25.9587	0.796566	0.00781654	0.796587	0.014095	0.839918	0.057223
A0A0G2K3J4	A0A0G2K3J4_RAT	unreviewed	A-kinase anchor protein SPHKAP	6	26.779	26.7079	25.2713	25.9828	25.4593	25.9239	25.4894	25.6026	25.7219	25.7677	26.5646	26.6286	26.7446	26.5105	26.5862	26.5028	26.5521	26.3224	26.4967	26.3469	26.8774	26.5945	26.9475	26.5314	26.7904	26.1538	26.4857	26.5786	26.2767	27.0222	26.5858	26.8792	26.3701	26.5204	26.3818	26.4689	26.585	26.259	26.7396	1.52355	0.000410506	1.58556	0.00148598	1.50073	0.00189613
A0A0G2K3J7	A0A0G2K3J7_RAT	unreviewed	Diacylglycerol kinase (DAG kinase) (EC 2.7.1.107)	2	22.4722	22.8772	23.0999	22.6805	22.6394	22.4692	23.0297	22.0011	23.1495	22.1777	24.0221	25.4707	24.5695	25.5141	24.9753	24.7772	24.5925	25.1277	23.9768	25.0148	24.0115	24.8845	25.0916	24.6883	24.072	24.5278	24.719	24.6961	24.2659	23.1894	25.2787	25.1202	24.9565	24.9563	25.0216	24.1421	24.3245	24.6207	24.7111	4.35207	7.28155e-09	3.57655	2.78573e-07	4.37289	8.40241e-10
A0A0G2K3K2	A0A0G2K3K2_RAT	unreviewed	Actin, cytoplasmic 1	36	37.6138	37.6568	37.6108	37.617	37.6303	37.7144	37.7793	37.6193	37.6569	37.5927	37.5523	37.6497	37.5867	37.6881	37.6647	37.7402	37.6157	37.7242	37.5868	37.5459	37.7337	37.5809	37.5725	37.5914	37.6565	37.651	37.6914	37.603	37.7477	37.6017	37.5845	37.593	37.6	37.6737	37.6628	37.6895	37.6162	37.5467	37.6346	0.9971	0.86892	0.988819	0.549205	0.981339	0.282533
A0A0G2K3L8	A0A0G2K3L8_RAT	unreviewed	Protein Wdfy1	6	27.3371	27.2761	26.9943	27.2029	27.191	27.1598	27.2268	27.1583	27.253	27.354	27.146	27.2215	27.2409	27.2026	27.0988	27.2801	27.0696	27.1995	27.2126	26.8617	26.892	27.1708	27.1604	27.0222	26.953	26.9962	27.1967	27.1751	27.1173	26.7328	26.9852	27.079	27.2801	26.8554	27.038	27.2571	27.1872	27.0361	27.0409	0.944038	0.127975	0.899026	0.0158622	0.914737	0.0288976
A0A0G2K3Q5	A0A0G2K3Q5_RAT	unreviewed	Neuronal cell adhesion molecule	28	31.1609	31.1047	31.2793	30.9817	31.2507	31.3111	31.1713	31.1812	31.0579	31.0895	31.1882	31.3417	31.0147	31.2208	31.1597	31.2461	31.1708	31.2121	31.1633	31.1267	31.188	31.2243	30.9064	31.2679	30.8786	31.1407	31.2451	31.3058	31.1762	30.7802	31.1953	30.9828	31.23	30.8953	31.0867	31.1749	31.2069	31.1523	31.188	1.0172	0.525966	0.967274	0.437146	0.976258	0.489341
A0A0G2K3S1	A0A0G2K3S1_RAT	unreviewed	Amyloid beta A4 precursor protein-binding family B member 1	3	25.7309	25.5834	25.6738	25.7582	25.6278	25.6917	25.8115	25.5792	25.7855	25.6183	25.6798	25.7623	25.7085	25.4853	25.8224	25.8324	25.8114	25.8951	25.6732	25.6377	25.7878	25.7401	25.7927	25.7822	25.7106	25.6682	25.6122	25.6097	25.8616	26.066	25.7099	25.7872	25.5883	25.7158	25.5948	25.6082	25.7107	25.8129	25.6956	1.03659	0.272413	1.05596	0.176914	1.00367	0.886779
A0A0G2K3V4	A0A0G2K3V4_RAT	unreviewed	O-linked N-acetylglucosamine (GlcNAc) transferase (UDP-N-acetylglucosamine:polypeptide-N-acetylglucosaminyl transferase), isoform CRA_a (UDP-N-acetylglucosamine--peptide N-acetylglucosaminyltransferase 110 kDa subunit)	21	29.2553	29.1927	29.3542	29.1172	29.2528	29.2547	29.3226	29.0717	29.2627	29.0894	29.189	29.3063	29.1005	29.3441	29.1795	29.4482	29.0904	29.1787	29.1924	29.2548	29.1415	29.2063	29.0026	29.3315	29.2112	29.3291	29.0921	29.1228	29.1836	29.135	29.2604	29.1909	29.4475	29.1614	29.1681	29.1996	29.1006	29.1527	29.0991	1.00282	0.944787	0.974443	0.427239	0.98703	0.679767
A0A0G2K3V9	A0A0G2K3V9_RAT	unreviewed	Caseinolytic peptidase B protein homolog	2	22.907	22.246	22.2295	22.3597	23.1198	21.722	22.5851	22.1575	23.307	22.6756	22.4922	22.4473	22.6098	22.8265	22.0253	22.6823	22.3203	23.0288	22.4228	23.2271	22.4156	22.9486	21.8734	22.7839	22.8343	23.3653	22.1432	22.2317	23.0641	22.5465	21.9432	22.8215	23.0121	22.6654	22.9241	21.5479	22.557	23.1959	22.4344	1.01641	0.744421	1.07861	0.619246	1.02865	0.879038
A0A0G2K3W1	A0A0G2K3W1_RAT	unreviewed	Protein Vwa8	2	22.0554	22.2198	23.1305	22.0434	22.5604	22.8335	23.1777	22.7699	22.7763	22.6297	21.9137	22.5198	21.6639	21.9929	22.0684	22.5762	22.1427	22.2755	21.8399	22.0632	21.099	21.8701	21.9716	21.6655	21.6115	22.6213	20.9795	22.018	22.2053	21.2008	22.0072	21.6202	22.2164	21.7467	22.079	21.9328	21.8952	21.6039	22.0528	0.656752	0.00295009	0.574342	0.000989608	0.594572	0.000195345
A0A0G2K3Y8	A0A0G2K3Y8_RAT	unreviewed	60S ribosomal protein L11	3	25.479	25.8478	25.689	25.7352	25.9351	25.96	25.4973	25.8428	25.2905	25.8362	25.9139	26.4279	25.6266	26.2452	26.4562	26.2634	26.5541	25.8735	26.4988	26.2291	26.394	26.1369	25.5615	26.537	26.2393	26.2758	26.1729	26.0764	25.8125	26.5795	26.4451	25.8727	26.5857	26.5268	26.031	26.5132	26.2829	25.6389	26.2416	1.43995	0.000272956	1.37483	0.00253609	1.45696	0.000685911
A0A0G2K402	A0A0G2K402_RAT	unreviewed	Protein Myef2	10	28.2859	28.3693	28.483	28.2813	28.5092	28.441	28.6432	28.4043	28.5066	28.2092	28.3285	28.1568	28.4043	28.1756	28.2872	28.5617	28.3338	28.4679	28.2664	28.3789	28.225	28.3542	28.2268	28.4156	28.2257	28.3755	28.08	28.2911	28.4349	28.0374	28.1014	28.2623	28.3255	28.1531	28.3947	28.4066	28.1511	28.4273	28.3156	0.940941	0.131231	0.906709	0.0363567	0.91248	0.0374813
A0A0G2K405	A0A0G2K405_RAT	unreviewed	cAMP-dependent protein kinase type II-alpha regulatory subunit	13	29.2018	29.225	29.1123	29.1953	28.9171	29.2044	29.2428	28.9984	29.2978	29.1856	29.091	29.0513	29.285	28.96	29.1532	29.2533	29.0594	29.145	29.1235	29.1833	29.2182	29.3544	29.2782	28.9694	29.1726	29.0583	29.0817	29.3323	29.2254	29.2501	29.0318	29.3364	28.9827	29.0917	29.0086	29.1374	28.9619	29.1005	29.0244	0.985664	0.678403	1.02417	0.565722	0.944089	0.136006
A0A0G2K427	A0A0G2K427_RAT	unreviewed	Influenza virus NS1A binding protein (Predicted), isoform CRA_b (Protein Ivns1abp)	3	26.7637	26.939	27.0951	26.7872	27.0329	27.0507	27.2959	27.22	27.3294	27.2991	26.9968	27.4628	27.3313	27.5911	27.191	27.4802	27.1316	27.3811	27.3446	27.337	27.1161	27.313	27.1937	27.1425	27.0204	27.1262	27.5594	27.1042	27.3148	26.2651	27.1955	27.1393	27.4917	26.9724	27.476	27.2953	27.4187	27.1561	27.2352	1.16581	0.0152652	1.03953	0.798565	1.13226	0.0530121
A0A0G2K428	A0A0G2K428_RAT	unreviewed	Dynactin subunit 1	37	30.5509	30.5323	30.4979	30.4358	30.4932	30.6248	30.468	30.6226	30.5433	30.5112	30.6652	30.8036	30.628	30.6901	30.7645	30.6446	30.6549	30.6059	30.6123	30.5865	30.7169	30.6118	30.6128	30.7145	30.6	30.5681	30.741	30.6933	30.4977	30.6491	30.7727	30.6738	30.7673	30.5889	30.5578	30.7206	30.6071	30.4721	30.6764	1.10384	7.69811e-05	1.07525	0.00427076	1.08859	0.00526578
A0A0G2K444	A0A0G2K444_RAT	unreviewed	Guanine nucleotide-binding protein-like 1 (Fragment)	6	27.0937	27.0211	26.715	26.8799	26.8626	26.9818	26.8887	26.9793	27.3192	26.8248	26.8637	27.2102	27.2389	27.0099	27.2345	27.0911	26.9441	27.3772	26.7847	27.434	26.8366	27.0513	27.0273	26.8293	26.9151	27.0934	26.9807	27.1525	27.1814	26.8747	26.8015	27.383	26.8519	26.777	27.0416	26.9559	26.9013	27.043	26.9445	1.10436	0.131059	1.03582	0.427331	1.00826	0.90182
A0A0G2K451	A0A0G2K451_RAT	unreviewed	Arf-GAP with SH3 domain, ANK repeat and PH domain-containing protein 1	8	26.6983	26.7596	26.7424	26.5815	27.0631	26.7216	27.1116	26.6954	27.2712	26.9461	26.9434	27.1296	27.1064	27.1685	26.9382	27.2195	26.9186	27.0902	26.9426	27.0366	26.8574	27.1365	26.8986	26.8928	26.7864	26.9931	26.9427	27.0131	26.9629	26.5653	26.9568	27.0417	27.2496	26.7237	26.94	26.8577	26.8938	27.1066	26.8016	1.11809	0.0376289	1.02994	0.580784	1.06084	0.31807
A0A0G2K472	A0A0G2K472_RAT	unreviewed	Protein Cyfip1	28	29.7521	29.7442	29.3936	29.7151	29.6104	29.8516	29.685	29.7652	29.5322	29.7237	29.5947	29.9066	29.9228	29.9436	30.0458	30.004	29.8911	29.8754	29.892	29.8661	29.9109	29.8888	29.8141	29.8019	29.9509	29.8165	29.7976	29.797	29.7654	30.0931	29.8462	29.9213	29.9761	30.0728	29.764	30.0086	29.7839	29.7227	29.8628	1.16235	0.000660619	1.13227	0.00442193	1.15351	0.00237689
A0A0G2K477	A0A0G2K477_RAT	unreviewed	Protein Ighm	1	21.6288	20.0662	24.598	19.0248	20.9416	16.9068	17.7781	19.2823	17.7519	19.592	22.2618	20.0012	21.2349	19.463	19.1851	19.401	21.8042	20.507	19.7616	20.2762	21.6148	19.5285	21.7016	22.2515	20.395	18.3799	18.6367	19.6591	21.135	18.2087	18.4256	22.6483	21.985	21.699	20.5139	20.9849	20.8494	22.3768	19.7886	0.559056	0.336838	0.477189	0.79632	0.852331	0.157552
A0A0G2K4A0	A0A0G2K4A0_RAT	unreviewed	Protein Rab11fip5	8	26.3398	26.4702	26.8972	26.2309	26.5547	26.4416	26.6963	26.5623	26.8034	26.3571	26.4464	26.5095	26.4911	26.3579	26.5283	26.4186	26.2914	26.7352	26.3367	26.6013	26.4837	26.5633	26.3861	26.4671	26.1107	26.6554	26.1093	26.5639	26.1589	26.5242	26.4994	26.5171	26.3456	26.19	26.4813	26.4128	26.372	26.4513	26.4401	0.951448	0.415851	0.905867	0.164336	0.911047	0.131439
A0A0G2K4B0	A0A0G2K4B0_RAT	unreviewed	G protein-coupled receptor, family C, group 5, member B (Predicted), isoform CRA_b (Protein Gprc5b)	3	28.2795	28.421	28.064	28.2867	27.9312	28.2685	28.2642	28.1607	28.386	28.2324	28.0645	28.0757	28.3548	27.9397	28.1493	27.9091	28.1335	28.1163	28.2077	28.0609	28.0873	27.8984	28.1109	27.841	28.0458	27.9854	28.2036	28.315	28.255	28.3496	27.9676	28.2707	28.0052	28.1876	27.992	28.0732	28.3998	28.1945	28.2469	0.912996	0.0382819	0.923978	0.136232	0.945746	0.246926
A0A0G2K4C4	A0A0G2K4C4_RAT	unreviewed	40S ribosomal protein S9	2	26.2529	26.2443	25.888	25.7779	26.006	26.3915	25.8725	26.4033	25.6362	26.2293	26.5061	26.7147	26.4901	26.86	26.9699	26.6158	26.6663	26.2308	26.5226	26.4073	26.9454	26.7123	26.54	26.7082	26.6186	26.4953	26.6041	26.7066	25.8677	26.9022	26.6189	26.5146	26.7095	26.7401	26.5057	26.7017	26.5806	25.8533	26.7433	1.46836	5.96933e-05	1.41774	0.00110717	1.39528	0.00132107
A0A0G2K4C6	A0A0G2K4C6_RAT	unreviewed	Malic enzyme	20	29.9698	29.9062	29.4738	29.7977	30.1111	29.7169	30.0189	29.8154	29.7596	29.8361	29.3436	29.8722	29.6914	29.7872	29.8764	30.1449	29.8005	29.8975	29.9124	29.7997	29.6535	29.756	29.8579	29.9133	29.8952	29.8921	29.934	29.8464	30.0418	29.8195	29.8245	29.7909	29.9411	29.4615	29.8832	29.8848	29.8404	29.8143	29.7166	0.972621	0.61346	1.02512	0.509795	0.966502	0.549601
A0A0G2K4D0	A0A0G2K4D0_RAT	unreviewed	Ankyrin-3	40	30.2816	30.2289	30.135	30.1522	30.1569	30.2926	30.2	30.1856	30.042	30.314	30.2517	30.5221	30.2153	30.3967	30.4488	30.3087	30.3435	30.2581	30.2875	30.3696	30.4377	30.3008	30.346	30.3097	30.2987	30.2349	30.3858	30.2265	30.2832	30.3412	30.3866	30.4277	30.3513	30.3569	30.2322	30.345	30.3753	30.0398	30.3709	1.11029	0.00116535	1.07381	0.00493997	1.08952	0.0177921
A0A0G2K4H3	A0A0G2K4H3_RAT	unreviewed	Uncharacterized protein (Fragment)	7	29.0078	29.0304	28.2601	28.7958	28.4813	28.9472	28.4756	28.3281	28.408	28.7146	28.9009	29.1202	28.9078	29.1815	28.7873	29.1232	28.7309	29.161	28.8391	29.2482	29.3113	28.9022	28.8621	29.1352	28.9412	29.1393	28.7718	28.8302	29.443	29.2955	28.7775	28.7285	28.7567	28.8449	28.8667	28.6798	29.0541	29.2122	28.9174	1.29194	0.00212561	1.30227	0.0049751	1.15573	0.0575004
A0A0G2K4I1	A0A0G2K4I1_RAT	unreviewed	Aquaporin 4, isoform CRA_a (Aquaporin-4)	5	28.0718	27.9075	27.0933	28.0545	27.3925	27.9191	27.8668	27.8918	28.1676	27.8286	27.6409	27.8673	28.1354	27.5422	28.0824	27.5555	28.0401	27.9974	27.6889	28.0747	27.7789	28.1883	28.0962	27.4279	28.0787	27.2262	27.785	27.217	27.8341	28.1983	27.8393	28.253	27.7332	27.9484	27.4264	27.9415	27.7446	27.6248	27.7843	1.0142	0.773433	0.986616	0.833081	0.984262	0.947886
A0A0G2K4I4	A0A0G2K4I4_RAT	unreviewed	Endoplasmin	25	31.3132	31.3571	31.1224	31.1719	31.0446	31.3329	31.0615	31.2425	31.194	31.3127	31.5279	31.7811	31.6415	31.7357	31.6661	31.5509	31.4461	31.6335	31.4191	31.7263	31.6968	31.4922	31.6814	31.4578	31.4639	31.3084	31.5239	31.5796	31.1123	31.4972	31.6171	31.6381	31.5112	31.5286	31.5172	31.5498	31.4263	31.3941	31.5266	1.32461	1.95572e-07	1.18593	0.00150865	1.23606	3.26367e-06
A0A0G2K4L6	A0A0G2K4L6_RAT	unreviewed	Protein Tsc22d2 (Similar to TSC22 domain family protein 2 (TSC22-related-inducible leucine zipper protein 4))	2	21.3956	22.1171	21.5772	21.6976	21.4304	21.6218	20.9444	21.0913	21.3787	21.3681	21.9365	20.9217	20.2559	21.0523	21.3486	21.1677	21.4469	21.6114	21.1197	19.7706	21.4609	21.6911	21.9974	21.7076	21.4549	21.6971	21.2431	21.2968	21.0897	21.7258	21.7185	22.1103	21.1161	21.0561	21.3918	20.8252	21.1981	21.0022	21.0514	0.816834	0.112813	1.05302	0.568676	0.891114	0.278258
A0A0G2K4L8	A0A0G2K4L8_RAT	unreviewed	Integrin alpha-D	1	21.231	21.3466	21.4922	21.6547	21.7466	21.6776	21.9873	21.5726	22.0312	22.0061	21.4045	22.2989	22.3011	22.2366	21.6694	22.7899	21.8799	22.3368	22.115	22.9779	20.9822	22.076	21.8802	22.514	21.6359	22.4928	21.2176	22.0102	22.4985	21.3306	22.2387	21.5297	22.6068	21.8553	22.7889	22.0736	21.7223	22.5025	21.6417	1.40698	0.0535029	1.26229	0.131448	1.38754	0.0213705
A0A0G2K4M8	A0A0G2K4M8_RAT	unreviewed	Protein Acot3	2	25.6735	25.7793	25.6516	25.598	26.1545	25.6655	25.9217	25.5547	26.0476	25.5481	25.1716	24.8945	25.4556	25.3313	25.1145	25.9264	24.8916	25.6904	24.9684	25.7413	23.9647	25.1811	25.4464	25.5022	25.645	25.9433	25.0099	24.7682	25.3919	25.3068	24.6576	25.1848	25.5105	25.0748	25.6644	25.5081	24.6318	25.286	24.7347	0.709589	0.00609597	0.767168	0.00639775	0.665111	0.000435226
A0A0G2K4N8	A0A0G2K4N8_RAT	unreviewed	Protein ABHD16A (Fragment)	5	25.3793	25.2092	24.7647	25.3308	25.4085	25.0482	25.2196	24.8713	25.2576	25.2155	25.1436	25.0658	25.0173	25.2382	25.129	25.2315	25.0564	25.3013	25.2692	25.4064	25.5016	25.064	25.0482	25.0663	25.2488	25.1042	25.1766	25.1331	25.4613	25.3193	25.1543	25.0792	25.2929	25.357	25.1913	25.095	25.2978	25.3592	25.0884	1.02656	0.588008	1.00158	0.908651	1.02302	0.603777
A0A0G2K4Q4	A0A0G2K4Q4_RAT	unreviewed	ADP-ribosylation factor 3	10	31.9524	31.9855	31.1699	31.8918	31.776	31.7974	31.9535	31.5827	31.8168	31.9124	31.5272	31.8072	32.0583	32.3383	32.1179	32.3243	31.9627	32.0318	32.0714	32.2167	31.9158	32.1491	32.0445	31.831	32.1973	32.1563	31.7726	31.9505	32.1049	32.4245	31.8084	32.1164	32.2691	32.4236	31.8173	32.0676	32.1802	32.0843	31.9438	1.18868	0.0275405	1.21525	0.0132095	1.2231	0.0113845
A0A0G2K4R1	A0A0G2K4R1_RAT	unreviewed	Protein Ppp1r12c	7	25.9132	26.0549	25.7969	25.971	25.9233	26.0097	25.7307	26.1495	25.892	25.9687	26.0672	26.1242	26.2106	26.1226	26.2958	26.4034	26.2173	26.2633	26.3601	26.5116	26.2702	26.1085	26.2065	26.1818	26.2678	26.0131	26.3498	26.1941	25.982	26.3053	25.9273	26.343	25.9959	26.1639	25.9488	26.2483	26.0158	26.4901	26.1715	1.24726	1.57629e-05	1.17936	0.000586389	1.1575	0.012207
A0A0G2K4R4	A0A0G2K4R4_RAT	unreviewed	Neurocan core protein	9	28.156	28.2555	27.8688	27.9146	28.0329	28.1878	28.2391	28.3171	28.3663	27.9411	28.3269	28.3568	28.4209	28.252	28.4012	28.5223	28.3687	28.6865	28.2973	28.4813	28.5448	28.3792	28.3845	28.2355	28.2314	28.1742	28.4811	28.1959	28.3552	28.0172	28.2274	28.2014	28.3166	28.1714	28.3615	28.4556	28.1948	28.4834	28.4336	1.22351	0.000283306	1.10275	0.0668695	1.13542	0.0163574
A0A0G2K4R8	A0A0G2K4R8_RAT	unreviewed	Uncharacterized protein	1	15.2917	14.1245	14.6963	13.4195	14.9478	15.1283	13.6615	13.9892	14.8498	14.6942	15.4226	14.3101	15.4731	15.4273	14.4084	14.9181	13.433	12.5088	15.4982	15.2921	14.7011	15.7636	13.8654	14.7751	15.1063	15.2351	15.6191	15.4883	14.3505	14.3095	12.1907	14.4816	14.7047	14.2456	15.6664	14.7315	15.1887	15.3749	15.1747	1.23245	0.601906	1.38772	0.137112	1.20766	0.685236
A0A0G2K4S6	A0A0G2K4S6_RAT	unreviewed	Protein Elmo1	2	26.1981	25.8973	25.7031	26.3108	26.0037	25.7451	26.2003	26.0548	27.0555	26.5015	26.3365	25.8163	25.5212	26.7207	25.5469	26.0835	26.128	27.1506	26.3428	25.7205	26.2661	26.1169	25.7249	26.4313	26.1901	26.4098	25.5921	26.1725	26.9074	28.2356	26.1117	25.7327	26.2471	26.4679	25.8932	26.1395	26.5881	26.3268	25.915	1.00665	0.92626	1.35318	0.379679	0.97349	0.955636
A0A0G2K4U2	A0A0G2K4U2_RAT	unreviewed	Protein Gstm7	12	30.7692	30.7205	30.8428	30.5378	31.0117	30.994	30.9126	31.0936	31.084	30.6248	30.5709	30.7296	30.5458	30.7239	30.9412	30.9043	30.6301	30.8039	30.6249	30.8718	30.6621	30.7765	30.9013	30.9699	31.1116	31.0138	31.0067	30.6744	31.01	30.6235	30.7274	30.9579	30.6074	30.7057	30.7274	30.932	30.7011	30.2918	30.6435	0.909643	0.0859398	1.02576	0.642728	0.895036	0.0900008
A0A0G2K4U7	A0A0G2K4U7_RAT	unreviewed	Protein Mtus2	1	22.3102	22.4038	21.9039	21.3862	21.4745	21.7149	22.3307	21.4155	22.455	22.1097	21.6167	22.5917	22.2988	22.5865	22.2541	22.9557	22.3088	22.9065	22.8739	23.0271	22.1859	22.172	21.6415	22.4451	22.6106	22.5653	22.4009	21.9805	23.3007	22.6126	21.76	22.4175	22.6388	22.2175	22.3871	22.2286	22.5566	22.7739	22.801	1.47195	0.00745035	1.39135	0.0368968	1.36152	0.0162938
A0A0G2K4W2	A0A0G2K4W2_RAT	unreviewed	Transcription factor BTF3	2	22.5918	20.6772	21.0468	21.002	21.8507	21.3189	21.2588	20.9436	22.1269	19.9648	21.7568	20.4076	20.8392	21.1508	20.3349	21.5735	20.7682	22.042	21.6501	23.409	21.5125	21.3035	22.2003	20.7904	20.8379	22.542	20.9014	21.3497	22.7963	21.5549	21.4086	21.2159	20.0018	20.2148	21.7764	20.2641	21.6279	22.4284	20.9341	1.17166	0.728121	1.24257	0.386041	0.896346	0.620961
A0A0G2K4Y1	A0A0G2K4Y1_RAT	unreviewed	Protein Dnaja3 (RCG49803, isoform CRA_b)	6	27.5053	27.4315	26.716	27.1329	26.836	27.2036	26.7002	27.0612	26.8512	27.0524	27.1483	27.1182	27.4254	27.0673	27.3464	27.0684	27.099	27.0831	27.1938	27.0521	27.3808	27.2966	27.4497	27.0781	27.37	26.9366	27.3506	27.2402	26.9252	27.3786	27.1935	27.509	27.0823	27.3022	26.9048	27.3625	27.2376	26.8571	27.2006	1.0812	0.182092	1.11956	0.135061	1.08886	0.256464
A0A0G2K4Y7	A0A0G2K4Y7_RAT	unreviewed	Unconventional myosin-Va	60	31.4392	31.4014	31.5107	31.3462	31.4402	31.4198	31.4727	31.3384	31.479	31.407	31.4083	31.557	31.547	31.46	31.5006	31.5253	31.4304	31.4434	31.401	31.4404	31.4971	31.5787	31.4172	31.4051	31.4141	31.4873	31.4126	31.4951	31.4689	31.3139	31.4727	31.5875	31.4837	31.3465	31.4074	31.4648	31.3831	31.4848	31.3717	1.03397	0.0593251	1.01322	0.550464	1.01397	0.52991
A0A0G2K508	A0A0G2K508_RAT	unreviewed	Protein Rras2	5	27.4712	27.6688	27.0482	27.2687	27.5019	27.4223	27.6395	27.3819	27.7462	27.3137	27.4776	27.5441	27.6609	27.9323	27.6857	27.8147	27.4448	27.8985	27.3401	27.6446	27.6697	27.9291	27.7695	27.67	27.5392	27.6318	27.5505	27.2465	27.7356	27.8685	27.5238	27.6065	27.8185	27.6273	27.8912	27.5536	27.2542	27.6214	27.5953	1.14711	0.0315838	1.15898	0.0376941	1.11765	0.0863311
A0A0G2K509	A0A0G2K509_RAT	unreviewed	Keratin, type II cytoskeletal 5	3	26.9379	25.4721	26.178	26.764	25.4687	24.9278	25.3815	25.0414	24.7692	25.5871	27.2178	25.3493	26.0751	26.2418	25.2924	25.2231	26.6997	29.0134	27.668	25.6066	27.1885	24.6697	25.9313	25.8446	27.3734	25.2387	27.2905	25.8032	27.4462	27.8517	28.2858	26.6702	26.2305	26.3801	25.3594	25.2059	26.7162	26.8459	26.1377	2.26649	0.0664859	1.87256	0.110475	1.82518	0.0567554
A0A0G2K527	A0A0G2K527_RAT	unreviewed	ARF GTPase-activating protein GIT1	19	29.2361	29.2386	28.933	29.2879	29.1968	29.1827	29.4464	29.0117	29.3789	29.1669	28.9536	28.9545	29.1802	29.156	29.1223	29.4444	29.215	29.3836	29.1647	29.3052	29.2103	29.1307	29.1507	28.9566	29.3147	29.2388	29.0103	29.0632	29.4891	29.1191	28.981	29.1855	29.0793	29.0748	29.173	29.1295	29.0518	29.3514	29.052	0.987752	0.79161	0.970644	0.550725	0.938462	0.16978
A0A0G2K528	A0A0G2K528_RAT	unreviewed	Protein Stx16	5	25.2362	25.3708	26.1156	25.2332	25.4919	25.091	25.5038	25.2135	25.7285	25.1396	25.8321	26.1635	25.8859	26.7867	26.8591	26.1043	26.7878	25.9852	26.1671	25.824	27.0926	25.766	25.8266	26.2566	25.9112	26.2988	25.8687	26.3536	26.1162	25.5852	26.4129	26.1279	26.2629	26.5938	26.1163	25.927	26.4002	26.4221	26.5603	1.92286	5.94123e-05	1.48904	0.000445629	1.84389	1.67373e-06
A0A0G2K536	A0A0G2K536_RAT	unreviewed	Paraplegin	3	24.2434	23.678	23.3159	23.0201	24.2809	23.2025	23.8049	23.1974	23.0192	23.5283	23.5086	23.0912	23.2396	23.5558	22.9737	23.7265	22.9275	23.3389	23.7588	24.1748	23.321	23.3104	23.1013	23.3531	23.2852	23.3952	22.8365	23.5658	23.9352	23.7554	23.8509	22.9738	23.5042	23.0915	23.5533	22.6607	23.3935	23.7528	23.1656	0.911104	0.558558	0.886855	0.477901	0.853894	0.322004
A0A0G2K553	A0A0G2K553_RAT	unreviewed	Ras-related protein Rab-8A	2	26.3861	26.2603	26.4148	26.0698	26.5273	26.4286	26.5047	26.1446	26.7063	26.1952	26.1281	26.827	26.4061	26.7159	26.539	26.9213	25.9648	26.7753	26.2781	26.8973	26.6048	26.5141	26.2455	26.5837	25.967	26.5892	26.39	26.2813	26.3561	25.7074	26.5412	26.2738	26.5975	26.2286	26.592	26.6069	26.4349	26.4456	26.0298	1.15356	0.128475	0.960478	0.538246	1.03733	0.56857
A0A0G2K568	A0A0G2K568_RAT	unreviewed	Ketimine reductase mu-crystallin	8	31.3823	31.2818	31.3756	31.2122	31.4588	31.4839	31.4812	31.3924	31.2519	31.276	31.3659	31.2545	31.0048	31.3405	31.3343	31.3526	31.3505	31.3021	31.4302	31.3107	31.4393	31.28	31.0509	31.5093	31.1969	31.0941	31.3354	31.6789	31.4476	30.814	31.4134	31.1691	31.6502	30.7834	31.2933	31.5037	31.4019	31.6745	31.4826	0.971474	0.378004	0.949893	0.315914	1.02349	0.871901
A0A0G2K585	A0A0G2K585_RAT	unreviewed	Actin-related protein 2/3 complex subunit 5	2	28.1293	28.1451	27.4046	28.0905	27.4501	27.9668	27.4437	27.8931	27.2465	27.9514	27.756	27.9584	28.0698	27.8582	28.2551	27.851	28.0373	27.5886	27.9305	28.2423	28.3144	27.8054	28.1412	27.7805	28.3057	27.7331	28.0622	27.6912	27.5771	28.731	27.935	28.3035	27.6801	28.4055	27.7169	28.0901	27.9875	27.6751	28.0803	1.14474	0.103819	1.16244	0.219253	1.14839	0.152001
A0A0G2K590	A0A0G2K590_RAT	unreviewed	Spastin (EC 3.6.4.3)	3	23.6507	23.1788	23.2101	23.1066	22.7752	22.8322	22.6078	23.1245	23.082	23.2445	23.5931	23.7443	23.7418	23.8679	23.7892	23.4901	23.9737	23.3919	23.9578	23.6354	24.1941	23.5825	23.885	23.145	23.864	23.285	23.6347	24.0268	23.8745	23.6655	23.2547	23.1825	23.3396	23.6854	23.5074	24.0138	23.6561	23.3808	23.7141	1.59213	9.77351e-06	1.49485	0.000444779	1.35691	0.0029259
A0A0G2K5D7	A0A0G2K5D7_RAT	unreviewed	Protein Specc1	7	25.3041	25.3224	25.5688	25.4385	25.437	25.7263	25.2031	25.2974	25.3666	25.4634	25.3805	25.6716	25.2446	25.5766	25.6041	25.2639	25.4749	25.4183	25.5876	25.3045	25.7177	25.5125	25.4289	25.6219	25.4924	25.552	25.7855	25.679	25.3801	25.5203	25.6435	25.4076	25.4369	25.4629	25.3582	25.6768	25.4835	25.3836	25.5388	1.04633	0.369369	1.09989	0.0439953	1.05103	0.238928
A0A0G2K5E4	A0A0G2K5E4_RAT	unreviewed	Protein Dnaja3 (RCG49803, isoform CRA_a)	7	27.5555	27.4706	26.9142	27.1896	26.9125	27.2658	26.7603	27.1477	26.9145	27.137	27.2388	27.1905	27.4605	27.161	27.4177	27.1364	27.1957	27.1385	27.2476	27.1321	27.4677	27.3684	27.4981	27.2075	27.4573	27.0319	27.4257	27.3316	26.9761	27.4451	27.2955	27.5417	27.173	27.3821	27.0181	27.4588	27.292	26.9181	27.2981	1.08011	0.166399	1.12332	0.108521	1.09316	0.2151
A0A0G2K5E6	A0A0G2K5E6_RAT	unreviewed	Uncharacterized protein	2	27.2968	27.5185	27.2349	27.1652	27.5456	27.4594	27.5972	27.0982	27.4388	27.253	27.0433	27.8288	27.7141	28.1942	27.5912	28.1881	27.4093	27.7862	27.4289	27.8983	27.7504	28.0057	27.7217	27.8825	27.6179	27.8418	27.3984	27.3985	27.6006	27.5977	27.321	27.7947	28.1376	27.8076	27.833	27.6758	27.4429	27.5278	27.6699	1.29887	0.0083365	1.24602	0.00236156	1.26425	0.00314826
A0A0G2K5G8	A0A0G2K5G8_RAT	unreviewed	Acetyl-CoA carboxylase 1	9	26.541	26.3273	26.4265	26.6432	26.6733	26.5879	26.7452	26.075	26.948	26.4186	26.4426	26.488	26.3662	26.7705	26.309	26.9527	26.4457	26.747	26.4308	26.9718	26.4857	26.8514	26.4187	26.5148	26.6006	26.6975	26.3598	26.44	26.6144	26.7755	26.4089	26.7362	26.8148	26.4697	26.6185	26.4856	26.3917	26.678	26.4993	1.03097	0.676708	1.02664	0.631487	1.01212	0.76623
A0A0G2K5L2	A0A0G2K5L2_RAT	unreviewed	Protein LOC100911440 (RCG47744, isoform CRA_c)	15	31.2866	31.2417	30.985	31.2156	31.2699	31.3131	31.0327	31.382	30.615	31.2065	31.0414	31.1874	31.2162	31.1887	31.4089	31.2876	31.3323	31.1404	31.2499	30.9688	31.4161	31.3739	31.2763	31.2622	31.2509	31.252	31.2974	31.4977	30.9549	31.2842	31.1744	31.3406	31.2815	31.1743	31.2149	31.4111	31.2737	31.0667	31.4449	1.04115	0.41956	1.07831	0.19871	1.07154	0.21072
A0A0G2K5N8	A0A0G2K5N8_RAT	unreviewed	Protein Acap3	6	24.2524	24.4379	23.9314	23.9334	23.9936	24.3987	24.2049	24.2534	24.0374	24.1249	24.2191	24.7042	24.746	24.7074	24.7863	24.7188	24.6295	24.3629	24.4465	25.0059	25.014	24.952	24.8692	24.6532	24.6137	24.4785	24.5166	24.6175	24.4041	24.9953	24.4341	25.1578	24.4415	24.6325	24.241	24.4367	24.7359	24.4199	24.827	1.43269	3.63989e-05	1.43856	2.38598e-05	1.36577	0.000808597
A0A0G2K5P8	A0A0G2K5P8_RAT	unreviewed	Glutaredoxin-3	5	26.9623	27.0633	26.6647	26.6513	26.9794	26.7503	27.1538	26.4663	27.1095	26.632	26.8307	26.8745	27.1039	27.1034	26.9559	27.226	26.8307	27.1284	26.8446	27.206	26.6654	26.9648	27.0526	26.9584	26.9535	27.1726	26.8051	26.6414	26.9268	26.9296	26.7289	27.0596	27.1718	26.7453	27.147	26.8895	26.8347	26.9201	26.8781	1.09334	0.158207	1.05674	0.340767	1.05545	0.369843
A0A0G2K5P9	A0A0G2K5P9_RAT	unreviewed	Propionyl-CoA carboxylase alpha chain, mitochondrial	14	27.5212	27.2356	27.3285	27.3354	27.3857	27.5363	27.3573	27.3891	27.1455	27.4691	27.2802	27.6473	27.4185	27.7991	27.6259	27.5823	27.5339	27.398	27.507	27.4855	27.6553	27.5161	27.4777	27.6469	27.5638	27.4119	27.55	27.6163	27.3977	27.5943	27.5836	27.4107	27.5645	27.4883	27.4152	27.6363	27.5457	27.3347	27.5121	1.12582	0.00936714	1.11571	0.00454882	1.09199	0.0212688
A0A0G2K5Q0	A0A0G2K5Q0_RAT	unreviewed	Protein kinase C (EC 2.7.11.13)	23	30.111	30.2401	29.9952	30.1924	30.184	30.2019	30.3575	30.3588	30.1433	30.1418	30.1691	30.4841	30.348	30.164	30.195	30.3684	30.1563	30.1805	30.1059	30.2833	30.3752	30.1593	30.244	30.0515	30.2714	30.1147	30.2445	29.8322	29.4851	30.3	30.2645	30.211	30.1553	30.1315	30.0416	30.1967	30.1147	30.154	30.0785	1.04651	0.215784	0.934133	0.226383	0.969193	0.327395
A0A0G2K5Q8	A0A0G2K5Q8_RAT	unreviewed	Secretory carrier-associated membrane protein (Secretory carrier membrane protein)	4	26.3151	26.179	26.1823	26.1052	26.0805	26.5026	26.2504	26.5829	26.4122	26.3032	27.0518	27.4273	27.2261	27.4262	27.4169	27.2407	27.3739	27.2622	27.1658	27.4984	27.3415	27.3103	27.2217	27.3821	27.0197	27.1838	27.5693	27.5382	27.0733	26.6	27.4127	27.2502	27.4969	27.1933	27.3589	27.173	27.2598	27.2013	27.3838	2.0242	3.06022e-12	1.91395	1.73079e-07	2.00998	2.31978e-11
A0A0G2K5S4	A0A0G2K5S4_RAT	unreviewed	Uncharacterized protein	7	27.8123	27.8252	27.8255	27.7361	27.9343	27.7091	28.0222	27.7657	28.0212	27.673	28.0667	28.6713	28.2625	28.7906	28.3861	28.3636	27.9583	28.5953	27.9766	28.6392	28.4374	28.6282	28.4132	28.2156	27.994	28.2367	28.0578	28.3184	28.1843	27.9801	28.6712	28.4672	28.6083	28.4215	28.5586	28.1236	28.0052	28.105	28.1937	1.47971	2.38729e-05	1.32128	9.79587e-05	1.44574	1.79695e-05
A0A0G2K5U6	A0A0G2K5U6_RAT	unreviewed	Cell adhesion molecule 2	14	30.3965	30.35	30.1448	30.4111	30.2922	30.3011	30.4459	30.2543	30.5471	30.3964	30.3074	30.2409	30.3145	30.1705	30.2852	30.491	30.2715	30.4593	30.2684	30.4746	30.3907	30.388	30.2573	30.0987	30.4624	30.4669	30.3469	29.9028	30.5144	30.878	30.1996	30.2747	29.9996	30.6076	30.309	30.2575	30.2368	29.7837	30.2565	0.986008	0.67866	1.02376	0.879959	0.9147	0.0982993
A0A0G2K5U9	A0A0G2K5U9_RAT	unreviewed	Alpha-actinin-4	41	31.1224	31.1451	31.0209	31.1463	30.7992	31.1141	30.8908	31.0922	30.9701	30.9893	31.0296	31.1406	31.1646	31.2148	31.1552	31.1266	31.1219	31.1432	31.0604	31.0584	31.2395	31.1693	31.2022	30.9901	31.1742	30.9044	31.1344	31.1243	31.095	31.2355	31.04	31.1423	30.9962	31.0944	30.9631	31.1698	31.1126	31.1084	31.1099	1.07199	0.0203829	1.06031	0.11587	1.03527	0.254292
A0A0G2K5V4	A0A0G2K5V4_RAT	unreviewed	Protein Lyst	3	24.1177	23.8289	24.3273	23.5812	23.9617	23.7768	24.1981	23.6019	24.0321	23.437	24.3054	24.5344	23.7696	24.1018	23.6688	24.1143	23.6194	24.0238	23.737	23.9248	24.091	23.9505	24.1951	24.1956	23.6188	23.9133	23.9017	23.6876	23.8566	23.3644	23.9788	24.1568	24.0249	23.3951	24.0809	23.6745	23.4776	23.882	23.8294	1.074	0.41711	0.974447	0.803396	0.960609	0.685871
A0A0G2K5X0	A0A0G2K5X0_RAT	unreviewed	Serine/threonine-protein phosphatase 2A 55 kDa regulatory subunit B	2	25.5347	25.6	26.2799	25.9276	25.7527	26.1211	25.5142	26.052	25.4587	26.1396	25.9622	26.2062	25.3827	26.0326	26.2489	25.9096	26.1874	25.7137	25.9996	25.5561	26.2529	25.7803	25.5722	26.3333	26.0374	25.9672	26.0998	25.9954	25.5742	26.0461	26.2541	25.6691	26.2791	26.0423	25.7765	26.0663	25.9853	25.3473	26.1927	1.07844	0.39778	1.06165	0.464604	1.08505	0.407703
A0A0G2K5Z1	A0A0G2K5Z1_RAT	unreviewed	Serine/threonine-protein kinase MRCK alpha	8	26.6644	26.4619	26.5404	26.4284	26.4749	26.5807	26.5086	26.3754	26.5633	26.471	26.5246	26.8592	26.5596	26.7336	26.6901	26.6291	26.6095	26.5768	26.6768	26.9187	26.6739	26.675	26.5966	26.687	26.6257	26.5126	26.7644	26.5837	26.4895	26.6693	26.6425	26.6774	26.5932	26.6573	26.5241	26.5852	26.6932	26.5959	26.6326	1.12753	0.00151382	1.08368	0.00885605	1.08235	0.00240501
A0A0G2K5Z4	A0A0G2K5Z4_RAT	unreviewed	Protein LOC100910792	22	31.1201	30.9683	31.0987	31.0355	31.1511	31.0955	30.9807	31.1887	30.8666	31.0377	31.279	31.2755	31.131	31.1453	31.2701	31.1237	31.2615	31.137	31.0846	30.9297	31.4281	31.1749	31.1268	31.2464	31.2004	31.1032	31.2341	31.2266	30.993	31.2388	31.2615	31.2554	31.164	31.0801	31.159	31.2514	31.1783	31.0159	31.2278	1.09892	0.0169883	1.08412	0.0121325	1.08827	0.00936282
A0A0G2K611	A0A0G2K611_RAT	unreviewed	Amino acid transporter	4	30.237	30.2063	30.1004	30.0025	30.4041	30.3197	30.3945	29.9916	30.2897	30.1035	30.2033	30.6747	30.3488	30.3903	30.4993	30.7331	30.3399	30.3134	30.3866	30.5357	30.2167	30.3791	29.9817	30.6591	30.268	30.4126	30.1348	30.307	30.1482	30.5797	30.6074	30.416	30.497	30.2977	30.2457	30.5185	30.3176	30.2782	30.3256	1.16431	0.00643195	1.08781	0.197072	1.13466	0.0105692
A0A0G2K654	A0A0G2K654_RAT	unreviewed	Protein Hist1h1c (RCG45246)	9	30.7656	31.0061	31.6196	31.0258	30.8395	31.2487	30.8742	31.3988	30.3344	31.0448	31.4377	31.6044	31.1883	31.7105	31.4004	31.1319	31.3688	31.027	31.2828	30.7558	31.4876	31.2431	31.3113	31.4944	31.1214	31.1399	31.4338	31.4585	30.59	31.0541	30.9572	31.1714	31.1473	31.2502	31.0276	31.2828	31.0494	30.4424	31.2732	1.21107	0.0466445	1.12715	0.218546	1.02171	0.728469
A0A0G2K670	A0A0G2K670_RAT	unreviewed	Voltage-gated potassium channel subunit beta-2	11	30.0593	30.1033	29.9718	30.0403	30.2391	30.2476	30.2947	30.0533	30.1714	30.1224	29.7959	30.0919	29.9587	30.1688	30.1597	30.4489	29.9758	30.2027	30.0272	30.2156	30.0359	30.0522	30.0119	30.0122	30.0313	30.2153	30.074	29.8501	30.1544	30.1598	29.9412	30.0419	30.0711	30.0814	30.0839	30.032	30.0928	29.8756	30.0556	0.98198	0.614724	0.954025	0.181794	0.932053	0.0301221
A0A0G2K673	A0A0G2K673_RAT	unreviewed	Tryptophan--tRNA ligase, cytoplasmic	10	27.9177	27.9103	27.3738	27.9214	27.6783	27.7513	28.2406	27.4229	28.0203	27.6734	27.4776	27.5378	27.7595	27.3947	27.6367	27.7915	27.4004	27.9906	27.673	28.0414	27.5576	27.7168	27.6585	27.5069	27.9267	27.616	27.5508	27.4118	28.0833	27.9758	27.5382	27.7405	27.4533	27.6869	27.6554	27.7881	27.6855	27.8505	27.4603	0.909101	0.231962	0.94598	0.524398	0.897507	0.17733
A0A0G2K677	A0A0G2K677_RAT	unreviewed	Protein Sptbn4	19	28.2996	28.3349	28.2193	28.4584	28.2184	28.3197	28.4672	28.1731	28.6956	28.3717	28.3014	28.4488	28.5324	28.6427	28.4491	28.5628	28.42	28.5357	28.2096	28.5726	28.4528	28.5372	28.3969	28.5399	28.4751	28.4221	28.4051	28.1636	28.5334	28.2912	28.3904	28.5711	28.452	28.4733	28.4305	28.3835	28.2821	28.3874	28.2916	1.07741	0.0865975	1.04218	0.350633	1.03233	0.396995
A0A0G2K681	A0A0G2K681_RAT	unreviewed	CAP-Gly domain-containing linker protein 1	12	27.2112	27.0983	27.3693	27.3305	27.2044	27.3645	27.0862	27.3156	27.1187	27.2614	27.4651	27.4818	27.1868	27.4738	27.4435	27.2949	27.4346	27.1286	27.3219	27.3342	27.6206	27.2691	27.193	27.4869	27.352	27.2244	27.3723	27.3942	27.0173	27.2233	27.4087	27.2035	27.444	27.4548	27.2469	27.3077	27.3961	27.1303	27.4396	1.10743	0.0182298	1.03346	0.435114	1.07286	0.0711638
A0A0G2K689	A0A0G2K689_RAT	unreviewed	Uncharacterized protein	3	27.7785	27.7931	27.0075	27.4724	27.0695	27.4502	26.8283	27.3552	26.9453	27.4246	27.809	27.8819	27.8831	27.9426	28.0075	27.6256	27.8798	27.4401	27.8506	27.4714	28.1862	28.0767	28.0125	27.6868	27.9542	27.5375	27.8892	27.837	27.3166	28.2815	27.6984	27.9192	27.6913	27.9427	27.5914	27.8474	27.8857	27.3348	28.0003	1.39821	0.00066164	1.43513	0.0020211	1.35007	0.00291568
A0A0G2K6A9	A0A0G2K6A9_RAT	unreviewed	Protein RUFY3	15	29.7006	29.5614	29.6532	29.5108	29.6614	29.7545	29.5917	29.6823	29.5965	29.621	29.5314	29.7881	29.5525	29.5938	29.691	29.7751	29.7199	29.6541	29.6274	29.6045	29.635	29.5339	29.492	29.5872	29.4836	29.5225	29.8241	29.7762	29.4826	29.3122	29.5955	29.5158	29.6375	29.333	29.5583	29.7263	29.7048	29.6287	29.7775	1.01352	0.591239	0.952581	0.183595	0.985499	0.613651
A0A0G2K6E0	A0A0G2K6E0_RAT	unreviewed	Protein Rhoc	6	30.9842	30.4222	30.0677	30.35	30.3472	30.4342	30.2926	30.5721	30.5912	30.1143	31.0393	30.3409	30.4124	30.4406	30.4112	31.1814	30.3753	30.818	31.0227	30.9523	30.3646	30.5176	31.0449	30.1106	30.5344	31.4024	30.471	30.543	30.9014	30.3424	30.2257	30.9297	30.3193	30.5442	30.8143	30.7537	30.773	30.4359	30.2012	1.20113	0.0705106	1.19962	0.141425	1.10056	0.277687
A0A0G2K6E8	A0A0G2K6E8_RAT	unreviewed	Protein Spag9	7	25.4591	25.5694	25.2633	25.4441	25.6005	25.3772	25.7441	25.5652	25.7193	25.6209	25.3521	25.8973	25.691	25.5404	25.347	26.1191	25.5965	25.7315	25.5016	25.874	25.5256	25.6335	25.6651	25.4917	25.346	25.6276	25.8394	25.5287	25.6128	25.074	25.606	25.6437	25.5425	25.3534	25.8157	25.734	25.639	25.7744	25.7024	1.09246	0.204528	1.00435	0.991764	1.07785	0.11952
A0A0G2K6F2	A0A0G2K6F2_RAT	unreviewed	Protein Csmd2	2	24.1404	23.9852	24.119	23.4302	24.1925	24.129	24.3015	24.0279	24.1409	23.9924	24.1319	24.6518	24.4671	24.1021	24.3186	24.3844	23.9675	24.5501	23.798	24.4766	23.8626	24.3828	24.2652	24.0404	23.421	24.0198	23.9827	24.4388	23.9439	23.1992	24.472	24.5542	24.3205	23.5251	24.27	24.0383	24.0799	24.2279	24.2155	1.1573	0.100823	0.968414	0.608106	1.112	0.259782
A0A0G2K6I5	A0A0G2K6I5_RAT	unreviewed	Transgelin	8	29.88	29.8712	30.2151	30.0789	30.0969	30.197	30.1151	30.1339	30.0885	30.0524	29.7913	29.8374	29.8245	29.9574	30.034	29.7627	29.9728	29.9021	29.8607	29.8332	29.9642	29.9129	29.833	29.9358	29.953	30.0145	29.9986	29.9913	29.8407	29.9892	29.8835	29.8547	29.7299	29.9532	29.7792	30.0223	29.891	29.7201	29.8713	0.877121	0.000447774	0.91093	0.00820588	0.859885	0.000434533
A0A0G2K6L4	A0A0G2K6L4_RAT	unreviewed	Glutathione S-transferase, mu 6 (Predicted), isoform CRA_a (Protein Gstm6l)	3	26.6596	26.5838	27.3142	26.3089	27.8469	26.922	26.3756	27.8962	27.2483	26.4057	26.6254	25.7398	26.1153	26.0616	26.2007	25.8468	26.4906	27.4154	26.5493	25.2554	26.784	26.6571	26.3272	27.2394	26.6443	27.6199	25.6629	27.0445	26.8302	27.786	26.5615	26.1239	25.404	26.5882	26.1308	26.5636	26.6105	26.2764	26.236	0.623225	0.0164754	0.946891	0.761749	0.593149	0.00957911
A0A0G2K6P4	A0A0G2K6P4_RAT	unreviewed	Protein Hmg1l1 (RCG50935)	12	29.6537	29.7017	30.1362	29.6296	29.882	29.9102	29.6942	30.0969	29.8013	29.8707	30.1257	30.0527	29.6882	30.1888	29.9322	29.8487	30.1175	29.7646	30.0078	29.686	30.073	29.928	29.7147	30.1426	29.8073	29.959	30.0577	29.9181	29.6379	29.65	30.1626	29.8195	29.9767	29.8619	30.0024	30.1024	30.0453	29.5824	30.0803	1.08354	0.156443	1.02138	0.711048	1.08762	0.15558
A0A0G2K6R7	A0A0G2K6R7_RAT	unreviewed	Uncharacterized protein	2	24.9474	24.7664	24.613	24.9056	25.021	24.8865	25.1696	24.7474	25.2334	24.8981	24.5462	24.5477	24.8502	24.5472	24.6001	24.9648	24.599	24.9663	24.6674	24.9282	24.6146	24.974	24.6845	24.6658	24.7474	25.1057	24.7597	24.7464	25.2628	24.4472	24.5971	24.8385	24.5919	24.7702	25.0107	24.7468	24.887	24.8331	24.5219	0.865727	0.0178742	0.940197	0.347616	0.89068	0.0583014
A0A0G2K6R9	A0A0G2K6R9_RAT	unreviewed	Protein Ank2	104	32.7575	32.6928	32.4731	32.6508	32.5381	32.6838	32.6261	32.5604	32.7842	32.6376	32.5689	32.7106	32.6659	32.6781	32.7306	32.6344	32.6716	32.7201	32.6642	32.8306	32.7374	32.7404	32.7119	32.6801	32.7479	32.5953	32.7259	32.6949	32.8634	32.7498	32.5721	32.7588	32.6607	32.6927	32.6027	32.6841	32.6743	32.7773	32.628	1.03533	0.167565	1.05813	0.0503677	1.02126	0.421123
A0A0G2K6S9	A0A0G2K6S9_RAT	unreviewed	Myosin-11	39	28.7937	28.7795	29.9645	29.0146	29.156	29.1624	29.1533	29.1817	29.0509	29.1325	29.1162	29.2656	28.893	30.0311	29.1776	29.1766	29.1335	29.0529	29.0796	29.0017	29.1924	29.0182	28.8706	29.2489	28.9582	29.153	29.1328	29.196	28.866	28.9369	29.2161	28.9981	29.2906	29.1488	29.0963	29.1657	29.0503	28.8173	29.401	1.03428	0.695971	0.915475	0.424442	0.975539	0.952578
A0A0G2K6T0	A0A0G2K6T0_RAT	unreviewed	Protein Slc12a6 (RCG27287, isoform CRA_b)	5	29.053	29.0638	28.5308	29.0339	28.6263	29.1308	29.3676	28.8312	29.295	28.9168	28.7928	28.8455	29.105	29.0034	29.1051	28.9916	29.0816	29.2838	28.8993	29.2796	29.0717	29.106	29.0087	28.7163	29.1599	28.7052	29.2014	28.9894	29.3901	28.9022	28.7701	29.0269	29.0047	29.1206	28.5887	29.1669	29.0314	29.1469	28.7801	1.03026	0.55514	1.02013	0.762335	0.975975	0.819367
A0A0G2K6T9	A0A0G2K6T9_RAT	unreviewed	Protein Pcdh1	19	29.4586	29.4433	29.064	29.453	29.0703	29.2117	28.9774	29.2869	29.024	29.1536	29.1077	29.2654	29.2513	29.1126	29.395	29.2721	29.3334	29.1658	29.2224	29.3728	29.5052	29.294	29.3784	28.9442	29.3777	29.0569	29.4642	29.3133	29.2164	29.9545	29.1317	29.3686	29.0714	29.4003	29.0882	29.217	29.256	29.1938	29.444	1.03713	0.399751	1.09777	0.29188	1.01522	0.72687
A0A0G2K6U1	A0A0G2K6U1_RAT	unreviewed	Vesicle-fusing ATPase	50	34.0566	34.0753	33.7419	34.0576	33.8001	34.0689	33.8956	33.9357	34.1358	34.0328	33.8478	33.9408	34.1146	34.0466	34.1834	34.0381	34.0883	34.0409	33.9885	34.1696	34.1068	34.0626	34.1099	33.9017	34.2302	33.8902	34.14	34.0245	34.1568	34.0467	33.8662	34.1293	33.9916	34.1659	33.754	34.1159	34.0401	34.0848	33.9959	1.04912	0.172194	1.05787	0.162211	1.0253	0.561798
A0A0G2K6U2	A0A0G2K6U2_RAT	unreviewed	Uncharacterized protein	2	24.9226	25.0905	24.7021	24.0068	24.7079	24.7864	24.5137	25.0217	24.4547	24.7895	24.9461	25.1505	24.7692	24.9719	24.9534	24.6675	25.0457	24.5035	24.894	24.6999	25.1988	25.1889	25.1197	24.8602	25.1351	24.7966	24.9392	25.0257	24.5493	25.146	25.0106	25.0345	24.9535	24.9171	24.7984	25.0203	24.733	24.3662	24.9872	1.1299	0.116512	1.19555	0.0419701	1.11225	0.194554
A0A0G2K719	A0A0G2K719_RAT	unreviewed	Protein Ddx3x	14	28.9387	28.9543	28.8459	28.8206	29	28.9256	29.1335	28.7935	29.0476	28.8189	28.93	29.0789	28.9813	29.2127	29.0023	29.2737	29.0025	29.2658	28.8366	29.0392	29.0246	29.2382	29.0244	29.0651	29.1621	29.1935	28.9194	28.9444	29.1621	28.8351	28.9344	29.1694	29.0517	28.933	29.1073	29.1102	28.9693	29.0546	29.0426	1.09677	0.0284773	1.09783	0.0339638	1.08051	0.0225688
A0A0G2K724	A0A0G2K724_RAT	unreviewed	Malignant T-cell-amplified sequence	8	27.7386	27.8089	27.6085	27.8022	27.758	27.829	28.0688	27.687	28.0898	27.8073	27.5519	27.7438	27.8875	28.0027	27.8034	27.9421	27.6643	28.0226	27.7852	27.972	27.6363	27.8731	27.747	27.648	27.7636	27.7697	27.7501	27.7419	27.8483	27.8189	27.6286	27.8957	27.8286	27.7775	27.6942	27.689	27.9113	27.8847	27.6936	0.999986	0.993598	0.964295	0.41068	0.968886	0.502779
A0A0G2K728	A0A0G2K728_RAT	unreviewed	Cadherin-4	2	24.5974	24.4097	23.3781	24.2774	23.2929	23.7559	24.443	23.4959	24.6576	23.6771	23.852	23.8215	24.5008	23.8877	24.3004	24.4499	24.0503	24.7034	24.0491	24.4362	24.3239	24.8195	24.5426	23.9166	24.3357	23.7701	24.0344	23.9298	24.664	24.4046	23.8867	24.6279	23.7227	24.6401	24.1351	24.0767	23.8385	24.3274	23.7648	1.11705	0.255842	1.17011	0.220812	1.04853	0.590387
A0A0G2K756	A0A0G2K756_RAT	unreviewed	Acyl-Coenzyme A binding domain containing 3 (Golgi resident protein GCP60)	5	24.8061	24.6645	23.9141	24.3671	24.0159	24.0861	24.1418	24.1875	24.2555	24.1354	24.6749	24.7549	24.8986	24.8018	24.6548	24.8605	24.5688	24.7484	24.6818	25.1256	24.7613	24.7151	25.0311	24.3638	24.6958	24.5488	24.6732	24.724	24.6736	24.4905	24.5902	24.8143	24.7178	24.3601	24.6613	24.7654	24.8807	24.7466	24.7118	1.41348	3.82558e-05	1.30543	0.00220006	1.3355	0.000692921
A0A0G2K761	A0A0G2K761_RAT	unreviewed	Protein Cul2	15	28.053	28.004	27.7942	27.7851	27.9748	28.103	28.1151	27.9341	27.9155	28.054	27.984	28.3891	28.1318	28.3463	28.2533	28.3699	28.2166	28.1978	28.1094	28.2144	28.2558	28.2831	28.0685	28.1215	28.1506	28.0951	28.2812	28.1241	28.0302	27.9683	28.2295	28.2313	28.3188	27.9845	28.1504	28.2124	28.339	28.117	28.1992	1.19039	0.000115171	1.11007	0.00876086	1.16796	0.000429156
A0A0G2K793	A0A0G2K793_RAT	unreviewed	Heat shock protein HSP 90-beta	45	33.6137	33.6352	33.5552	33.5946	33.5429	33.7436	33.511	33.69	33.5235	33.7223	33.6685	33.7755	33.5913	33.6897	33.6781	33.7248	33.6175	33.58	33.7211	33.649	33.7719	33.5529	33.5607	33.562	33.4569	33.6057	33.647	33.7912	33.3633	33.7036	33.5927	33.4496	33.6797	33.5474	33.6566	33.7085	33.6784	33.4913	33.6366	1.04599	0.0593633	0.98088	0.537999	0.994246	0.830911
A0A0G2K795	A0A0G2K795_RAT	unreviewed	Guanine nucleotide-binding protein G(olf) subunit alpha	3	25.5513	25.5227	24.5336	25.049	24.6817	25.223	24.4748	24.8377	24.7398	25.1266	25.6471	25.4155	25.6047	25.0786	25.5335	25.0946	25.3539	25.1469	25.1374	25.1892	25.515	25.1682	25.5064	25.4138	25.4603	25.1156	25.3122	25.4324	25.004	25.993	25.4801	25.7778	25.2567	25.3731	24.9243	25.5037	25.1419	24.6912	25.3844	1.25869	0.0139148	1.30554	0.0197674	1.22474	0.0788308
A0A0G2K7B3	A0A0G2K7B3_RAT	unreviewed	Heterogeneous nuclear ribonucleoprotein C	6	28.3513	28.395	28.2202	28.3994	28.3481	28.447	28.5751	28.4174	28.5855	28.3978	28.3436	28.5858	28.5301	28.6079	28.5603	28.76	28.4713	28.5659	28.4369	28.4234	28.5196	28.6181	28.5277	28.4082	28.4283	28.4341	28.6775	28.4703	28.5616	28.164	28.2643	28.4131	28.518	28.6286	28.4845	28.5977	28.4338	28.5063	28.3446	1.08248	0.0271011	1.04681	0.300536	1.03707	0.323919
A0A0G2K7C1	A0A0G2K7C1_RAT	unreviewed	Large proline-rich protein BAG6	11	27.9113	28.0545	28.0887	27.7621	28.1929	28.0361	28.0997	27.9586	28.2524	28.1026	28.0862	28.4743	28.0353	28.6809	28.1503	28.4417	28.1796	28.2924	28.157	28.3217	28.3393	28.4002	28.2368	28.3645	28.174	28.3054	28.2406	28.2334	28.261	27.8594	28.4318	28.1901	28.7162	28.2065	28.4963	28.3001	28.2982	28.3793	28.3755	1.18682	0.00418876	1.13737	0.0147558	1.25998	0.000175008
A0A0G2K7F5	A0A0G2K7F5_RAT	unreviewed	Disks large homolog 4	20	30.6931	30.5788	30.5615	30.5587	30.53	30.5903	30.612	30.5244	30.4145	30.6526	30.4922	30.4869	30.4801	30.3829	30.4599	30.5874	30.4405	30.3876	30.4652	30.3847	30.443	30.3434	30.3985	30.4344	30.5088	30.3601	30.5371	30.4142	30.4832	30.6473	30.4206	30.4288	30.5328	30.449	30.1969	30.4547	30.4293	30.3894	30.3918	0.922247	0.0009522	0.925333	0.0109755	0.894677	0.000583714
A0A0G2K7G2	A0A0G2K7G2_RAT	unreviewed	Protein Agfg2	3	25.42	25.2796	25.93	25.3335	25.723	25.6305	25.5988	25.5076	25.4507	25.5857	25.791	26.0495	25.5086	26.2503	25.6253	26.1185	25.7847	25.7784	25.5646	25.6229	25.4436	25.7522	25.5593	26.1339	25.6666	25.9282	25.7929	25.5917	25.571	25.2924	25.9555	25.5845	26.0012	25.5298	25.8524	25.9038	25.3655	25.4673	25.6559	1.18162	0.0350336	1.11661	0.143799	1.11771	0.128111
A0A0G2K7G7	A0A0G2K7G7_RAT	unreviewed	Septin-8	16	29.9035	29.807	30.1742	30.0156	30.0521	30.118	30.0188	30.239	30.1835	30.262	30.2859	30.4267	30.0493	30.3586	30.285	30.1064	30.3166	30.179	30.1046	30.2149	30.4556	30.0966	30.107	30.3792	30.2573	30.1322	30.3899	30.1894	30.0774	30.0446	30.5011	30.1349	30.2993	30.3076	30.1524	30.278	30.168	29.781	30.1906	1.1287	0.00994267	1.07712	0.106457	1.09329	0.131983
A0A0G2K7H2	A0A0G2K7H2_RAT	unreviewed	Protein LOC103690160	17	28.4284	28.3712	28.5638	28.5006	28.4458	28.5012	28.6528	28.2021	28.6923	28.4168	28.2245	28.2558	28.2415	28.1488	28.297	28.2869	28.2523	28.2817	28.1742	28.1745	28.1934	28.1583	28.2029	28.2174	28.201	28.1727	28.3314	28.4918	28.2318	28.1244	28.0641	28.3016	28.1052	28.1585	27.9366	28.2552	28.1158	28.3483	28.0785	0.839265	2.9684e-05	0.845086	0.000770976	0.797216	6.96422e-05
A0A0G2K7J0	A0A0G2K7J0_RAT	unreviewed	Long-chain-fatty-acid--CoA ligase ACSBG1	25	29.3496	29.3033	29.0573	29.2283	29.2202	29.3378	29.4078	29.2284	29.6375	29.3692	29.2002	29.4379	29.4383	29.4695	29.5162	29.4554	29.4892	29.5217	29.2942	29.4151	29.3975	29.53	29.2742	29.5272	29.4026	29.5034	29.4406	29.374	29.5072	29.5403	29.3712	29.5136	29.4576	29.3926	29.2898	29.6019	29.4598	29.5036	29.3427	1.07399	0.0657117	1.0994	0.0264471	1.0857	0.0534519
A0A0G2K7M1	A0A0G2K7M1_RAT	unreviewed	Glyceraldehyde-3-phosphate dehydrogenase (EC 1.2.1.12)	10	34.0477	34.0267	33.8665	34.1558	33.9243	34.078	34.125	33.8389	34.0299	33.984	33.912	33.7219	33.9908	33.7267	33.9606	33.924	33.8317	33.7353	33.8914	33.7902	34.1021	33.8862	33.9206	33.7354	34.1733	33.938	33.8155	33.8522	34.0167	34.291	33.834	34.0326	33.651	33.9638	33.8848	33.8289	33.8121	33.7825	33.901	0.910806	0.0135693	0.970987	0.466792	0.899443	0.00635353
A0A0G2K7N9	A0A0G2K7N9_RAT	unreviewed	Protein Arhgap5 (Rho GTPase activating protein 5)	7	25.4525	25.365	25.3619	25.1703	25.1545	25.266	25.4278	25.1761	25.2595	25.0574	25.0919	25.052	25.078	24.6533	25.0956	24.8499	24.7984	25.0581	24.8984	25.0897	24.9615	25.0444	25.1203	24.7418	25.0978	24.8772	24.7747	24.9327	24.7175	25.092	24.9246	25.3015	24.7218	24.7076	25.0559	24.954	24.8304	24.9523	25.0362	0.811357	8.94099e-05	0.793787	0.000110561	0.800396	0.000304677
A0A0G2K7P7	A0A0G2K7P7_RAT	unreviewed	Protein Mtch2	10	30.5495	30.0689	29.9331	29.913	30.505	30.0223	30.0615	29.9277	29.786	30.0744	29.9225	30.0418	29.8731	30.0696	29.9551	30.2666	29.9546	29.8108	30.1491	30.0314	29.9271	30.0694	29.9793	30.0868	30.0621	30.1498	29.9196	29.9411	30.0167	30.228	29.967	29.9712	30.3675	30.116	29.922	30.0943	29.9908	30.2928	29.8446	0.93353	0.339619	0.964998	0.7095	0.97779	0.834151
A0A0G2K7P9	A0A0G2K7P9_RAT	unreviewed	Protein Ncam2	18	29.0375	28.9293	28.8414	28.8896	29.1426	29.2493	29.141	29.2174	29.3771	29.0095	29.2057	29.3166	29.3408	29.236	29.3915	29.3707	29.2889	29.3421	29.1464	29.2392	29.2607	29.2543	29.0579	29.2323	29.1964	29.1523	29.3846	29.5153	29.0283	28.655	29.3337	29.3307	29.3948	29.0088	29.1747	29.2368	29.0595	29.2164	28.9898	1.14423	0.00216122	1.06356	0.412543	1.07764	0.154077
A0A0G2K7Q6	A0A0G2K7Q6_RAT	unreviewed	Adenylate kinase isoenzyme 1	4	29.6675	29.7747	29.4849	29.8386	29.1455	29.7813	29.3367	29.8711	28.5344	29.6714	29.8081	29.2342	29.8905	29.5105	29.9516	29.6078	29.8022	29.3474	29.5635	29.4271	29.8492	29.6827	29.7164	29.7137	29.419	29.3038	29.7017	29.5738	29.151	30.1104	29.7007	29.4977	28.9565	29.6336	29.3927	29.8599	29.4689	28.9558	29.8206	1.06859	0.402948	1.04494	0.606212	0.966654	0.845795
A0A0G2K7Q8	A0A0G2K7Q8_RAT	unreviewed	6-phosphogluconate dehydrogenase, decarboxylating (EC 1.1.1.44)	9	28.387	28.4062	28.4337	28.2386	28.4583	28.4449	28.4807	28.423	28.3475	28.4247	28.5447	28.8246	28.7943	29.1413	28.732	28.7564	28.6339	28.5699	28.6525	28.3969	28.7603	28.846	28.8308	28.5694	28.5834	28.677	28.7416	28.6624	28.42	28.4236	28.6044	28.7203	28.8755	28.7333	28.8356	28.7725	28.6062	28.5013	28.6244	1.24455	0.000134755	1.18173	0.000458624	1.22748	5.22066e-06
A0A0G2K7Q9	A0A0G2K7Q9_RAT	unreviewed	Kinesin-like protein KIF21B	3	25.8746	26.2045	25.8478	25.4643	25.8255	25.8901	25.801	25.9209	26.0498	25.4109	26.1666	26.639	26.3656	26.6127	26.4426	26.4478	26.3798	26.7943	26.0716	26.4405	26.555	26.6538	26.4554	26.6368	26.125	26.4548	25.7993	26.4301	26.1027	25.9711	26.5525	26.7762	26.2827	26.1568	26.6792	26.4164	26.003	26.3782	26.4958	1.5304	4.24165e-06	1.38831	0.00168136	1.50282	6.1138e-05
A0A0G2K7R1	A0A0G2K7R1_RAT	unreviewed	Uncharacterized protein	6	32.0877	32.2996	32.449	31.994	32.2514	32.2629	32.6066	32.3158	32.5072	32.1675	32.5154	32.7743	32.3393	32.6664	32.3383	32.5393	32.2628	32.7798	32.3958	32.6428	32.1281	32.3395	32.519	32.3091	32.0179	32.4137	32.2788	32.2599	32.23	31.9512	32.5939	32.4198	32.4402	32.155	32.6923	32.3072	32.2149	32.2918	32.4481	1.14744	0.0398883	0.974025	0.670877	1.07182	0.239385
A0A0G2K7R3	A0A0G2K7R3_RAT	unreviewed	Protein Ncam2	17	28.9497	28.8503	28.7333	28.7934	29.0478	29.1569	29.0608	29.1138	29.2953	28.9071	29.0961	29.2107	29.2607	29.1326	29.2978	29.2792	29.185	29.2639	29.0498	29.1719	29.1842	29.1729	28.9675	29.122	29.1189	29.0607	29.2703	29.4096	28.9338	28.5959	29.2413	29.2489	29.2924	28.9407	29.0654	29.1421	28.976	29.1295	28.8962	1.14491	0.00254564	1.06268	0.394659	1.07881	0.146559
A0A0G2K7T5	A0A0G2K7T5_RAT	unreviewed	Serine/threonine-protein phosphatase (EC 3.1.3.16)	19	32.136	32.0404	31.7447	32.1338	32.0387	32.1037	32.1222	31.9033	31.8893	32.0232	31.8803	32.0846	31.9782	32.0554	32.2518	32.4234	32.1583	32.071	32.1512	31.9382	32.2338	31.9565	31.9697	32.0546	32.3276	32.2888	32.0749	31.9153	32.1197	32.4105	32.1158	32.0956	32.0063	32.3973	32.0802	32.1947	32.1659	31.834	32.129	1.07222	0.135657	1.08332	0.136742	1.07294	0.138931
A0A0G2K7X6	A0A0G2K7X6_RAT	unreviewed	Protein Ddx19b	5	26.1418	26.3662	26.7554	26.4846	26.7747	26.7146	26.8456	26.319	26.563	26.7833	26.4415	26.0488	25.7885	26.2019	25.8634	26.189	25.8426	26.1887	26.083	26.3513	26.0608	25.8257	25.9823	26.1495	26.0378	26.2209	25.8812	26.1702	26.457	26.2377	26.2873	25.7976	26.1606	25.8909	26.1279	26.0718	25.8891	26.452	25.9783	0.715861	9.60373e-05	0.720367	0.000239351	0.704445	0.000152899
A0A0G2K7Y2	A0A0G2K7Y2_RAT	unreviewed	Oxidation resistance protein 1	31	30.631	30.6807	30.7691	30.5595	30.7939	30.7745	30.8752	30.7677	30.7861	30.7222	30.6847	30.7815	30.7312	30.782	30.7677	30.9502	30.7848	30.7672	30.6313	30.7486	30.7511	30.6829	30.6319	30.795	30.6287	30.7224	30.7948	30.7742	30.7441	30.4882	30.6671	30.734	30.7336	30.518	30.7761	30.8342	30.6714	30.7363	30.8029	1.01765	0.492068	0.972855	0.372203	0.988538	0.697421
A0A0G2K7Z3	A0A0G2K7Z3_RAT	unreviewed	Acyl-coenzyme A thioesterase 1	4	26.1599	26.2033	26.1941	26.0197	26.6427	26.1807	26.6019	25.9443	26.6003	26.0348	26.1962	26.1088	26.037	26.5196	25.7993	26.737	25.7416	26.5524	25.5894	26.1797	25.4339	26.148	26.1306	26.4207	26.3616	26.6608	25.6689	25.4355	26.1463	25.8588	25.8668	25.9079	26.501	25.9713	26.4932	26.2387	25.2926	25.933	25.4051	0.904752	0.26284	0.905255	0.281242	0.829316	0.0747193
A0A0G2K7Z4	A0A0G2K7Z4_RAT	unreviewed	Protein Ablim1 (Fragment)	3	25.2251	25.0034	25.5506	25.1172	25.4013	25.2596	24.8915	24.8297	24.8897	24.8625	25.1695	25.1079	24.409	24.8796	24.4378	25.0693	24.9533	24.8905	24.7741	24.9059	24.3422	24.5136	24.7124	24.5027	24.7841	24.7687	24.8455	24.5592	24.9831	24.8013	24.6567	23.9674	24.982	24.4543	24.9414	24.8864	24.6657	24.7915	24.7392	0.820888	0.0245482	0.760047	0.00111675	0.747612	0.00412829
A0A0G2K808	A0A0G2K808_RAT	unreviewed	Protein Asap2	4	24.4158	24.5133	24.7886	24.4379	24.7315	24.4573	24.6643	25.1628	24.8665	25.2948	24.5064	24.0191	24.5168	24.573	24.5553	24.4124	23.8639	24.6943	24.1587	25.2363	24.3831	24.3583	24.5299	24.5446	24.5914	24.5167	24.359	23.8981	24.5173	24.5535	24.1284	24.5291	24.6531	24.5141	24.5457	24.28	24.0849	24.4268	24.5779	0.82769	0.0676781	0.800758	0.0241716	0.792461	0.0173634
A0A0G2K824	A0A0G2K824_RAT	unreviewed	Mannose-1-phosphate guanyltransferase alpha	3	26.1165	26.2191	26.1901	25.9018	26.422	26.2188	26.4502	25.7252	26.5323	25.9607	25.6988	25.8905	26.0484	26.158	25.9391	26.5103	25.8818	26.3005	25.8415	26.2847	25.6018	25.9394	25.891	26.1726	26.0363	26.3763	25.903	25.6436	26.1509	25.8673	25.7088	25.8483	26.2045	25.8378	26.3324	25.9409	26.0325	26.0854	25.7903	0.897831	0.187578	0.88151	0.125632	0.867492	0.0831457
A0A0G2K857	A0A0G2K857_RAT	unreviewed	Kinesin-like protein	2	21.2307	20.97	21.0929	20.897	21.057	21.0309	20.8078	21.12	20.9496	20.7795	20.6725	22.3579	21.9131	21.9939	20.9827	21.1414	21.3167	20.1525	21.3768	21.4421	21.547	21.7828	21.2219	22.243	21.7466	21.1276	21.8412	21.1582	20.5982	21.5887	21.2742	21.7363	22.1544	21.1868	21.0355	21.27	21.1555	21.5804	21.3157	1.38614	0.0896431	1.46604	0.00845933	1.36952	0.00292488
A0A0G2K862	A0A0G2K862_RAT	unreviewed	Protein Tchh	2	21.7707	22.0637	21.4074	21.5714	21.4812	21.663	21.7669	21.6752	21.5199	21.3466	21.9887	22.307	22.5833	21.7645	22.2794	22.3898	22.1139	22.3727	21.9683	22.4619	22.221	21.9587	22.6683	21.7875	22.2911	21.5513	22.5839	22.1158	21.9714	22.0129	21.5704	22.5346	21.5879	21.6109	21.9626	22.2312	22.1387	21.785	21.9306	1.51582	9.21271e-06	1.41842	0.00229817	1.24993	0.0279814
A0A0G2K865	A0A0G2K865_RAT	unreviewed	Protein Tpd52	4	26.7175	26.7464	26.8894	26.9303	27.5798	27.1683	26.9256	27.434	27.1138	27.2258	26.9404	26.9918	26.8616	27.1069	27.2316	26.8705	27.0404	26.6551	27.0162	26.7931	27.2565	27.0224	26.9425	27.1425	27.0782	26.9733	26.9705	27.1746	26.5407	27.097	27.2134	27.1378	27.3033	27.187	27.0291	27.1095	27.0438	26.5914	27.1426	0.926486	0.370929	0.936051	0.487628	0.997899	0.923922
A0A0G2K888	A0A0G2K888_RAT	unreviewed	Exocyst complex component 2	5	26.0007	26.2643	26.0337	25.8711	26.2773	26.2842	26.2601	26.2595	26.0331	26.2164	25.5341	25.8161	25.7388	25.5031	25.9797	26.2959	26.0795	25.501	25.9615	26.1208	25.685	25.8881	25.5152	26.0056	25.831	25.9926	25.5786	25.4491	25.3687	26.2757	25.9009	26.0131	26.0431	25.8338	25.5709	26.1201	25.7877	25.6675	25.8595	0.814603	0.00454624	0.778703	0.00256825	0.823015	0.00151735
A0A0G2K896	A0A0G2K896_RAT	unreviewed	Protein RGD1310507	8	26.9368	26.0676	27.1224	25.579	27.1985	25.7047	26.2257	26.6088	25.7701	26.9641	26.4718	26.8461	26.7145	27.0345	26.5111	26.4271	26.4548	26.6066	26.5396	27.2374	26.7057	26.8108	26.8925	25.7257	25.6794	26.4582	26.5663	27.3771	26.6042	26.0009	26.8234	26.476	27.2531	26.5125	26.9676	26.4719	26.6323	27.3183	26.6829	1.12765	0.205708	1.01273	0.887223	1.22363	0.124381
A0A0G2K8A5	A0A0G2K8A5_RAT	unreviewed	Protein Uba1y	7	30.1026	30.0777	29.8428	29.9696	29.7464	30.0201	29.7947	29.9177	30.0647	29.899	30.0286	30.0988	30.0912	30.0907	30.1208	30.0074	30.0414	29.9382	30.0636	30.0685	30.1136	30.1906	30.1185	29.9595	30.0792	29.8891	30.1277	30.1103	30.1705	30.1642	30.0834	30.1415	30.0583	30.0631	29.943	30.071	30.063	30.1413	30.0268	1.08137	0.0103253	1.10555	0.0123699	1.0856	0.0156766
A0A0G2K8B7	A0A0G2K8B7_RAT	unreviewed	Eukaryotic initiation factor 4A-II	14	30.2144	30.1164	30.0238	30.2733	29.9872	30.3206	29.8904	30.2124	29.9091	30.284	30.2452	30.2949	30.1566	30.1117	30.3799	30.1149	30.3079	30.0262	30.3303	30.116	30.4658	30.2061	30.095	30.2146	30.401	30.0455	30.2131	30.277	29.9791	30.4748	30.3561	30.2095	30.1924	30.4883	29.8521	30.368	30.2134	29.9076	30.2619	1.07663	0.110088	1.06335	0.245274	1.0624	0.344947
A0A0G2K8E0	A0A0G2K8E0_RAT	unreviewed	Uncharacterized protein	2	26.6896	26.8847	26.2502	26.6926	26.4305	26.9357	26.5273	26.9009	27.0103	26.6732	26.5954	26.8652	27.157	26.8437	27.148	26.8856	26.909	27.1755	26.8489	27.5485	27.0256	26.9724	27.0819	26.7955	27.0816	26.575	26.9749	26.9474	26.9183	27.2255	26.6862	27.1855	26.8248	27.2187	26.5187	27.0511	26.8149	27.1324	26.7166	1.234	0.0118324	1.18545	0.0218471	1.1543	0.0861573
A0A0G2K8E6	A0A0G2K8E6_RAT	unreviewed	Vesicle-associated membrane protein-associated protein A	4	29.458	29.5514	29.7851	29.4828	29.7514	29.7075	29.7712	29.8419	29.8237	29.788	29.7742	29.9433	29.5847	29.9747	29.8034	29.9451	29.8532	29.695	29.7313	29.2978	29.7302	29.7332	29.6347	29.8182	29.5352	29.8209	30.1215	29.9343	29.7314	28.9082	29.801	29.6536	29.9966	29.4391	29.8513	29.809	29.754	29.7276	29.8044	1.04711	0.423226	1.016	0.979664	1.04553	0.362695
A0A0G2K8F4	A0A0G2K8F4_RAT	unreviewed	Peripheral plasma membrane protein CASK	5	26.2712	26.2453	25.43	25.9327	25.6841	26.2301	25.9622	26.03	26.048	26.0459	25.9393	26.059	26.2996	26.1343	26.3095	25.9431	26.1128	26.1009	26.1659	26.1535	26.1081	26.2925	26.1714	26.0979	26.0679	25.8364	26.1108	26.4435	26.1608	26.2003	26.0494	26.2808	26.1213	26.1526	25.7427	26.3424	26.0858	25.9318	25.9947	1.08422	0.145874	1.11232	0.123391	1.05666	0.401668
A0A0G2K8I0	A0A0G2K8I0_RAT	unreviewed	SH3 domain-binding glutamic acid-rich-like protein	2	27.3048	27.314	25.9215	26.8043	26.5712	26.6083	26.4208	26.4168	26.5506	26.5608	26.7464	26.3093	26.7739	25.9549	26.4444	26.5117	26.5022	26.3857	26.594	26.637	26.4846	26.4892	26.7412	26.4732	27.1339	26.6227	26.4079	26.2765	26.7053	27.5193	26.4916	26.7901	26.0988	26.5194	26.3562	26.6514	26.7455	26.2058	26.6474	0.869711	0.276535	1.04003	0.749345	0.879848	0.366956
A0A0G2K8L7	A0A0G2K8L7_RAT	unreviewed	Voltage-dependent calcium channel subunit alpha-2/delta-1	21	29.5572	29.4488	29.4134	29.5105	29.4723	29.6013	29.5261	29.5265	29.5547	29.5823	29.448	29.4824	29.5551	29.4697	29.5412	29.6034	29.4605	29.4644	29.5569	29.3062	29.5633	29.5383	29.4492	29.4346	29.513	29.4083	29.6302	29.8277	29.4019	29.4574	29.3565	29.5796	29.5349	29.5689	29.2684	29.5306	29.4409	29.4578	29.4395	0.984331	0.46005	1.00239	0.975639	0.963873	0.165409
A0A0G2K8M9	A0A0G2K8M9_RAT	unreviewed	Guanine nucleotide-binding protein subunit beta-4	7	29.1828	29.4989	29.5195	29.8555	30.0977	29.5333	30.1841	29.563	30.2241	29.6081	29.1815	29.0641	29.4619	29.371	29.117	29.6284	29.0023	29.5778	29.1834	29.4885	29.2889	29.3776	29.3325	28.9616	29.1453	29.6982	29.2736	29.27	29.8507	29.0618	29.262	29.4047	29.5454	29.2091	29.6115	29.1095	28.8058	29.6089	28.8242	0.734984	0.0030972	0.753608	0.0151801	0.72137	0.00723872
A0A0G2K8P3	A0A0G2K8P3_RAT	unreviewed	E3 ubiquitin-protein ligase NEDD4 (Neural cell expressed, developmentally down-regulated gene 4A, isoform CRA_d)	11	27.3643	27.3758	27.4154	27.1815	27.3943	27.3229	27.492	27.0705	27.4553	27.3243	27.136	27.8033	27.4796	27.6539	27.3368	27.8008	27.3402	27.4953	27.3856	27.9358	27.1927	27.667	27.3406	27.3675	27.1754	27.3256	27.3771	27.6436	27.3343	27.458	27.1658	27.5094	27.6013	27.2672	27.509	27.3467	27.542	27.2004	27.3514	1.13514	0.0858303	1.05202	0.297108	1.03621	0.469309
A0A0G2K8R3	A0A0G2K8R3_RAT	unreviewed	Protein Lmo7	11	26.2637	26.1567	26.3403	26.0933	26.3078	26.0773	26.3814	25.8416	26.3644	26.0591	26.1727	26.209	26.2742	26.3312	26.3508	26.4556	26.1565	26.5192	26.143	26.5225	26.1294	25.9563	26.1508	26.201	26.178	26.3192	26.1589	26.3192	26.238	26.5271	26.2534	26.3837	26.2779	26.2683	26.2078	26.0424	26.0947	26.3941	26.2166	1.07639	0.141607	1.02631	0.613565	1.03102	0.484124
A0A0G2K8S2	A0A0G2K8S2_RAT	unreviewed	Uncharacterized protein	5	35.024	34.8902	35.0228	35.1211	35.06	35.197	34.9998	35.1033	34.972	35.1212	35.1324	35.1616	34.7811	35.1825	35.2178	35.0511	35.171	34.8315	35.1524	34.93	35.2385	34.9498	34.8482	35.229	35.1956	35.0918	35.2392	35.1857	35.1095	34.998	35.1741	34.8628	35.1834	35.1467	35.0361	35.1856	35.2543	34.9632	35.1399	1.02198	0.651469	1.03249	0.421631	1.0398	0.289481
A0A0G2K8T5	A0A0G2K8T5_RAT	unreviewed	Transcription factor BTF3	1	22.7836	22.1849	21.7005	22.7492	22.4036	21.819	22.8924	21.6885	22.4286	21.6241	21.4151	20.9936	21.4137	22.1136	21.0234	22.3401	21.2558	22.4988	21.6743	21.5795	21.5551	21.6903	22.0435	21.4445	22.2512	22.2289	20.421	21.4383	22.4134	22.552	20.6876	20.9218	20.4474	21.8901	22.0252	21.441	21.5646	22.4678	21.1256	0.661549	0.0120408	0.782789	0.156566	0.586238	0.00625772
A0A0G2K8Y5	A0A0G2K8Y5_RAT	unreviewed	Protein LOC103692570	22	31.2408	31.2097	31.0286	31.1923	31.1755	31.3255	31.1986	31.1519	31.5121	31.2025	31.2714	31.1574	31.4634	31.1554	31.2181	31.1714	31.1897	31.2731	31.269	31.3528	31.3095	31.4294	31.2531	31.2227	31.3072	31.3074	31.141	31.3075	31.1844	31.149	31.219	31.2611	31.2737	31.2373	31.1998	31.1803	31.1403	31.3665	31.2693	1.02202	0.493026	1.02075	0.539853	1.00773	0.754545
A0A0G2K904	A0A0G2K904_RAT	unreviewed	Protein Sltm (RCG56631, isoform CRA_d)	3	26.4036	26.4751	26.9033	26.7333	27.7646	26.6315	27.3402	27.3674	26.9411	27.7535	26.8827	26.7732	26.4348	26.9292	26.6093	26.3384	26.812	26.3038	26.4651	26.0563	26.2881	26.9094	26.5377	26.4823	26.3688	26.6626	27.0452	26.3718	26.5985	25.37	26.7892	25.9995	27.2413	26.4462	26.7473	26.945	26.3634	26.6101	26.2426	0.683198	0.0107409	0.674979	0.0257295	0.723082	0.0502214
A0A0G2K905	A0A0G2K905_RAT	unreviewed	Actin-related protein 2/3 complex subunit 2	12	30.2659	30.3012	30.1189	30.2193	30.2037	30.5129	30.0495	30.5103	29.8491	30.4532	30.2845	30.6647	30.2606	30.5713	30.6711	30.5793	30.628	30.1618	30.5259	30.2665	30.6156	30.3946	30.288	30.5093	30.4868	30.4523	30.6042	30.4593	30.0203	30.6266	30.6404	30.4305	30.7154	30.6239	30.3534	30.7021	30.5599	29.8319	30.5789	1.16837	0.0180914	1.12866	0.0673165	1.19076	0.0429897
A0A0G2K926	A0A0G2K926_RAT	unreviewed	Protein LOC297568 (RCG29619, isoform CRA_a)	44	31.6784	31.4054	33.6014	30.9946	31.732	31.1113	31.183	31.9648	31.176	31.7422	31.651	32.399	32.2164	32.4427	32.1901	31.8128	32.0717	31.9945	32.3799	32.4667	32.0998	32.5629	32.2898	32.0797	31.5956	31.9131	31.8111	32.6038	32.2177	31.387	32.4838	32.0415	32.6502	32.518	32.1743	32.0615	32.3186	32.8419	32.042	1.21527	0.0539795	1.15373	0.185977	1.39273	0.0202291
A0A0G2K930	A0A0G2K930_RAT	unreviewed	Ras-related protein Rab-7a	7	28.9715	29.005	28.5758	28.8744	28.8382	28.9464	29.1478	28.6107	29.0296	28.9255	28.8309	28.8629	28.92	29.0443	28.9061	29.1498	28.7869	29.1035	28.8927	29.1289	28.9037	29.0805	28.9826	28.9436	28.9693	28.8599	28.8676	28.8889	29.0416	29.0094	28.8471	28.9181	29.0067	28.9629	28.9045	28.9259	28.9228	29.0545	28.882	1.04254	0.347694	1.04245	0.309266	1.02461	0.499831
A0A0G2K931	A0A0G2K931_RAT	unreviewed	Phosphoserine aminotransferase (EC 2.6.1.52)	13	30.3078	30.3965	30.0652	30.4263	30.2522	30.6828	30.5777	30.4293	30.6966	30.4245	30.2481	30.4149	30.5342	30.4223	30.5216	30.4708	30.4802	30.5525	30.3847	30.3192	30.4636	30.6437	30.5176	30.486	30.5324	30.4405	30.5183	30.2341	30.4387	30.7331	30.6055	30.4824	30.4056	30.6269	30.4107	30.5747	30.3335	30.1743	30.4998	1.00187	0.861124	1.05217	0.326108	1.0181	0.698801
A0A0G2K943	A0A0G2K943_RAT	unreviewed	AP-2 complex subunit alpha-2	28	31.982	32.0763	31.7389	31.9299	31.9466	32.0307	32.1174	31.9237	32.0163	31.8902	31.7628	31.9913	32.0246	32.009	32.0341	32.1505	31.9636	32.0878	31.9837	32.0834	31.9858	32.0127	32.0718	31.8179	32.03	31.961	32.0848	32.0839	32.137	31.941	31.959	32.1036	32.0698	31.9979	31.9095	31.967	31.91	32.1151	31.8599	1.02899	0.362815	1.03506	0.298955	1.01524	0.625506
A0A0G2K944	A0A0G2K944_RAT	unreviewed	Versican core protein	4	27.1233	27.2322	27.2813	27.0777	27.231	27.3478	27.2148	27.5726	27.0663	27.1217	27.2295	27.5404	27.1344	27.4939	27.295	27.2298	27.3047	27.4242	27.3222	27.4017	27.2407	27.3383	27.1679	27.3878	27.1489	27.2561	27.6612	27.1928	27.3614	26.8881	27.3141	27.1944	27.24	26.9936	27.2597	27.2942	27.292	26.9843	27.312	1.07127	0.10683	1.03271	0.638121	0.986327	0.791974
A0A0G2K952	A0A0G2K952_RAT	unreviewed	Protein Usp32	4	24.2977	24.2889	24.942	24.458	24.4383	24.3861	24.5976	24.1204	24.2728	24.1673	24.3578	24.3425	24.2374	24.6315	24.0286	24.6655	24.3449	24.2879	24.2282	24.453	24.3056	24.2675	23.9283	24.4456	24.4148	24.2516	24.1089	24.1253	24.449	24.3216	24.195	24.2631	24.306	24.3732	24.3724	24.3039	24.1913	24.2484	24.4152	0.964419	0.63711	0.901683	0.167342	0.921992	0.245019
A0A0G2K988	A0A0G2K988_RAT	unreviewed	Protein Daam2	3	25.2178	25.353	25.181	25.0429	25.3683	25.2677	25.6584	25.132	25.3568	25.3325	25.3817	25.7235	25.4462	25.7462	25.6905	25.5769	25.4412	25.5002	25.4679	25.4722	24.9877	25.6401	25.2774	25.4682	25.3332	25.8213	25.7699	25.4001	25.5238	25.5595	25.8316	25.5263	25.6145	25.5912	25.726	25.4054	25.6323	25.4003	25.5686	1.15427	0.0250088	1.18368	0.0086607	1.22627	0.000640751
A0A0G2K9A9	A0A0G2K9A9_RAT	unreviewed	Protein Fbxo41	14	27.7489	27.5574	28.0597	27.416	27.6112	27.4627	27.7537	27.3865	27.7374	27.5832	27.8541	27.7608	27.6198	27.6524	27.538	27.8612	27.5016	27.7576	27.4062	27.7832	27.6808	27.5031	27.481	27.5698	27.3089	27.5665	27.5054	27.5182	27.5583	27.3186	27.5601	27.869	27.8704	27.532	27.5068	27.6864	27.6905	27.699	27.6857	1.02534	0.585627	0.894591	0.0590869	1.02695	0.568095
A0A0G2K9C0	A0A0G2K9C0_RAT	unreviewed	Protein Vasp	3	24.6329	24.2867	24.569	23.8667	24.0259	24.4742	24.1248	23.9572	24.0758	24.4505	24.5225	25.0583	24.4359	25.1208	25.0154	24.8447	25.0397	24.6297	24.7948	24.4027	25.2399	24.7825	24.7803	25.079	24.3027	24.4506	24.7165	24.9576	24.5433	24.3555	24.4813	24.8146	24.9139	24.5726	24.7706	24.7921	24.3847	24.5988	24.8134	1.49967	0.000157768	1.33395	0.00376615	1.34033	0.000798623
A0A0G2K9C8	A0A0G2K9C8_RAT	unreviewed	Protein Phkb	3	23.8845	23.8313	23.2234	23.6294	22.99	23.2035	23.861	23.2388	23.4351	23.991	23.1064	22.8615	23.2878	23.0188	23.2935	23.7499	23.4006	23.5083	23.6793	23.9846	23.034	23.0606	23.2294	22.9393	23.3813	23.539	23.5764	23.2084	23.5855	23.5021	23.3563	23.4947	23.5124	23.8551	23.5219	23.4277	24.0031	23.9555	23.4765	0.887745	0.276562	0.861638	0.186844	1.05264	0.51643
A0A0G2K9E5	A0A0G2K9E5_RAT	unreviewed	Protein Lars2	2	24.5557	23.7879	24.4881	24.4417	25.154	23.8783	24.7144	23.9875	24.5226	24.3289	24.6404	25.3696	25.3487	27.0068	26.3019	25.2697	25.3015	24.1236	24.9526	23.77	25.9078	26.7173	24.1466	25.557	25.3989	26.0416	23.6828	24.5406	24.3414	24.267	25.2405	24.525	26.4304	25.8237	26.4469	24.9	26.0389	25.535	25.1482	2.15586	0.011897	1.81107	0.112564	2.3982	0.000224302
A0A0G2K9I6	A0A0G2K9I6_RAT	unreviewed	Ceruloplasmin (Ceruloplasmin, isoform CRA_b)	20	28.0253	27.367	30.6984	26.8736	27.9466	27.1353	27.1217	27.7952	27.1817	28.2955	28.0361	28.2063	28.2282	28.7566	27.9303	27.9419	27.8376	28.1831	28.1639	28.1245	28.4938	28.346	28.5056	27.8049	27.3858	28.0013	28.0811	28.6525	27.7955	27.7223	28.3607	28.0389	28.8283	28.4657	28.5381	28.2483	28.1657	28.6715	28.2578	0.859314	0.349959	0.795243	0.636145	1.00171	0.162165
A0A0G2K9J0	A0A0G2K9J0_RAT	unreviewed	Protein Tanc2	12	26.562	26.3931	26.5842	26.5231	26.6977	26.6346	26.8688	26.5193	26.8669	26.5975	26.7276	26.6986	26.662	26.8606	26.4749	26.8965	26.6025	26.9401	26.6777	26.677	26.8226	26.6297	26.7477	26.5099	26.3891	26.6787	26.7239	26.7017	26.7866	26.975	26.3143	26.744	26.7707	26.5672	26.5233	26.5822	26.7382	26.7149	26.4748	1.07544	0.10827	1.04176	0.438436	0.985138	0.762382
A0A0G2K9J2	A0A0G2K9J2_RAT	unreviewed	Protein Atp6v1h (Vacuolar ATPase subunit H, isoform CRA_a)	16	29.9133	29.9105	29.5055	29.847	29.6282	29.9559	29.7209	29.8761	29.7862	29.9587	29.8189	30.1038	29.9976	30.1171	30.1734	30.1855	30.0804	30.0064	30.1089	29.9164	30.1058	30.0418	30.0664	30.0469	30.124	29.9265	30.2134	30.1064	30.0076	30.1554	30.1075	30.1164	30.1183	30.1628	29.9325	30.1006	30.0955	29.9772	29.9646	1.18309	0.00040746	1.1988	0.000219805	1.18832	0.000331723
A0A0G2K9L2	A0A0G2K9L2_RAT	unreviewed	Protein Tom1l2	14	29.3183	29.2847	29.2319	29.3173	29.481	29.1957	29.5087	29.1107	29.4895	29.1635	29.1719	29.3849	29.189	29.532	29.2416	29.4611	29.0868	29.4959	29.1199	29.3848	29.2164	29.3637	29.364	29.2466	29.2011	29.3968	29.2399	29.2247	29.4167	29.0797	29.393	29.3252	29.4676	29.1712	29.3346	29.0862	29.0318	29.3395	29.1263	0.993086	0.862467	0.978563	0.633305	0.961525	0.407329
A0A0G2K9M4	A0A0G2K9M4_RAT	unreviewed	Protein Wdfy3	18	27.0209	27.0906	27.2313	26.9994	27.4264	27.2357	27.5313	27.2295	27.4592	27.1234	26.8724	27.3752	27.2239	27.2826	27.2766	27.5318	27.1748	27.5371	27.0709	27.4896	26.7817	27.2855	26.9553	27.3542	27.156	27.4321	26.9659	27.142	27.2548	26.896	27.1593	27.2954	27.392	26.9987	27.1546	27.172	27.0586	27.2894	27.1975	1.00813	0.974941	0.949709	0.397987	0.965787	0.554501
A0A0G2K9N3	A0A0G2K9N3_RAT	unreviewed	Protein Ddx3	14	29.0696	28.8725	28.8219	28.7209	28.9494	28.8573	29.1015	28.7211	29.0584	28.7318	29.0847	29.2134	28.8886	29.1379	28.8837	29.2737	28.9088	29.2839	28.7534	29.4172	28.8893	29.1246	29.0129	28.9918	29.0748	29.2718	28.8472	28.9344	29.1143	28.6579	28.9279	29.0793	28.97	28.7871	29.085	29.2176	28.907	28.994	28.9613	1.13602	0.042839	1.08337	0.149454	1.07143	0.124541
A0A0G2K9P4	A0A0G2K9P4_RAT	unreviewed	Endophilin-B2	9	29.0809	29.0586	28.8853	28.9864	28.8561	29.1362	28.8704	28.9444	28.9332	29.061	29.0643	29.1782	29.1754	28.9254	29.1477	29.0826	28.9417	28.9334	29.0044	29.0287	29.1459	28.8382	29.1362	29.0675	29.0127	28.8498	29.1005	29.0562	28.8473	29.0298	29.149	29.2365	28.9577	28.9598	28.8443	29.0133	29.1369	28.7779	29.0097	1.05395	0.0922339	1.00908	0.812167	1.02233	0.625906
A0A0G2K9Q0	A0A0G2K9Q0_RAT	unreviewed	Protein Tbck	2	25.0431	25.2203	25.7276	25.0764	25.5164	25.0452	25.5878	24.8812	25.4027	24.7935	25.2079	25.4599	25.1206	25.3858	24.9104	25.437	24.8233	25.3539	25.0789	25.5986	24.7837	25.2167	25.0851	25.2102	24.832	25.2854	24.8404	25.0065	25.2318	24.5775	25.4331	25.0023	25.2342	24.9406	25.2119	24.8049	24.8388	25.3164	24.8696	0.972177	0.800263	0.863334	0.145072	0.887804	0.23638
A0A0G2K9Q3	A0A0G2K9Q3_RAT	unreviewed	N-alpha-acetyltransferase 25, NatB auxiliary subunit (Putative uncharacterized protein RGD1305685)	3	23.7622	23.7058	23.0436	23.0865	23.3412	23.4067	23.3993	22.7024	23.8183	23.0958	22.153	22.677	22.9105	22.7342	22.5317	24.1453	22.2009	23.1077	22.7665	23.247	22.2104	23.0918	22.6151	23.3073	22.9948	23.3902	22.547	21.9841	23.4785	23.2125	21.8873	22.9311	22.97	22.8156	22.7043	23.2193	22.9595	23.0898	22.7532	0.723661	0.0187039	0.783714	0.069332	0.696415	0.00708705
A0A0G2K9R0	A0A0G2K9R0_RAT	unreviewed	Protein Zswim8	3	24.0063	23.9216	24.2584	24.1702	24.7129	24.0186	24.2032	23.9407	24.3151	23.8439	24.0998	24.5735	24.7232	24.9722	24.4463	25.0077	24.2853	24.8574	23.6822	24.4904	24.7325	24.5346	24.1789	24.7199	24.5501	24.234	23.7552	24.2539	24.4073	23.2942	24.4657	24.456	24.5656	24.061	24.6082	24.2147	24.3059	24.9811	24.204	1.33749	0.0150358	1.07792	0.651752	1.22498	0.0289446
A0A0G2K9S4	A0A0G2K9S4_RAT	unreviewed	Unconventional myosin-Va	56	31.3716	31.316	31.4807	31.3269	31.405	31.4071	31.4057	31.344	31.3879	31.4046	31.3756	31.5104	31.4612	31.3883	31.5101	31.466	31.4309	31.3621	31.3866	31.3285	31.4884	31.5045	31.3499	31.4041	31.4109	31.4576	31.3801	31.4774	31.394	31.3938	31.4748	31.5236	31.4811	31.3629	31.3571	31.4505	31.3967	31.4222	31.4096	1.03068	0.0978265	1.02404	0.147437	1.03257	0.0714325
A0A0G2K9T1	A0A0G2K9T1_RAT	unreviewed	E3 ubiquitin-protein ligase (EC 2.3.2.26)	6	25.7043	25.9737	25.9823	25.3276	25.6827	25.8868	26.018	25.7415	25.7879	25.4258	25.8477	26.3181	25.8033	26.221	25.9904	26.4363	25.665	26.2376	25.662	26.0227	25.6345	25.9684	25.7875	26.0622	25.7296	26.1655	25.8502	25.7387	26.022	25.4196	25.8247	25.9875	26.2859	25.7203	26.2497	25.8944	25.8077	25.7371	25.7905	1.18256	0.0566113	1.07637	0.321287	1.12274	0.117693
A0A0G2K9T4	A0A0G2K9T4_RAT	unreviewed	Microtubule-actin cross-linking factor 1	84	30.1143	30.0976	29.9191	29.9423	29.8967	29.9955	29.9533	29.8236	30.0241	29.9705	29.9918	30.1465	30.1039	30.1993	30.1124	30.2603	30.0032	30.194	30.0353	30.2567	30.254	30.167	30.1132	30.1062	30.1103	30.0895	30.0115	30.0702	30.1236	30.2366	30.1412	30.1981	30.0919	30.0576	30.0922	30.0751	30.0417	30.1865	30.1038	1.12395	0.000706018	1.10135	0.00103583	1.09774	0.0010013
A0A0G2K9V6	A0A0G2K9V6_RAT	unreviewed	Threonine--tRNA ligase, cytoplasmic (Threonyl-tRNA synthetase, isoform CRA_a)	15	28.2487	28.2993	28.0336	28.3888	28.2506	28.322	28.216	28.0444	28.4982	28.0694	28.2701	28.418	28.4159	28.5215	28.4199	28.6035	28.2946	28.5811	28.1762	28.6108	28.4106	28.4155	28.3759	28.4808	28.4411	28.444	28.3183	28.1321	28.3345	28.3658	28.3493	28.3795	28.5698	28.3934	28.505	28.4471	28.1433	28.4049	28.1002	1.14175	0.00762713	1.09153	0.0458181	1.09325	0.0854393
A0A0G2K9X3	A0A0G2K9X3_RAT	unreviewed	Unconventional myosin-Va	60	31.4995	31.4537	31.6087	31.4525	31.5461	31.544	31.551	31.4635	31.5418	31.5346	31.5042	31.6516	31.599	31.5445	31.6222	31.6122	31.5562	31.5095	31.5111	31.4868	31.5927	31.6417	31.4723	31.5479	31.5315	31.5863	31.5083	31.5985	31.5316	31.4966	31.5973	31.646	31.6127	31.4678	31.4935	31.5736	31.5115	31.5566	31.535	1.0305	0.0807842	1.01861	0.285685	1.02498	0.177229
A0A0G2K9Y7	A0A0G2K9Y7_RAT	unreviewed	Carboxylic ester hydrolase (EC 3.1.1.-)	1	23.1675	22.2804	25.0423	21.8875	23.5813	21.4734	21.4458	22.4372	22.2834	22.9278	22.9332	22.6453	22.3163	23.1619	21.6879	21.8321	21.7223	22.5552	22.3668	22.7696	22.6322	22.5123	22.6535	22.3245	21.8388	22.4909	21.6443	22.6842	22.5393	21.4257	23.0856	22.1136	22.9381	22.9736	22.8249	21.7904	21.7417	23.6604	21.3526	0.656046	0.529437	0.572728	0.302783	0.743093	0.727906
A0A0G2KA11	A0A0G2KA11_RAT	unreviewed	Protein Prex2	3	24.4141	24.2548	24.6795	24.2949	24.3348	24.815	24.705	23.7212	24.6031	24.0088	24.1138	24.5639	24.6464	24.7367	24.412	24.5918	24.4161	24.5779	24.3648	24.4941	24.1575	24.1622	24.3168	24.6957	23.7927	24.4538	23.9565	24.5182	23.9925	23.6792	24.5479	24.0088	23.9176	23.7443	24.2965	24.0493	24.2771	24.5545	24.4147	1.0394	0.518997	0.866815	0.20159	0.875839	0.225711
A0A0G2KA14	A0A0G2KA14_RAT	unreviewed	Protein Clec16a	1	20.8005	20.4596	20.6431	21.7471	22.0196	20.9243	20.991	20.2059	21.4194	19.6552	21.0996	19.8636	18.5787	20.8027	18.7657	20.9824	19.7031	20.3431	20.9513	21.5734	21.9224	20.1668	21.1186	20.4502	20.8464	20.07	20.6708	20.6641	22.7054	21.5186	21.0762	19.4719	21.5416	21.4638	21.1534	19.6457	19.8709	21.9571	20.2961	0.810335	0.260231	1.08311	0.941939	0.944481	0.660567
A0A0G2KA18	A0A0G2KA18_RAT	unreviewed	Regulating synaptic membrane exocytosis protein 1	26	28.5183	28.5285	28.4655	28.3598	28.4586	28.5396	28.5359	28.4926	28.5461	28.3425	28.4888	28.6748	28.4991	28.6731	28.602	28.793	28.5762	28.6451	28.611	28.6502	28.6502	28.6102	28.5678	28.5442	28.3744	28.5121	28.7753	28.6059	28.7585	28.4516	28.353	28.601	28.593	28.3808	28.5215	28.5954	28.6716	28.6791	28.5815	1.10636	0.000530104	1.07373	0.0546211	1.05454	0.110039
A0A0G2KA35	A0A0G2KA35_RAT	unreviewed	Uncharacterized protein	2	31.1991	31.239	30.5064	31.096	30.3351	30.6854	30.5388	30.5389	30.4347	30.6572	30.8936	30.8121	31.1137	30.7191	31.0192	30.4457	30.9718	30.1404	30.7957	30.0127	31.1289	31.1539	31.3165	30.6047	31.2192	30.4804	31.0355	30.6437	30.4524	31.523	30.7778	31.2421	30.6425	31.202	30.5532	30.8499	30.9167	30.4164	30.7589	1.01061	0.954428	1.16995	0.218566	1.05907	0.509744
A0A0G2KA63	A0A0G2KA63_RAT	unreviewed	Mitogen-activated protein kinase (EC 2.7.11.24)	6	27.6452	27.7519	27.5997	27.5334	27.8167	27.9678	28.0571	28.0284	27.8968	27.8642	27.4152	28.013	27.7806	27.7468	27.8104	28.0434	27.7129	27.8949	27.6954	27.8855	27.1623	27.6916	27.5409	27.65	27.4744	27.778	27.7983	27.6206	27.2574	27.261	27.6408	27.7545	27.7936	27.464	27.6591	27.8478	27.7021	27.5927	27.8246	0.956054	0.457768	0.840569	0.0102841	0.917673	0.117996
A0A0G2KA95	A0A0G2KA95_RAT	unreviewed	Neural cell adhesion molecule L1	19	29.2096	29.1201	28.8271	29.2311	29.0993	29.0915	29.1302	28.9156	29.4005	29.2824	29.1418	29.0028	29.2559	29.1074	29.0344	28.965	29.0296	28.9015	29.2669	29.5974	29.1792	29.2257	29.0384	29.0508	29.1291	28.9845	29.0306	29.376	29.2299	29.3383	28.9949	29.1011	29.1588	29.1603	28.9025	29.0362	29.2891	29.3453	29.0781	1.00529	0.960296	1.01598	0.730091	0.989712	0.865439
A0A0G2KAA0	A0A0G2KAA0_RAT	unreviewed	Protein Iqsec2 (Fragment)	2	26.139	25.806	25.6003	26.0473	25.8975	26.3925	25.882	25.8892	25.9552	26.6702	25.4576	25.4812	25.7031	25.4712	25.7024	25.707	25.6028	25.2498	25.7853	25.0658	25.3583	25.3513	25.5837	25.4445	25.8582	25.2385	25.5292	25.5524	25.9461	25.9851	25.5219	25.4779	25.1814	25.6244	25.0644	25.544	25.907	25.9001	26.2508	0.689419	0.00025801	0.743486	0.00574433	0.753372	0.015158
A0A0G2KAA3	A0A0G2KAA3_RAT	unreviewed	Protein Ndufa3	2	27.5994	27.402	27.1544	27.3629	27.0339	27.2299	26.7495	27.1157	26.7037	27.2749	26.4456	25.1309	25.7733	24.766	25.2392	25.6414	25.7387	25.201	26.1415	25.4315	25.339	25.4075	25.7039	25.7563	26.4426	25.9937	25.8581	25.4652	25.7195	26.1485	25.2421	25.5367	25.1149	25.2794	25.3089	25.9395	26.0258	25.1738	25.7338	0.334632	1.48294e-08	0.400557	2.93566e-08	0.315205	1.33263e-09
A0A0G2KAB8	A0A0G2KAB8_RAT	unreviewed	Protein Lsm2	1	25.0571	24.912	25.0111	24.94	25.0664	24.8279	25.0273	24.5947	25.332	24.7859	24.7171	24.7496	24.9535	25.3527	24.7191	25.08	24.5986	25.063	24.72	25.1738	24.778	24.9828	25.0454	25.2684	24.7183	25.0789	24.6097	24.6498	25.27	24.8383	24.5396	24.9853	25.093	24.8438	25.1291	24.556	24.7336	25.1362	24.6997	0.966822	0.574187	0.994391	0.883864	0.937705	0.340641
A0A0G2KAC0	A0A0G2KAC0_RAT	unreviewed	Protein Psat1	8	29.0499	29.1958	29.203	29.2021	29.1785	29.5567	29.3919	29.4534	29.485	29.2213	29.2735	29.4639	29.4599	29.3492	29.4414	29.4109	29.3584	29.3617	29.244	29.153	29.3926	29.5103	29.3706	29.5477	29.2909	29.3091	29.3724	29.1735	29.2628	29.6758	29.6226	29.3532	29.5298	29.3833	29.3573	29.4426	29.0545	29.0534	29.5446	1.03953	0.305278	1.06871	0.21188	1.05782	0.370142
A0A0G2KAC1	A0A0G2KAC1_RAT	unreviewed	Protein Podn	7	26.8306	26.8501	26.4162	26.3231	26.5966	26.5244	26.7441	26.4246	26.7724	26.583	26.5702	26.6773	26.7381	26.8591	26.5393	26.8593	26.4901	26.6162	26.589	26.6077	26.4023	26.745	26.7521	26.6142	26.7263	26.7066	26.756	26.67	26.8135	26.8165	26.5516	26.917	26.7738	26.5072	26.5974	26.5245	26.6896	26.7987	26.6589	1.01458	0.730801	1.08472	0.0699027	1.04067	0.425974
A0A0G2KAD1	A0A0G2KAD1_RAT	unreviewed	Uncharacterized protein	2	24.8796	24.5796	24.6811	25.092	24.8126	25.1974	24.3411	25.1226	24.308	25.0921	25.1303	25.3549	25.0146	24.9339	25.3949	25.1021	25.2528	24.8117	25.1187	24.7391	25.4032	25.0957	24.7941	25.3433	25.2021	24.9992	25.2815	25.1557	24.5525	25.1226	25.4535	24.8605	25.1362	25.2822	24.8957	25.2562	25.2823	24.5458	25.4659	1.2206	0.0217446	1.1779	0.0795872	1.24463	0.041663
A0A0G2KAD4	A0A0G2KAD4_RAT	unreviewed	Protein LBH	2	23.3848	23.1177	22.6339	23.1505	22.6376	22.8639	23.3645	22.6708	23.6461	23.0995	23.6398	23.2858	23.4342	23.2049	23.2707	23.2347	23.1724	23.4457	22.7628	23.6861	23.4198	23.6075	23.4146	23.0703	23.425	23.2034	23.0771	23.0024	23.5279	22.8241	23.2228	23.4464	23.0031	23.2505	23.3244	23.1015	22.9586	24.4901	22.8283	1.1868	0.0580164	1.1215	0.22329	1.21832	0.241713
A0A0G2KAD8	A0A0G2KAD8_RAT	unreviewed	Synaptophysin	3	33.0272	32.6959	32.7065	33.0093	32.5772	33.0052	32.4575	32.863	32.3461	33.1267	32.9209	32.9866	32.9945	32.734	33.1529	32.6457	32.9608	32.4495	33.0496	32.5278	33.1714	32.5027	32.8109	33.042	33.1416	32.684	32.9148	33.2034	32.5157	33.1874	33.0923	33.134	32.8705	33.1891	32.4932	33.0092	33.0355	32.4252	32.979	1.06257	0.427161	1.0786	0.399425	1.09651	0.299482
A0A0G2KAE1	A0A0G2KAE1_RAT	unreviewed	LIM and senescent cell antigen-like-containing domain protein	2	23.3743	23.3241	23.4725	23.7282	23.0989	23.3034	22.7656	23.5084	22.9938	23.4204	23.7451	23.304	23.3735	23.6893	24.6178	22.7261	23.368	23.0441	23.6112	22.2248	24.0694	24.5453	23.7869	23.3435	23.4271	23.5737	22.933	23.5871	23.6919	23.796	23.1478	23.4941	23.7966	24.7122	23.614	23.6159	23.9349	23.1192	23.135	1.18122	0.547619	1.29332	0.0605291	1.3053	0.101272
A0A0G2KAG3	A0A0G2KAG3_RAT	unreviewed	Protein Atp6v1g2	2	30.5326	30.386	29.649	30.5353	30.1646	30.1062	30.3358	29.6204	30.5917	30.0492	30.0656	29.6928	30.391	30.7088	29.9633	30.6515	30.0952	30.3263	30.0916	30.2229	30.1934	30.3777	30.4324	30.4955	30.5389	30.5451	30.0563	29.9294	30.7697	30.1776	29.7252	30.2665	30.5432	30.3672	30.4478	30.0718	30.1254	30.6936	29.8132	1.00869	0.881064	1.1151	0.248479	1.01866	0.843746
A0A0G2KAH9	A0A0G2KAH9_RAT	unreviewed	Inositol 1,4,5-trisphosphate receptor type 1	27	28.5793	28.6547	28.2678	28.5857	28.5404	28.6675	28.6873	28.6612	28.5225	28.6563	28.2955	28.5843	28.6163	28.5205	28.6139	28.7986	28.54	28.7159	28.58	28.8542	28.631	28.5005	28.4778	28.3919	28.5332	28.5884	28.4876	28.2581	28.6968	28.796	28.3972	28.5636	28.5037	28.6034	28.4883	28.5238	28.4668	28.4444	28.5036	1.02358	0.607565	0.963559	0.395037	0.941936	0.0888814
A0A0G2KAI8	A0A0G2KAI8_RAT	unreviewed	Protein Drg2	3	25.3514	25.4583	25.0025	25.0504	25.2842	25.3613	25.431	25.0135	25.1733	25.0453	25.3459	26.1559	25.6097	25.9808	25.667	25.6641	25.3647	25.6751	25.3571	25.6991	25.9245	25.7264	25.6295	25.4946	25.4891	25.3853	25.1531	25.5632	25.2121	25.4161	25.9412	25.9222	25.9432	25.5514	25.6805	25.533	25.2154	25.3041	25.6132	1.3868	0.000193502	1.17718	0.0124008	1.34577	0.000912121
A0A0G2KAK2	A0A0G2KAK2_RAT	unreviewed	Protein Epb41	8	27.9071	27.9847	27.5797	27.6124	28.255	27.7536	28.1873	27.7219	28.0296	27.8124	27.7539	28.036	28.0703	28.3703	27.9875	28.2828	28.0565	28.2717	28.1126	28.1997	28.0555	28.2626	27.8557	28.1937	27.9817	28.3596	27.8391	27.9216	28.3168	28.1244	28.1318	28.1973	28.4132	28.1369	28.1923	28.0222	28.3195	28.3252	28.0587	1.16201	0.0190036	1.15378	0.049632	1.23446	0.0021288
A0A0G2KAL9	A0A0G2KAL9_RAT	unreviewed	Protein LOC102556337 (RCG23940, isoform CRA_g)	7	28.4613	28.5232	28.6582	28.3805	28.6631	28.2085	28.6414	28.261	28.7237	28.3764	28.3417	28.5877	28.3219	28.752	28.3687	28.4586	28.2277	28.4764	28.2767	28.6344	28.383	28.3913	28.4466	28.5184	28.3736	28.5539	28.2323	28.4345	28.5828	28.3438	28.2937	28.4086	28.5364	28.349	28.4344	28.3293	28.2113	28.6584	28.1491	0.964315	0.505457	0.955741	0.41001	0.921687	0.158762
A0A0G2KAM4	A0A0G2KAM4_RAT	unreviewed	Fascin	17	30.1854	30.2919	30.202	30.241	30.3093	30.5196	30.3031	30.5323	30.2278	30.4138	30.2888	30.5348	30.2467	30.46	30.5163	30.5233	30.4941	30.3843	30.5387	30.3636	30.5639	30.3743	30.2201	30.4733	30.4673	30.5148	30.537	30.5104	30.3435	30.5244	30.4979	30.2752	30.6018	30.3637	30.3731	30.5541	30.5237	30.4432	30.4727	1.08886	0.0253479	1.084	0.0423589	1.09567	0.0223318
A0A0G2KAN7	A0A0G2KAN7_RAT	unreviewed	Glutaminase kidney isoform, mitochondrial	23	31.2281	31.0229	30.7974	30.9356	31.0935	31.0986	31.0823	30.9403	30.8723	30.9828	30.8964	31.0044	30.908	31.0908	31.0168	31.3783	31.1453	31.1189	31.0251	31.0527	30.7608	30.9534	30.9402	31.0486	30.9974	31.2063	31.1997	30.9561	31.1074	31.1227	31.0041	31.0325	31.1269	31.0011	30.9921	31.0802	31.1265	31.0499	31.037	1.02375	0.631169	1.03679	0.329691	1.02849	0.335957
A0A0G2KAS8	A0A0G2KAS8_RAT	unreviewed	Protein Wnk2	4	23.8923	23.9803	23.1604	23.855	23.7476	23.8112	24.0114	23.5882	24.0814	23.7672	23.5984	23.7848	24.1046	23.8231	23.9077	24.1352	23.6311	23.9766	23.8232	23.713	23.5468	23.9506	24.0202	23.7861	24.0159	24.0627	23.7158	23.7905	24.1192	24.0089	23.8319	23.9645	23.9834	23.9618	23.7237	23.8585	23.7324	24.2462	23.5466	1.01743	0.748775	1.10012	0.143144	1.05334	0.455644
A0A0G2KAS9	A0A0G2KAS9_RAT	unreviewed	Protein Ank2	55	32.4172	32.3524	32.0754	32.367	32.1443	32.3768	32.2307	32.2153	32.4354	32.3235	32.2709	32.3576	32.3462	32.3294	32.4357	32.2158	32.3516	32.3618	32.3313	32.5148	32.475	32.3922	32.3734	32.369	32.475	32.1886	32.4089	32.3611	32.5162	32.5363	32.2762	32.4524	32.287	32.4513	32.1903	32.3625	32.3895	32.4095	32.3377	1.04735	0.145935	1.07716	0.0522884	1.03867	0.261252
A0A0G2KAT4	A0A0G2KAT4_RAT	unreviewed	Spliceosome RNA helicase Ddx39b	12	28.7817	28.8757	28.5381	28.617	28.6985	28.7278	28.8152	28.6759	28.9979	28.6199	28.8922	29.1663	28.9369	29.2942	29.0815	29.1364	28.9459	29.2266	28.9772	29.3129	29.1171	29.0716	29.091	29.0537	28.9626	28.9237	29.0272	29.0355	29.1536	28.7789	29.0152	29.0697	29.2222	29.0361	29.1188	29.1316	29.0643	29.0613	28.9931	1.2878	1.17557e-05	1.20902	0.000163295	1.26574	3.15326e-06
A0A0G2KAT5	A0A0G2KAT5_RAT	unreviewed	Focal adhesion kinase 1	7	27.034	27.097	26.8858	26.8463	27.1969	26.9543	27.1877	26.4309	27.2716	26.7905	26.7571	26.9075	27.0069	27.1887	26.7566	27.2156	26.6156	27.1381	26.8106	27.2649	26.6212	26.9307	26.803	26.964	26.9572	27.0973	26.5665	26.5724	27.1355	26.9644	26.6232	26.8483	27.1477	26.8319	27.0105	26.7546	26.8274	27.1058	26.6275	0.976138	0.748739	0.94115	0.448015	0.924944	0.317776
A0A0G2KAU2	A0A0G2KAU2_RAT	unreviewed	Armadillo repeat-containing X-linked protein 3	3	26.4117	26.2266	26.0854	26.0853	26.2839	25.9545	26.1245	25.8091	26.0896	26.0703	26.2137	26.5758	26.2137	26.5133	26.2058	26.4038	26.1997	26.2141	26.0541	26.0745	26.2105	26.5799	26.308	26.5538	26.3462	26.2413	26.2696	26.2768	26.2306	26.3106	26.361	26.4599	26.5335	26.1924	26.4046	26.2462	26.2619	26.2637	26.2521	1.10791	0.0572949	1.1719	0.00384393	1.1582	0.00477529
A0A0G2KAV8	A0A0G2KAV8_RAT	unreviewed	Regulating synaptic membrane exocytosis protein 1	25	28.4906	28.5042	28.4577	28.3401	28.4483	28.5263	28.5287	28.4849	28.5264	28.3305	28.47	28.6586	28.4742	28.655	28.5811	28.7781	28.5567	28.6301	28.5908	28.6187	28.6272	28.5901	28.5439	28.5241	28.3426	28.4985	28.7598	28.5922	28.7321	28.4237	28.3357	28.573	28.5802	28.3553	28.5038	28.5735	28.6533	28.6497	28.5625	1.10241	0.00080925	1.06912	0.0742062	1.05007	0.137578
A0A0G2KAW2	A0A0G2KAW2_RAT	unreviewed	Signal-induced proliferation-associated 1 like 1, isoform CRA_b (Signal-induced proliferation-associated 1-like protein 1)	12	27.2918	27.1525	27.0964	27.3406	27.1036	27.244	26.9275	27.0957	27.1337	27.1625	27.1256	27.0273	26.9984	26.9402	27.1751	27.1046	27.063	26.9449	27.0252	27.1522	27.3146	26.9653	27.0933	27.2083	27.3282	27.0236	26.9837	27.0617	27.0931	27.526	26.9639	27.1446	27.0054	27.1603	26.7954	27.0908	26.9524	26.9424	26.9636	0.948718	0.144224	0.996059	0.862727	0.899401	0.0105789
A0A0G2KAW4	A0A0G2KAW4_RAT	unreviewed	Thimet oligopeptidase	10	27.8549	27.9259	27.7962	28.0168	27.6328	27.9058	27.7473	27.9289	27.8677	27.621	28.2009	28.1537	28.1902	28.0475	28.2264	28.2469	28.0411	28.1849	27.8929	28.2468	28.2743	28.1442	28.2557	28.1676	28.2223	28.0197	28.0055	28.0165	27.8172	28.2412	28.1532	28.261	27.9762	28.1806	28.1057	28.164	27.6729	27.6452	27.9315	1.25196	7.74731e-06	1.206	0.000519724	1.14069	0.0437801
A0A0G2KAW7	A0A0G2KAW7_RAT	unreviewed	Eukaryotic translation initiation factor 4H	4	28.3554	28.3628	28.2908	28.4666	28.0825	28.4236	28.242	28.3052	28.4431	28.4479	28.0829	27.7912	27.9642	27.772	27.8676	28.1716	28.09	28.0324	28.1182	28.1736	27.8935	27.9825	27.9434	27.9456	28.3092	28.0366	28.3433	27.9805	28.0511	28.2924	27.8317	27.9583	27.8527	27.9222	27.8217	28.1108	28.1485	28.1313	27.9998	0.78819	1.08462e-05	0.847233	0.00175861	0.77607	6.11327e-06
A0A0G2KAX2	A0A0G2KAX2_RAT	unreviewed	Protein RGD1305455	2	22.8988	22.7681	23.3135	24.4198	23.9578	22.5929	22.8284	23.6984	21.3046	23.0237	24.3814	22.471	22.6601	23.9944	22.369	23.6821	24.0149	25.8731	24.9734	23.7923	23.7124	22.7806	23.1884	23.5126	23.8529	23.1896	24.2153	23.6777	23.408	24.0255	24.4418	23.5785	23.8718	23.4599	23.2234	22.9692	23.9703	23.6504	22.9723	1.85583	0.100418	1.24017	0.169995	1.27796	0.148707
A0A0G2KAY3	A0A0G2KAY3_RAT	unreviewed	Protein Kng2l1	12	28.3099	27.5141	29.4672	28.0268	28.203	28.1158	27.8519	28.1819	27.6762	28.8017	28.8316	28.421	28.8669	29.1229	28.5112	28.5125	28.4968	28.6817	28.5195	28.2824	29.4279	28.9337	29.8146	28.7665	28.7892	28.9305	28.916	29.0221	28.724	29.0717	29.1585	28.6669	30.0671	29.3206	29.6914	29.4206	29.0876	29.8768	29.0801	1.32748	0.0268792	1.63197	0.00208737	2.15362	0.000124001
A0A0G2KB21	A0A0G2KB21_RAT	unreviewed	Protein Papss1	4	24.8743	25.0211	25.5299	24.745	24.3848	24.7554	24.4025	24.8648	24.9364	24.8314	24.6357	24.6202	25.3386	24.9932	25.0866	24.6913	24.9929	24.9146	24.9358	26.0676	25.2401	25.3417	25.1885	24.6596	25.2572	24.5595	24.8527	25.1793	25.008	25.4241	24.7087	25.1836	25.0037	25.6097	24.6056	24.9907	24.9725	25.5053	24.9128	1.17973	0.205575	1.15775	0.149163	1.16584	0.160987
A0A0G2KB28	A0A0G2KB28_RAT	unreviewed	Uncharacterized protein	6	28.9494	28.8477	29.0862	29.0214	29.1041	29.1663	28.9105	29.0716	28.8978	29.1031	29.3336	29.3768	29.0004	29.4144	29.4275	29.4779	29.3917	29.2109	29.346	29.4019	29.5821	29.1997	29.0233	29.4547	29.3568	29.3524	29.3279	29.2893	29.0296	29.2238	29.3774	29.0071	29.3808	29.4212	29.3099	29.4658	29.3109	29.0662	29.4141	1.2726	9.3366e-06	1.17941	0.000933656	1.22626	0.000223755
A0A0G2KB42	A0A0G2KB42_RAT	unreviewed	Clusterin	4	27.1467	27.0739	27.2512	26.8622	26.7375	26.8617	26.5331	26.9525	26.7606	26.8283	27.7119	27.7559	28.2825	27.9645	27.7623	27.6543	27.4661	27.6858	27.6175	27.5318	28.173	28.1412	28.0542	27.7451	27.7212	27.5759	27.6719	27.5625	27.1101	28.3518	27.6971	28.1263	27.873	27.9328	27.7013	27.7224	27.6498	27.3296	27.7722	1.85208	6.40221e-08	1.86218	6.71944e-06	1.80971	1.25713e-07
A0A0G2KB58	A0A0G2KB58_RAT	unreviewed	Serine/threonine-protein kinase MRCK beta	21	27.7473	27.6754	27.6141	27.7518	27.8052	27.9323	27.871	27.8725	27.8976	27.8151	27.8193	28.1508	28.0686	28.1675	28.2792	27.9847	28.098	28.0241	27.972	27.9222	28.205	28.0021	28.0122	28.1654	28.0126	27.8771	27.9943	28.1424	28.0146	28.0162	28.097	28.1095	28.3682	28.0074	27.9314	27.9759	28.0475	28.0658	28.318	1.20342	7.31273e-05	1.1705	6.06753e-05	1.23785	6.31464e-05
A0A0G2KB61	A0A0G2KB61_RAT	unreviewed	Protein Ppp1r13b	2	24.0919	23.6065	23.8744	23.7674	23.9132	23.5267	23.9261	23.0137	24.2149	23.6259	22.9665	22.6843	22.8375	23.2704	23.285	23.7372	22.7991	23.6829	23.5978	24.0571	23.1591	23.2544	22.946	23.4504	23.2972	24.0576	22.8989	23.2106	23.9876	23.6732	22.5936	22.8421	23.6474	23.6703	23.4118	22.6752	23.4445	24.1906	22.8873	0.73367	0.0129794	0.80339	0.0684945	0.739494	0.0275265
A0A0G2KB70	A0A0G2KB70_RAT	unreviewed	Protein Reps1	2	23.915	23.8274	23.6436	23.9818	23.7491	23.4936	23.6519	23.9077	23.729	23.6221	23.7639	23.4649	23.5402	22.9876	23.5168	23.0176	23.2269	23.2196	23.5692	23.3617	23.3352	23.3511	23.3464	23.2755	23.4489	23.6107	23.126	23.6932	23.2823	23.7599	23.4614	23.3102	22.9311	23.1785	23.1691	23.4547	23.3506	22.9435	23.3373	0.769593	0.000327002	0.80509	0.00152177	0.702043	7.24924e-06
A0A0G2KB74	A0A0G2KB74_RAT	unreviewed	Protein Dip2a	2	26.5434	26.6314	25.8046	25.8064	25.837	26.4156	26.7727	26.0892	26.4213	26.3391	25.3228	25.2198	26.4127	25.2101	25.8231	25.6787	25.9499	26.4242	25.7481	27.0154	25.7724	26.0159	26.1645	25.5462	26.1146	25.5549	25.9058	25.5876	26.3311	26.0609	25.4812	26.0922	25.349	25.8856	25.658	26.2321	25.7147	26.2306	25.7388	0.796352	0.0723726	0.779415	0.0351174	0.729776	0.0108329
A0A0G2KB77	A0A0G2KB77_RAT	unreviewed	Uncharacterized protein	3	26.2037	26.029	25.1668	26.0659	25.4166	25.7586	26.0056	25.4599	26.2653	25.6155	25.627	25.4548	25.9689	25.6905	25.816	26.2737	25.5893	26.1493	25.9943	26.343	25.9807	26.1298	26.1813	25.4823	26.1621	25.9113	25.8514	25.752	26.351	26.4611	25.5437	25.9185	25.6853	26.2757	26.025	25.8891	25.885	26.3019	25.5355	1.06059	0.496913	1.16439	0.158749	1.05652	0.533453
A0A0G2KB92	A0A0G2KB92_RAT	unreviewed	Serine/threonine-protein kinase DCLK1	24	31.1457	31.0212	31.1472	30.8803	31.1542	31.083	31.1437	30.9419	31.0862	30.8972	31.1512	31.4473	30.9747	31.1115	31.1553	31.224	31.1095	31.1675	31.024	30.9971	31.0269	31.2581	31.076	31.0167	30.9967	31.2131	31.0075	31.2654	30.9818	30.827	31.241	31.102	31.2874	31.0799	31.093	31.0824	31.0567	31.1252	30.9846	1.05581	0.16821	1.01703	0.721612	1.04676	0.169014
A0A0G2KB98	A0A0G2KB98_RAT	unreviewed	Glycogen synthase kinase-3 beta	12	29.1298	28.9656	29.3004	29.1826	29.3127	29.3032	28.9542	29.2937	28.998	29.3461	29.2787	29.1086	28.9619	29.1124	29.2361	28.9995	29.1456	28.907	29.1783	28.8241	29.2467	28.8767	28.8377	29.3592	29.1974	29.2401	29.0726	29.1721	28.889	29.3786	29.1777	28.9638	29.2188	29.1298	28.9396	29.1579	29.1796	28.8427	29.2639	0.940547	0.203515	0.959661	0.447651	0.944284	0.256602
A0A0G2KBA1	A0A0G2KBA1_RAT	unreviewed	Uncharacterized protein	8	28.8972	28.9488	29.366	28.9653	29.2073	29.3194	29.1989	29.2794	29.1463	29.1692	29.2947	29.5615	29.1828	29.5581	29.4819	29.479	29.4004	29.4111	29.31	29.4278	29.2333	29.2391	29.0372	29.3514	29.0779	29.342	29.4077	29.3895	28.8481	28.8874	29.3222	29.1416	29.4445	29.238	29.4182	29.4796	29.3786	29.0439	29.4956	1.18237	0.000999271	1.02248	0.772088	1.13189	0.0260138
A0A0G2QC04	A0A0G2QC04_RAT	unreviewed	Protein Pls1	3	25.2755	25.4393	24.7305	25.1046	24.8891	25.1355	24.8512	25.1638	25.1099	25.2585	25.0799	25.1424	25.4251	25.0329	25.4964	24.7851	25.1968	25.1155	25.0993	25.3192	25.342	25.5022	25.4999	25.0586	25.2615	24.9725	25.217	24.859	24.7912	25.5389	25.3052	25.5734	25.0174	25.3631	25.2621	25.2574	25.1627	24.6352	25.1248	1.06251	0.339519	1.07466	0.430675	1.07091	0.405396
A0A0G2QC17	A0A0G2QC17_RAT	unreviewed	Protein phosphatase 2C, magnesium dependent, catalytic subunit, isoform CRA_a ([Pyruvate dehydrogenase [acetyl-transferring]]-phosphatase 1, mitochondrial)	7	27.0419	26.8907	27.003	26.4948	27.0281	26.7764	26.7819	26.5079	26.7185	26.7309	26.7347	26.8632	26.6156	26.8438	26.6296	26.7329	26.5048	26.8264	26.5361	26.7431	26.5972	26.9086	26.5606	26.7073	26.7061	26.6868	26.4182	26.6584	26.6946	26.807	26.6956	26.6483	26.7274	26.6182	26.6745	26.6654	26.7645	26.8372	26.7614	0.92584	0.160682	0.919862	0.166535	0.934537	0.226654
A0A0G2QC21	A0A0G2QC21_RAT	unreviewed	Rho guanine nucleotide exchange factor 7	16	28.1536	28.1397	28.3677	28.1568	28.1506	28.2478	28.3311	28.1441	28.6548	28.2836	28.1822	28.261	28.0962	28.3735	28.1014	28.3198	28.1781	28.2803	28.0728	28.5352	28.1973	28.3135	28.2112	28.1308	28.189	28.2043	28.1826	28.1365	28.2382	28.48	28.2305	28.1096	28.3142	28.314	28.131	28.1254	28.2161	28.6099	28.2687	0.97992	0.686228	0.975318	0.631489	0.995656	0.9428
A0A0G2QC24	A0A0G2QC24_RAT	unreviewed	Leucine rich repeat containing 40	3	25.298	25.2779	25.2111	24.8923	25.5297	25.1627	25.4916	24.7773	25.4181	24.9316	25.2714	25.6142	25.2228	25.3562	25.1246	25.7387	24.9896	25.4495	25.02	25.4732	25.043	25.4136	24.8891	25.3955	24.9489	25.6008	24.9107	24.8293	25.2802	24.6432	25.4759	25.2539	25.6281	24.9999	25.4071	25.0799	24.9235	25.1571	24.8646	1.07236	0.373583	0.942713	0.477205	1.00061	0.998993
A0A0G2QC25	A0A0G2QC25_RAT	unreviewed	Voltage-dependent L-type calcium channel subunit alpha	2	23.9973	23.9359	23.3167	23.9824	23.7204	23.7552	23.8205	22.8921	24.1572	24.4257	23.3754	23.1508	22.6594	24.0327	23.5691	23.6146	23.368	23.23	24.1005	23.3057	23.4903	23.1264	23.2111	23.1659	23.6602	23.5502	23.6647	24.0638	24.1269	23.6605	23.0667	23.2717	23.2402	23.9005	22.9528	23.6297	24.5269	23.9983	23.3583	0.779805	0.0651619	0.851655	0.251197	0.859212	0.261724
A0A0G2QC33	A0A0G2QC33_RAT	unreviewed	Cysteine protease (EC 3.4.22.-)	4	25.5949	25.6111	24.9767	25.4047	25.3036	25.3574	25.5618	25.2984	25.4659	25.6557	25.5722	26.202	26.0663	26.4794	26.0273	26.1103	25.8426	26.2532	25.8491	26.7509	26.2078	26.2719	26.2257	26.1192	26.0988	25.9735	25.863	25.7951	26.0306	26.3291	25.7105	26.2681	26.2721	26.2902	26.1852	25.9484	26.1049	26.0485	25.9859	1.64836	1.06788e-05	1.57261	1.10325e-06	1.58645	1.14303e-06
A0A0G2QC41	A0A0G2QC41_RAT	unreviewed	Protein Hdac6	7	27.3499	27.1873	27.1641	27.2132	27.2293	27.1265	27.4328	26.9283	27.3252	26.9981	27.2787	27.4916	27.1783	27.5407	27.2432	27.569	27.1206	27.4258	27.2728	27.3113	27.1724	27.3552	27.1774	27.3657	27.2656	27.2234	27.2745	27.2661	27.4476	27.0105	27.2778	27.2111	27.5192	27.13	27.2268	27.2928	27.3943	27.5959	27.2219	1.09623	0.0659198	1.04756	0.299127	1.0894	0.0997974
A0A0G2QC53	A0A0G2QC53_RAT	unreviewed	Epidermal growth factor receptor pathway substrate 15-like 1	13	27.9573	28.0002	28.0215	27.977	27.9217	28.0909	28.0141	27.941	27.9284	28.0017	28.0633	27.8874	27.9861	27.9639	27.9876	28.0969	28.0862	27.9795	27.9089	27.9743	27.9826	28.0107	27.9527	27.9676	28.0355	27.9618	28.1679	28.0217	27.9846	28.1133	27.8419	28.0371	27.9083	27.9727	27.9054	27.9058	27.9603	28.0725	27.882	1.00528	0.790703	1.02771	0.197042	0.971577	0.163609
A0A0G2QC56	A0A0G2QC56_RAT	unreviewed	Coronin	4	24.0301	23.9119	23.7692	23.8161	24.2623	23.8176	24.2612	23.9283	24.2175	23.5254	23.9193	23.8419	23.997	23.6059	23.8389	23.9174	23.7466	24.0244	23.9329	24.4034	23.7229	23.6244	24.0089	23.8062	23.3278	23.7852	23.6616	24.17	24.0014	23.7966	24.091	23.9196	23.7581	23.2133	23.7303	23.5067	23.3189	24.0658	23.4484	0.963848	0.619617	0.897965	0.183127	0.830313	0.0432667
A0A0G2QC57	A0A0G2QC57_RAT	unreviewed	Fructose-bisphosphate aldolase C	13	31.9987	31.9274	32.1186	32.0107	32.0617	32.1768	31.9508	32.3381	32.106	32.2614	32.2007	32.3553	32.152	32.2322	32.4271	32.1369	32.3503	32.1483	32.0151	31.6539	32.2505	32.2215	32.1485	32.2806	32.2695	32.0857	32.4331	32.2009	31.882	31.9262	32.3598	32.1611	32.4191	32.1851	32.1076	32.3314	32.098	31.7841	32.1292	1.06217	0.316105	1.04935	0.365943	1.06068	0.296483
A0A0G3FMJ5	A0A0G3FMJ5_RAT	unreviewed	Ca+2/calmodulin-dependent protein kinase II gamma (Calcium/calmodulin-dependent protein kinase II gamma, isoform CRA_b)	9	28.5705	28.5236	28.3823	28.545	28.5583	28.5917	28.4658	28.6823	28.5557	28.5888	28.3854	28.569	28.6676	28.8092	28.5925	28.691	28.6113	28.7276	28.5663	28.701	28.6233	28.6704	28.5895	28.5463	28.7422	28.6634	28.5408	28.4425	28.6509	29.1828	28.6631	28.7238	28.4598	28.5686	28.1244	28.4669	28.5735	28.45	28.5912	1.06195	0.0592981	1.09919	0.103907	0.982113	0.594784
A0A0H2UHA0	A0A0H2UHA0_RAT	unreviewed	Protein phosphatase inhibitor 2	5	26.1985	26.0176	25.7253	26.1588	25.7998	25.8639	26.17	25.9164	26.424	25.788	25.82	25.9435	25.9534	25.9575	25.9848	26.0729	26.0086	26.2825	25.858	26.2266	25.9523	25.9989	26.0512	25.6309	26.0604	25.7623	25.9339	25.9789	26.1981	26.1887	25.7297	26.1785	25.5183	26.0633	25.7672	25.8222	25.7379	26.1489	25.7937	0.992687	0.99255	0.97668	0.772042	0.904268	0.178487
A0A0H2UHB5	A0A0H2UHB5_RAT	unreviewed	Sequestosome-1	2	27.0936	26.4206	25.9566	26.588	26.7855	26.6143	26.3362	26.3807	26.3452	27.1098	26.5069	26.2289	26.5061	26.9303	26.4718	26.4432	26.5575	26.5848	26.6403	26.7421	27.0308	26.8237	27.1715	26.2183	27.2339	26.8051	26.5793	26.7819	26.9658	27.2816	26.7799	27.1133	27.0143	27.1167	26.9969	26.8801	26.9173	27.957	26.9906	1.01187	0.75588	1.23467	0.0701787	1.43798	0.0048928
A0A0H2UHB7	A0A0H2UHB7_RAT	unreviewed	Anion exchange protein	16	30.9039	30.8234	30.7527	30.7133	31.0083	30.9137	30.983	30.705	30.8091	30.7762	30.7446	31.1423	30.86	31.0208	31.0596	31.1361	30.91	30.8677	30.8998	30.9633	30.6365	31.0311	30.6099	31.0367	30.8243	30.9966	30.8785	30.9899	30.661	30.7266	30.9183	30.9998	31.2502	30.6765	30.9163	30.8976	30.9832	30.9482	30.9355	1.06886	0.136578	1.01914	0.723627	1.08036	0.0829739
A0A0H2UHC1	A0A0H2UHC1_RAT	unreviewed	Neuronal pentraxin-1	11	28.8572	28.7583	29.0442	28.8445	28.9716	29.0979	28.7331	29.0114	28.6316	28.8787	28.742	29.2706	28.7685	29.2733	29.1046	29.2319	29.1701	28.8814	29.032	28.8608	29.1016	28.8503	28.9543	29.0643	28.9724	28.9285	29.3742	29.1042	28.843	28.7519	29.0134	28.9175	29.1335	28.9336	28.8211	28.9683	29.1729	28.8047	29.1519	1.1189	0.0555812	1.07445	0.208596	1.07692	0.121184
A0A0H2UHH3	A0A0H2UHH3_RAT	unreviewed	ATP-binding cassette sub-family B member 8, mitochondrial	3	24.2465	23.9492	23.3187	23.6151	24.0775	23.6898	23.8561	23.7474	23.8001	23.7514	23.4411	23.7056	23.9519	23.4559	23.8328	23.9374	23.5354	23.9153	23.4465	24.2421	23.6811	23.5827	24.0716	23.2185	23.6847	23.5817	23.8215	23.545	24.2438	23.7437	23.3502	23.713	23.7107	23.4999	23.9577	23.961	24.8517	23.9005	23.6158	0.957234	0.572388	0.949116	0.521168	1.05735	0.83074
A0A0H2UHI2	A0A0H2UHI2_RAT	unreviewed	Dual-specificity mitogen-activated protein kinase kinase 1	14	29.9429	30.015	30.4106	30.2794	30.2517	30.3309	30.0704	30.3892	29.9345	30.3702	30.278	30.4829	29.8172	30.346	30.4181	30.2632	30.3817	29.9853	30.3908	30.1551	30.4275	29.924	29.9705	30.4105	30.269	30.2086	30.4278	30.3413	30.1373	30.224	30.5475	30.0686	30.4772	30.442	30.0419	30.3357	30.3627	29.8914	30.3788	1.04972	0.440028	1.00811	0.878703	1.06264	0.393672
A0A0H2UHJ5	A0A0H2UHJ5_RAT	unreviewed	Zinc finger RNA-binding protein	8	26.2059	26.0903	26.2979	25.8878	26.1631	26.0697	26.1645	26.0095	26.3197	26.0393	26.0318	26.4443	26.3229	26.577	26.2787	26.6443	26.0939	26.4967	26.3533	26.3655	26.1761	26.5026	26.1758	26.164	26.0891	26.3644	26.1507	26.2242	26.0292	25.9361	26.1127	26.1422	26.3465	26.0264	26.4188	26.2941	26.2552	26.4104	26.2528	1.16913	0.00727825	1.04293	0.424057	1.09152	0.0558132
A0A0H2UHK2	A0A0H2UHK2_RAT	unreviewed	Membrane-associated progesterone receptor component 1	6	29.2173	29.1186	28.858	29.0765	28.7644	29.2513	28.8458	29.084	28.9351	29.0499	29.0108	29.0189	29.2007	29.0345	29.3768	29.0433	29.3592	29.1227	29.2691	28.9303	29.2778	29.1298	29.1039	29.191	29.2838	29.0355	29.1357	29.4528	29.058	29.4147	29.2573	29.2519	29.2527	29.2381	28.8363	29.4396	29.11	29.3319	29.1684	1.09331	0.0774178	1.13243	0.0232758	1.14044	0.0232526
A0A0H2UHK5	A0A0H2UHK5_RAT	unreviewed	Protein LOC100912445	4	25.0068	24.827	24.978	24.854	24.8148	24.8532	24.9742	24.8764	24.4874	24.9402	24.7174	24.8113	24.9975	25.0445	25.1462	24.8931	24.88	24.7208	24.867	24.8818	25.3425	25.1611	25.3342	24.8499	25.1424	24.8041	25.0673	24.8676	24.495	25.11	25.0283	25.2143	24.9448	25.3035	24.7664	25.1672	25.1499	24.7866	24.9917	1.05717	0.321182	1.09614	0.215616	1.13455	0.033362
A0A0H2UHK8	A0A0H2UHK8_RAT	unreviewed	Regulator of G-protein-signaling 7-binding protein	3	25.9406	26.0027	26.2073	25.8654	26.3052	26.0169	26.3572	25.6799	26.3902	25.8913	26.2537	26.2331	25.8929	26.1751	25.6707	26.4588	25.6691	26.2864	25.7976	26.261	25.6515	25.9798	25.6644	26.2716	25.7522	26.2136	25.6951	25.6964	26.1796	26.1531	26.099	25.8137	26.2873	25.5887	26.0964	25.9297	25.6399	26.0794	25.6817	0.983612	0.77822	0.928351	0.345815	0.900005	0.185696
A0A0H2UHL9	A0A0H2UHL9_RAT	unreviewed	Drebrin (Drebrin 1, isoform CRA_a)	23	31.5718	31.4512	31.6161	31.5211	31.4115	31.5468	31.3453	31.4592	31.2913	31.5008	31.5057	31.5894	31.3604	31.4966	31.4875	31.4743	31.5282	31.2951	31.4618	31.3037	31.511	31.3937	31.3616	31.4776	31.4648	31.3598	31.5908	31.5488	31.3291	31.5376	31.4489	31.5073	31.4963	31.4045	31.3383	31.4922	31.4509	31.282	31.554	0.988898	0.717517	0.985966	0.663906	0.978874	0.501409
A0A0H2UHM7	A0A0H2UHM7_RAT	unreviewed	Tubulin alpha chain	43	37.1099	37.1432	36.6779	36.9538	36.9383	37.0642	37.1443	36.8014	37.0867	36.909	36.7329	36.89	37.1411	37.0163	37.0928	37.1083	37.0101	37.1459	36.9143	37.0269	37.1002	37.2127	37.1086	37.0463	37.1531	37.0236	36.9343	36.7841	37.006	37.1116	36.8832	37.272	37.1154	37.1033	36.9299	37.1148	36.882	36.9458	36.9541	1.02163	0.595381	1.04022	0.380296	1.02642	0.565381
A0A0H2UHN1	A0A0H2UHN1_RAT	unreviewed	Metabotropic glutamate receptor 5	11	27.1597	27.0114	27.0564	27.184	27.0871	27.1576	27.1217	27.1129	26.9927	27.0906	27.1767	27.1512	26.9623	27.0826	27.2288	27.2148	27.198	27.1489	27.2084	27.1947	27.1962	27.0927	26.8406	27.1443	27.1974	27.1754	27.279	27.215	27.1555	27.0613	27.0929	27.0562	27.2297	27.1766	27.0178	27.2322	27.1363	26.9779	27.1534	1.04493	0.0569323	1.02462	0.491228	1.0161	0.54562
A0A0H2UHQ0	A0A0H2UHQ0_RAT	unreviewed	4F2 cell-surface antigen heavy chain (Solute carrier family 3 (Activators of dibasic and neutral amino acid transport), member 2, isoform CRA_b)	18	31.3743	31.4183	31.387	31.2873	31.6074	31.3545	31.5994	31.4391	31.7989	31.2294	31.5885	31.9897	31.537	31.8507	31.7074	32.0302	31.5243	31.9098	31.4469	31.7933	31.6176	31.6427	31.6879	31.823	31.5577	31.7936	31.6638	31.5009	31.6383	31.1813	31.9628	31.7044	31.7951	31.5924	31.8145	31.6212	31.422	31.6476	31.4406	1.21469	0.00306151	1.11844	0.0696461	1.16254	0.0143135
A0A0H2UHQ2	A0A0H2UHQ2_RAT	unreviewed	Casein kinase 1, gamma 2, isoform CRA_b (Casein kinase I isoform gamma-2)	2	26.1264	26.0219	25.159	25.7496	25.1316	25.8278	24.9758	25.6915	25.0047	25.7743	25.5404	25.737	26.1955	25.7125	26.1304	25.6535	25.8774	25.2521	25.8755	25.5939	26.2023	26.2112	26.201	25.5736	25.9576	25.1709	25.897	25.8488	24.9192	26.9413	25.6471	26.1041	25.7383	26.3131	25.4504	26.0908	26.0696	24.9808	25.9051	1.16585	0.135368	1.28851	0.207759	1.19368	0.190819
A0A0H2UHV9	A0A0H2UHV9_RAT	unreviewed	Coatomer subunit gamma	9	28.4505	28.6618	28.7697	28.5571	28.985	28.7626	29.125	28.6119	29.027	28.5969	28.4448	28.9019	28.6539	28.8021	28.5599	29.1128	28.3808	28.9046	28.4249	28.8249	28.3375	28.6925	28.4956	28.6084	28.4081	28.8399	28.4659	28.3656	28.7014	28.2416	28.5524	28.5325	28.8343	28.3707	28.762	28.4945	28.344	28.6204	28.4135	0.945051	0.422418	0.856148	0.0350559	0.861792	0.0369835
A0A0H2UHW6	A0A0H2UHW6_RAT	unreviewed	Metabotropic glutamate receptor 5	10	27.108	26.9754	26.9696	27.1272	27.0255	27.0843	27.0721	27.0387	26.9329	27.0169	27.0977	27.0853	26.8992	27.0262	27.1542	27.1574	27.143	27.1036	27.1342	27.1501	27.1406	27.0541	26.7945	27.0724	27.1261	27.1097	27.2185	27.1397	27.1235	27.001	27.0204	27.0008	27.1871	27.1168	26.9765	27.1708	27.0782	26.9463	27.0943	1.04589	0.0524001	1.02743	0.418359	1.02216	0.382707
A0A0H2UHW7	A0A0H2UHW7_RAT	unreviewed	Limbic system-associated membrane protein	8	30.9855	30.9583	30.8037	30.9197	30.6691	30.9497	30.4829	30.8582	30.6671	30.7438	30.9206	30.8688	30.7549	30.747	30.8808	30.7855	30.9282	30.6319	30.8736	30.6401	30.8788	30.8513	30.7863	30.9557	30.987	30.8504	30.9426	30.978	30.7325	30.9386	30.6455	30.9618	30.7733	30.8435	30.4477	30.8221	30.7184	30.705	30.7809	1.00114	0.917446	1.05849	0.171608	0.958358	0.411846
A0A0H2UHW8	A0A0H2UHW8_RAT	unreviewed	Neuroligin-1	5	25.0658	25.0887	24.5934	24.9116	24.8524	24.9739	24.9523	24.7486	25.1883	25.0224	24.5236	24.8147	24.8417	24.5495	24.9141	24.8281	24.7666	25.0116	24.528	25.0052	24.6207	24.7116	24.5174	24.7228	24.9557	24.8465	24.7263	24.856	24.8109	24.9758	24.5745	24.883	24.5492	24.6355	24.6319	24.7301	24.7256	25.0182	24.5021	0.886065	0.0365517	0.900305	0.0588659	0.843406	0.00613772
A0A0H2UHY8	A0A0H2UHY8_RAT	unreviewed	Aspartoacylase	5	25.7183	25.8526	25.9113	25.7453	25.894	25.8104	25.9455	25.8406	25.6635	25.8424	26.1584	26.1463	25.9943	26.5956	26.0365	26.3005	26.379	26.0606	26.1737	26.2128	25.9606	26.3514	25.1252	26.2652	25.7717	26.283	26.0304	25.66	25.7052	26.4721	26.4588	26.1652	26.4901	26.4507	26.0812	26.2797	26.0128	25.4383	26.3916	1.2923	2.28311e-05	1.14249	0.330117	1.32189	0.0032146
A0A0H2UI17	A0A0H2UI17_RAT	unreviewed	Protein phosphatase 1H	4	29.3225	29.3246	28.7902	29.405	29.6023	29.1642	29.4628	28.7788	29.2217	29.2274	28.7071	28.6105	28.9762	28.874	29.0518	29.4172	28.8693	29.3775	28.6561	29.2568	28.937	28.983	29.092	28.9337	29.384	29.2711	28.9734	28.6315	29.392	29.3233	28.6464	29.1888	28.7198	29.1571	29.2832	28.8253	28.5963	29.2211	28.9635	0.840413	0.0462489	0.918581	0.329723	0.827073	0.039137
A0A0H2UI35	A0A0H2UI35_RAT	unreviewed	Homer protein homolog 1	11	28.9513	28.9333	29.0276	29.0633	28.8848	29.1975	28.8572	29.1643	28.9526	29.1861	29.1515	29.156	29.0449	29.01	29.1463	29.0425	29.1422	28.8828	29.1584	29.0405	29.1489	28.9128	28.9201	29.0671	29.119	28.9897	29.2175	29.0569	28.9738	29.139	29.0503	29.0112	29.0426	28.9397	28.7671	29.1701	29.1024	28.7469	29.0872	1.04216	0.202922	1.01432	0.68272	0.979774	0.627406
A0A0K0WYI6	A0A0K0WYI6_RAT	unreviewed	Anion exchange protein	4	25.8808	25.829	26.4194	25.9258	26.221	25.5721	26.3815	25.3606	26.2373	25.7256	26.0038	25.9602	25.4619	26.0833	25.5209	26.1753	25.428	26.1015	25.6941	26.0412	25.8464	25.7761	25.6604	25.8114	25.6738	26.1111	25.5132	25.6854	26.2681	25.8613	25.634	25.4749	26.2026	25.6662	26.0161	25.5501	25.4519	26.4797	25.4413	0.917982	0.440228	0.896447	0.338951	0.883464	0.279163
A0A0U1RRP1	A0A0U1RRP1_RAT	unreviewed	Synaptogyrin-1 (Fragment)	1	29.635	29.6424	28.597	29.6393	28.9821	29.6594	29.2219	29.2262	29.9018	29.3314	28.9117	28.9566	29.7736	29.1478	29.7131	29.4809	29.5392	29.8164	29.4659	29.8536	29.2393	29.6112	29.5835	29.1506	29.7873	28.9843	29.6535	29.6065	29.9608	29.4442	28.9481	29.6848	29.2134	29.663	28.8632	29.4991	29.3246	29.8774	28.8798	1.03666	0.703035	1.09426	0.373875	0.961653	0.757511
A0A0U1RRP4	A0A0U1RRP4_RAT	unreviewed	SH3 and multiple ankyrin repeat domains protein 3	5	27.4464	27.2979	27.0884	27.1928	27.5381	27.1607	27.4698	26.7569	27.6117	27.1138	27.3087	27.2764	27.3483	27.5293	27.0579	27.647	26.8972	27.4679	27.0801	27.7947	27.2747	27.172	27.0665	27.5289	27.2969	27.5406	26.8462	27.1684	27.6937	27.1979	26.9906	27.3365	27.4388	27.1007	27.1686	27.0117	27.1009	27.4806	27.0134	1.04915	0.564643	1.00908	0.925745	0.93684	0.427651
A0A0U1RRP5	A0A0U1RRP5_RAT	unreviewed	SH3 and multiple ankyrin repeat domains protein 3 (Fragment)	18	28.7353	28.6211	28.7523	28.672	28.6626	28.5917	28.6738	28.3664	28.8756	28.5033	28.4552	28.5927	28.612	28.6716	28.575	28.8604	28.4599	28.6364	28.4918	28.7486	28.5438	28.4838	28.4513	28.7459	28.6241	28.7941	28.5397	28.558	28.5674	28.6869	28.3001	28.6543	28.5353	28.4138	28.3659	28.4261	28.4348	28.5553	28.4714	0.971155	0.482851	0.971637	0.513037	0.87903	0.00537665
A0A0U1RRQ0	A0A0U1RRQ0_RAT	unreviewed	Microtubule-associated protein (Fragment)	13	30.7405	30.596	30.9877	30.8109	30.8764	30.8983	30.7299	30.8891	30.5475	30.7388	30.6802	30.7363	30.5034	30.5445	30.7548	30.659	30.7447	30.4546	30.5532	30.3441	30.6848	30.4334	30.4845	30.7165	30.6103	30.545	30.8745	30.9254	30.3994	30.484	30.5539	30.6098	30.6631	30.4789	30.4621	30.7183	30.5578	30.5093	30.6679	0.884904	0.00821128	0.890193	0.0356562	0.867642	0.00175695
A0A0U1RRQ2	A0A0U1RRQ2_RAT	unreviewed	Actin-related protein 2/3 complex subunit 5 (Fragment)	2	27.258	27.2531	26.7863	27.2822	26.6754	27.1182	26.6714	27.0681	26.4449	27.0345	27.1753	27.289	27.2513	27.0674	27.3838	26.9473	27.2359	26.8196	27.0319	27.1546	27.532	26.5566	27.3117	27.0252	27.396	26.8193	27.3089	26.9054	26.6762	27.6049	27.2359	27.3986	26.8533	27.5776	26.8892	27.2432	27.1119	26.3102	27.2379	1.14788	0.0664511	1.08735	0.480019	1.10907	0.386115
A0A0U1RRQ3	A0A0U1RRQ3_RAT	unreviewed	Protein Ubap2	3	25.0462	25.1699	25.0661	24.8282	25.2585	25.0552	24.9454	24.734	25.0617	24.7807	25.1763	25.1341	24.5835	24.7089	24.7487	25.3689	24.6941	25.0628	25.0005	24.9841	24.9048	24.3946	24.8224	24.9989	24.6761	24.9969	25.1627	24.8679	24.683	24.8245	25.0248	24.512	25.0914	24.6375	25.1029	24.9652	24.7571	24.8736	24.5096	0.97074	0.576117	0.893091	0.0793802	0.897434	0.0979017
A0A0U1RRR2	A0A0U1RRR2_RAT	unreviewed	SH3 and multiple ankyrin repeat domains protein 2 (Fragment)	5	26.0815	26.067	26.1354	26.0587	26.2906	26.2718	26.3012	26.2863	26.2544	26.1693	26.0292	26.1153	26.1094	25.973	26.0123	26.3045	26.1354	26.0765	26.0335	26.1538	26.0737	25.8911	25.9569	25.9131	26.0257	26.1359	26.2281	26.284	26.175	25.5545	25.87	26.0184	25.8772	25.7229	25.9056	26.1562	26.0564	26.0147	25.9662	0.933213	0.0269084	0.893967	0.0400048	0.849306	0.00027689
A0A0U1RRR4	A0A0U1RRR4_RAT	unreviewed	Neurexin-1-beta (Fragment)	2	25.1212	25.2248	25.113	25.0047	25.4716	25.4881	25.4384	25.6283	24.9664	25.493	25.4866	26.0707	25.6552	25.9189	25.7801	26.0331	26.017	25.4962	25.7981	25.6487	25.7317	25.8916	25.4989	25.5632	25.2922	25.8008	25.8254	25.9829	25.3599	25.4249	25.8851	25.5861	26.2621	25.8777	25.6004	25.9817	25.8178	25.2799	25.9068	1.40092	6.6185e-05	1.26068	0.00876351	1.42536	0.000521816
A0A0U1RRR6	A0A0U1RRR6_RAT	unreviewed	Aminoacyl tRNA synthase complex-interacting multifunctional protein 2 (Fragment)	3	25.8908	26.1207	26.1449	25.9536	26.4316	26.2665	26.4934	26.1327	26.343	25.9252	26.1409	26.4014	26.2216	26.638	26.3301	26.861	26.2248	26.6324	26.1103	26.483	26.1951	26.5203	26.1622	26.4693	26.1338	26.5529	25.7403	26.1337	25.9802	26.1618	26.3736	26.2634	26.5702	26.0555	26.6041	26.4878	25.818	26.254	26.4462	1.16495	0.0440188	1.03066	0.748484	1.11274	0.181663
A0A0U1RRS9	A0A0U1RRS9_RAT	unreviewed	Lysosome-associated membrane glycoprotein 1 (Fragment)	2	25.5052	25.6321	25.4501	25.2268	25.8215	25.7582	25.9115	25.6898	25.253	25.7285	25.4401	25.9826	25.6912	26.2587	25.6651	26.2998	25.8183	26.013	25.9326	26.0053	25.8366	25.8577	25.8202	25.7764	25.3248	25.8131	26.0752	25.9626	25.9064	24.9497	25.9633	25.7645	26.1235	25.8935	25.9438	25.9978	26.0962	26.1783	26.0878	1.23957	0.00968099	1.10308	0.379716	1.31619	0.000236246
A0A0U1RRU5	A0A0U1RRU5_RAT	unreviewed	Protein Tab1 (RCG59826)	2	21.9638	21.7937	21.0772	21.8135	20.9047	21.5378	21.6803	20.7301	21.9994	21.4747	21.1871	20.4079	21.7357	20.8914	21.6131	21.5874	21.5439	21.6171	21.4158	21.7686	21.538	21.566	21.7244	21.3579	20.8489	20.7443	20.8773	21.6748	21.9655	21.7065	21.3849	21.9154	21.0018	21.9204	21.2421	21.3843	21.2657	21.7538	20.5827	0.921631	0.57893	0.925757	0.593389	0.922666	0.58266
A0A0U1RRV5	A0A0U1RRV5_RAT	unreviewed	Clustered mitochondria protein homolog	3	23.0896	22.1476	21.6693	22.8892	21.8868	22.7364	21.7147	22.3379	22.9651	23.478	23.3434	23.2478	22.3648	22.2781	23.2158	22.9266	22.51	23.4456	23.262	23.573	23.282	22.6652	23.1295	23.1261	22.857	23.1051	23.2384	23.001	22.7417	23.2131	22.7922	22.8381	22.64	22.9263	22.9286	23.0514	22.8264	23.4324	23.2347	1.40198	0.0320653	1.32714	0.0312182	1.29152	0.050114
A0A0U1RRV6	A0A0U1RRV6_RAT	unreviewed	Synaptotagmin-17	3	24.0718	23.8475	23.3758	24.1808	23.7153	23.8716	24.3225	23.0977	24.0582	23.449	23.8757	23.7623	23.2916	23.759	23.798	24.5115	23.6809	24.0723	23.7004	24.1181	23.6637	23.6513	23.5532	24.1553	23.8829	24.0286	23.4877	24.2232	24.3231	23.5392	23.7141	23.781	24.0841	23.7509	23.633	23.7034	23.8275	24.7389	23.6432	1.01877	0.795409	1.04212	0.666859	1.05286	0.661923
A0A0U1RRW0	A0A0U1RRW0_RAT	unreviewed	Serine racemase (Fragment)	2	27.2075	27.1684	27.2262	27.1141	27.0223	27.0609	27.152	27.2207	27.0209	27.1495	27.3432	27.2451	27.0547	27.1502	27.09	27.2836	27.4845	27.0534	27.1057	27.0631	27.1915	27.2062	27.1738	27.1138	26.9649	27.0946	27.3068	27.6128	26.6633	26.8666	27.3353	27.1374	27.0958	26.8415	27.0941	27.1201	27.0899	26.9008	27.2856	1.04091	0.297642	0.998647	0.800726	0.980424	0.548966
A0A0U1RRW2	A0A0U1RRW2_RAT	unreviewed	Protein Sept6	8	29.7915	29.7777	29.079	29.5884	29.5798	29.6466	29.9636	29.3811	29.8984	29.5536	29.5139	29.5995	30.017	29.8322	29.6938	29.9252	29.5964	29.682	29.5847	29.6021	29.6622	29.8503	29.8371	29.6328	29.6852	29.6018	29.6125	29.4424	29.953	29.7075	29.4917	29.6508	29.9382	29.8621	29.5608	29.78	29.6969	29.6396	29.4463	1.04448	0.429524	1.04527	0.453197	1.0255	0.640547
A0A0U1RRX0	A0A0U1RRX0_RAT	unreviewed	Neuroligin-2	10	28.0186	27.9466	27.6804	27.8175	28.1379	27.878	28.1715	27.6013	28.1545	27.7891	27.6789	27.7753	28.0053	28.2974	27.8443	28.4498	27.7963	28.083	27.754	28.0396	27.7655	28.0753	27.8907	28.12	27.9379	28.327	27.7216	27.8355	28.0915	27.765	27.5511	28.0493	28.3555	27.8939	28.0605	27.8003	27.7697	28.0448	27.7365	1.02924	0.734604	1.0379	0.559331	1.00239	0.987763
A0A0U1RRY0	A0A0U1RRY0_RAT	unreviewed	Protein Wasf3 (Fragment)	2	26.6281	26.6905	26.4234	26.4485	26.3668	26.5632	26.5189	26.5373	26.7095	26.485	26.7662	26.7236	26.9845	26.7572	26.6901	26.7353	26.7324	26.6389	26.742	26.5653	26.5149	26.6528	26.6946	26.4525	26.5587	26.4502	26.9887	26.9371	26.6955	26.2004	26.5343	26.8204	26.6439	26.4576	26.3976	26.688	26.5691	26.6414	26.6055	1.13073	0.00275559	1.07405	0.319747	1.0418	0.302661
A0A0U1RRY5	A0A0U1RRY5_RAT	unreviewed	60S ribosomal protein L3	3	25.7986	25.8575	26.1054	26.0082	26.5417	26.0155	26.131	26.4299	25.8489	26.2352	25.9081	26.427	25.9628	26.2528	25.8334	26.6455	25.923	26.5581	26.0773	26.337	26.1784	26.2485	26.0636	26.1754	25.3051	26.5896	26.0435	26.5095	25.7014	26.0872	26.3241	25.7419	25.9911	25.7555	26.1913	26.3276	26.0633	25.7704	26.3695	1.07095	0.424128	1.00566	0.911442	0.974708	0.749077
A0A0U1RS08	A0A0U1RS08_RAT	unreviewed	SH3 and multiple ankyrin repeat domains protein 3 (Fragment)	2	24.4377	23.82	24.441	24.5749	24.2012	24.4955	23.8225	24.5112	23.8633	24.5539	24.2811	23.8357	24.1088	23.4942	24.0245	23.7794	23.8432	23.4363	24.1585	23.6747	24.0566	23.2824	23.4345	24.461	24.3985	23.8394	24.1435	23.911	23.5781	24.4345	24.104	24.1018	23.5769	23.8698	23.047	23.9626	23.9152	23.7231	24.0838	0.758878	0.00689126	0.812394	0.0792925	0.732254	0.0082671
A0A0U1RS09	A0A0U1RS09_RAT	unreviewed	Microtubule-associated protein 2 (Fragment)	2	28.6923	28.5537	28.0015	28.3908	28.1305	28.2236	27.7911	28.3076	27.7021	28.0745	28.0078	28.058	28.3409	27.9117	28.3789	28.0695	28.2155	27.9493	28.0718	28.4202	28.5618	28.3891	28.5026	28.0864	28.4976	28.0478	28.431	28.2432	27.8905	29.2112	28.031	28.5538	27.8495	28.2819	27.9996	28.2687	28.1316	27.8086	28.5048	0.984741	0.957538	1.14746	0.277014	0.97481	0.837772
A0A0U1RS13	A0A0U1RS13_RAT	unreviewed	SH3 and multiple ankyrin repeat domains protein 3 (Fragment)	23	29.1219	28.9025	28.9978	28.9882	28.9897	28.8148	28.9598	28.6256	29.1107	28.7805	28.8379	28.9063	28.8279	28.9958	28.8457	29.0484	28.7164	28.8572	28.7405	29.0125	28.8402	28.8633	28.7556	28.9838	28.8971	29.0736	28.7407	28.8096	28.8728	28.9107	28.7471	28.8999	28.8634	28.7558	28.6448	28.6821	28.6868	28.8821	28.7146	0.961012	0.357942	0.963103	0.41939	0.88918	0.0127038
A0A0U1RS17	A0A0U1RS17_RAT	unreviewed	SH3 and multiple ankyrin repeat domains protein 2 (Fragment)	8	26.9291	26.9228	26.9667	26.8096	26.9989	27.0343	27.1492	26.9558	27.0564	26.9574	26.9008	26.9928	26.9119	26.7672	26.9571	27.1835	26.9805	26.9243	26.8214	26.8859	26.9042	26.7486	26.9202	26.8132	26.8431	26.8951	27.0487	27.2601	26.9495	26.4102	26.7744	26.8364	26.6479	26.6122	26.7107	26.9643	26.795	26.8269	26.7939	0.967975	0.282119	0.940739	0.213689	0.868377	0.00029324
A0A0U1RS21	A0A0U1RS21_RAT	unreviewed	Ras-related C3 botulinum toxin substrate 1 (Fragment)	2	28.1136	28.0972	28.2269	27.8725	28.292	28.2341	28.6097	27.8079	28.4549	28.3188	28.4608	28.6737	28.2026	28.7967	28.0928	28.8262	28.2319	28.6179	28.5452	28.4768	28.1139	28.4945	27.9821	28.6092	28.0723	28.5204	28.1189	28.3655	28.3574	28.2415	28.4074	28.2025	28.632	28.0207	28.5858	28.3378	28.5333	28.28	28.6417	1.19636	0.0335087	1.07183	0.342432	1.14639	0.0735909
A0A0U1RS25	A0A0U1RS25_RAT	unreviewed	Protein Upf1	16	28.1491	28.1279	27.7655	27.9907	27.9543	28.0594	28.1156	27.9173	28.201	27.8972	27.8749	28.0496	28.0532	27.8742	28.0889	28.2307	27.9011	28.1583	27.8559	28.2103	27.9916	28.1542	28.0162	27.8981	28.0197	27.9227	27.913	27.916	28.0233	28.0887	27.9109	28.0605	27.8461	28.0537	28.0441	28.0343	27.8188	28.1287	27.8906	1.00607	0.889359	0.98187	0.671029	0.970392	0.480514
A0A0U1RS27	A0A0U1RS27_RAT	unreviewed	Microtubule-associated protein 2 (Fragment)	9	29.6782	29.3838	29.8321	29.7839	29.5634	29.8438	29.1897	29.6558	29.43	29.7239	29.9287	29.8766	29.2185	29.7135	29.9516	29.5008	29.9304	29.4268	29.8952	29.584	30.1026	29.404	29.3759	30.0083	29.9483	29.6023	29.8476	30.0299	29.4782	30.0153	29.9294	29.5045	29.8382	29.8936	29.481	29.8357	29.966	29.3331	29.9172	1.10125	0.241395	1.1069	0.243331	1.10076	0.207377
A0A0U1RVI2	A0A0U1RVI2_RAT	unreviewed	Mitogen-activated protein kinase (EC 2.7.11.24)	12	28.3728	28.5192	28.2396	28.3057	28.4953	28.4817	28.6442	28.5033	28.487	28.4065	28.2419	28.5418	28.4144	28.3835	28.4163	28.6424	28.406	28.4722	28.4274	28.5265	28.2022	28.3029	28.3654	28.3363	28.3673	28.4207	28.4894	28.2545	28.4653	28.22	28.4099	28.4099	28.4862	28.3115	28.3002	28.4584	28.338	28.5422	28.3892	0.986368	0.703352	0.940018	0.0881437	0.970885	0.398034
A0A0U1ZEI3	A0A0U1ZEI3_RAT	unreviewed	E3 ubiquitin-protein ligase CBL (EC 6.3.2.-) (Fragment)	1	23.0446	22.2439	23.0506	23.3193	22.7665	22.8927	22.6765	23.3607	22.4602	22.9384	23.2801	22.9204	22.8546	22.3853	23.1461	22.52	23.2401	22.4062	23.1104	22.9625	23.2961	22.1075	22.362	23.1078	23.2397	22.7175	22.9143	22.9211	22.1117	23.3425	23.0824	23.0739	22.7895	23.1612	22.5654	23.2062	22.3473	22.2031	23.3478	1.02994	0.77115	0.939266	0.542858	0.999769	0.949306
A0A0U1ZF16	A0A0U1ZF16_RAT	unreviewed	E3 ubiquitin-protein ligase CBL (EC 6.3.2.-)	1	21.2933	20.5994	21.3169	20.4992	21.1462	20.649	20.7979	20.9005	21.0893	21.3495	21.154	21.1896	20.7177	20.7794	21.0509	21.1459	20.2419	21.5251	20.3994	21.3945	20.317	20.252	20.6379	20.455	20.7597	21.2119	20.4441	19.722	19.3266	20.5741	21.2582	20.7643	21.5088	19.978	20.56	20.4017	20.805	20.5059	20.1717	0.976248	0.714828	0.692767	0.0109687	0.836664	0.124507
A0A140TAA1	A0A140TAA1_RAT	unreviewed	Immunoglobulin superfamily, member 8, isoform CRA_b (Protein Igsf8)	13	29.6135	29.7513	29.3558	29.7932	29.3386	29.6627	29.6572	29.6738	29.6669	29.9013	29.5663	29.6698	29.7345	29.6443	29.6114	29.3162	29.5757	29.7262	29.7332	29.6405	29.8293	29.7476	29.8692	29.6973	29.7671	29.4054	29.7909	29.3899	29.6957	30.0494	29.7503	29.8126	29.4881	29.846	29.489	29.707	29.7249	29.3414	29.6772	0.996684	0.991306	1.05323	0.431484	1.00441	0.930312
A0A140TAA3	A0A140TAA3_RAT	unreviewed	Ral GTPase-activating protein subunit alpha-1	6	26.1047	25.9123	25.9019	25.8345	26.0361	25.8427	26.4187	25.4953	26.4464	25.8801	27.1015	27.7297	27.5359	27.9951	27.4171	27.3575	27.2037	27.4784	26.5657	27.2824	28.0657	27.7701	27.5901	27.2432	26.9473	26.9831	27.3286	27.1651	27.4653	26.3775	27.2194	27.6227	27.6554	27.7104	27.4332	27.3248	27.2699	27.3629	26.9831	2.7727	2.21855e-08	2.36877	7.30803e-07	2.6428	1.44048e-09
A0A140TAB9	A0A140TAB9_RAT	unreviewed	Protein-L-isoaspartate O-methyltransferase (EC 2.1.1.77)	6	29.2453	29.1597	29.3471	28.932	28.9018	29.0665	28.7167	28.856	28.8424	29.0245	29.0325	29.2386	29.1227	29.4518	29.2849	29.2896	29.1608	29.1459	29.2348	29.4592	29.4006	29.2227	29.3131	29.2415	29.2932	29.2874	29.2057	29.1982	29.4088	29.1265	29.1763	29.367	29.2796	29.2459	29.2552	29.2244	29.448	29.3044	29.2533	1.18187	0.00336968	1.17758	0.00288605	1.2011	0.00119886
A0A140TAE2	A0A140TAE2_RAT	unreviewed	Protein LOC500956 (RCG31730, isoform CRA_a)	2	22.7219	23.1669	23.4645	23.2264	23.8167	23.7211	23.5639	23.8576	23.2488	23.0772	23.1358	22.9562	23.503	22.8792	23.4198	23.4139	22.8316	23.3821	23.0309	23.6693	23.3422	23.3693	23.0187	22.8039	22.4144	23.6039	22.9613	23.1116	23.5568	22.8356	22.8611	23.1657	22.7854	22.5455	23.2305	23.2917	22.7498	23.5964	23.1913	0.889344	0.288581	0.808601	0.0871208	0.786469	0.0484006
A0A140TAF0	A0A140TAF0_RAT	unreviewed	RCG62531, isoform CRA_g (Tropomyosin alpha-3 chain)	17	29.604	29.6658	30.6221	30.0903	29.8985	30.365	30.1376	30.3201	30.1244	30.2353	29.692	29.7623	29.8467	29.6751	29.7962	29.7409	29.9166	29.3912	29.6154	29.3458	29.6688	29.8113	29.7258	29.7533	29.8099	29.7059	29.9737	30.0133	29.202	29.8511	29.8087	29.9446	29.6321	29.797	29.439	29.906	29.6126	29.2541	29.712	0.732165	0.000926737	0.779066	0.0153587	0.735487	0.0035052
A0A140TAF5	A0A140TAF5_RAT	unreviewed	Chloride channel CLIC-like 1, isoform CRA_c (Chloride channel CLIC-like protein 1)	2	23.7816	23.9601	24.2411	23.9724	23.4924	23.9001	23.8441	24.3468	23.9905	23.9141	24.1054	24.5634	24.1433	24.5972	23.9939	24.5461	24.296	24.2223	24.2542	24.4127	24.201	24.0481	23.875	24.1089	23.801	24.1083	24.6561	24.3076	24.1359	23.2877	24.4224	24.2726	24.1975	23.8841	23.859	24.0075	24.0772	24.0243	24.3813	1.27861	0.00129448	1.08421	0.524105	1.13024	0.0934097
A0A140TAG9	A0A140TAG9_RAT	unreviewed	Hsp90 co-chaperone Cdc37	11	28.9466	28.9323	28.66	28.8382	28.6886	28.9177	28.7749	28.8658	28.8572	28.7873	28.8333	28.8372	28.93	28.7405	28.8961	28.7403	28.918	29.0143	28.8032	28.8909	29.0006	28.9171	28.9461	28.7036	28.9615	28.6559	28.8883	28.9264	28.8058	28.9336	28.8068	28.9841	28.7354	28.8518	28.6868	28.9548	28.8	29.0036	28.8142	1.03236	0.280666	1.02365	0.504866	1.01573	0.656322
A0A140TAH5	A0A140TAH5_RAT	unreviewed	AP-2 complex subunit mu	10	30.3244	30.1506	30.4682	30.3726	30.5088	30.717	30.3444	30.6511	30.238	30.6065	30.3976	30.6177	30.3514	30.5232	30.7014	30.5201	30.5943	30.2861	30.5913	30.2636	30.7268	30.409	30.1971	30.6846	30.5305	30.5368	30.4081	30.7573	30.2458	30.5938	30.6213	30.4159	30.6992	30.6352	30.3115	30.762	30.6488	30.2148	30.6423	1.04678	0.373981	1.03296	0.592697	1.08071	0.208733
A0A140TAI1	A0A140TAI1_RAT	unreviewed	Ubiquilin 1, isoform CRA_a (Ubiquilin-1)	7	27.9665	27.994	27.5602	27.7726	27.8087	27.7941	27.659	27.5941	27.8206	27.7199	27.9954	28.1357	27.9964	28.021	27.9321	27.9238	27.8531	27.8825	27.8201	27.9466	27.9584	27.9979	27.8885	28.0657	28.0166	27.9598	27.667	27.8315	27.7067	28.1341	28.0909	28.0513	28.0333	27.9195	27.8345	27.9406	27.7025	27.7858	27.8193	1.13166	0.00201252	1.11032	0.0450784	1.10092	0.0419333
A0A140TAI3	A0A140TAI3_RAT	unreviewed	Heterogeneous nuclear ribonucleoprotein C (Heterogeneous nuclear ribonucleoprotein C, isoform CRA_b)	5	28.1788	28.217	28.1061	28.253	28.2536	28.3096	28.4829	28.2944	28.5057	28.2881	28.1803	28.4806	28.3717	28.5031	28.4272	28.6699	28.3344	28.4882	28.3073	28.3112	28.3786	28.4674	28.375	28.2893	28.2779	28.3249	28.5531	28.3526	28.4785	27.9264	28.1395	28.254	28.4122	28.4978	28.3765	28.4721	28.3005	28.4207	28.1957	1.08398	0.0506948	1.03818	0.491896	1.03668	0.375693
A0A140TAI4	A0A140TAI4_RAT	unreviewed	NMDA receptor synaptonuclear-signaling and neuronal migration factor	3	25.476	25.6783	25.5039	25.634	25.522	25.4543	25.4544	25.2679	25.522	25.2753	25.4549	25.7007	25.5291	25.8283	25.53	25.8948	25.4947	25.7573	25.691	26.3905	25.4706	25.4271	25.4402	25.461	25.3726	25.2798	25.5168	25.5773	25.8829	25.3019	25.311	25.659	25.3978	25.1445	25.1959	25.4815	25.411	25.5743	25.5445	1.18543	0.0289521	0.999802	0.939831	0.958092	0.361891
A0A140TAI6	A0A140TAI6_RAT	unreviewed	60S ribosomal protein L36	4	28.3076	27.9041	27.9138	28.1327	27.7081	28.1924	27.5437	28.0271	27.5826	28.0312	28.5257	28.4402	28.2868	28.0527	28.3416	27.8844	28.3301	27.9111	28.2217	27.8005	28.5366	27.8072	28.3357	28.2312	28.3768	27.8879	28.1608	28.2417	27.7258	28.3552	28.4383	28.3839	28.0407	28.3992	27.8657	28.436	28.2506	27.7397	28.2999	1.21297	0.0241046	1.13992	0.12104	1.20711	0.0355174
A0A140TAI8	A0A140TAI8_RAT	unreviewed	Adenosylhomocysteinase 2	12	30.7939	30.7025	30.6946	30.5988	30.7704	30.8289	30.6033	30.9111	30.4681	30.8344	30.779	30.9372	30.609	30.9	30.7788	30.6577	30.6096	30.6154	30.7146	30.712	30.6848	30.7089	30.7752	30.6936	30.5885	30.5809	30.8726	30.9094	30.5619	30.628	30.7509	30.7485	30.8963	30.5768	30.7118	30.6925	30.769	30.5757	30.785	1.00348	0.905192	0.986943	0.76255	0.999955	0.966486
A0A140TAJ5	A0A140TAJ5_RAT	unreviewed	Phosphatidylinositol 4-kinase alpha	32	28.9383	29.0359	28.9432	28.7803	29.0687	29.198	29.17	29.0604	28.8542	29.0505	29.0888	29.3945	29.166	29.3666	29.347	29.4524	29.2408	29.2926	29.2062	29.3178	29.2305	29.2061	29.0059	29.3089	29.0741	29.3307	29.2404	29.3559	29.0324	29.0404	29.4235	29.3456	29.4157	29.0963	29.1759	29.2569	29.1757	29.1104	29.3205	1.20616	4.94674e-05	1.12346	0.01576	1.18703	0.000608399
A0A140UHW6	A0A140UHW6_RAT	unreviewed	Protein Trmt1	2	22.6466	22.6216	22.2406	22.1859	23.1347	22.3771	23.0515	22.2296	23.2824	22.0526	22.7615	22.9728	22.5709	23.0723	21.4783	23.0126	21.631	22.5119	22.4288	22.5075	21.8209	22.4492	22.5323	22.9186	22.3841	22.5474	22.0781	21.8987	22.0985	22.1218	22.4446	22.0874	23.048	21.8991	23.0336	22.1859	21.1709	22.5947	21.3456	0.919506	0.50832	0.825542	0.184298	0.80436	0.154334
A0A140UHX6	A0A140UHX6_RAT	unreviewed	Protein Sptb	50	29.5058	29.3916	29.5603	29.4254	29.3379	29.4405	29.3294	29.3854	29.4775	29.3476	29.4181	29.9255	29.6658	29.919	29.7134	29.8953	29.7366	29.7179	29.7113	29.8545	29.7505	29.5951	29.7394	29.6749	29.5326	29.6639	29.7298	29.6553	29.8073	29.612	29.8304	29.9542	29.6455	29.8256	29.6554	29.5898	30.0235	29.7344	29.9754	1.26555	3.22424e-06	1.18752	3.37428e-06	1.30993	2.78718e-06
A0A140UHY3	A0A140UHY3_RAT	unreviewed	Protein Ewsr1	3	25.4351	25.5927	25.8773	25.9141	25.6326	25.9194	25.2866	25.8936	25.384	25.9575	26.1056	25.6476	25.2794	25.406	25.8427	25.3058	25.5962	25.3925	25.7532	25.5028	25.8874	25.5902	25.1678	26.0017	26.0571	25.6994	25.6865	25.8131	25.2035	25.8596	26.0337	25.4378	25.6385	25.698	25.3048	25.8349	25.5102	25.1279	25.6978	0.948901	0.498444	0.996955	0.916808	0.933799	0.412431
A0A142BM04	A0A142BM04_RAT	unreviewed	Anti-F4/80 kappa light chain variable region (Fragment)	2	25.2761	24.1975	28.246	23.7554	24.7725	23.4141	23.7353	24.0512	23.5302	24.4103	26.2139	24.8489	24.903	24.9333	24.3024	24.5954	24.712	24.6366	24.4183	24.634	25.554	24.9732	25.037	24.7286	24.4262	24.1623	24.4156	24.8968	24.4005	24.2632	24.6347	25.5785	26.1774	25.039	24.8093	24.6984	24.7765	25.3722	25.0087	0.673251	0.4612	0.518495	0.918772	0.77886	0.261722
A0A146J2K6	A0A146J2K6_RAT	unreviewed	Lasp-2 (RCG55853, isoform CRA_b)	8	28.9769	29.1808	29.6319	28.9874	29.4801	29.2541	29.14	29.6228	29.1877	29.014	29.0036	28.9849	29.0011	28.8618	29.1447	29.133	29.1811	29.3278	29.0108	28.7494	29.1346	29.0271	29.0841	29.1929	28.8746	29.3914	28.9147	29.1229	28.9806	29.0777	29.2233	29.065	28.8977	28.8963	29.2074	29.198	28.9577	29.0085	29.217	0.863907	0.039916	0.87917	0.0900957	0.878508	0.0837217
A0A159KIH4	A0A159KIH4_RAT	unreviewed	Amino acid transporter	19	34.7446	34.8096	34.8121	34.6919	34.9269	34.9403	35.1152	35.0834	35.1598	34.8563	34.8907	35.1687	34.9677	34.9813	35.1235	35.2624	35.0317	35.1456	34.8683	34.8455	34.8984	34.9236	34.8344	34.9501	34.8066	34.982	35.0615	34.8982	35.039	34.4416	35.0181	34.8778	35.0079	34.8354	35.0418	35.1864	34.828	34.8933	34.8794	1.07238	0.13456	0.979204	0.690964	1.02406	0.570255
A0A5D0	A0A5D0_RAT	unreviewed	Cd200 molecule (OX-2 membrane glycoprotein)	2	26.8958	26.3228	26.8291	26.9109	26.6284	27.137	26.436	27.032	26.5881	27.1127	27.0694	26.901	27.0589	26.4182	26.9489	26.3583	26.7846	26.328	26.9335	26.3232	26.8467	26.4652	26.5141	27.0882	26.9148	26.613	26.8263	27.1417	26.0869	26.8836	26.9567	26.896	26.7777	26.9292	26.3326	26.9048	26.885	26.2396	26.9867	0.958661	0.620368	0.963158	0.662042	0.983695	0.86889
A0JN02	A0JN02_RAT	unreviewed	Protein Sept4 (Sept4 protein)	3	27.834	28.0021	27.4318	27.8985	28.1472	27.69	28.3409	27.554	28.4084	27.9674	27.6472	27.6644	27.8803	28.009	27.5741	27.9417	27.3204	28.3701	27.4509	28.1594	27.5267	27.7821	27.9681	27.5559	27.7611	27.9997	27.4131	27.018	28.2357	27.7179	27.6826	27.9147	27.9289	27.7897	28.1374	27.6143	27.5352	27.5726	27.4152	0.902123	0.294783	0.867968	0.191926	0.864507	0.147258
A0JN07	A0JN07_RAT	unreviewed	Uncharacterized protein (Fragment)	2	25.9383	25.9074	26.1748	25.6409	25.8338	26.077	25.5643	25.972	25.2736	26.0746	25.8159	25.8907	25.7396	25.7161	25.9009	25.6154	25.9495	25.4035	25.947	25.3878	25.8328	25.6804	25.7376	25.7754	25.9487	25.7514	25.8267	25.8988	25.2686	26.1833	25.844	25.8708	25.7138	25.8059	25.4478	25.9614	25.8608	25.1377	25.8678	0.926081	0.35069	0.956086	0.625256	0.91684	0.339762
A0JN11	A0JN11_RAT	unreviewed	Pafah1b3 protein	2	24.6306	24.5237	25.2774	24.3875	24.831	24.9326	24.8369	24.941	24.7514	24.7261	25.2932	25.0784	24.6921	25.3687	25.0847	25.192	25.4265	24.773	25.1801	24.7492	25.34	24.9397	24.8403	25.5058	24.6798	25.2581	25.0756	25.6475	24.7775	24.4025	25.2698	24.8912	25.377	24.4561	25.1919	25.3272	25.1688	24.9519	24.8655	1.25252	0.00909845	1.19831	0.145213	1.212	0.0424975
A0JN25	A0JN25_RAT	unreviewed	Microtubule-associated protein	13	32.2709	32.1422	32.4535	32.2927	32.3152	32.4057	32.2482	32.3778	32.3379	32.3291	32.4299	32.4635	32.3082	32.2229	32.4318	32.256	32.448	32.1148	32.3362	32.0795	32.4259	32.1801	32.0791	32.367	32.3179	32.186	32.5168	32.4648	32.0779	32.0496	32.3572	32.2068	32.3081	32.1549	32.081	32.3621	32.2384	32.155	32.3249	1.00402	0.962891	0.958319	0.286442	0.950389	0.103947
A0JN29	A0JN29_RAT	unreviewed	Limb and neural patterns (Limb and neural patterns (Predicted), isoform CRA_a)	4	26.6066	26.4676	25.8391	26.2228	25.8127	26.3375	25.7916	26.0718	25.7905	26.1157	26.4775	26.3844	26.4575	26.1205	26.1955	25.8381	26.5733	26.38	26.3396	27.2785	26.64	26.3888	26.6992	26.3145	26.4417	25.8911	26.4571	26.4657	26.1289	26.3959	26.5665	26.5317	25.6658	26.2227	25.7804	26.0493	26.3552	26.1357	26.4108	1.26218	0.0402631	1.17706	0.0604202	1.06189	0.553812
A0JN30	A0JN30_RAT	unreviewed	Canopy 2 homolog (Zebrafish) (Protein Cnpy2) (RCG42492)	4	27.3037	27.3927	27.1889	27.1421	27.2747	27.1346	27.2921	27.0392	27.4939	27.0889	27.5998	27.6241	27.4614	27.5856	27.4065	27.652	27.3557	27.6086	27.0979	27.5446	27.5351	27.5142	27.5339	27.4803	27.453	27.4659	27.3249	27.2301	27.2784	27.1939	27.4975	27.4257	27.3742	27.2734	27.5067	27.3582	27.0022	27.4851	27.232	1.20066	0.000917976	1.10938	0.0276607	1.08442	0.11704
A0JPJ7	OLA1_RAT	reviewed	Obg-like ATPase 1	13	29.3238	29.295	29.2513	29.304	29.28	29.4361	29.6571	29.21	29.369	29.3402	29.1727	29.347	29.1383	29.4168	29.2726	29.4429	29.2971	29.4368	29.3821	29.4373	29.1215	29.1395	29.1553	29.2448	29.3688	29.4116	29.4448	29.2171	29.343	29.466	29.3377	29.2008	29.4172	29.3865	29.2737	29.302	29.3584	29.2944	29.3478	0.978031	0.567856	0.974704	0.532919	0.981992	0.638334
A0JPK2	A0JPK2_RAT	unreviewed	Proteasome subunit alpha type (EC 3.4.25.1)	7	28.4201	28.3073	28.2718	28.3492	28.3132	28.4021	28.3839	28.296	28.5573	28.2565	28.4757	28.6645	28.5728	29.2358	28.7703	28.7664	28.7116	28.8594	28.6442	28.9645	28.9555	28.762	28.7649	28.8774	28.7392	28.7887	28.6348	28.7392	28.7445	28.6278	28.7225	28.8263	28.9966	28.9705	28.89	28.6832	28.6931	28.8017	28.6308	1.35666	1.10685e-05	1.30635	1.38453e-08	1.36474	1.03623e-07
A0JPM9	EIF3J_RAT	reviewed	Eukaryotic translation initiation factor 3 subunit J (eIF3j) (Eukaryotic translation initiation factor 3 subunit 1) (eIF-3-alpha) (eIF3 p35)	5	25.8572	25.8278	25.0775	25.471	25.177	25.4301	25.0201	25.123	25.4472	25.2247	25.983	25.8082	25.8438	25.8542	25.7874	25.6982	25.8741	25.9444	25.7	25.9569	26.3929	25.9257	25.7778	26.0134	26.1117	25.6804	25.7817	25.8654	25.5639	26.225	25.8249	25.82	25.7006	25.9102	25.6987	25.9382	25.8527	25.7751	25.884	1.42703	9.72829e-05	1.41655	0.000450291	1.34806	0.000356212
A0JPN7	A0JPN7_RAT	unreviewed	Cleavage stimulation factor, 3' pre-RNA, subunit 3	2	24.4828	24.8485	24.8612	24.3918	24.584	24.5563	24.8494	24.3102	25.0496	24.6018	24.5906	25.0637	24.6467	24.9128	24.956	24.8862	24.418	25.307	24.4092	25.0142	24.0478	24.7463	24.7823	24.8037	24.3723	24.5989	24.7182	24.6172	24.8599	23.9864	24.6095	24.8131	24.9935	24.4714	24.9549	24.6395	24.4733	24.7488	25.0338	1.08599	0.484819	0.972342	0.712392	1.06555	0.376039
A0JPQ9	CHID1_RAT	reviewed	Chitinase domain-containing protein 1	4	25.5162	25.7586	25.4503	25.6564	25.5703	25.5452	25.7827	25.4756	25.9719	25.5412	25.3634	25.8579	25.6474	25.8301	25.6952	25.9524	25.3883	25.9773	25.6082	26.2327	25.4061	25.6594	25.8749	25.644	25.8137	25.608	25.53	25.7197	26.0119	25.4068	25.56	25.6267	25.7658	25.5293	25.8123	25.7698	25.833	26.0817	25.6088	1.08102	0.349953	1.05066	0.395754	1.07604	0.192819
A1A5N2	A1A5N2_RAT	unreviewed	Psmd1 protein (Fragment)	16	28.8292	28.8517	28.7492	28.6594	28.8949	28.8763	29.0005	28.7677	29.0122	28.7942	28.7439	28.968	28.9092	28.9938	29.0122	29.1327	28.8454	29.0534	28.8438	28.9211	28.7513	29.0786	28.854	28.8394	28.7995	28.9401	28.7958	28.9057	28.786	28.7125	28.924	28.989	29.0791	28.8685	28.9737	28.9366	28.8679	28.9367	28.8687	1.05879	0.126196	1.00917	0.792424	1.0662	0.0403046
A1A5N6	A1A5N6_RAT	unreviewed	Hyaluronan and proteoglycan link protein 1	12	30.7118	30.7975	30.6678	30.5413	30.673	30.5557	30.6809	30.6268	30.5873	30.6355	30.5357	30.7528	30.4669	30.8828	30.6955	31.031	30.7132	31.0021	30.7879	30.7663	30.6427	30.5865	30.6383	30.881	30.7425	30.8976	30.8885	30.5698	30.8815	30.3962	30.6735	30.7463	30.8169	30.75	30.7995	30.7151	30.6417	30.6266	30.5111	1.08106	0.0963554	1.05745	0.264231	1.03603	0.222832
A1A5P0	BORG5_RAT	reviewed	Cdc42 effector protein 1 (Binder of Rho GTPases 5)	2	24.5629	24.527	24.1866	24.61	24.5148	24.2651	24.7726	24.1811	25.188	24.477	24.6581	24.3196	24.7806	25.0233	24.4925	24.7328	24.4149	25.0585	24.3429	24.9595	24.871	24.8833	25.0735	24.8503	24.8803	24.7281	24.5442	23.9144	24.9916	24.6175	24.3877	24.7018	24.6242	24.9322	24.9375	24.6287	24.433	24.8055	24.3677	1.11763	0.195526	1.14483	0.213085	1.07403	0.34696
A1A5P6	A1A5P6_RAT	unreviewed	Uncharacterized protein (Fragment)	2	20.4932	21.5002	21.4538	21.609	22.6415	21.8741	22.6263	21.1348	22.4381	21.4703	21.7472	22.0837	21.7543	22.2874	21.9656	22.4354	21.9447	22.1253	21.9987	21.7525	21.697	22.3312	21.9278	22.427	21.5069	22.5013	21.3548	21.9694	22.5764	21.2343	21.7777	22.3539	22.3542	22.0995	22.3363	21.9871	21.8595	22.2794	22.0299	1.09581	0.257584	1.1421	0.374018	1.20335	0.117863
A1A5P9	MAGE1_RAT	reviewed	Melanoma-associated antigen E1 (Alpha-dystrobrevin-associated MAGE Protein) (DAMAGE) (MAGE-E1 antigen)	2	25.1477	25.0924	25.584	25.4523	25.4633	25.2451	25.8542	25.3568	26.6278	26.228	25.0303	25.5375	25.5611	25.8528	25.1838	25.5968	25.4663	26.3036	25.6682	26.2962	25.2307	25.4638	25.2512	25.648	25.5269	25.588	25.1193	25.6882	26.1166	25.5832	24.9002	25.5948	25.6394	25.1704	25.8136	25.3463	25.8035	26.0556	25.7058	0.984885	0.974497	0.926344	0.788243	0.93776	0.819945
A1A5R1	RFOX2_RAT	reviewed	RNA binding protein fox-1 homolog 2 (Fox-1 homolog B) (RNA-binding motif protein 9) (RNA-binding protein 9)	4	23.5006	23.6832	23.9497	23.6407	23.8277	24.0508	24.1048	23.9553	23.9307	23.9502	24.2721	24.1995	23.5484	24.3991	23.837	24.077	24.0729	24.0803	23.8816	24.3468	24.0787	23.8964	23.9874	23.9312	23.7042	23.849	23.7984	24.3002	24.0855	23.7031	24.3081	24.1877	24.2654	23.8222	24.0166	24.0122	23.6997	23.9571	24.1313	1.16453	0.0413448	1.04109	0.520499	1.13763	0.0567554
A1E251	A1E251_RAT	unreviewed	Glial fibrillary acidic protein beta (Fragment)	26	33.8054	33.7233	33.4676	33.8733	33.5005	33.8905	33.4409	33.972	33.1437	33.7468	34.1796	34.2651	34.2032	34.125	34.3131	33.9901	34.2322	34.1488	34.1596	33.9498	34.3613	33.9992	34.2994	34.0237	34.0659	33.9208	34.2111	34.0288	33.6071	34.4154	34.0822	33.9824	33.9599	34.0592	34.0543	34.2581	34.0493	33.3782	34.1418	1.41762	1.02437e-05	1.32259	0.00231743	1.26283	0.00971576
A1E252	A1E252_RAT	unreviewed	Glial fibrillary acidic protein epsilon (Fragment)	12	32.9979	33.0113	32.8774	32.9511	32.9746	33.0907	33.0022	33.0644	32.7282	32.8784	33.1698	33.3362	33.1734	33.359	33.1848	33.4892	33.317	33.4887	33.3512	33.2911	33.1967	33.0389	33.2239	33.2771	33.0903	33.3208	33.3608	32.9715	33.0151	33.1858	33.0487	32.9604	33.2537	32.9173	33.3644	33.3408	33.2011	32.6938	33.171	1.27318	9.02867e-07	1.1567	0.00204379	1.11659	0.0743472
A1E5S7	A1E5S7_RAT	unreviewed	Nel-like 2 splice variant (Protein kinase C-binding protein NELL2)	4	22.7598	22.6572	23.062	23.1881	22.6584	22.9598	22.6496	22.6985	22.6679	22.9372	23.1163	22.7574	23.3182	22.9089	23.2004	22.5216	23.2527	22.8762	22.9721	21.2083	23.5493	23.0575	23.1044	22.4742	23.106	23.1186	23.0117	23.358	22.5686	23.6494	23.0586	23.1142	22.9448	22.813	22.4201	22.5803	22.9537	22.7356	23.0793	1.10217	0.787991	1.19133	0.102456	1.02538	0.755843
A1L108	ARP5L_RAT	reviewed	Actin-related protein 2/3 complex subunit 5-like protein (Arp2/3 complex 16 kDa subunit 2) (ARC16-2)	6	28.5801	28.6321	27.8329	28.6343	27.913	28.4336	28.4881	28.3498	28.4838	28.4643	28.1877	28.1647	28.5396	28.3743	28.6562	28.315	28.4113	28.5757	28.4717	28.7682	28.7451	28.6722	28.702	28.1744	28.8608	28.0804	28.5744	28.5146	28.629	29.1145	28.2765	28.6829	28.3064	28.8009	28.2819	28.6243	28.4771	28.3891	28.3034	1.05893	0.399438	1.16289	0.145283	1.04844	0.494031
A1L117	A1L117_RAT	unreviewed	Rap2ip protein (Fragment)	5	26.0977	26.7631	25.7529	26.4549	25.9561	26.594	26.8712	26.3016	27.0533	26.5386	26.2066	25.9252	26.9811	26.5654	26.7748	26.7517	26.3372	27.3136	26.4554	27.0803	26.743	26.6665	26.7383	26.4722	27.0108	26.4036	26.5937	25.9916	27.0074	27.0369	26.3636	27.047	26.0674	26.9891	26.7299	26.6098	26.4186	26.5009	26.5845	1.15569	0.253818	1.15037	0.228475	1.09309	0.38097
A1L134	AUP1_RAT	reviewed	Ancient ubiquitous protein 1	2	24.0425	24.3847	24.6671	24.0488	24.4126	24.4148	24.3337	24.2303	24.5975	24.0437	24.1725	24.7719	24.5014	24.2749	24.2816	24.6029	24.0186	24.6272	23.911	24.6415	23.868	24.3503	24.3304	24.104	23.8103	24.5761	24.2745	24.2366	23.9867	23.4666	24.1857	24.3618	24.3929	23.5757	24.6286	24.2145	23.9214	24.3464	24.3215	1.02203	0.894881	0.885779	0.155823	0.93965	0.41968
A1L1I3	NUMBL_RAT	reviewed	Numb-like protein	6	26.4203	26.0922	26.2666	26.3998	26.3345	26.5644	26.3561	26.4381	26.2573	26.3795	26.5682	26.5563	26.3727	26.4446	26.5053	26.385	26.536	26.3301	26.4897	26.2214	26.3915	26.4781	26.2015	26.5425	26.586	26.3472	26.6661	26.6369	26.2565	26.3945	26.3954	26.3414	26.508	26.413	26.2453	26.5869	26.3536	26.1483	26.3543	1.06009	0.110566	1.07864	0.135491	1.01477	0.72675
A1L1I6	A1L1I6_RAT	unreviewed	Reticulon	3	30.6619	30.7471	30.6303	30.4368	30.7266	31.0438	30.455	31.0356	30.7022	31.0114	30.85	31.2827	30.7898	31.2985	31.3546	31.0268	31.2356	30.7408	31.1577	31.0027	31.1899	31.1174	30.7349	31.2573	31.0456	30.9526	31.2197	31.2884	30.7452	30.9503	31.2839	30.9395	31.3574	31.2252	30.8802	31.2692	31.2824	30.784	31.205	1.26422	0.00217437	1.22009	0.00943709	1.30924	0.00107251
A1L1J8	A1L1J8_RAT	unreviewed	Protein Rab5b (RAB5B, member RAS oncogene family) (RAB5B, member RAS oncogene family (Predicted), isoform CRA_c)	6	27.9438	28.0319	27.5437	27.9898	27.8498	28.1653	27.7587	28.0165	27.8615	28.0079	27.8499	28.2082	28.4034	28.3178	28.4497	28.3987	28.3608	28.1451	28.3362	28.1839	28.4422	28.3108	28.2422	28.2512	28.3529	28.203	28.2446	28.3679	28.0817	28.6922	28.2728	28.4232	28.2902	28.5064	28.1659	28.4076	28.3911	28.1949	28.371	1.28772	0.000136614	1.30886	0.000125	1.33214	1.03908e-05
A1L1K2	A1L1K2_RAT	unreviewed	Igtp protein (RCG34262, isoform CRA_a)	4	23.6195	23.1061	23.6838	23.5481	24.271	23.7199	23.6299	23.6372	22.7307	23.8006	24.2959	25.3406	24.7336	25.4043	24.7395	24.3966	24.3901	24.8771	24.4615	24.8769	25.1203	24.6565	24.7316	24.767	24.2234	23.9877	24.1715	24.9116	24.6481	23.9703	24.8469	24.8229	24.4575	24.5346	24.8638	24.3636	24.7778	24.5363	25.0582	2.31053	1.17866e-06	1.82372	0.000128999	2.12519	1.39954e-06
A1L1K4	C42S2_RAT	reviewed	CDC42 small effector protein 2	2	24.7657	24.8766	24.2083	24.9207	24.3774	24.5996	24.5464	24.6501	24.8393	24.6345	24.4653	24.0266	24.7248	24.374	24.6851	24.5562	24.7527	24.55	24.6957	25.1076	24.931	24.6691	24.729	24.578	24.9506	24.6228	24.5277	24.4069	24.6503	25.0385	24.6354	24.9036	24.0416	24.7399	24.3603	24.3854	24.4628	24.8085	24.5857	0.994752	0.879344	1.02894	0.658797	0.940157	0.411552
A1L1K8	A1L1K8_RAT	unreviewed	Hyaluronan binding protein 4 (Hyaluronic acid binding protein 4 (Predicted)) (Protein Habp4)	4	24.936	24.7093	25.4964	24.9043	25.5556	25.2931	25.1853	25.4268	25.1537	25.0354	25.222	24.8017	24.614	24.6891	24.7063	24.8943	24.7553	25.151	24.8815	24.4627	25.0039	24.6071	24.4502	24.9988	24.6616	25.3733	24.8358	25.1244	24.7639	24.6431	24.8037	24.4568	24.8016	24.6757	24.9821	25.1096	24.8818	24.8118	24.9005	0.788839	0.00676465	0.791233	0.0179632	0.780128	0.00587584
A1L1L6	A1L1L6_RAT	unreviewed	Mitochondrial Rho GTPase (EC 3.6.5.-)	7	27.0703	26.9801	26.5449	26.8409	26.8527	26.8595	26.93	26.6658	27.0135	26.9426	26.8426	27.1067	27.1742	27.389	27.1766	27.3416	27.0388	27.1599	27.0137	26.986	27.2798	27.2492	27.1196	27.2614	27.2386	27.0809	27.1769	26.9374	27.1382	27.0498	26.9	27.2231	27.3265	27.2239	27.1634	27.1373	27.1401	27.0907	27.0767	1.2039	0.00124102	1.20146	0.000528222	1.20491	0.000642352
A1L1L9	A1L1L9_RAT	unreviewed	RGD1563224 protein	3	26.4426	26.24	25.8608	26.2945	26.6061	26.4168	26.3964	26.2249	26.2685	26.4088	26.1721	26.1886	26.688	26.6001	26.5682	26.4615	26.2926	26.3097	26.3227	25.9124	26.3757	26.5902	26.3002	26.4947	26.5263	26.457	26.4489	26.3499	26.2317	26.3771	26.2566	26.2302	26.6511	26.611	26.049	26.55	26.2982	26.0823	26.1765	1.02919	0.685285	1.06883	0.185484	1.00784	0.944877
A1L1M0	A1L1M0_RAT	unreviewed	Protein kinase, cAMP-dependent, catalytic, alpha (cAMP-dependent protein kinase catalytic subunit alpha)	12	29.6778	29.8183	29.9569	29.7517	30.0592	29.9907	29.987	29.9516	29.8709	29.9683	29.8569	30.0621	29.9404	29.9454	29.993	29.9835	29.9168	29.6797	29.9345	29.8866	29.8278	29.9282	29.4708	30.0888	29.7443	29.9838	29.7448	30.0249	29.4989	29.8819	29.9354	30.0048	30.0204	29.772	29.802	29.925	29.8458	29.6871	29.9254	1.00484	0.865628	0.949718	0.308009	0.983405	0.66555
A1Z0K7	A1Z0K7_RAT	unreviewed	GIRK2 (Fragment)	1	22.0933	21.9897	21.7899	22.3714	22.3624	21.7026	22.6338	21.444	22.9709	21.4653	21.9356	21.3413	21.8241	22.8348	21.8597	22.7075	21.3791	22.7481	21.8455	22.6535	22.1739	22.3926	22.5753	22.1982	22.1691	22.1732	21.8499	21.9762	23.135	22.8361	21.7847	21.9797	22.6679	22.8072	22.5368	21.6969	22.3766	22.0961	21.8407	1.0332	0.876574	1.19731	0.19908	1.06256	0.591266
A1Z0K8	A1Z0K8_RAT	unreviewed	Beta-actin (Fragment)	20	37.0409	37.0532	36.7834	37.0246	36.9138	37.0684	37.182	36.8144	37.0433	36.9852	36.8485	37.0105	36.9215	37.0835	37.0584	37.1502	36.9434	37.0948	36.9675	36.9778	37.0911	36.9528	36.9947	36.9124	37.088	36.966	37.1124	36.9004	37.1801	37.0225	36.9143	36.9322	37.0587	37.1372	36.9533	37.0632	37.0155	36.9117	36.9066	1.0143	0.634762	1.01515	0.648638	0.996382	0.953747
A2IBE0	A2IBE0_RAT	unreviewed	Membrane-bound carbonic anhydrase 14 (Protein Car14) (RCG52058, isoform CRA_b)	1	21.0128	21.6197	20.5151	21.2822	21.2365	21.751	21.4642	21.7659	20.7162	21.3107	20.2781	20.4585	20.2627	20.2187	20.7274	19.2952	20.0834	21.1378	20.6992	20.6267	20.7368	19.9606	20.4587	20.7801	20.4957	20.8894	20.4854	20.2225	19.7	21.1569	20.112	19.1356	20.6723	20.4904	20.3363	20.6321	19.961	20.0927	20.6994	0.557789	0.000355236	0.575891	0.000888317	0.494362	0.000131318
A2RRU1	GYS1_RAT	reviewed	Glycogen [starch] synthase, muscle (EC 2.4.1.11)	7	24.899	25.0709	24.7171	24.683	25.0172	24.8351	24.7895	24.5713	24.9923	24.7243	25.0577	25.5691	25.3652	25.7162	25.2843	25.5064	25.0973	25.0579	25.0487	25.7606	25.287	25.3367	25.4357	25.3141	24.9685	25.2005	24.995	25.2602	25.4438	25.097	25.5112	25.6589	25.3809	25.3058	25.3466	25.08	25.1102	25.5498	25.0473	1.43931	4.6663e-05	1.31878	8.64907e-05	1.42287	2.51662e-05
A2RRU4	SCAP_RAT	reviewed	Sterol regulatory element-binding protein cleavage-activating protein (SCAP) (SREBP cleavage-activating protein)	2	23.3306	23.4001	23.4773	23.6558	23.6153	23.3549	23.7785	23.0691	23.5186	23.2934	23.0693	23.4823	23.0825	23.1325	23.0563	23.4805	22.8055	23.5381	23.0012	23.5578	22.8502	23.2385	23.0185	22.8601	22.9604	23.4616	22.9727	23.1616	23.186	22.8928	22.9723	23.2746	23.2739	22.7453	23.2729	23.2009	23.2783	23.3403	23.1841	0.840362	0.0246334	0.775483	0.000967337	0.823405	0.00735344
A2RUW1	TOLIP_RAT	reviewed	Toll-interacting protein	7	26.8788	26.9405	26.7115	26.6802	26.5244	27.0426	26.4432	26.7945	26.8566	26.8448	26.9171	26.9293	27.0426	27.0298	27.1476	26.7373	26.9767	26.8577	27.0282	27.311	27.243	27.0463	27.077	27.0182	27.1633	26.7445	27.0891	27.1901	27.0905	27.3095	26.931	27.1866	26.9056	27.025	26.5756	27.003	27.0218	27.0945	26.9546	1.18648	0.00434147	1.23617	0.00106369	1.14295	0.029141
A2VCW8	A2VCW8_RAT	unreviewed	Septin 7	31	32.4934	32.4535	32.5834	32.5003	32.6165	32.5296	32.7794	32.54	32.815	32.5922	32.5099	32.5791	32.5236	32.6069	32.4415	32.6507	32.5169	32.5143	32.4766	32.6018	32.4177	32.4687	32.4373	32.5492	32.4785	32.563	32.7329	32.5127	32.6383	32.1442	32.4067	32.4483	32.6656	32.3646	32.5686	32.5668	32.5326	32.4953	32.3652	0.957623	0.179541	0.943246	0.196103	0.932235	0.069459
A2VCX1	TIPRL_RAT	reviewed	TIP41-like protein	5	27.5293	27.3246	27.3334	27.4369	27.3991	27.4589	27.6019	27.423	27.5346	27.6467	27.6337	27.5734	27.3932	27.7025	27.3686	27.6766	27.5026	27.6558	27.6626	27.3227	27.4573	27.3912	27.4484	27.4648	27.4684	27.4787	27.7864	27.6818	27.7288	27.2364	27.4111	27.2501	27.7119	27.4322	27.5257	27.62	27.669	27.8673	27.2998	1.05279	0.201575	1.04082	0.44693	1.05128	0.402296
A2VD12	PBIP1_RAT	reviewed	Pre-B-cell leukemia transcription factor-interacting protein 1 (Hematopoietic PBX-interacting protein)	3	25.1624	25.4343	25.4826	24.9515	25.0024	24.9119	25.0056	24.9617	25.2702	24.5893	25.4864	25.7737	25.4876	25.7464	25.3104	25.2144	25.2265	25.6529	25.0031	26.106	25.1918	25.1471	25.4954	24.9598	24.901	25.2461	24.8541	25.0046	24.9059	25.3636	25.6499	24.9215	25.1057	24.6734	25.6544	24.9948	25.1049	24.5518	25.3949	1.32632	0.00687092	1.01018	0.861294	1.04581	0.797372
A2VD14	A2VD14_RAT	unreviewed	Abcf2 protein (Protein Abcf2)	3	25.6702	25.9301	26.0182	25.5894	25.7448	26.0761	25.7339	25.7981	25.8003	25.8109	25.9481	25.9226	25.5968	26.1481	25.5503	26.3073	25.879	26.0581	25.7711	26.1324	26.1114	25.8626	25.8056	26.0154	25.7683	26.0037	25.9587	25.7439	25.7174	25.7399	26.3193	26.1917	26.3654	25.673	26.4513	26.2324	25.9952	25.7297	26.4125	1.10235	0.153371	1.01824	0.651357	1.27674	0.00514567
A3E0T0	A3E0T0_RAT	unreviewed	Erythrocyte protein band 4.1-like 3 (Protein Epb41l3)	34	31.0498	31.0889	30.9613	31.0359	31.0615	31.176	31.1857	31.184	31.0352	31.2031	30.9812	31.1043	31.1136	31.0275	31.1893	31.0682	31.0888	31.0286	31.0775	31.0128	31.2086	31.0641	31.0376	31.011	31.0706	31.0731	31.0796	31.0551	30.9892	31.2612	31.1939	31.174	31.0668	31.127	30.9894	31.1289	31.079	30.8758	31.1113	0.988392	0.633905	0.981385	0.478189	0.990019	0.719308
A3FM27	A3FM27_RAT	unreviewed	Chloride intracellular channel protein	9	27.8064	28.04	27.8856	27.7662	27.7726	27.7768	27.8113	27.7449	28.1958	27.8947	28.313	28.3271	28.2209	28.455	28.0153	28.2136	28.0142	28.521	28.0453	28.6936	28.247	28.2858	28.2159	28.4091	28.0287	28.1825	28.0533	27.7374	28.2331	28.2762	28.4971	28.2672	28.14	28.0876	28.6034	28.1345	28.1341	28.346	28.1847	1.33561	7.24186e-05	1.22527	0.00186239	1.31976	5.85794e-05
A4GW50	A4GW50_RAT	unreviewed	Protein Stk38l (RCG29601) (Serine/threonine kinase 38 like) (Serine/threonine kinase 38-like)	2	29.1537	27.8995	27.0632	27.1415	28.5418	27.1802	26.5968	28.4323	26.6678	28.8559	28.5839	28.3773	28.8929	28.6465	28.2207	27.3453	27.8973	27.7777	28.1305	28.202	29.0393	28.8875	29.1354	27.6519	27.6503	27.7195	28.1383	29.1435	27.6692	28.3957	28.3565	28.5624	28.3848	28.5275	28.1537	28.0469	28.0444	28.887	28.4944	1.25898	0.118818	1.29354	0.189726	1.30204	0.0700335
A4LA56	A4LA56_RAT	unreviewed	Chitinase 3-like 1 protein (Fragment)	3	24.0192	23.6905	23.7567	23.6395	23.1143	23.0105	22.6707	23.2629	23.823	23.0607	23.9365	23.8852	24.1275	23.7275	23.843	23.3392	23.8953	24.515	24.0445	24.2035	24.3889	24.0007	23.9362	23.5167	23.7581	23.4356	23.3201	23.8066	24.2314	24.1551	23.4956	24.1238	23.095	24.1079	23.3906	23.6881	24.0034	23.8465	23.5121	1.4747	0.0023051	1.28644	0.0421184	1.20603	0.132241
A4UIA7	A4UIA7_RAT	unreviewed	Cytochrome c oxidase subunit 1 (EC 1.9.3.1) (Fragment)	1	26.8775	26.3046	26.3589	26.5789	26.7254	26.7501	26.2554	26.8103	25.9226	26.8249	26.6988	27.0689	26.8027	26.6915	27.1678	26.8721	26.9877	26.2963	27.1016	26.3278	26.8347	26.673	25.9797	27.1249	26.9474	26.8124	26.7974	26.7254	26.0026	26.8876	27.3023	26.9478	27.1424	27.2195	26.3431	27.0959	26.8307	26.0589	26.7936	1.19697	0.0605091	1.09905	0.475749	1.26379	0.075597
A6JFQ6	CLVS1_RAT	reviewed	Clavesin-1 (Retinaldehyde-binding protein 1-like 1)	6	26.9123	26.871	26.3134	26.7428	26.3277	26.7993	26.3363	26.5156	26.6178	26.615	26.5081	26.5643	26.7895	26.4757	26.8572	26.6394	26.597	26.6198	26.6621	26.8509	26.5746	26.9196	26.8024	26.6228	26.8642	26.3829	26.6976	26.6125	26.5596	27.1435	26.4508	27.0374	26.4519	26.9366	26.1795	26.6699	26.6713	26.5154	26.7236	1.02335	0.589437	1.09326	0.232296	1.01844	0.85302
A6JUQ6	CLVS2_RAT	reviewed	Clavesin-2 (Retinaldehyde-binding protein 1-like 2)	4	25.774	25.68	25.1876	25.5845	25.05	25.5704	25.157	25.292	25.4871	25.3565	25.1975	25.2255	25.7363	25.2025	25.574	25.3937	25.4239	25.7427	25.5288	25.9224	25.5842	25.7386	25.6604	25.2364	25.7627	25.023	25.5798	25.4777	25.6681	25.8223	25.1012	25.7704	25.2336	25.6288	24.9148	25.6853	25.5568	25.6198	25.4235	1.06372	0.409353	1.10223	0.251322	1.02118	0.852116
A6Y7S3	A6Y7S3_RAT	unreviewed	Potassium channel tetramerisation domain containing 8 (Predicted) (Potassium channel tetramerization domain containing 8)	2	25.5484	25.1249	25.697	25.2829	25.3502	25.3312	25.1538	25.243	25.0171	25.0565	25.4704	25.7434	25.5843	25.281	25.4234	25.2396	25.3376	25.4922	25.1566	25.7005	25.4797	25.1189	25.4432	25.5263	25.1497	25.2241	25.1507	25.3992	25.1379	25.5618	25.5203	25.5648	25.214	25.1887	25.3425	25.3398	25.3258	25.0817	25.4302	1.11864	0.0724938	1.01125	0.822818	1.03273	0.545579
A6Y857	A6Y857_RAT	unreviewed	Phosphoinositide phospholipase C (EC 3.1.4.11)	8	26.8585	26.9928	26.7802	26.7017	26.9621	26.7859	26.8847	26.484	27.1743	26.5489	27.1886	27.5956	27.6233	27.9933	27.5639	27.5407	27.015	27.5516	27.0497	27.5591	27.8929	27.7253	27.6194	27.2719	27.219	27.2539	27.4064	27.1577	27.3839	27.1787	27.4572	27.8429	27.3623	27.59	27.3433	27.1491	27.2035	27.18	27.2907	1.63129	1.08012e-05	1.45331	2.17341e-05	1.47978	2.57252e-05
A6ZIQ8	TM38A_RAT	reviewed	Trimeric intracellular cation channel type A (TRIC-A) (TRICA) (27 kDa sarcoplasmic reticulum protein) (SPR-27) (Transmembrane protein 38A)	2	27.2944	27.2368	27.3529	27.5706	28.0384	27.4044	27.9071	27.8561	28.2503	27.9096	27.4969	27.9754	27.1844	27.7366	27.1869	27.6865	27.2301	27.1513	27.6734	26.4985	27.1907	27.2524	26.9397	26.7302	27.092	27.4261	26.9234	27.4117	27.5185	26.7057	27.3317	26.927	27.1624	27.5008	27.2258	27.1806	26.8199	27.8437	27.4427	0.807983	0.0720869	0.668232	0.00163694	0.74687	0.0155392
A7VJC2	ROA2_RAT	reviewed	Heterogeneous nuclear ribonucleoproteins A2/B1 (hnRNP A2/B1)	19	31.4842	31.4577	31.6672	31.4989	31.5535	31.6195	31.4101	31.7125	31.4262	31.5096	31.8409	31.77	31.5594	31.8495	31.7995	31.6123	31.7745	31.6774	31.7146	31.6656	31.9322	31.6003	31.5947	31.8411	31.7239	31.6504	31.8452	31.8181	31.6671	31.8407	31.7407	31.5183	31.6799	31.7643	31.602	31.8063	31.7893	31.6259	31.8404	1.15808	0.000238241	1.14674	0.000727199	1.12797	0.00221537
A7XYD5	A7XYD5_RAT	unreviewed	NADH-ubiquinone oxidoreductase chain 5 (EC 1.6.5.3)	2	25.8118	25.7133	24.9766	25.4908	25.6201	25.352	25.961	25.3368	26.0123	25.5251	25.0516	25.9924	26.033	25.9442	25.9905	26.0813	25.7907	26.0826	25.7848	26.184	25.6762	26.1846	25.5576	26.0095	25.779	25.8622	25.5294	25.4939	26.0177	25.8707	25.7072	26.0331	26.1794	25.9534	25.7673	25.861	25.7132	26.0226	25.545	1.22337	0.0448487	1.1645	0.0930456	1.20325	0.0329253
A8USN8	A8USN8_RAT	unreviewed	Chloride intracellular channel 1	2	26.5368	26.7292	25.8691	26.4582	26.8037	25.9305	27.0711	25.8364	26.2131	25.7605	26.3965	26.8659	26.7975	27.5883	26.561	27.3501	26.7537	26.9857	26.9667	26.7508	27.2571	26.917	26.9241	26.8721	26.5403	27.1319	26.7145	26.5946	27.0014	26.5532	27.1243	26.8978	27.8542	27.2299	27.5073	27.2584	27.1013	27.2812	26.7858	1.49976	0.00278064	1.34767	0.010785	1.8277	0.00013478
A8WCF8	TPRGL_RAT	reviewed	Tumor protein p63-regulated gene 1-like protein (Mossy fiber terminal-associated vertebrate-specific presynaptic protein)	8	28.4003	28.4106	28.2495	28.464	28.5848	28.4141	28.5559	28.2221	28.6789	28.3752	28.1771	28.2569	28.1828	28.2825	28.2646	28.6543	28.2167	28.514	28.4113	28.7895	28.1443	28.2122	28.2416	28.314	28.3549	28.5151	28.0646	28.3218	28.7919	28.3299	28.2169	28.2746	28.3743	28.3655	28.2294	28.273	28.2103	28.7325	28.0834	0.950702	0.321112	0.946866	0.299687	0.917352	0.101994
A9CMA6	TM163_RAT	reviewed	Transmembrane protein 163 (Synaptic vesicle membrane protein of 31 kDa)	2	22.8418	22.4968	23.4165	22.5056	22.4989	22.5704	21.6927	22.6614	22.7392	23.0391	23.4709	22.5446	23.2019	23.06	23.0339	22.352	23.0844	22.5326	23.1532	21.7109	23.2413	22.6789	23.2229	23.2463	22.7444	22.8894	22.9356	23.6291	22.3308	23.0169	23.0692	23.3101	23.1622	22.9943	23.043	22.8347	22.8535	23.2747	22.9457	1.16607	0.337272	1.23499	0.110337	1.28148	0.0192214
A9CMB3	A9CMB3_RAT	unreviewed	UBX domain containing 2 (Fragment)	1	24.3007	23.6561	24.0921	24.2067	24.1435	24.4988	23.7662	24.4392	23.4484	24.2857	24.4179	24.4105	24.5251	24.1604	24.7607	24.2678	24.5528	23.7955	24.5841	23.113	24.8614	24.0712	24.1643	24.8513	24.5332	24.2037	24.4457	24.3464	23.6206	24.5422	24.7524	24.6045	24.3813	24.8698	24.1552	24.2998	24.7065	23.8858	24.8746	1.1975	0.236828	1.16917	0.178904	1.33653	0.0172628
A9CMB4	A9CMB4_RAT	unreviewed	UBX domain containing 2 (Fragment)	2	25.2011	25.0312	25.0848	24.9735	25.0322	25.1071	25.1131	25.3762	25.2078	25.0551	25.4898	25.4698	25.255	25.2958	25.2209	25.77	25.4289	25.1159	25.5681	25.3811	25.3521	25.5076	25.4024	25.5778	25.0987	25.4271	25.6621	25.3511	25.1187	24.5088	25.4577	25.1626	25.7927	25.1463	25.4503	25.255	25.3992	25.8286	25.2018	1.21681	0.000574886	1.15392	0.149368	1.23862	0.00459549
A9CP48	A9CP48_RAT	unreviewed	Intermediate-conductance Ca-activated K channel spliced isoform c	2	14.7152	14.5209	17.4093	17.5678	17.9204	15.2619	18.3637	14.3864	14.9811	14.8349	17.6369	19.2819	18.4821	18.3894	18.4318	18.7937	18.5642	18.5927	17.4749	18.8762	20.5892	19.4624	19.7236	18.8331	18.6791	16.5724	19.0881	20.0919	17.6407	18.153	18.956	19.6393	19.3458	19.8129	18.9188	18.9418	17.9156	17.7743	18.8096	4.34407	0.000114792	4.67848	0.000566584	4.77674	0.000104195
A9LRT4	A9LRT4_RAT	unreviewed	C-jun N-terminal kinase-1 (Fragment)	2	25.3058	25.3758	24.1965	25.1198	24.6134	25.2144	24.7246	24.9838	24.7902	25.2091	24.7607	25.104	25.4204	25.2248	25.5879	25.2864	25.3226	25.0134	25.2694	25.1377	25.4856	25.4194	25.3827	24.8889	25.5786	24.9492	25.4482	25.2158	25.2801	25.6807	25.095	25.7393	25.1522	25.5781	24.9565	25.4283	25.2759	25.3242	25.2673	1.19797	0.0461439	1.26904	0.0265333	1.26402	0.0241949
A9UMV9	A9UMV9_RAT	unreviewed	Ndufa7 protein (Protein Ndufa7) (RCG37550, isoform CRA_a)	5	29.1505	29.0873	29.4952	29.3262	29.4918	29.2983	29.6944	29.5007	29.5729	29.3907	29.1933	29.4356	29.3075	29.4004	29.3034	29.565	29.3154	29.2458	29.3062	29.0858	29.2062	29.2399	29.1747	29.219	29.0808	29.2901	29.7993	29.3262	29.422	28.2183	29.1494	29.0834	29.4469	29.0497	29.3673	29.3674	29.2004	29.2723	29.1605	0.932687	0.191071	0.891144	0.182125	0.887116	0.0428115
B0BMT9	B0BMT9_RAT	unreviewed	Protein Sqrdl (Sqrdl protein) (Sulfide quinone reductase-like (Yeast), isoform CRA_a)	1	23.3957	23.4823	24.4053	23.0836	23.8579	22.8419	24.0812	23.5326	23.7579	23.2676	23.626	24.7504	24.1567	24.9115	23.779	24.0817	23.544	24.5579	23.5455	23.7916	23.6588	23.9777	24.159	24.1628	23.9929	24.1957	23.5737	23.2114	23.6528	23.2628	24.1401	23.7795	24.0805	23.6021	24.5387	23.9459	23.2345	23.4545	23.7093	1.39414	0.0402526	1.15057	0.266	1.18098	0.208684
B0BMV0	B0BMV0_RAT	unreviewed	Rap2ip protein (Fragment)	4	25.9277	26.6529	25.6036	26.3352	25.7902	26.4579	26.8045	26.1258	26.9918	26.4294	26.0683	25.7826	26.8636	26.4817	26.6482	26.6665	26.1818	27.2624	26.3501	26.9959	26.618	26.5259	26.5956	26.3383	26.9151	26.2589	26.4805	25.7616	26.9405	26.9089	26.2203	26.9293	25.9458	26.9259	26.6643	26.4923	26.271	26.3972	26.4517	1.1659	0.251823	1.1438	0.283393	1.09902	0.374156
B0BMW0	B0BMW0_RAT	unreviewed	RAB14, member RAS oncogene family (Ras-related protein Rab-14)	9	29.3773	29.4531	28.7989	29.2972	29.1774	29.3377	29.3392	29.0865	29.5044	29.2633	28.9632	28.9962	29.4952	29.2694	29.392	29.3837	29.2423	29.2726	29.2193	29.3962	29.2415	29.4772	29.4414	29.0074	29.4048	29.2166	29.1758	29.1244	29.2831	29.5793	28.9818	29.4554	29.1885	29.4099	29.0665	29.3214	29.2428	29.2939	29.1348	0.995469	0.975863	1.02528	0.681608	0.975632	0.719003
B0BMX3	B0BMX3_RAT	unreviewed	Protein S100a16 (S100 calcium binding protein A16 (Predicted), isoform CRA_a) (S100a16 protein)	6	28.7564	28.8221	28.8909	28.7816	28.8982	28.9741	29.132	29.0016	29.1242	28.8356	28.8485	29.3299	29.1659	29.4128	29.1597	29.4785	29.0727	29.2629	29.0912	29.0801	28.9282	29.1025	28.9646	29.0404	28.8679	29.0854	29.4727	28.9627	29.194	28.3919	28.9395	29.019	29.389	28.8112	29.2279	29.1755	29.1697	29.0721	28.9328	1.18995	0.00343436	1.07663	0.400905	1.12064	0.0387947
B0BMY6	B0BMY6_RAT	unreviewed	LOC64038 protein (Protein Otulin)	2	23.5461	23.398	22.8195	23.3282	22.7703	22.9942	23.2153	22.3727	23.3237	23.0011	23.2539	22.6261	23.3256	23.2999	23.0925	23.2905	23.3637	23.4764	23.0634	23.7674	23.4483	23.8154	23.5799	23.2103	23.5362	23.5307	23.1874	22.8566	23.7865	23.2812	22.9358	23.487	23.0674	23.4233	23.4603	23.3183	23.2967	23.6788	23.2347	1.13602	0.177419	1.26151	0.0395499	1.16759	0.0938175
B0BMY7	B0BMY7_RAT	unreviewed	Protein Twf2 (Protein tyrosine kinase 9-like (A6-related protein) (Predicted), isoform CRA_b) (Ptk9l protein)	6	28.2394	28.3716	28.2082	28.3014	28.2019	28.3659	28.0648	28.326	27.9383	28.4281	28.1709	28.2363	28.2958	28.2723	28.3967	28.3077	28.3643	28.0841	28.3206	28.4778	28.4724	28.4605	28.2963	28.2218	28.327	28.2727	28.2166	28.3651	28.0631	28.9402	28.2238	28.5084	28.2802	28.5103	28.2324	28.4708	28.4648	28.1022	28.5557	1.04391	0.288427	1.08703	0.264317	1.0933	0.0940515
B0BN02	B0BN02_RAT	unreviewed	Mtx1 protein (Protein Mtx1)	6	26.1857	26.0355	25.7993	26.0672	25.8744	26.1132	25.9902	25.9277	25.9904	26.0269	26.007	26.0733	26.0122	26.0051	26.2757	26.0223	26.1311	26.2315	26.0463	26.1003	26.312	26.1091	26.1932	26.0599	26.2419	25.877	26.2092	26.126	26.1038	26.1836	25.9765	26.255	26.0048	26.1051	25.7699	26.1434	26.2958	26.173	26.071	1.07899	0.0390368	1.0876	0.029407	1.06501	0.182869
B0BN06	B0BN06_RAT	unreviewed	Bcas3 protein (Fragment)	4	26.1946	26.2684	27.9462	26.9741	27.4394	27.5764	28.1989	27.5114	27.6429	27.4966	26.1438	26.4505	26.2913	26.6657	26.3967	26.7822	26.4357	26.6237	26.4429	26.5154	26.3003	26.3126	26.2823	26.4554	26.3203	26.6571	26.8573	26.2612	26.639	26.2729	26.242	26.0809	26.6315	26.2744	26.4935	26.591	26.4546	26.3067	26.1295	0.508168	0.000492336	0.506885	0.00146481	0.473608	0.000559539
B0BN18	PFD2_RAT	reviewed	Prefoldin subunit 2	2	25.1892	25.0852	24.4103	25.0462	24.4084	24.9335	24.4012	24.6606	24.3805	24.8852	25.0254	24.7767	25.0363	24.9234	25.1938	24.7955	24.8843	24.7157	25.0211	25.1482	25.4077	25.0874	25.2195	24.9257	25.3702	24.6895	24.9831	25.1737	24.8902	25.4031	24.8976	25.3719	24.7307	25.2501	24.7137	25.1825	25.1257	25.2059	25.0835	1.17642	0.043177	1.25411	0.0180991	1.23625	0.0243805
B0BN19	B0BN19_RAT	unreviewed	Protein Rab22a (RAB22A, member RAS oncogene family (Predicted), isoform CRA_b) (Rab22a protein)	3	25.6246	25.4706	25.2721	25.5421	25.0494	25.1867	25.6379	25.27	25.5961	25.4469	25.396	25.8243	25.686	25.5804	25.6673	25.8133	25.6725	25.7591	25.3387	25.5892	25.8699	25.8001	25.7647	25.202	25.6837	25.1741	25.6275	25.4322	25.8187	25.2624	25.4773	25.8461	25.4447	25.6699	25.4965	25.6818	25.6847	25.3569	25.7478	1.18167	0.00740573	1.09301	0.281217	1.13792	0.0384911
B0BN26	B0BN26_RAT	unreviewed	Agtpbp1 protein (Fragment)	2	23.516	23.7422	23.9716	23.3128	24.1075	23.9886	24.279	23.7188	23.7731	23.7077	23.4533	24.2529	23.9157	24.247	23.9664	24.5773	23.7649	23.9699	23.2587	24.283	23.6491	24.3658	23.6816	24.2342	23.8039	24.3275	23.76	23.578	23.8873	23.1593	24.2841	24.3232	24.2609	23.7052	23.9473	24.0416	23.5213	23.757	24.0167	1.11	0.40575	1.05403	0.72995	1.12605	0.201455
B0BN30	B0BN30_RAT	unreviewed	Mtch1 protein (Protein Mtch1)	8	28.1874	28.6418	28.1515	28.5444	28.4188	28.7828	28.5589	28.5298	28.4748	28.7161	28.4537	28.2749	28.9779	28.7742	28.7981	28.8065	28.7986	28.4202	28.9242	28.8152	28.9214	28.6648	28.708	28.633	29.0251	28.8108	28.6664	28.8617	28.4626	29.339	28.7134	28.936	28.5865	29.1469	28.5593	28.9317	28.874	28.4795	28.768	1.17025	0.031277	1.23536	0.0127011	1.2127	0.0107507
B0BN35	B0BN35_RAT	unreviewed	LOC687694 protein (RCG26439)	2	22.9669	23.1408	23.1914	22.7029	23.3907	22.9516	23.4722	22.7341	23.784	23.1841	22.8328	23.4533	23.2813	24.0676	23.2743	23.7929	23.0129	23.662	23.191	23.9026	23.1722	23.5211	23.0865	23.8039	23.165	23.7308	22.7465	23.0372	23.3589	23.18	23.2428	23.4132	23.5722	23.1634	23.512	23.1043	22.9819	23.5004	23.216	1.21649	0.106315	1.10265	0.380561	1.0912	0.266775
B0BN46	B0BN46_RAT	unreviewed	Grhpr protein (Protein Grhpr) (RCG54768, isoform CRA_a)	3	25.7311	25.3721	24.8954	25.6237	24.6651	24.96	25.1434	24.7073	25.4982	25.2633	25.0149	25.063	25.1439	24.9747	24.8724	25.1133	25.0528	25.148	25.3138	25.13	24.989	25.2717	25.3952	24.7472	25.3629	25.0059	25.0491	24.9201	25.5357	25.292	24.9011	25.2739	24.6648	25.3726	25.0207	24.8895	25.2441	25.4386	24.5507	0.900593	0.357551	0.976753	0.945101	0.894916	0.372006
B0BN47	B0BN47_RAT	unreviewed	Glutathione S-transferase (EC 2.5.1.18)	4	26.9608	27.0094	27.6963	26.7522	28.0947	27.3892	27.1519	28.159	27.6661	27.0702	27.0199	27.1169	26.6912	27.034	27.0557	27.1306	27.1286	27.8708	27.1771	26.567	27.1607	27.2	26.9127	27.6345	26.9247	28.0214	26.8656	27.633	27.5235	27.6473	27.1601	26.8753	26.7162	26.9548	27.0322	27.1554	27.1013	26.9715	27.0357	0.784961	0.102721	0.968392	0.919749	0.724248	0.0324815
B0BN52	B0BN52_RAT	unreviewed	Mitochondrial carrier 2 (Mitochondrial carrier homolog 2 (C. elegans)) (Mitochondrial carrier homolog 2 (C. elegans) (Predicted), isoform CRA_a)	10	30.1898	29.8047	29.8535	29.7436	30.1139	29.8833	29.8109	29.8193	29.5247	29.8738	29.7011	29.7314	29.5858	29.5202	29.7524	29.8607	29.7772	29.507	29.8305	29.6725	29.6903	29.5805	29.4742	29.7823	29.9122	29.782	29.8422	29.7169	29.6112	30.0729	29.786	29.6463	29.7579	29.8131	29.5698	29.8896	29.7853	29.5138	29.7267	0.885957	0.0207506	0.926948	0.213591	0.903106	0.0694524
B0BN55	B0BN55_RAT	unreviewed	Uroporphyrinogen decarboxylase (EC 4.1.1.37)	3	26.4201	26.4562	25.9002	25.824	26.1736	26.024	26.0492	25.8914	25.9375	25.8191	26.5295	26.5382	26.8988	26.5846	26.7043	26.632	26.5042	26.4061	26.4926	26.227	27.0392	26.8902	26.9999	26.6078	26.9714	26.5142	26.3912	26.3827	26.3043	27.1389	26.632	26.8813	26.6656	26.7325	26.5071	26.5346	26.4225	26.4708	26.546	1.45933	2.63871e-05	1.57189	9.02522e-05	1.45275	1.12353e-05
B0BN63	B0BN63_RAT	unreviewed	LOC681996 protein (Protein Ahsa1) (RCG20659, isoform CRA_b)	11	28.9679	29.0137	28.9137	28.9291	28.9414	29.0639	29.0942	28.7921	29.2105	28.9882	28.8767	29.0775	29.0629	29.2436	29.0692	29.1806	28.8917	29.3309	28.926	29.4976	29.1928	29.1095	28.9617	29.01	29.0508	29.0735	28.8859	29.1202	29.0637	29.101	29.042	29.1273	28.9855	28.9986	29.1711	29.0063	28.9916	29.2043	29.0265	1.10111	0.0754593	1.03389	0.280694	1.04836	0.149196
B0BN65	B0BN65_RAT	unreviewed	Family with sequence similarity 49, member A (Protein Fam49a) (Putative uncharacterized protein RGD1305961_predicted)	9	29.8602	29.9336	29.6863	29.7859	30.0091	29.7595	30.0758	29.5538	29.9715	29.7735	29.6343	30.0987	29.9127	30.0174	29.9224	30.1561	29.7686	30.0273	29.7752	30.0026	29.6647	29.8579	29.6287	29.9603	29.7438	30.0361	29.5199	29.7068	29.7173	29.8193	29.7958	29.9059	30.1238	29.856	29.789	29.8014	29.7403	29.8115	29.6626	1.04821	0.376688	0.956507	0.39527	0.991906	0.893634
B0BN68	B0BN68_RAT	unreviewed	Mitochondrial ribosomal protein S9 (Mrps9 protein) (Protein Mrps9)	4	25.3809	25.5118	25.853	25.4508	25.8674	25.425	25.906	25.2988	25.5781	25.6651	25.4676	25.8373	25.5396	25.6579	25.6412	26.0232	25.3612	25.8585	25.395	26.0548	25.3569	25.6689	25.5808	25.5707	25.3456	25.8047	25.5191	25.3842	25.898	24.9986	25.612	25.5786	25.6637	25.242	25.7472	25.3888	25.2859	25.6156	25.6433	1.04696	0.572483	0.960908	0.576414	0.953684	0.505897
B0BN72	MCRI1_RAT	reviewed	Mapk-regulated corepressor-interacting protein 1 (Protein FAM195B)	1	26.7661	26.6943	25.9598	26.5456	25.9386	26.5568	25.974	26.2327	26.6017	26.1861	26.4039	26.5717	26.7889	26.4474	26.7354	26.5563	26.5129	26.2452	26.6277	26.9557	26.6721	26.8105	26.8366	26.4912	26.8119	26.2039	26.6521	26.5463	26.7982	26.5413	26.3018	26.6971	26.3869	26.7294	26.3118	26.9204	26.6038	26.9398	26.4361	1.17033	0.0454245	1.204	0.0368867	1.17539	0.0817607
B0BN74	B0BN74_RAT	unreviewed	Bag2 protein	2	24.0758	24.1754	23.0306	24.158	24.0052	23.8348	24.3372	23.2713	24.2216	23.8502	23.4603	23.3628	23.844	24.4787	23.7324	24.3354	23.5058	24.3023	23.7907	24.0619	24.2422	24.2553	24.2412	23.4291	24.1879	24.3336	23.6793	23.4199	24.3697	24.3712	23.5027	24.1179	23.8932	24.2782	24.0162	23.8686	23.8498	24.1073	23.7599	1.01374	0.89548	1.09542	0.486373	1.00102	0.821389
B0BN79	B0BN79_RAT	unreviewed	Agap3 protein (Fragment)	2	24.7043	24.8615	24.914	24.696	24.8758	24.9484	25.3981	24.7914	24.6827	24.9636	24.7004	25.2446	24.887	25.3585	25.1445	25.5056	25.1207	25.4519	24.8368	25.2744	25.0386	24.9019	24.7357	24.973	24.3586	25.0034	24.8131	25.1207	24.9202	24.616	25.385	25.0105	25.1873	24.7201	24.9483	24.9667	25.0323	25.1734	25.4032	1.20132	0.0215406	0.962262	0.581743	1.15545	0.0488699
B0BN83	B0BN83_RAT	unreviewed	Armadillo repeat-containing protein 1	3	25.7518	25.7238	26.275	25.9767	26.0909	26.2704	25.6868	26.2706	25.632	26.1003	26.2271	26.4847	25.8385	26.3857	26.2706	26.0369	26.173	25.8968	26.066	25.714	26.176	26.0168	25.7023	26.3039	26.1507	26.1273	26.31	26.3789	25.6861	25.8427	26.4324	25.9315	26.203	26.1765	25.9373	26.3123	26.0857	25.5749	26.229	1.09715	0.216931	1.05689	0.515103	1.0856	0.323638
B0BN85	SGT1_RAT	reviewed	Protein SGT1 homolog (Suppressor of G2 allele of SKP1 homolog)	9	27.587	27.627	27.724	27.4595	27.4865	27.7634	27.4401	27.6983	27.4792	27.7862	27.7158	27.8724	27.5651	27.9063	27.7454	27.6513	27.7843	27.6186	27.7663	27.4512	27.8083	27.5389	27.6514	27.8447	27.6505	27.7313	27.7537	27.7898	27.4187	27.5969	27.7965	27.5131	27.8824	27.6285	27.7698	27.7569	27.7176	27.5155	27.6919	1.08062	0.0725764	1.04153	0.349568	1.06511	0.141257
B0BN86	TMM11_RAT	reviewed	Transmembrane protein 11, mitochondrial	2	25.3205	25.8244	25.3282	25.8141	24.7976	25.9248	25.2952	25.7768	25.2237	25.9015	25.4125	25.5979	25.7328	25.5842	25.952	25.6259	25.6257	25.2583	25.7421	25.8827	25.7915	25.6765	25.8468	25.5387	26.115	25.477	25.8483	25.8222	25.501	26.3377	25.6104	25.8911	25.6437	26.0227	25.3801	25.8677	25.7857	25.795	25.6697	1.07476	0.315346	1.19694	0.0958102	1.13926	0.13425
B0BN93	PSD13_RAT	reviewed	26S proteasome non-ATPase regulatory subunit 13 (26S proteasome regulatory subunit RPN9) (26S proteasome regulatory subunit S11) (26S proteasome regulatory subunit p40.5)	11	28.3894	28.4968	28.2468	28.2903	28.3853	28.5204	28.3895	28.4312	28.5617	28.3381	28.4508	28.7409	28.6453	28.8118	28.7959	28.7966	28.7116	28.8096	28.6687	28.7973	28.7916	28.7755	28.7134	28.6988	28.5567	28.5237	28.7959	28.6412	28.6874	28.505	28.6745	28.7751	28.9315	28.7403	28.6432	28.7053	28.6397	28.7408	28.6986	1.25233	1.02405e-06	1.18974	6.09135e-05	1.25013	1.06025e-06
B0BN94	F136A_RAT	reviewed	Protein FAM136A	2	24.6319	24.0641	23.4541	23.7556	23.4583	23.9382	23.3697	23.6099	23.764	23.4527	23.9217	23.8119	24.3011	23.6612	23.952	23.6797	23.959	23.8345	24.0947	24.0535	24.2095	24.287	24.0982	23.8897	24.1663	23.6648	24.0314	23.8573	24.0761	24.2227	23.5737	24.4773	23.6016	24.1528	23.6438	24.043	23.9747	23.9593	23.7848	1.12089	0.142659	1.18367	0.0645989	1.10125	0.321333
B0BN99	B0BN99_RAT	unreviewed	Hmgb3 protein (Protein Hmgb3) (RCG56793)	2	23.0164	23.3815	23.5392	23.6781	22.9989	23.4315	23.3017	23.3854	22.0063	23.0701	22.9934	23.0624	23.6588	22.8513	23.071	22.726	22.7299	22.314	22.7969	22.3721	22.9771	22.8139	23.4055	22.6981	23.4037	22.3427	23.4279	22.9738	22.5081	23.6406	23.1885	23.5487	22.9868	22.5003	22.3169	22.7572	21.7776	22.5012	23.1932	0.796886	0.103239	0.90058	0.473813	0.757429	0.0819156
B0BNA5	COTL1_RAT	reviewed	Coactosin-like protein	7	29.9509	30.0934	30.1216	30.0875	30.1949	30.1351	30.3372	30.2054	30.2148	30.2335	29.9618	30.3185	29.7781	30.3517	30.0407	30.3634	30.2042	30.4184	30.2575	30.5638	30.0945	30.0684	29.8115	30.1763	30.1246	30.3175	30.1302	29.9554	30.4326	30.2271	30.189	30.0607	30.2871	30.3334	30.2995	30.2597	30.2967	29.962	30.2862	1.04896	0.48137	0.991588	0.780539	1.04488	0.259357
B0BNA7	EIF3I_RAT	reviewed	Eukaryotic translation initiation factor 3 subunit I (eIF3i) (Eukaryotic translation initiation factor 3 subunit 2) (eIF-3-beta) (eIF3 p36)	2	25.126	24.8429	24.4884	24.9212	24.9446	24.4381	24.4888	24.6031	24.6682	24.6539	24.5856	24.2959	24.6573	24.6319	24.6236	24.5867	24.5003	24.633	24.5259	24.957	24.6147	24.9673	24.3686	24.1903	24.721	24.7105	24.4095	24.5188	24.8379	25.2082	24.3727	24.7009	24.4616	24.7342	24.5736	24.2703	24.3734	24.9242	24.1441	0.91665	0.187015	0.970476	0.65168	0.865082	0.0711486
B0BNA9	CNO11_RAT	reviewed	CCR4-NOT transcription complex subunit 11	2	24.6794	24.8233	25.1038	24.6619	25.2813	24.9102	25.1308	24.957	24.797	24.6228	24.5582	25.671	25.1352	25.0583	25.4231	25.2662	24.7594	25.2815	24.5795	25.3197	24.4819	25.0594	24.8153	24.8004	24.2744	25.0413	24.7958	24.9787	24.4591	23.773	25.033	25.3392	25.0421	24.5036	25.1036	25.0588	24.4803	24.7539	25.0718	1.13674	0.299731	0.873081	0.150621	1.03131	0.769366
B0BNB2	B0BNB2_RAT	unreviewed	Density-regulated protein	6	27.6064	27.4091	27.5026	27.3466	27.5245	27.4731	27.3815	27.3958	27.4474	27.383	27.5476	27.7223	27.5339	27.6273	27.6187	27.5492	27.5345	27.5598	27.536	27.5321	27.5796	27.5066	27.5492	27.6158	27.4293	27.5134	27.5197	27.6497	27.4993	27.5168	27.5507	27.5961	27.4716	27.35	27.5634	27.5356	27.5349	27.6848	27.6104	1.09319	0.000434099	1.06112	0.0204968	1.07016	0.0261302
B0BNB9	B0BNB9_RAT	unreviewed	HtrA serine peptidase 2 (Protein Htra2) (RCG56292, isoform CRA_d)	6	26.5484	26.519	26.3744	26.4781	26.3703	26.4516	26.6159	26.4893	26.6411	26.4126	26.2956	26.4765	26.4968	26.5174	26.6311	26.8475	26.6135	26.6872	26.3597	26.5214	26.5093	26.408	26.4629	26.2918	26.4482	26.4388	26.762	26.6012	26.7057	26.1054	26.3864	26.5596	26.5971	26.3322	26.5019	26.7109	26.4877	26.8015	26.4696	1.03957	0.367269	0.992442	0.77403	1.03718	0.401253
B0BNC1	B0BNC1_RAT	unreviewed	Acp1 protein (RCG61973, isoform CRA_b)	3	27.7179	27.6696	27.2336	27.5307	27.0214	27.5416	27.0214	27.5743	27.0596	27.5952	27.326	27.1674	27.4803	26.9428	27.342	27.1006	27.3973	26.9101	27.3128	27.1289	27.3651	27.4181	27.547	27.2531	27.5709	27.1109	27.5042	27.2552	26.8602	27.9813	27.4563	27.6202	26.9469	27.4996	26.8818	27.5167	27.4135	26.7975	27.5077	0.879845	0.112953	1.00028	0.956983	0.934976	0.464525
B0BND0	ENPP6_RAT	reviewed	Ectonucleotide pyrophosphatase/phosphodiesterase family member 6 (E-NPP 6) (NPP-6) (EC 3.1.4.-) (EC 3.1.4.38) (Choline-specific glycerophosphodiester phosphodiesterase) (Glycerophosphocholine cholinephosphodiesterase) (GPC-Cpde)	11	29.7776	29.9555	29.6096	29.575	29.5927	30.0082	30.0988	29.5974	29.6837	29.8855	29.7716	30.195	29.9613	30.2653	29.9578	30.0671	29.9784	30.2741	29.9081	30.2036	30.0096	30.4256	30.1964	30.0319	29.8601	29.9472	30.1448	29.7853	29.9308	30.1302	30.2068	30.1942	30.1005	29.9182	30.0791	30.0894	29.8549	29.4844	30.1489	1.20708	0.00224816	1.20739	0.00775775	1.17529	0.0303975
B0BND8	B0BND8_RAT	unreviewed	Centg2 protein (Fragment)	2	24.6323	24.8451	26.3316	25.6272	26.2403	26.0593	26.1548	26.1951	25.9629	25.7522	24.4125	24.5954	24.6377	24.5603	24.7071	24.6283	24.8142	24.8411	24.7028	23.7812	24.7237	25.0437	24.5751	24.9043	24.4525	25.4259	25.1921	25.3014	24.9975	24.6177	24.6305	24.6815	24.9492	24.7645	24.9741	24.8504	24.3721	24.6776	24.7652	0.415064	9.51129e-06	0.538217	0.00174225	0.458917	0.000100278
B0BND9	B0BND9_RAT	unreviewed	Protein Srp72 (Srp72 protein)	2	26.4691	26.8064	26.4384	26.4632	26.5696	26.7952	26.9596	26.9239	26.7781	26.7908	26.9238	27.0538	26.895	26.9921	26.8897	27.0469	26.8785	27.057	26.8214	26.922	26.8824	26.9202	26.9716	26.6734	26.7084	26.7004	27.3371	26.3288	27.0505	25.9667	26.8035	26.9478	26.9825	26.7034	27.0872	27.0529	26.8249	26.9005	26.9021	1.17516	0.00132161	1.05444	0.78259	1.1526	0.012662
B0BNE5	ESTD_RAT	reviewed	S-formylglutathione hydrolase (FGH) (EC 3.1.2.12) (Esterase D)	8	29.4966	29.3902	29.4857	29.5737	29.3351	29.5904	29.2088	29.5292	29.2532	29.6409	29.5112	29.5818	29.3812	29.4547	29.6559	29.3139	29.4814	29.265	29.5655	29.3828	29.6877	29.1651	29.4345	29.5471	29.5807	29.3809	29.4639	29.6169	29.2528	29.7011	29.5956	29.5643	29.4592	29.5404	29.2269	29.5585	29.6621	29.2276	29.5897	1.02025	0.636588	1.0087	0.89374	1.02961	0.565066
B0BNE6	B0BNE6_RAT	unreviewed	NADH dehydrogenase (Ubiquinone) Fe-S protein 8 (Predicted), isoform CRA_a (Ndufs8 protein) (Protein Ndufs8)	6	29.8654	29.7458	29.9373	29.5246	29.857	29.8783	30.0048	29.9402	30.0068	29.8065	29.779	30.2682	29.9571	29.9911	30.1633	30.1581	30.0538	30.1749	29.8467	30.2134	29.6243	30.026	29.7825	30.072	29.8533	30.0649	29.923	29.864	29.7558	29.7264	29.8215	30.0766	30.0041	29.8242	30.05	30.0484	29.9607	29.7568	29.9641	1.12564	0.0473171	1.02748	0.539541	1.06177	0.160039
B0BNE7	B0BNE7_RAT	unreviewed	Tetraspanin	2	27.6865	27.8144	27.7526	27.5683	27.8481	27.7206	28.0202	27.8763	28.0071	28.0535	27.8093	28.1488	27.9791	28.1055	27.9831	28.4196	27.9898	28.0497	28.0827	27.9266	27.7885	28.163	27.7073	27.8284	27.659	27.8282	28.2832	28.0444	28.0553	26.9384	27.8651	27.7026	28.1622	27.7964	27.8092	28.0582	28.0136	28.0297	28.0589	1.14297	0.0165908	1.02447	0.996199	1.07823	0.14763
B0BNF1	SEPT8_RAT	reviewed	Septin-8	15	29.7186	29.6291	30.0285	29.8616	29.8931	29.9505	29.8442	30.0835	29.9837	30.0857	30.1388	30.2937	29.8996	30.2136	30.1406	29.9472	30.1605	29.9891	29.9484	29.973	30.3147	29.9543	29.9589	30.2337	30.1101	29.9636	30.2377	30.0125	29.8867	29.8648	30.354	29.9896	30.15	30.1906	30.0249	30.1264	29.9928	29.5949	30.0439	1.13658	0.0105386	1.08365	0.0980441	1.10933	0.0986991
B0BNF6	B0BNF6_RAT	unreviewed	Membrane-associated ring finger (C3HC4) 5 (Membrane-associated ring finger (C3HC4) 5 (Predicted)) (Protein March5)	5	26.7446	26.694	26.6912	26.2844	27.1005	26.6597	27.1452	26.7139	26.7888	26.4666	26.3002	26.7938	26.6077	26.4264	26.6781	27.1586	26.5288	27.0198	26.5035	26.9237	26.0265	26.6746	26.363	26.7028	26.5348	27.024	26.463	26.4224	26.5817	26.0948	26.4817	26.8417	26.5186	26.2749	26.8106	26.7511	26.5909	26.6914	26.578	0.944633	0.470805	0.8774	0.127724	0.917494	0.284266
B0BNG0	EMC2_RAT	reviewed	ER membrane protein complex subunit 2 (Tetratricopeptide repeat protein 35) (TPR repeat protein 35)	2	25.5323	25.3632	25.5915	25.1688	25.3247	25.3924	25.3198	25.6895	25.2427	25.1942	25.4354	25.5539	25.2883	25.4657	25.45	25.6212	25.592	25.741	25.4456	24.9002	25.6689	25.661	25.3668	25.6127	25.2288	25.4536	25.7157	25.5943	25.292	25.8157	25.4239	25.3818	25.4615	25.2499	25.5163	25.5645	25.5635	25.4943	25.4735	1.06668	0.337919	1.10781	0.109661	1.04997	0.257229
B0BNJ1	B0BNJ1_RAT	unreviewed	LOC683667 protein (Protein Sri)	6	28.438	28.5373	28.3777	28.2685	28.2987	28.5303	28.5182	28.3657	28.3896	28.3521	28.2616	28.6143	28.5058	28.812	28.7056	28.712	28.6975	28.7457	28.552	28.6962	28.694	28.5869	28.7215	28.5637	28.5915	28.3982	28.886	28.5482	28.6294	28.3514	28.4017	28.7344	28.69	28.7155	28.522	28.7673	28.5592	28.453	28.5784	1.17485	0.000632166	1.13581	0.00797285	1.14644	0.00164347
B0BNJ4	B0BNJ4_RAT	unreviewed	Ethylmalonic encephalopathy 1 (Ethylmalonic encephalopathy 1 (Predicted)) (Protein Ethe1)	4	26.8821	26.6041	26.2483	26.7417	26.4283	26.6388	26.2874	26.3164	26.5573	26.6757	26.292	26.3051	26.5296	26.3162	26.531	26.1678	26.4171	26.1699	26.533	26.6594	26.6457	26.592	26.5502	26.2659	26.5959	26.3121	26.3511	26.5222	26.7767	27.0086	26.4046	26.5695	26.3282	26.641	26.2746	26.4872	26.5126	26.8292	26.2495	0.915763	0.163099	1.01285	0.887234	0.956947	0.519107
B0BNK1	B0BNK1_RAT	unreviewed	Protein Rab5c (RCG32615, isoform CRA_a) (Rab5c protein)	7	28.8319	28.9394	28.8936	28.8457	28.917	28.9241	28.8707	28.859	28.8779	28.8202	28.831	29.0984	29.1624	29.1065	29.1896	29.2124	28.995	29.0334	29.0326	29.1775	29.0863	29.1485	29.0808	29.0479	29.034	28.9957	29.0416	29.0753	28.9769	29.1589	29.0977	29.11	29.0834	29.0853	29.033	29.0763	29.0616	29.0515	29.0531	1.15615	2.12966e-05	1.13673	5.23796e-07	1.14406	5.25345e-10
B0BNK3	B0BNK3_RAT	unreviewed	Mtap1b protein (Fragment)	31	32.4219	32.4334	32.3332	32.3492	32.5435	32.3386	32.6766	32.222	32.6068	32.3401	32.1231	32.3925	32.2159	32.3435	32.2334	32.5749	32.142	32.6078	32.1558	32.4753	32.2675	32.245	32.3113	32.1924	32.3117	32.489	32.16	32.1843	32.4936	32.1399	32.2081	32.267	32.3375	32.223	32.4799	32.2059	32.1708	32.4379	32.2099	0.93154	0.144035	0.903474	0.0345419	0.90327	0.0254574
B0BNL2	B0BNL2_RAT	unreviewed	Peptidyl-prolyl cis-trans isomerase (EC 5.2.1.8)	6	28.1716	28.245	28.0438	28.2696	28.0446	28.337	28.1267	28.1876	28.4665	28.1925	27.8518	27.8121	28.2066	27.7759	28.1124	28.0549	28.0335	28.0447	27.9384	28.0067	28.1372	28.1812	28.1813	27.8379	28.2497	28.0484	28.0915	28.2753	28.2024	28.5813	27.9195	28.3353	27.744	27.9665	27.9652	28.107	27.9416	28.211	28.0306	0.864433	0.00193297	0.987493	0.744541	0.882787	0.0173833
B0BNM0	B0BNM0_RAT	unreviewed	Protein Tmem222 (Tmem222 protein)	2	23.5075	23.4097	22.4084	23.1879	23.1026	23.1059	23.9125	22.7789	23.52	23.3426	22.9075	23.3296	23.5983	23.5527	22.9416	23.8144	23.093	23.8659	23.1529	23.6277	23.2541	23.4118	23.4399	23.1579	23.4446	23.2065	23.0936	23.1702	23.8316	23.1668	23.1936	23.1375	23.513	23.2278	23.7213	23.1335	22.9849	23.4212	22.8003	1.09532	0.379706	1.04405	0.547672	0.986855	0.955334
B0BNM1	NNRE_RAT	reviewed	NAD(P)H-hydrate epimerase (EC 5.1.99.6) (Apolipoprotein A-I-binding protein) (AI-BP) (NAD(P)HX epimerase)	8	28.9359	28.7315	28.6017	28.6953	28.7474	28.777	29.058	28.4911	29.1763	28.6558	28.7225	28.9291	28.8596	28.9504	28.7199	29.1153	28.7039	29.1295	28.7218	28.9797	28.8209	28.8833	28.7744	28.8268	28.9038	28.7906	28.6492	28.665	29.0378	28.7728	28.6641	28.8977	28.6117	28.7705	28.9603	28.8268	28.7137	28.9273	28.6579	1.06006	0.274728	1.01035	0.762929	0.989653	0.943139
B0BNM9	GLTP_RAT	reviewed	Glycolipid transfer protein (GLTP)	6	25.37	25.6122	24.8959	24.9951	25.2442	25.3251	25.3505	25.5257	25.3855	25.6234	25.5245	25.5277	25.4724	25.2779	25.877	25.6399	25.6809	25.5005	25.3825	25.4609	25.5653	26.0277	25.6347	25.5758	25.8811	25.852	25.4158	24.4391	24.8216	26.0757	25.7604	25.8071	25.6618	25.9381	25.6905	26.0784	25.3676	24.6687	25.4646	1.14486	0.0310609	1.19701	0.334183	1.23191	0.0936253
B0BNN0	B0BNN0_RAT	unreviewed	Protein Tsta3 (Tsta3 protein)	6	28.2595	28.2143	28.5412	28.1703	28.3834	28.4038	28.2978	28.3175	28.3401	28.2723	28.313	28.6743	28.3423	28.4031	28.5202	28.3611	28.3728	28.5097	28.2748	28.4869	28.3877	28.4145	28.241	28.6064	28.3418	28.4378	28.313	28.3316	28.2734	28.3153	28.4565	28.4193	28.4551	28.3638	28.4207	28.3586	28.3008	28.195	28.4208	1.07406	0.0479393	1.03106	0.387883	1.0391	0.217578
B0BNN3	CAH1_RAT	reviewed	Carbonic anhydrase 1 (EC 4.2.1.1) (Carbonate dehydratase I) (Carbonic anhydrase I) (CA-I)	8	28.8238	29.2524	29.09	28.8022	28.7826	29.052	28.7574	29.2619	28.7512	29.0055	29.0733	30.4337	30.2667	30.574	29.9641	29.7917	30.2796	29.9238	30.1691	30.1696	29.7195	29.8164	30.0693	29.3869	29.2651	29.4494	29.8658	30.4773	29.7618	29.7656	30.4329	30.3883	29.9313	30.4027	29.6841	29.3357	31.1307	30.0698	30.8322	2.16057	4.59045e-07	1.78436	1.57165e-05	2.58262	2.81916e-06
B0K008	B0K008_RAT	unreviewed	Eukaryotic translation initiation factor 1 (Protein Eif1) (RCG33041, isoform CRA_b)	5	26.1736	25.9919	26.4364	26.0374	26.3129	26.1244	26.403	26.2868	26.1833	26.1321	26.3097	26.5246	26.1491	26.5829	26.1703	26.3283	26.2196	26.4734	26.1786	26.6119	26.3555	26.2008	26.273	26.1361	25.7961	26.2266	26.2687	26.1652	26.0801	26.231	26.3859	25.8392	26.6374	26.1264	26.3577	26.3582	26.0201	26.2198	26.0412	1.10882	0.0496095	0.96217	0.428857	1.01648	0.89234
B0K010	B0K010_RAT	unreviewed	Protein Txndc17 (Thioredoxin domain containing 17) (Thioredoxin-like 5 (Predicted), isoform CRA_b)	4	26.5195	26.4764	25.8113	26.2698	25.7432	26.1226	25.6594	25.8392	26.0867	26.1495	25.8481	25.7419	26.2478	26.0877	26.3665	25.8554	26.2065	25.6959	26.2543	26.5113	26.132	26.3609	26.4437	26.007	26.4402	25.7767	26.1082	26.1756	26.3024	26.7638	25.893	26.4849	25.8843	26.469	25.8427	26.1897	26.4336	26.3425	26.1982	1.00854	0.883417	1.14357	0.164237	1.08506	0.348562
B0K014	B0K014_RAT	unreviewed	D-tyrosyl-tRNA(Tyr) deacylase (EC 3.1.-.-)	2	27.7254	27.7206	27.254	27.9997	27.3415	27.581	27.5938	27.5914	27.0674	27.8542	27.1934	27.8382	27.4372	27.5733	28.0458	27.1575	27.4264	27.1936	27.3985	26.9556	27.6051	28.3195	27.9416	27.0581	27.2553	27.3233	27.7046	27.3837	27.2485	27.3594	27.4527	27.6412	27.6067	27.6592	27.3474	27.5644	27.4178	27.1245	27.3248	0.916408	0.320741	0.977412	0.697381	0.915152	0.317079
B0K017	B0K017_RAT	unreviewed	ADP-ribosylhydrolase like 2 (ADP-ribosylhydrolase like 2 (Predicted)) (Protein Adprhl2)	6	27.3828	27.372	27.439	27.2418	27.3444	27.3858	27.1624	27.3949	26.9853	27.2092	27.4119	27.413	27.2387	27.1572	27.3687	27.2245	27.218	27.1839	27.2152	27.3158	27.4241	27.2879	27.2274	27.2692	27.2628	27.1679	27.2809	27.304	27.0389	27.4977	27.3971	27.3623	27.2469	27.1139	27.3514	27.3838	27.172	26.9781	27.3452	0.995656	0.948079	0.977009	0.603419	0.979256	0.647536
B0K020	CISD1_RAT	reviewed	CDGSH iron-sulfur domain-containing protein 1 (MitoNEET)	6	30.6005	30.138	30.0836	30.066	30.0281	30.1616	29.6218	30.0756	29.6287	30.2091	30.4136	30.3668	30.3014	30.1305	30.413	29.9415	30.2944	29.9099	30.2071	30.0235	30.5327	30.0271	30.3312	30.3291	30.4226	29.9691	30.3223	30.3696	29.7969	30.5415	30.4153	30.4923	30.0631	30.3393	29.9743	30.3565	30.3085	29.679	30.3774	1.1155	0.130011	1.12214	0.172526	1.115	0.214861
B0K023	B0K023_RAT	unreviewed	Rpl7 protein (Fragment)	9	29.0977	29.1133	29.3086	29.0132	29.3828	29.2789	29.5309	28.9443	29.5573	29.1351	29.1018	29.4376	29.203	29.4591	29.1372	29.7224	29.1763	29.4126	29.1718	29.4055	28.919	29.3295	29.0819	29.4133	29.0775	29.4206	29.2616	28.9952	29.2382	28.9326	29.1023	29.047	29.5474	29.043	29.4308	29.2473	29.168	29.2965	29.1447	1.03653	0.605268	0.968769	0.649724	0.989395	0.903303
B0K030	B0K030_RAT	unreviewed	DnaJ (Hsp40) homolog, subfamily B, member 1 (Predicted), isoform CRA_b (Dnajb1 protein) (Protein Dnajb1)	6	26.8292	26.9086	26.7774	26.7166	26.8516	26.8337	26.846	26.9165	26.9936	26.6617	27.0129	27.0898	27.0263	26.6703	26.9977	26.9958	26.7691	26.9418	26.6889	26.9068	26.845	27.1105	27.0816	26.9982	26.8907	26.9463	26.9685	26.8856	26.6679	26.7503	26.887	27.0441	27.019	26.8181	27.2216	26.9631	26.5669	26.8519	26.8326	1.05257	0.204909	1.06588	0.130462	1.06094	0.252823
B0LPN4	RYR2_RAT	reviewed	Ryanodine receptor 2 (RYR-2) (RyR2) (Cardiac muscle ryanodine receptor) (Cardiac muscle ryanodine receptor-calcium release channel) (Type 2 ryanodine receptor)	53	29.7166	29.6651	29.4423	29.481	29.6509	29.5165	29.7894	29.3746	29.7391	29.6718	29.511	29.8094	29.6405	29.9375	29.7827	29.9523	29.6623	29.9256	29.6448	29.846	29.7596	29.9074	29.7246	29.7364	29.6598	29.7135	29.6065	29.6652	29.9409	29.7141	29.726	29.8631	29.8555	29.8407	29.7187	29.6124	29.7004	29.8336	29.706	1.12171	0.0150924	1.09735	0.0329764	1.1122	0.0104732
B0LT89	STK24_RAT	reviewed	Serine/threonine-protein kinase 24 (EC 2.7.11.1) (Mammalian STE20-like protein kinase 3) (MST-3) (MST3b) (STE20-like kinase MST3) [Cleaved into: Serine/threonine-protein kinase 24 35 kDa subunit (Mammalian STE20-like protein kinase 3 N-terminal) (MST3/N); Serine/threonine-protein kinase 24 12 kDa subunit (Mammalian STE20-like protein kinase 3 C-terminal) (MST3/C)]	6	26.828	26.6732	27.9729	26.2272	27.0657	26.7151	26.7596	27.2207	26.5713	26.8387	26.3559	26.7632	26.2204	25.7308	26.3882	26.4487	26.5314	26.3137	26.4647	26.5127	25.717	26.3944	26.1301	26.6426	26.079	26.4308	26.3208	26.5531	26.3439	26.2223	26.7152	26.0335	26.7367	26.4399	26.4034	26.4683	26.6568	26.6996	26.3409	0.650961	0.00370142	0.656808	0.00469842	0.732894	0.0374582
B1H219	B1H219_RAT	unreviewed	Dkk3 protein (Protein Dkk3) (RCG39957, isoform CRA_a)	7	27.5635	27.4583	27.46	27.2411	27.303	27.5647	27.102	27.3453	26.8521	27.4247	27.6208	27.8664	27.4824	27.6423	27.7139	27.5092	27.6328	27.2961	27.8203	27.565	27.7548	27.4581	27.4997	27.6421	27.4706	27.3211	27.4961	27.8854	27.4712	27.5793	27.7634	27.7439	27.6506	27.4508	27.3048	27.5542	27.9762	27.3245	27.9512	1.22253	0.0023371	1.147	0.0348333	1.23827	0.0116571
B1H227	B1H227_RAT	unreviewed	LOC682908 protein (Protein Rcc1) (RCG31301, isoform CRA_a)	2	24.9438	24.9765	24.6228	24.6429	24.988	24.8138	24.7402	24.704	24.7908	25.3874	24.8082	25.4245	25.0849	25.2367	25.328	24.7038	25.1821	24.956	25.1798	24.6549	24.8793	25.4615	24.9674	25.0277	24.6895	25.0008	25.3966	24.9937	25.1041	24.2663	25.2188	24.9894	25.5863	24.9859	24.6966	25.2474	25.5135	24.9804	24.7378	1.13473	0.108673	1.10863	0.355834	1.19618	0.0646623
B1H241	B1H241_RAT	unreviewed	Resistance to inhibitors of cholinesterase 8 homolog A (C. elegans) (Ric8a protein) (Synembryn-A)	10	27.7886	27.7095	27.1936	27.8085	27.6406	27.639	28.07	27.1099	27.9563	27.5062	27.6348	27.3902	27.8261	27.9611	27.5714	27.7093	27.5966	27.9427	27.6513	28.0475	27.7732	27.6631	27.6803	27.5441	27.7848	27.9096	27.4152	27.4909	27.9252	28.0142	27.562	27.8342	27.6997	27.7405	27.583	27.6714	27.8681	28.0906	27.6057	1.056	0.404417	1.04058	0.561509	1.05582	0.410041
B1H259	B1H259_RAT	unreviewed	Coagulation factor C homolog (Limulus polyphemus) (Predicted), isoform CRA_a (Coch protein) (Protein Coch)	2	23.9073	24.1251	26.1988	23.9524	24.2499	23.729	24.2161	24.0248	24.6119	23.6916	23.9452	24.5047	23.9529	24.9245	23.7591	24.3149	23.3869	24.0303	23.6723	24.5553	23.7187	23.9333	23.6774	24.0928	23.3665	23.906	23.8011	23.8872	24.3904	23.2348	24.0472	23.8681	24.068	23.5065	23.8548	23.5186	23.4902	24.1443	23.7734	0.779185	0.453366	0.637238	0.103471	0.628545	0.0890522
B1H262	B1H262_RAT	unreviewed	Protein phosphatase 1, regulatory subunit 9B	15	29.6087	29.6617	29.7669	29.5349	29.6722	29.7125	29.6699	29.6937	29.6993	29.5589	29.5344	29.8161	29.5418	29.802	29.726	29.9656	29.7537	29.8213	29.6211	29.721	29.7904	29.6937	29.6762	29.7541	29.556	29.6925	29.7565	29.7821	29.795	29.1112	29.613	29.6402	29.8303	29.6267	29.7275	29.7227	29.637	29.7625	29.5904	1.05814	0.107441	0.999803	0.87376	1.01816	0.474079
B1H264	B1H264_RAT	unreviewed	Protein Tbc1d17 (TBC1 domain family, member 17) (TBC1 domain family, member 17 (Predicted))	2	24.482	24.7347	25.015	24.6463	25.4217	24.8234	25.0332	25.189	24.6689	24.2324	24.4817	23.4443	24.064	23.6257	23.9396	24.6599	24.5159	25.0407	24.1821	24.1544	24.7585	24.9269	24.1914	24.7187	24.3724	25.3073	23.5597	24.4942	24.5924	25.1176	24.7152	23.9018	23.7529	24.2729	24.884	24.6835	24.1144	24.3834	24.7458	0.692769	0.00696306	0.872506	0.256114	0.741821	0.0204836
B1H266	B1H266_RAT	unreviewed	Nibp protein (Fragment)	2	23.6435	23.6436	23.2923	23.5812	23.0984	23.8473	23.4663	23.8352	23.9173	23.6734	23.6166	24.0573	24.3788	24.6499	24.2455	24.3247	24.3457	23.7276	24.1767	24.1022	24.2061	24.2327	23.9431	23.6483	24.1647	23.7872	24.0802	24.0908	24.0797	23.9169	23.9458	24.102	24.4674	24.2272	24.2115	24.2325	24.5894	24.3213	23.9038	1.48758	0.000155573	1.30564	0.00147735	1.53488	3.06668e-05
B1H267	SNX5_RAT	reviewed	Sorting nexin-5	6	27.2803	27.1171	27.0891	27.1375	27.0317	26.9962	27.1255	26.6325	27.2187	26.9018	27.3852	27.4694	27.1315	27.5597	27.1609	27.4111	27.1665	27.409	27.1376	27.3842	27.3914	27.3422	27.233	27.3879	27.2812	27.2315	27.1901	27.162	27.3802	27.022	27.2828	27.382	27.4141	27.1766	27.4143	27.3278	27.1555	27.4227	27.1179	1.20745	0.00127372	1.13996	0.0142284	1.18167	0.00329117
B1H270	B1H270_RAT	unreviewed	Succinate-CoA ligase subunit beta (EC 6.2.1.-)	8	26.5185	26.4173	25.8594	26.1744	26.2825	26.1931	26.466	25.869	26.8091	26.0613	26.2191	26.2606	26.4065	26.4684	26.137	26.3681	25.8949	26.68	26.079	26.5146	26.3749	26.3351	26.3839	26.2687	26.3012	26.1578	26.0777	26.2162	26.5569	26.1315	26.0651	26.1041	26.3426	26.0915	26.265	26.2698	26.0721	26.3306	25.8387	1.02201	0.701056	0.988632	0.965452	0.912699	0.333094
B1H273	B1H273_RAT	unreviewed	Ccm2 protein	1	22.9746	22.7956	22.298	22.5014	23.0842	22.7631	23.2779	22.5705	23.082	22.3993	22.3458	21.803	22.8794	23.1157	22.0735	23.2119	22.3673	23.1421	22.2107	22.7618	22.5102	22.5603	22.6673	22.5225	22.7488	23.0195	22.3231	22.1146	23.0062	22.408	21.7761	22.3862	22.9564	22.6706	22.7093	22.5003	22.3569	22.8027	22.0704	0.897858	0.300038	0.880557	0.236396	0.813548	0.0747303
B1H2A2	B1H2A2_RAT	unreviewed	Fsd1 protein (Protein Fsd1) (Similar to fibronectin type 3 and SPRY domain-containing protein, isoform CRA_a)	7	27.1456	27.3585	26.6557	27.0253	27.1014	26.9622	27.2534	27.0395	27.1469	26.9211	26.9856	27.2192	26.9287	27.0155	27.0519	27.134	26.8665	27.2559	26.8451	27.3146	27.1313	26.964	27.2182	26.9079	26.8381	26.9215	27.0015	26.987	27.2705	26.7105	27.1784	27.1967	27.2568	26.9666	26.9968	26.9399	26.7932	27.2428	26.6667	1.00241	0.927311	0.944127	0.353118	0.97752	0.712849
B1H2A6	B1H2A6_RAT	unreviewed	Fxr2 protein (Protein Fxr2)	5	26.6994	26.7931	26.8952	26.5652	26.7526	26.8139	26.8441	26.8006	27.0066	26.6806	26.4491	26.791	26.8138	26.5726	26.7955	26.6869	26.5696	26.8627	26.5587	26.9755	26.4928	26.6922	26.7209	26.5455	26.5335	26.5971	26.7912	26.3309	26.6959	26.5765	26.5023	26.758	26.552	26.5239	26.7058	26.6064	26.5791	26.6279	26.4131	0.93787	0.153168	0.885856	0.00855877	0.869969	0.00140574
B1WBN9	B1WBN9_RAT	unreviewed	Pyruvate kinase (EC 2.7.1.40)	2	30.4537	30.3058	29.7891	30.3138	29.8495	30.2203	29.878	30	29.4781	30.1977	29.8992	29.9074	30.293	29.8742	30.2792	29.7344	30.1119	29.506	30.0552	29.7143	30.3471	30.295	30.488	29.8924	30.4745	29.7074	30.161	30.0948	29.5644	31.0148	29.8355	30.426	29.9067	30.3697	29.7821	30.2169	30.1812	29.644	30.1583	0.946921	0.559526	1.12888	0.430454	1.00333	0.945478
B1WBS4	B1WBS4_RAT	unreviewed	Protein Vps26b (Similar to Vacuolar protein sorting 26 homolog (VPS26 protein homolog), isoform CRA_a) (Vps26b protein)	4	27.3091	27.3143	27.0799	27.3382	27.3463	27.2642	27.297	27.0457	27.4172	27.2173	27.2697	27.4662	27.4516	27.7369	27.5125	27.699	27.2849	27.5421	27.1029	27.5229	27.6676	27.5664	27.4239	27.5765	27.5845	27.5564	27.1894	27.3106	27.365	27.5887	27.3931	27.5566	27.5583	27.6557	27.4635	27.3666	27.4001	27.3006	27.3634	1.16673	0.00715159	1.15003	0.00438558	1.13914	0.0027869
B1WBT4	B1WBT4_RAT	unreviewed	Protein Srpk2 (SFRS protein kinase 2) (Serine/arginine-rich protein specific kinase 2 (Predicted), isoform CRA_b)	7	26.7222	26.7922	26.4068	26.5483	26.5328	26.6521	26.9884	26.6373	26.856	26.5669	26.8267	27.1004	27.034	26.935	26.9634	27.0854	26.8713	27.1615	26.7109	26.9919	26.6813	26.8917	26.8273	26.7779	26.6704	26.6283	26.8489	26.7253	26.8502	26.2274	27.0304	26.9657	26.8663	26.5638	26.7793	26.9269	26.6053	26.738	26.8386	1.2057	0.0012594	1.03418	0.600404	1.10232	0.079003
B1WBU9	B1WBU9_RAT	unreviewed	Alpha-1,4 glucan phosphorylase (EC 2.4.1.1)	35	30.966	30.951	30.6106	30.8526	30.7742	31.0434	30.809	30.8255	30.741	30.9009	30.5871	31.0791	30.8604	31.025	30.9557	30.8669	30.8968	30.5639	30.9689	30.6677	30.8069	30.8352	30.8556	30.783	30.9748	30.7699	30.9413	31.0868	30.8627	31.0264	30.7942	30.904	30.8839	30.9789	30.6214	30.8924	31.2063	30.7729	30.873	1.00028	0.953326	1.03918	0.311818	1.02559	0.616378
B1WBV1	B1WBV1_RAT	unreviewed	LOC682999 protein (Protein Aida) (RCG20102, isoform CRA_a)	2	24.1798	24.1419	23.1042	24.0623	24.3657	24.0733	24.7127	23.5701	24.548	24.1152	23.6032	22.9166	24.0802	24.1314	23.5207	24.2106	23.5668	24.4092	23.6375	24.9383	23.8033	23.7063	23.6735	23.6514	24.3581	24.4357	24.0105	23.6322	24.2552	23.66	22.9656	23.6057	23.8026	23.484	24.1931	23.7245	23.7198	24.4266	23.7842	0.893421	0.387879	0.881974	0.417552	0.783712	0.108918
B1WBV6	B1WBV6_RAT	unreviewed	Aplp1 protein	4	24.7902	25.0242	24.9592	24.9036	24.9928	24.9807	25.4062	25.3021	24.9412	24.6626	25.1216	25.3738	25.034	25.0798	25.1375	25.0761	25.1732	25.4208	25.1301	25.6495	25.2462	24.8977	25.2363	24.8884	24.8608	24.9991	25.3682	25.0696	25.1951	25.0583	25.7743	25.0393	25.3902	25.1485	24.9979	24.883	24.9996	25.1588	24.8622	1.16644	0.019548	1.04369	0.470611	1.11358	0.235196
B1WBW4	ARM10_RAT	reviewed	Armadillo repeat-containing protein 10	7	27.3235	27.297	27.15	27.1365	27.3519	27.0869	27.4103	27.1082	27.5835	27.2619	27.1493	27.4756	27.14	27.4654	27.2001	27.678	27.1838	27.5085	27.1566	27.4538	27.3115	27.3297	27.2706	27.2144	27.0752	27.427	27.2846	27.4682	27.3437	26.8185	27.1929	27.1887	27.3526	27.0867	27.3195	27.3443	27.0788	27.324	27.0793	1.05022	0.381592	0.986752	0.781428	0.962022	0.426475
B1WBX6	B1WBX6_RAT	unreviewed	Protein Smap2 (Smap2 protein)	7	27.2202	27.2361	27.2545	27.1522	27.2867	27.3289	27.5035	27.1254	27.4919	27.2539	27.0051	27.4238	27.314	27.3968	27.2406	27.5916	27.3174	27.5229	27.2929	27.539	27.1582	27.2914	27.2739	27.3154	27.1361	27.2062	27.4657	27.3619	27.287	26.8648	27.21	27.2884	27.4853	27.176	27.4078	27.3846	27.1931	27.3923	27.3556	1.04588	0.380082	0.974539	0.55922	1.02437	0.516442
B1WBX7	B1WBX7_RAT	unreviewed	Coatomer protein complex, subunit epsilon (Coatomer protein complex, subunit epsilon (Predicted), isoform CRA_a)	2	23.0635	22.9689	22.5915	23.0613	22.4999	22.9042	22.528	23.0082	23.5507	22.8786	22.5529	22.593	22.9481	22.7693	23.1156	22.6981	22.6894	22.9795	22.9475	23.3039	23.0773	23.1755	23.197	22.7787	22.9878	22.4616	22.8734	23.2973	23.1302	23.1827	22.8186	23.4239	22.3429	23.1299	22.4729	23.0244	23.1073	23.4682	23.0458	0.972811	0.831904	1.06629	0.449374	1.06256	0.640057
B1WBY1	B1WBY1_RAT	unreviewed	Cul1 protein (Cullin 1 (Predicted), isoform CRA_a) (Protein Cul1)	9	27.2652	27.3298	27.3596	27.2557	27.2724	27.5148	27.5645	27.3006	27.3166	27.512	27.4525	27.9027	27.5424	27.8183	27.6391	27.7448	27.7167	27.8066	27.4261	27.7264	27.6555	27.6634	27.5983	27.5647	27.6282	27.4564	27.5826	27.5506	27.6195	27.0426	27.6379	27.6949	27.6727	27.5592	27.619	27.6266	27.5161	27.4504	27.6358	1.2391	5.62019e-05	1.11702	0.0455111	1.1727	0.000100971
B1WBY5	B1WBY5_RAT	unreviewed	DnaJ (Hsp40) homolog, subfamily C, member 11 (DnaJ (Hsp40) homolog, subfamily C, member 11 (Predicted)) (Protein Dnajc11)	8	27.8121	27.7486	27.6663	27.7471	27.9901	27.7097	27.9124	27.3811	28.0154	27.7239	27.5831	27.8232	27.7178	28.0436	27.7184	27.9841	27.5383	27.9226	27.606	27.8965	27.7508	27.8624	27.6967	27.9911	27.8354	27.8377	27.5585	27.6596	28.0041	27.6963	27.5969	27.7801	27.9528	27.7806	27.808	27.6565	27.7461	27.9739	27.6234	1.00592	0.900341	1.01382	0.77166	0.995421	0.978806
B1WBY7	B1WBY7_RAT	unreviewed	ER lipid raft associated 1 (Protein Erlin1) (SPFH domain family, member 1 (Predicted))	1	23.571	23.8598	22.7964	23.4812	22.6994	23.2548	22.6997	23.2517	23.6116	22.799	23.5626	23.5421	23.6323	23.7111	23.5397	22.9967	23.2555	23.2612	23.0385	24.1146	23.759	23.6651	24.1808	23.3228	23.6072	22.9378	23.5056	23.4472	23.7589	23.8618	23.1171	23.591	23.015	23.4358	23.3307	23.4444	23.0102	23.9083	23.3278	1.20363	0.0974647	1.2881	0.0481751	1.08708	0.386397
B1WC00	B1WC00_RAT	unreviewed	Zfr protein (Zinc finger RNA binding protein, isoform CRA_b) (Zinc finger RNA-binding protein)	2	24.3114	24.0748	24.4715	23.8163	24.4854	24.234	24.2685	24.1919	24.4597	24.2878	24.1603	24.8851	24.3171	24.8698	24.6332	24.9044	24.2344	24.7019	24.6393	24.5569	24.3743	24.7748	24.521	24.7332	24.2671	24.7014	24.3468	24.4466	24.2744	24.0375	24.5252	23.9594	24.7236	24.1192	24.7017	24.7219	24.3455	24.4561	24.6177	1.24836	0.00781693	1.15048	0.0775588	1.15906	0.0830768
B1WC02	B1WC02_RAT	unreviewed	CTP synthase (EC 6.3.4.2) (UTP--ammonia ligase)	7	26.5528	26.3897	27.9735	26.4743	26.6618	26.5162	26.5345	26.4752	26.7399	26.5848	26.7039	26.7809	26.4222	26.7209	26.334	26.6455	26.3072	26.7955	26.3804	26.9488	26.5714	26.6471	26.4385	26.5169	26.3819	26.6084	26.2939	26.4966	26.4924	26.4001	26.4679	26.353	26.703	26.3715	26.6012	26.4255	26.3541	26.7402	26.398	0.895096	0.569943	0.814315	0.191588	0.825048	0.233108
B1WC03	B1WC03_RAT	unreviewed	Protein Aar2 (RGD1311066 protein) (Similar to RIKEN cDNA 0610011L14 gene)	3	25.2721	25.7313	25.8571	25.6444	25.796	25.618	25.7348	25.806	25.9751	25.2771	25.4638	25.7481	25.6172	25.4563	25.5748	25.6189	25.2426	25.962	25.2741	25.9563	25.3755	25.5165	25.69	25.6698	25.1078	25.851	25.542	25.3018	25.7545	24.7272	25.5506	25.6445	25.7015	25.3996	25.988	25.4851	25.3039	25.5921	25.2264	0.935311	0.352447	0.877645	0.146697	0.915486	0.244639
B1WC06	B1WC06_RAT	unreviewed	Mon1a protein (Protein Mon1a)	2	21.5996	21.9633	21.8114	22.046	21.6119	22.0029	22.3601	21.8066	22.5022	21.8131	21.9541	21.5512	22.2879	21.4929	21.9343	21.7415	21.6943	22.2102	21.8092	22.5462	21.8709	22.3755	21.6221	21.7464	21.4214	22.1079	21.8612	21.6491	21.9611	22.0906	21.699	22.487	21.4571	21.309	21.6806	22.3565	21.6108	21.1861	21.5295	0.980295	0.802508	0.944597	0.55716	0.862473	0.161141
B1WC11	B1WC11_RAT	unreviewed	Acyl-CoA synthetase short-chain family member 2	3	25.3135	25.4303	24.5672	25.1811	24.7014	25.152	24.6986	25.0788	24.9119	24.9349	25.1202	25.0599	25.4347	25.0568	25.5241	25.4268	25.4364	25.2432	25.1195	25.707	25.6642	25.6954	25.4774	25.0866	25.6559	25.2604	25.2821	24.7902	25.072	26.3098	25.0002	25.6106	25.0353	25.5156	25.1371	25.3695	25.1146	25.3872	25.3051	1.26639	0.00649626	1.3633	0.0285375	1.20367	0.0290537
B1WC16	B1WC16_RAT	unreviewed	BCL2-associated transcription factor 1, isoform CRA_a (Bclaf1 protein) (Protein Bclaf1)	3	25.27	25.0924	25.9814	25.5218	25.6416	25.4879	25.2459	25.7467	25.1537	25.4386	25.9468	25.7103	25.4029	25.3167	25.5289	25.2294	25.694	25.1274	25.5611	25.2744	25.6231	25.3052	25.2996	25.6043	25.4495	25.3591	25.6742	25.5357	25.1336	25.4959	25.4907	25.5668	25.337	25.2742	25.4694	25.6199	25.3726	25.135	25.7286	1.02004	0.768328	0.968908	0.787897	0.980233	0.898662
B1WC25	B1WC25_RAT	unreviewed	Protein Tra2a (Tra2a protein)	3	23.3191	23.2131	23.2916	23.0417	23.7795	23.118	22.8001	23.5301	23.0636	23.0089	23.5671	22.5404	22.9749	23.0263	22.7675	23.3168	22.6786	23.4826	23.2438	23.3274	23.374	23.1781	23.2526	23.0545	23.0442	23.6919	23.0057	23.3956	23.4683	24.2739	23.2513	23.1037	22.6768	23.2339	23.1718	22.994	22.8627	23.2674	23.2424	0.940707	0.483663	1.13941	0.335861	0.907312	0.281025
B1WC26	B1WC26_RAT	unreviewed	N-acetylneuraminic acid synthase (N-acetylneuraminic acid synthase (Sialic acid synthase) (Predicted), isoform CRA_a) (Protein Nans)	11	27.7771	27.9524	27.8534	27.7276	27.7326	27.7232	27.7163	27.7036	27.788	27.6136	27.8188	28.0553	27.8796	27.8787	27.8797	27.8945	27.6891	27.8493	27.741	28.0159	27.7563	27.8216	28.0203	27.8618	27.8044	27.8154	27.8086	27.7123	27.731	27.8012	27.9348	27.8991	27.7637	27.6386	27.8412	27.7193	27.6721	27.7329	27.6805	1.0734	0.0350093	1.0429	0.160809	1.0046	0.897375
B1WC28	B1WC28_RAT	unreviewed	Core histone macro-H2A	1	25.3773	25.5539	25.665	25.4211	25.3585	25.0565	25.7975	24.8826	25.9103	25.1373	25.2385	25.0147	25.5153	26.1368	24.949	25.7201	24.9204	25.7797	25.2836	25.5939	25.2122	25.6013	25.7831	25.6512	25.2307	25.6811	24.9727	25.0876	25.6236	25.2616	24.8044	25.586	25.841	25.4629	25.5982	25.1066	25.0779	25.6383	25.0143	0.997409	0.903992	1.00661	0.909649	0.95679	0.667701
B1WC32	B1WC32_RAT	unreviewed	RCG53609 (Uba2 protein)	14	28.2772	28.505	27.858	27.9184	27.9309	27.8669	28.0487	27.6743	28.2404	27.6393	27.9362	28.0445	28.2494	28.185	28.0185	28.4872	28.138	28.5787	28.055	28.3371	28.1378	28.198	28.367	28.0722	28.0575	28.2801	28.0281	28.0089	28.3551	28.1192	27.7734	28.3086	28.187	28.1525	28.4194	28.3783	27.9792	28.33	27.9941	1.14082	0.0685941	1.1105	0.1147	1.11977	0.148147
B1WC33	B1WC33_RAT	unreviewed	CDC42 effector protein (Rho GTPase binding) 4 (Predicted), isoform CRA_a (Cdc42ep4 protein) (Protein Cdc42ep4)	6	27.4974	27.5991	27.3744	27.4038	27.5156	27.3438	27.4311	27.1806	27.5944	27.3052	27.4745	27.6579	27.4724	27.4566	27.474	27.6329	27.5274	27.4749	27.3426	27.5875	27.2806	27.5743	27.4417	27.606	27.4284	27.2689	27.439	27.2066	27.4912	27.4537	27.4127	27.4024	27.477	27.1492	27.5447	27.4738	27.2914	27.6714	27.3312	1.04483	0.240494	1.0066	0.871155	0.995973	0.909708
B1WC34	B1WC34_RAT	unreviewed	Protein Prkcsh (Protein kinase C substrate 80K-H) (Protein kinase C substrate 80K-H (Predicted), isoform CRA_b)	15	28.4622	28.5852	28.6316	28.4734	28.5032	28.5938	28.4529	28.6759	28.5096	28.5355	28.5282	28.7261	28.6398	28.7399	28.7055	28.6646	28.6664	28.6637	28.5646	28.8168	28.7038	28.6173	28.7125	28.5032	28.535	28.4996	28.7181	28.7399	28.4796	28.6323	28.5956	28.7044	28.6125	28.5034	28.6958	28.685	28.6626	28.6508	28.7088	1.09606	0.0010344	1.04485	0.153229	1.07455	0.00576584
B1WC49	B1WC49_RAT	unreviewed	Api5 protein (Protein Api5) (RCG26895, isoform CRA_b)	3	25.1277	25.0512	24.8935	24.8844	24.7259	24.8018	24.6598	25.0767	24.5025	24.9261	25.2798	25.149	25.3087	24.8512	25.2175	24.9317	24.9451	24.6288	25.0857	24.7953	25.3167	25.274	25.2632	25.0947	25.036	24.8071	25.0518	24.9132	24.4556	25.6505	25.2354	25.2828	24.6552	25.2933	24.7575	25.175	24.927	24.5391	25.1878	1.1376	0.0698651	1.16297	0.133014	1.11294	0.230168
B1WC56	B1WC56_RAT	unreviewed	Nola2 protein (Nucleolar protein family A, member 2 (Predicted), isoform CRA_c) (Protein LOC103690013)	1	22.5548	23.1458	21.9254	22.4758	22.02	20.9191	21.9631	23.1867	22.014	22.411	22.9467	23.5223	22.8339	23.2118	22.4947	23.4063	23.5292	23.575	22.7164	23.0497	23.491	23.3687	22.9193	22.6483	22.5426	23.27	23.2032	23.4594	22.4005	22.2252	22.087	23.1263	23.7744	22.6724	23.1338	22.7945	22.616	23.6267	22.8114	1.75918	0.000989177	1.48022	0.0281108	1.57468	0.0211496
B1WC61	B1WC61_RAT	unreviewed	Acad9 protein (Protein Acad9)	14	28.6014	28.4464	28.5818	28.6752	28.5732	28.7921	28.4702	28.7095	28.0822	28.7696	28.7246	28.5964	28.5834	28.4743	28.7696	28.4891	28.639	28.3879	28.5507	28.3648	28.7131	28.5322	28.6275	28.677	28.7197	28.5096	28.7325	28.7142	28.3261	28.8606	28.726	28.5188	28.554	28.7568	28.3366	28.7221	28.6602	28.194	28.7456	0.996559	0.980132	1.041	0.467888	1.00584	0.92298
B1WC67	B1WC67_RAT	unreviewed	Protein Slc25a24 (RCG29001) (Slc25a24 protein)	2	23.9074	23.7632	23.9074	23.5955	23.4936	23.9102	23.8708	23.5071	23.9237	23.7865	23.5805	23.7983	23.8788	24.2466	23.6551	23.6573	23.3964	24.4469	23.7433	24.4418	24.0057	23.9094	23.8161	24.1322	23.6233	23.8981	23.6555	23.7178	24.0336	23.8452	23.3865	23.7378	23.9972	23.8062	23.8876	23.6523	24.0617	24.1082	23.7333	1.11729	0.30678	1.05787	0.313628	1.04156	0.574373
B1WC71	B1WC71_RAT	unreviewed	Aspscr1 protein	4	24.8891	24.8085	24.568	24.6375	24.5246	24.6523	24.4198	24.4597	24.6916	24.3962	23.9861	24.5127	24.573	24.1796	24.5222	24.1413	24.2847	24.331	24.2803	24.9987	24.2502	24.4332	24.4563	24.2008	24.2593	24.2294	24.3709	24.3996	24.5959	24.6294	24.0926	24.6227	24.1807	24.1769	24.0474	24.3345	24.3087	24.8451	24.418	0.859097	0.028754	0.865265	0.0108746	0.837943	0.0143601
B1WC73	B1WC73_RAT	unreviewed	ADP-ribosylation factor-like 6 (Predicted), isoform CRA_a (Arl6 protein) (Protein Arl6)	3	25.3273	25.2727	25.4575	25.1779	25.1441	25.2668	24.8439	25.1586	25.0071	24.831	25.468	25.5822	24.9169	25.203	25.0866	25.0512	25.2302	25.4085	25.3985	25.4803	25.7258	24.924	25.2489	25.6562	25.4209	25.2471	25.7415	25.4078	25.1508	25.2171	25.8223	25.0779	25.298	25.0075	25.2642	25.1639	25.2169	25.1698	25.2277	1.13323	0.094982	1.14354	0.0934336	1.07676	0.326277
B2B9A9	B2B9A9_RAT	unreviewed	Ephrin B2 (Ephrin B2 (Predicted)) (Protein Efnb2)	2	25.1425	25.416	25.9448	25.1787	25.6727	25.4996	25.8166	25.7447	25.7283	24.8922	25.6057	26.0482	25.8514	25.3871	25.6497	25.4852	25.2813	25.762	25.2258	25.9912	25.5432	25.4451	25.7264	25.4743	24.8579	25.3339	25.6736	25.9517	25.2125	23.9047	25.8168	25.8552	25.5999	24.7413	25.6167	25.2645	25.2344	25.6384	25.2666	1.07632	0.392557	0.897188	0.343769	0.963342	0.732639
B2BET9	B2BET9_RAT	unreviewed	Acyl-CoA synthetase long-chain family member 6 variant AUG1 (Fragment)	1	25.4213	25.587	25.496	24.722	25.8105	25.5077	25.975	25.8132	25.8571	25.549	25.3059	26.3712	25.784	25.7206	25.9809	26.414	25.7743	26.1714	25.7626	26.4457	25.1198	26.067	25.6374	25.851	25.2009	26.0458	25.5078	25.5934	25.5599	25.0458	25.9728	26.0512	25.8616	25.5537	26.2567	25.8072	25.5905	25.7466	25.9932	1.26989	0.0805191	1.02776	0.814531	1.21196	0.0455256
B2DD29	BRSK1_RAT	reviewed	Serine/threonine-protein kinase BRSK1 (EC 2.7.11.1) (EC 2.7.11.26) (Brain-specific serine/threonine-protein kinase 1) (BR serine/threonine-protein kinase 1) (Serine/threonine-protein kinase SAD-B)	15	27.5798	27.6008	27.4652	27.3598	27.2516	27.6119	27.3247	27.5085	27.5475	27.456	27.5805	27.5403	27.4848	27.6637	27.6421	27.4489	27.7582	27.6605	27.4773	27.9047	27.7318	27.5776	27.5767	27.5777	27.6296	27.419	27.8102	27.6934	27.7701	27.7054	27.4282	27.6211	27.4976	27.4858	27.325	27.7587	27.6706	27.6625	27.6879	1.11533	0.0138917	1.12429	0.00756272	1.07306	0.119603
B2GUV5	B2GUV5_RAT	unreviewed	ATPase, H transporting, lysosomal V1 subunit G1 (Protein Atp6v1g1) (RCG55259, isoform CRA_c)	6	30.9929	30.8599	30.3614	30.9424	30.7514	30.7028	30.8808	30.3523	31.0951	30.6443	30.7381	30.6558	30.9885	31.2973	30.7324	31.2077	30.8171	30.9564	30.715	30.7795	30.8874	30.9709	31.0529	31.0359	31.0294	31.04	30.9056	30.7106	31.2582	30.5193	30.5164	30.8892	31.1136	30.8505	31.0686	30.7388	30.8066	31.2455	30.5877	1.09085	0.208674	1.1356	0.0986311	1.07861	0.344109
B2GUV7	IF2P_RAT	reviewed	Eukaryotic translation initiation factor 5B (eIF-5B) (EC 3.6.5.3) (Annexin V-binding protein ABP-7) (Translation initiation factor IF-2)	4	25.9687	25.7356	25.0535	25.7663	25.206	25.5738	25.9695	25.2653	25.9775	25.5968	25.4205	25.3564	25.8452	25.4031	25.6829	26.0311	25.5093	25.9151	25.6179	25.8267	25.7106	25.8705	25.8149	25.3205	25.9026	25.8501	25.4328	25.3694	25.748	25.7781	25.1718	25.676	25.2999	25.935	25.8603	25.5972	25.3882	25.7412	25.3155	1.02507	0.668337	1.03298	0.635415	0.953143	0.69006
B2GUW3	B2GUW3_RAT	unreviewed	Hdac11 protein (Histone deacetylase 11 (Predicted), isoform CRA_a) (Protein Hdac11)	1	24.479	24.3483	23.4927	24.3408	24.1411	24.1113	24.8138	23.7167	24.5491	24.1234	24.0792	24.123	24.5698	24.0311	24.387	24.869	24.2843	24.6371	24.5613	24.5935	24.2574	24.6641	24.4287	23.9902	24.3781	24.3874	24.0214	23.9752	24.7827	24.6222	24.1237	24.675	24.0712	24.6714	24.5175	24.2003	24.7333	25.0415	24.3764	1.12106	0.210293	1.09598	0.369002	1.20192	0.110797
B2GUW4	B2GUW4_RAT	unreviewed	Exdl2 protein (Exonuclease 3''-5'' domain-like 2 (Predicted)) (Protein Exd2)	2	23.738	23.8357	24.3917	23.7014	24.1868	23.8956	24.2844	23.792	24.2765	23.7796	23.9882	24.3759	24.2682	24.1417	23.9187	24.6662	23.7793	24.4292	23.8911	24.6473	23.868	23.9925	24.0496	24.3849	23.6545	24.2241	23.9414	24.2924	23.9464	23.0534	24.1159	24.2287	24.1511	23.436	24.1788	23.9756	23.9651	24.07	24.2401	1.14979	0.152952	0.988129	0.801719	1.03294	0.665077
B2GUW7	B2GUW7_RAT	unreviewed	Protein LOC103693457 (Rnase4 protein)	3	27.7808	27.7452	27.2487	27.7474	27.7409	27.7082	27.6337	27.3997	27.7981	27.7537	27.6988	28.138	28.0147	28.4993	28.32	28.3679	28.0941	28.2044	28.1292	27.9544	28.2703	28.0774	27.9686	28.1513	28.2695	28.2347	28.0944	28.0329	28.0339	28.0049	28.1584	28.0459	28.2631	28.2641	28.2116	28.1239	28.3167	28.0296	28.162	1.41709	2.05139e-05	1.35114	7.34127e-06	1.42647	8.03136e-07
B2GUX5	B2GUX5_RAT	unreviewed	5'-nucleotidase (EC 3.1.3.5)	3	27.2817	27.3446	26.6747	27.5797	27.0664	27.5033	27.8918	26.3681	27.5658	27.1665	26.7888	26.6994	27.2675	27.2187	27.0314	27.6798	27.0149	27.5708	27.3353	27.8358	27.3377	27.0356	27.254	26.9317	27.5795	27.3096	27.1846	27.2104	27.9798	27.5882	26.8731	27.1342	26.9509	27.3409	27.6196	27.1168	27.4264	27.7842	27.2144	0.992089	0.962169	1.05064	0.600951	0.99838	0.872258
B2GUY6	B2GUY6_RAT	unreviewed	Srrm2 protein (Fragment)	5	24.708	24.7201	24.4292	24.7256	24.4854	24.5329	24.2133	24.499	24.1577	24.3548	24.8973	24.4163	24.5774	24.2948	24.4285	24.3593	24.3214	24.1553	24.4915	24.4118	24.5986	24.6545	24.5927	24.3991	24.8526	24.2223	24.2137	24.3729	24.2049	24.9773	24.5339	24.5378	24.2699	24.7992	24.5578	24.6322	24.6121	24.1716	24.5364	0.977691	0.712153	1.0208	0.886941	1.02265	0.70877
B2GUZ1	UBP4_RAT	reviewed	Ubiquitin carboxyl-terminal hydrolase 4 (EC 3.4.19.12) (Deubiquitinating enzyme 4) (Ubiquitin thioesterase 4) (Ubiquitin-specific-processing protease 4)	3	24.4012	24.5877	23.5797	24.2294	23.8333	24.5267	24.5104	24.1518	24.1758	24.1505	24.1831	24.2883	24.6303	24.2828	24.5195	24.7263	24.2707	24.553	24.2578	24.6146	24.7667	24.479	24.602	24.1347	24.2866	24.2491	24.3537	24.1955	24.387	24.743	24.2879	24.7156	24.1442	24.6224	24.4332	24.5005	24.1545	24.266	24.3682	1.1746	0.0470809	1.10851	0.195376	1.11385	0.179176
B2GUZ3	B2GUZ3_RAT	unreviewed	Mthfd1l protein (Protein Mthfd1l)	21	29.1246	28.8523	28.7019	28.7964	28.905	28.8874	29.0251	28.6578	28.7139	28.8608	28.6841	28.8766	28.8819	28.7868	28.7091	29.0526	28.7149	28.906	28.8621	28.9409	28.779	28.7101	28.8511	28.8123	28.8544	28.7131	28.7657	28.7882	29.0499	28.7509	28.7015	28.9528	28.8101	28.622	28.7689	28.8354	28.8525	28.9311	28.84	0.986661	0.770805	0.96919	0.485093	0.970501	0.507067
B2GUZ5	CAZA1_RAT	reviewed	F-actin-capping protein subunit alpha-1 (CapZ alpha-1)	10	29.6615	29.704	29.3199	29.649	29.427	29.6307	29.4609	29.5931	29.4637	29.5551	29.3153	29.4999	29.7505	29.5681	29.8367	29.6365	29.6816	29.5214	29.6762	29.8831	29.7927	29.8628	29.7197	29.5435	29.7954	29.5637	29.5206	29.6103	29.6753	29.985	29.5135	29.8516	29.61	29.8787	29.5213	29.7878	29.6133	29.7686	29.6257	1.07813	0.122572	1.1127	0.0326367	1.10217	0.033417
B2GUZ6	B2GUZ6_RAT	unreviewed	Protein Rtn4ip1 (Reticulon 4 interacting protein 1) (Similar to NOGO-interacting mitochondrial protein (Predicted))	8	28.7414	28.3351	28.8562	28.1066	28.7054	27.996	28.1644	28.4668	28.0635	28.0593	28.2997	28.6496	27.9718	28.0809	28.361	28.3487	28.1633	28.6466	28.0802	28.1205	27.9852	28.051	28.174	28.0536	28.0587	28.1509	28.3235	27.9839	28.2173	27.485	28.6499	28.1759	28.18	27.9244	28.2924	28.0033	28.0843	28.1568	27.9685	0.921459	0.411326	0.805918	0.0386592	0.865947	0.155576
B2GUZ7	B2GUZ7_RAT	unreviewed	Protein Tbcc (Tubulin folding cofactor C) (Tubulin-specific chaperone c (Predicted))	5	25.8887	25.9133	25.5649	25.6992	25.2344	25.9101	25.6439	25.6933	25.8347	25.8926	25.9334	25.62	26.16	25.7771	25.7595	26.032	25.6656	25.9867	26.2391	26.1468	26.0861	25.9359	25.7896	25.7288	26.1358	25.8022	25.7528	25.819	25.9842	26.2713	26.0703	26.0218	25.4516	26.0689	25.7332	25.9802	25.8214	25.8571	25.9884	1.16396	0.0296946	1.1356	0.0610596	1.11645	0.11074
B2GUZ9	B2GUZ9_RAT	unreviewed	Fam49b protein (Protein Fam49b) (Similar to 0910001A06Rik protein (Predicted), isoform CRA_a)	12	30.4015	30.5249	30.0888	30.2826	30.3584	30.3143	30.5612	30.2096	30.5079	30.2502	30.3361	30.6393	30.6132	30.5341	30.5415	30.7149	30.387	30.6142	30.3347	30.6769	30.4566	30.6171	30.4719	30.4053	30.3748	30.521	30.3974	30.1799	30.5001	30.3934	30.4971	30.6393	30.5169	30.4855	30.4889	30.4975	30.2907	30.3489	30.3065	1.13312	0.00912275	1.05438	0.230507	1.07123	0.117282
B2GV01	B2GV01_RAT	unreviewed	Metastasis-associated gene family, member 2 (Mta2 protein) (Protein Mta2)	2	22.9103	23.1792	23.4758	23.2938	23.1154	23.9416	23.2905	22.6573	23.4403	23.4799	23.1073	23.4094	22.3069	23.7302	22.9161	23.6358	23.0637	22.6018	23.4839	22.6352	23.3086	23.5372	23.5733	23.0287	23.7087	22.8227	23.1129	23.6395	24.2564	22.5159	22.3856	23.4897	22.3822	22.9812	22.011	22.5211	23.2034	23.4031	23.5314	0.904852	0.356753	1.09018	0.712044	0.788263	0.0782833
B2GV06	SCOT1_RAT	reviewed	Succinyl-CoA:3-ketoacid coenzyme A transferase 1, mitochondrial (EC 2.8.3.5) (3-oxoacid CoA-transferase 1) (Somatic-type succinyl-CoA:3-oxoacid CoA-transferase) (SCOT-s)	13	29.9074	29.6899	29.5008	29.6428	29.8413	29.7775	29.902	29.6899	29.9629	29.7147	29.7514	29.7156	30.1271	29.8938	29.896	30.0589	29.7799	29.9892	29.7903	29.6652	29.8798	30.2161	29.9311	29.8938	29.9477	29.9001	29.697	29.8997	29.8566	30.041	29.8263	30.0149	29.8775	29.79	29.7702	29.8882	29.5831	29.7723	29.856	1.07584	0.111688	1.12382	0.0189176	1.03869	0.357771
B2GV11	B2GV11_RAT	unreviewed	Tbc1d9b protein	2	23.7985	23.3983	24.1837	23.9453	24.0163	23.7362	23.7947	24.21	23.9592	24.1941	23.9236	24.0297	23.7415	23.8739	23.7241	23.7129	23.8992	23.7379	24.2828	23.602	24.1416	23.4642	23.6651	24.0183	23.8207	23.6092	23.717	24.0078	24.1091	23.5473	24.1635	23.7595	23.805	24.1734	24.0666	23.3788	24.4472	24.2126	23.7391	0.965865	0.66139	0.899111	0.193642	1.04293	0.722094
B2GV15	B2GV15_RAT	unreviewed	Dihydrolipoamide acetyltransferase component of pyruvate dehydrogenase complex (EC 2.3.1.-)	7	27.4414	27.2804	27.5508	27.2565	27.7135	27.4398	27.4884	27.4552	27.3392	27.4614	27.5156	27.677	27.2865	27.6483	27.4101	27.6805	27.4953	27.5739	27.3905	27.2151	27.5364	27.4233	27.3231	27.6294	27.3172	27.5224	27.5305	27.6144	27.6022	27.1793	27.6352	27.2499	27.5906	27.2566	27.6512	27.6436	27.649	27.4278	27.5816	1.03722	0.431256	1.01363	0.796365	1.05747	0.273061
B2GV22	PTSS2_RAT	reviewed	Phosphatidylserine synthase 2 (PSS-2) (PtdSer synthase 2) (EC 2.7.8.29) (Serine-exchange enzyme II)	2	21.8514	21.5233	21.047	21.6716	21.3584	21.5296	22.0109	21.2549	20.8939	21.4854	21.4578	20.768	20.7315	21.775	21.6487	21.2159	21.5504	21.5157	21.8034	20.6272	21.8517	21.8191	21.6268	21.3866	21.9249	21.5312	21.4096	21.5374	21.913	22.0741	21.5825	21.4449	21.4713	21.5747	21.1214	21.029	21.8428	21.8233	20.8658	0.94649	0.564063	1.15807	0.117111	0.968493	0.777019
B2GV23	B2GV23_RAT	unreviewed	Rnf14 protein (Fragment)	7	27.7118	27.7311	27.8544	27.6918	28.2217	28.2345	28.007	28.1353	27.9519	27.941	27.7785	28.1152	27.5695	27.9827	28.1837	28.0784	28.0258	28.0003	28.0535	28.0136	28.0323	28.0063	27.63	27.9591	27.7363	28.0685	27.8001	28.0083	27.8985	27.8816	28.1491	27.8459	28.0676	27.8993	27.7681	28.2163	28.2206	27.8147	28.1603	1.02279	0.656934	0.954479	0.469144	1.04606	0.458073
B2GV24	UFL1_RAT	reviewed	E3 UFM1-protein ligase 1 (EC 6.3.2.-)	5	26.3661	26.7116	26.231	26.5378	26.5035	26.29	26.3392	26.0589	26.1266	26.4339	26.6317	26.8401	26.5297	26.5605	26.6351	26.221	26.473	26.402	26.223	25.9177	26.6497	26.6913	26.6246	26.4931	26.4705	26.5137	26.0331	26.4982	26.1425	26.4734	26.4777	26.8164	26.4295	26.2564	26.5859	26.3401	26.508	26.2831	26.4772	1.07944	0.323848	1.05648	0.418943	1.07257	0.238127
B2GV38	UBL4A_RAT	reviewed	Ubiquitin-like protein 4A	2	25.5521	25.6567	26.0023	25.4465	25.9722	25.7431	26.1422	25.654	26.1579	25.7114	25.9543	26.34	25.9033	26.2195	25.8502	26.1903	25.6845	26.3063	25.5353	26.1925	25.7863	26.0011	25.8285	26.0103	25.7705	25.9865	25.6096	25.639	25.7869	25.1897	26.0137	25.9852	26.0274	25.429	26.1619	25.7585	25.699	25.9178	25.8511	1.14537	0.105628	0.96882	0.699118	1.04427	0.538838
B2GV41	B2GV41_RAT	unreviewed	Protein Usp39 (Ubiquitin specific protease 39 (Predicted), isoform CRA_b) (Usp39 protein)	3	24.3531	24.331	24.6792	24.0594	24.8178	24.8061	24.8937	24.1993	24.8328	24.5324	24.5753	24.9156	24.8119	25.2002	24.3687	25.1375	24.3478	25.1275	24.194	25.14	24.4286	24.2627	24.506	25.0444	24.7354	24.8516	24.511	24.36	24.6491	24.2423	24.293	24.7065	24.6682	24.4482	25.1854	24.5089	24.5733	24.4681	24.7972	1.16181	0.199062	1.01342	0.862592	1.05105	0.557242
B2GV43	B2GV43_RAT	unreviewed	LOC684112 protein (Fragment)	2	23.9827	23.8705	23.6581	24.0936	24.2971	23.5837	24.2673	23.4615	24.2869	23.8307	23.5679	23.0768	23.5404	23.6923	23.2955	23.6178	23.489	23.8858	23.5119	23.86	23.511	23.592	23.6517	23.6241	23.8176	24.1192	23.2689	23.232	23.9732	23.6929	23.2277	23.812	23.6816	23.3513	23.6609	23.5561	23.1265	24.0281	23.1476	0.760243	0.00396304	0.828019	0.0653202	0.747168	0.00851546
B2GV54	NCEH1_RAT	reviewed	Neutral cholesterol ester hydrolase 1 (NCEH) (EC 3.1.1.-) (Arylacetamide deacetylase-like 1)	8	27.9336	27.8976	27.6504	27.7852	27.9406	28.0137	28.0307	27.8526	27.9196	27.9378	27.7293	28.0753	27.9395	28.1194	28.0354	28.2062	27.9398	28.0626	27.9406	28.2157	27.9266	28.0978	27.9324	27.8449	27.9624	28.2218	27.904	28.0212	27.9974	27.9531	27.8906	28.0972	28.0265	27.9959	28.0916	28.0731	28.0177	27.9304	27.9948	1.08942	0.0436373	1.06935	0.0772498	1.08269	0.0153798
[truncated: 5,511 more rows]
