# Supplementary material for: Potential Neuroprotective Mechanisms of Methamphetamine Treatment in Traumatic Brain Injury Defined by Large-Scale IonStar-Based Quantitative Proteomics
Source: Int J Mol Sci. 2021 Feb 24;22(5):2246. doi: 10.3390/ijms22052246 (PMC7956755; doi:10.3390/ijms22052246)
Supplement: Supplementary file 1 [file ijms-22-02246-s001.zip › Supplementary Table S3.xlsx]

## Sheet: Supplementary Table S3
Supplementary Table S3. Altered proteins (APs) of rat cortical tissues and classification results.
ProteinAC	Status	Protein name	Ratio_TM	pVal_TM	Ratio_TS	pVal_TS	Ratio_TSm	pVal_TSm	FoS_TM	FoS_TS	FoS_TSm	FoS_TSm/TM	FoS_TSm/TS	Classification	**Fold of Significance (FoS) was calculated by log2ratio*(-log10p-value).
P36202	reviewed	PDZ and LIM domain protein 4 (H-REV18) (LIM protein RIL) (RIT-18) (Reversion-induced LIM protein)	1.77015	0.00413209	1.26361	0.272185	1.36228	0.489816	1.96396	0.190765	0.138253	-0.377845	0.108467	Sustained
D3Z9C0	unreviewed	Protein Mios	2.05898	2.18093e-05	2.13019	0.00208307	1.86316	0.000699157	4.85681	2.92524	2.8328	-0.144175	-0.193225	Sustained
P55314	reviewed	Complement component C8 beta chain (Complement component 8 subunit beta)	1.48415	0.0462378	1.27473	0.243625	1.20108	0.208502	0.76047	0.214764	0.17998	-0.305309	-0.0858597	Sustained
D3ZWD6	unreviewed	Complement component 8, alpha polypeptide (Predicted) (Protein C8a)	2.05376	0.00606804	1.76577	0.0856078	1.51838	0.0517185	2.30179	0.875654	0.775069	-0.435735	-0.217763	Sustained
P04638	reviewed	Apolipoprotein A-II (Apo-AII) (ApoA-II) (Apolipoprotein A2) [Cleaved into: Proapolipoprotein A-II (ProapoA-II)]	1.47051	0.0476265	1.00499	0.810218	0.996545	0.814395	0.735537	0.000656911	-0.000445217	-0.561312	-0.0121806	Sustained
P35859	reviewed	Insulin-like growth factor-binding protein complex acid labile subunit (ALS)	1.60183	0.0156713	1.16411	0.847043	1.05567	0.671464	1.22683	0.0158048	0.0135205	-0.60156	-0.14106	Sustained
P20762	reviewed	Ig gamma-2C chain C region	1.73925	0.00534555	1.26239	0.161929	1.40528	0.280099	1.81412	0.265792	0.271289	-0.307611	0.154696	Sustained
P0C643	reviewed	RAS guanyl-releasing protein 2 (Calcium and DAG-regulated guanine nucleotide exchange factor I) (CalDAG-GEFI)	1.10869	0.753175	0.70372	0.0309006	0.726131	0.0228854	0.0183247	-0.765475	-0.757389	-0.610554	0.0452275	Sustained
Q80ZA3	unreviewed	Alpha-2 antiplasmin (Protein Serpinf1) (Serine (Or cysteine) peptidase inhibitor, clade F, member 1) (Serine (Or cysteine) peptidase inhibitor, clade F, member 1, isoform CRA_c)	1.61356	0.0469931	1.42377	0.0812269	1.3046	0.0610837	0.91663	0.555745	0.465729	-0.306643	-0.126109	Sustained
D3ZXR2	unreviewed	Protein Cfap44	1.73826	0.017578	0.92566	0.582513	1.43412	0.286229	1.39989	-0.0261558	0.2826	-0.277476	0.631612	Sustained
D3ZHL6	unreviewed	Mitogen-activated protein kinase kinase kinase kinase (EC 2.7.11.1)	1.89657	0.000506644	1.40204	0.0908472	1.57174	0.0223567	3.04284	0.507856	1.07678	-0.271031	0.164827	Sustained
B5DFM4	unreviewed	RGD1309922 protein (Fragment)	1.4863	0.00248201	1.31935	0.0160103	1.38099	0.0129705	1.48944	0.717924	0.878808	-0.106014	0.065883	Sustained
Q71SA3	unreviewed	Thrombospondin 1	1.66859	0.00455527	1.26439	0.0788106	1.32588	0.016867	1.72949	0.373444	0.721503	-0.331682	0.0685042	Sustained
Q4QQV6	unreviewed	Lymphocyte specific 1, isoform CRA_a (Lymphocyte-specific protein 1) (Protein Lsp1)	2.06976	0.000794016	1.46968	0.0818744	1.57877	0.010854	3.25352	0.603744	1.29415	-0.390664	0.103301	Sustained
Q761X5	reviewed	Netrin receptor UNC5C (Protein unc-5 homolog 3) (Protein unc-5 homolog C)	1.57907	5.47769e-05	1.42518	0.0650439	1.45235	0.0202274	2.80857	0.606626	0.912069	-0.120679	0.0272456	Sustained
Q5BJU9	unreviewed	Acin1 protein (Fragment)	0.678459	1.19612e-07	0.713574	8.96857e-05	0.74654	4.10712e-05	-3.87413	-1.97048	-1.84981	0.137957	0.0651564	Sustained
A0A0G2K1T8	unreviewed	Protein LOC299282	1.37307	0.0581793	2.29666	0.00364256	1.9845	0.000793924	0.565007	2.92518	3.06542	0.531363	-0.210764	Sustained
Q9Z1I6	reviewed	Rho guanine nucleotide exchange factor 1 (Lbc's second cousin)	0.420652	0.0069015	0.631043	0.131917	0.651682	0.194871	-2.69981	-0.584286	-0.438765	0.631541	0.046429	Sustained
P17475	reviewed	Alpha-1-antiproteinase (Alpha-1-antitrypsin) (Alpha-1-proteinase inhibitor) (Serpin A1)	1.41472	0.0313269	1.80594	0.0197602	1.61338	0.00700141	0.752819	1.45327	1.487	0.189566	-0.16267	Sustained
P10252	reviewed	CD48 antigen (BCM1 surface antigen) (BLAST-1) (MRC OX-45 surface antigen) (SLAM family member 2) (SLAMF2) (Signaling lymphocytic activation molecule 2) (CD antigen CD48)	1.35268	0.0728645	1.5254	0.0315725	1.49013	0.0264764	0.495742	0.914206	0.907543	0.139612	-0.0337546	Sustained
V9GZT6	unreviewed	MHC class I antigen	1.48776	0.0114988	1.58975	0.00292104	1.72886	0.00738852	1.11153	1.69504	1.68346	0.216675	0.121024	Sustained
D3Z9J8	unreviewed	Sodium-coupled neutral amino acid transporter 2 (Spermidine/spermine N1-acetyl transferase 2 (Predicted), isoform CRA_a)	0.672348	0.00760101	1.17377	0.929283	1.00124	0.652962	-1.21367	0.00736268	0.000331549	0.574511	-0.229362	Sustained
F1M8F5	unreviewed	Protein LOC100909605	1.14859	0.28389	1.42378	0.0372583	1.33088	0.0234804	0.109298	0.728289	0.671893	0.212514	-0.0973463	Sustained
Q3KR94	unreviewed	Protein Vtn (Vitronectin) (Vitronectin, isoform CRA_b)	1.20821	0.1809	1.78505	0.050872	1.57977	0.0298525	0.202626	1.08134	1.00608	0.386842	-0.17625	Sustained
D3ZTB0	unreviewed	Myotubularin related protein 7 (Predicted), isoform CRA_a (Protein Mtmr7)	0.712274	1.68993e-05	0.791314	0.00620441	0.747282	0.00240453	-2.33594	-0.745355	-1.10069	0.0692197	-0.0825986	Sustained
D4AED6	unreviewed	Protein Wbscr27 (RCG21708, isoform CRA_a)	0.492696	0.00629878	0.598604	0.0340333	0.577499	0.0207683	-2.24747	-1.08687	-1.3328	0.229121	-0.0517833	Sustained
D3ZX06	unreviewed	Protein Ghdc	0.688415	0.0272628	0.768344	0.142362	0.74091	0.0938562	-0.842679	-0.321859	-0.444543	0.10602	-0.0524545	Sustained
P07151	reviewed	Beta-2-microglobulin	1.43057	0.00187989	1.4615	0.00173141	1.43329	0.00136647	1.40816	1.51183	1.48758	0.002741	-0.0281141	Sustained
D4A5W8	unreviewed	Protein Pgs1	0.705955	0.00117039	0.837782	0.101484	0.761526	0.034738	-1.47273	-0.25372	-0.573515	0.109316	-0.137682	Sustained
Q5RJP0	reviewed	Aldose reductase-related protein 1 (EC 1.1.1.21) (Aldehyde reductase) (Aldo-keto reductase family 1 member B7) (Aldose reductase-like protein AKR1B14)	0.49542	0.00610625	0.814482	0.331629	0.687181	0.125563	-2.24362	-0.141908	-0.48773	0.472039	-0.245192	Sustained
P01015	reviewed	Angiotensinogen (Serpin A8) [Cleaved into: Angiotensin-1 (Angiotensin 1-10) (Angiotensin I) (Ang I); Angiotensin-2 (Angiotensin 1-8) (Angiotensin II) (Ang II); Angiotensin-3 (Angiotensin 2-8) (Angiotensin III) (Ang III) (Des-Asp[1]-angiotensin II); Angiotensin-4 (Angiotensin 3-8) (Angiotensin IV) (Ang IV); Angiotensin 1-9; Angiotensin 1-7; Angiotensin 1-5; Angiotensin 1-4]	1.27421	0.00441104	1.8697	7.76129e-05	1.75366	0.00010023	0.823462	3.7106	3.24067	0.460771	-0.0924387	Sustained
Q5M7T5	unreviewed	Protein Serpinc1 (Serine (Or cysteine) peptidase inhibitor, clade C (Antithrombin), member 1)	1.42133	0.00721415	1.48173	0.0050716	1.37792	0.00186181	1.08643	1.30182	1.26264	-0.0447529	-0.104786	Sustained
B2RYT7	unreviewed	Haloacid dehalogenase-like hydrolase domain containing 3 (Protein Hdhd3) (RCG55172)	0.690344	4.56144e-05	0.749091	0.00117896	0.713147	0.00114898	-2.3207	-1.22056	-1.43377	0.046883	-0.0709411	Sustained
A0A0G2JT64	unreviewed	Protein Akr1b10	0.44836	0.00114447	0.744656	0.164293	0.611778	0.0456468	-3.40399	-0.333639	-0.950372	0.448349	-0.283568	Sustained
G3V8H6	unreviewed	Protein Zfp606 (RCG27439)	0.691088	0.0100287	0.75005	0.0634252	0.809921	0.108975	-1.06545	-0.496992	-0.292794	0.228911	0.110795	Sustained
P20059	reviewed	Hemopexin	1.28184	0.0850355	2.08002	0.00254596	2.06493	0.000428991	0.383431	2.74098	3.52278	0.687882	-0.0105059	Sustained
D3ZHI8	unreviewed	Protein Trappc11	1.19445	0.0325052	1.73972	0.00439281	1.45183	5.77347e-05	0.38146	1.8831	2.27982	0.281526	-0.260975	Sustained
P09006	reviewed	Serine protease inhibitor A3N (Serpin A3N) (CPI-26) (Contrapsin-like protease inhibitor 6) (SPI-2.2) (Serine protease inhibitor 3) (SPI-3)	1.75496	0.00301945	3.50491	7.05271e-05	3.13293	3.74779e-06	2.04488	7.51189	8.93977	0.836075	-0.161865	Sustained
A0A0G2K9B1	unreviewed	Protein LOC299282	1.74181	0.00317726	3.47154	7.30119e-05	3.10679	3.67021e-06	1.99983	7.42758	8.88904	0.834838	-0.160148	Sustained
P13635	reviewed	Ceruloplasmin (EC 1.16.3.1) (Ferroxidase)	1.26125	0.0534728	1.45548	0.0239659	1.39676	0.00544537	0.425896	0.877445	1.09143	0.147229	-0.0594097	Sustained
Q3B8R3	unreviewed	LOC360570 protein (Fragment)	1.24726	0.0868812	1.35504	0.0368624	1.43217	0.0333791	0.338225	0.62831	0.765145	0.19945	0.0798762	Sustained
P48199	reviewed	C-reactive protein	1.48542	0.033667	1.88409	0.00982239	1.74485	0.00126828	0.840783	1.83485	2.32641	0.232224	-0.110769	Sustained
F1LWZ8	unreviewed	Protein Lemd3	1.38182	0.0156332	1.43187	0.00439673	1.46945	0.00318445	0.842593	1.22062	1.3865	0.0887106	0.0373759	Sustained
D3ZT89	unreviewed	LIM domain binding 1 (Predicted) (Protein Ldb1)	0.67767	0.0321746	0.85886	0.269315	0.958326	0.618744	-0.837802	-0.125061	-0.0128038	0.499934	0.158093	Sustained
Q7TPI9	unreviewed	Ac2-248	1.42198	0.0168811	1.46598	0.00761221	1.38415	0.00251873	0.900313	1.16912	1.21884	-0.0389074	-0.0828696	Sustained
Q3SWS8	reviewed	mRNA export factor (Rae1 protein homolog) (mRNA-associated protein mrnp 41)	1.87198	0.00132807	1.22753	0.0101744	1.51584	0.000312078	2.60223	0.589291	2.10386	-0.304446	0.304362	MA-induced
Q1HL14	unreviewed	Longevity assurance-like protein 1 (Protein Cers1)	1.79987	0.000159205	1.49806	0.00147771	1.75353	0.000298284	3.22034	1.65041	2.85646	-0.0376352	0.227161	MA-induced
Q99MC6	unreviewed	V-raf murine sarcoma viral oncogene B1-like protein (Fragment)	2.07551	9.66634e-11	1.78699	1.22888e-05	2.24959	1.44573e-08	10.5502	4.11269	9.17007	0.116197	0.332134	MA-induced
D3ZZL9	reviewed	GRIP and coiled-coil domain-containing protein 2 (185 kDa Golgi coiled-coil protein)	1.53673	7.94589e-05	1.40412	0.0021198	1.61237	0.000488258	2.54134	1.30923	2.28211	0.0693189	0.199512	MA-induced
D3ZZ51	unreviewed	Protein Prrc2b	2.04749	3.84564e-07	1.56926	0.00166762	2.01948	2.56628e-06	6.63224	1.80586	5.66889	-0.0198732	0.363905	MA-induced
Q5U2Z3	reviewed	Nucleosome assembly protein 1-like 4	1.67211	1.08536e-08	1.39947	4.51919e-05	1.75949	1.30979e-06	5.907	2.10678	4.79538	0.0734805	0.330273	MA-induced
P16391	reviewed	RT1 class I histocompatibility antigen, AA alpha chain	2.26585	0.00994414	2.08072	0.0223415	2.22951	0.0131942	2.36297	1.74512	2.1742	-0.0233279	0.0996439	MA-induced
D3ZWA5	unreviewed	Protein Kifap3	1.76663	1.80877e-08	1.41666	0.000244521	1.96593	6.18337e-06	6.35669	1.81486	5.07965	0.154211	0.472713	MA-induced
P14646	reviewed	cAMP-specific 3',5'-cyclic phosphodiesterase 4B (EC 3.1.4.53) (DPDE4)	1.69865	0.000717225	1.43042	0.0108678	1.6088	0.00115898	2.40349	1.01422	2.01401	-0.0783989	0.169544	MA-induced
Q9QXK0	unreviewed	Signal transducer and activator of transcription	1.49831	3.98326e-06	1.33591	0.0027083	1.47213	2.30339e-05	3.14989	1.07269	2.58737	-0.0254327	0.140079	MA-induced
M0R781	unreviewed	Protein Dpp9	3.82199	1.01859e-09	2.97547	1.14245e-06	4.16674	4.07132e-08	17.3934	9.34773	15.216	0.124597	0.485801	MA-induced
Q6AY18	unreviewed	Protein Ppa1 (SAR1 gene homolog A (S. cerevisiae), isoform CRA_b) (SAR1 homolog A (S. cerevisiae))	1.41938	9.96349e-05	1.25649	0.0445065	1.36945	0.000653172	2.02186	0.445216	1.4447	-0.0516673	0.124194	MA-induced
O08835	reviewed	Synaptotagmin-11 (Synaptotagmin XI) (SytXI)	1.54756	0.000408598	1.24816	0.00608088	1.6135	0.00449449	2.13486	0.708685	1.62009	0.0601971	0.37039	MA-induced
Q5BJQ0	reviewed	Atypical kinase COQ8A, mitochondrial (EC 2.7.-.-) (Chaperone activity of bc1 complex-like) (Chaperone-ABC1-like) (Coenzyme Q protein 8A) (aarF domain-containing protein kinase 3)	1.56435	1.99786e-05	1.24778	0.0388143	1.52038	0.000382427	3.0338	0.450617	2.06563	-0.0411312	0.285078	MA-induced
Q9JK71	reviewed	Membrane-associated guanylate kinase, WW and PDZ domain-containing protein 3 (Membrane-associated guanylate kinase inverted 3) (MAGI-3) (Scaffolding-like protein)	2.39649	1.2359e-09	2.01672	1.12943e-05	2.44407	1.28052e-07	11.2323	5.00655	8.88655	0.0283637	0.277276	MA-induced
P0C6P5	reviewed	Rho guanine nucleotide exchange factor 28 (190 kDa guanine nucleotide exchange factor) (p190-RhoGEF) (p190RhoGEF) (Rho guanine nucleotide exchange factor)	1.67206	0.00164419	1.25083	0.0599433	1.53533	0.00541967	2.06472	0.394646	1.40165	-0.123077	0.295665	MA-induced
C6K2K4	reviewed	Neuropilin and tolloid-like protein 2 (Brain-specific transmembrane protein containing 2 CUB and 1 LDL-receptor class A domains protein 2)	2.8859	5.56096e-08	2.20576	4.43199e-06	2.65946	3.43231e-07	11.0928	6.1097	9.12215	-0.117888	0.269859	MA-induced
Q767H7	unreviewed	Cadherin-related neuronal receptor c2 (Protein Pcdha10) (Protocadherin alpha c2)	2.44705	1.00075e-08	1.9987	7.94891e-05	2.62311	1.12202e-06	10.3279	4.09585	8.27811	0.100236	0.392217	MA-induced
Q6PEC3	reviewed	Protein YIF1B (YIP1-interacting factor homolog B)	2.38642	5.87958e-07	2.02906	4.87464e-05	2.32746	3.22666e-06	7.81851	4.40179	6.69249	-0.0360901	0.197946	MA-induced
D4AEG3	unreviewed	Protein Ppil4	5.61836	1.38636e-06	4.42882	7.49e-05	5.52948	7.35652e-06	14.5876	8.85717	12.6647	-0.0230053	0.32022	MA-induced
Q29RW1	reviewed	Myosin-4 (Myosin heavy chain 2b) (MyHC-2b) (Myosin heavy chain 4)	1.83441	0.000461825	1.19355	0.0705676	1.44985	0.000181082	2.91965	0.293905	2.00541	-0.339418	0.280642	MA-induced
Q499U5	unreviewed	Csnk1g2 protein (Fragment)	2.79578	4.02423e-05	1.92846	0.00258434	2.37767	8.56224e-05	6.51936	2.45166	5.08243	-0.233701	0.302102	MA-induced
Q05820	reviewed	Putative lysozyme C-2 (EC 3.2.1.17) (1,4-beta-N-acetylmuramidase C)	4.36396	1.24727e-07	3.7229	5.40082e-06	4.68441	2.55141e-07	14.6755	9.98949	14.6888	0.102228	0.331442	MA-induced
Q99ND8	unreviewed	Ppm1b protein (Protein phosphatase 1B) (Protein phosphatase 1B, magnesium dependent, beta isoform, isoform CRA_e) (Protein phosphatase 1B2 53 kDa isoform)	1.77234	5.70681e-09	1.57364	3.42936e-05	1.92404	6.19672e-08	6.8064	2.92043	6.80522	0.118483	0.290038	MA-induced
P35815	reviewed	Protein phosphatase 1B (EC 3.1.3.16) (Protein phosphatase 2C isoform beta) (PP2C-beta)	1.78525	5.84368e-09	1.58606	3.49478e-05	1.94129	6.70235e-08	6.8841	2.96563	6.86543	0.12089	0.291567	MA-induced
Q9ET64	reviewed	Sphingomyelin phosphodiesterase 2 (EC 3.1.4.12) (Lyso-platelet-activating factor-phospholipase C) (Lyso-PAF-PLC) (Neutral sphingomyelinase) (N-SMase) (nSMase)	1.62078	3.35241e-06	1.40401	0.000336348	1.61926	3.34798e-06	3.81412	1.7003	3.80709	-0.00135617	0.205783	MA-induced
P14056	reviewed	Serine/threonine-protein kinase A-Raf (EC 2.7.11.1) (Proto-oncogene A-Raf) (Proto-oncogene A-Raf-1)	1.46005	8.07791e-08	1.36196	0.000375438	1.55596	7.75672e-07	3.87274	1.52666	3.89717	0.0917842	0.192121	MA-induced
Q63376	reviewed	Neurexin-2-beta (Neurexin II-beta)	1.5606	1.54711e-06	1.35159	0.00527041	1.59477	2.51544e-06	3.73092	0.990213	3.77033	0.0312454	0.238691	MA-induced
Q0Z843	unreviewed	Protein Fig4 (RCG38206, isoform CRA_b) (SAC3)	1.62914	0.000727862	1.32747	0.0819252	1.64308	0.000710612	2.20947	0.444064	2.25549	0.0122881	0.30772	MA-induced
A0A142BM04	unreviewed	Anti-F4/80 kappa light chain variable region (Fragment)	1.55761	0.0054452	1.20193	0.0142729	1.46233	0.00207275	1.44744	0.489714	1.47125	-0.0910656	0.28291	MA-induced
P55009	reviewed	Allograft inflammatory factor 1 (AIF-1) (Ionized calcium-binding adapter molecule 1) (MRF-1) (Microglia response factor)	1.39011	0.000165226	1.28887	0.0104437	1.49108	0.000690217	1.79718	0.725312	1.82188	0.101158	0.210254	MA-induced
P01244	reviewed	Somatotropin (Growth hormone)	1.51644	0.00315438	1.26749	0.0604617	1.58414	0.00476221	1.50238	0.416703	1.54124	0.06301	0.321727	MA-induced
A9UMW0	unreviewed	Protein Ubl5 (Ubiquitin-Like 5 Protein, isoform CRA_a) (Ubiquitin-like 5)	1.3701	0.0179192	1.13192	0.431175	1.45787	0.0377603	0.793483	0.0653137	0.773903	0.0895862	0.365095	MA-induced
Q5I0G7	unreviewed	Pabpc4 protein (Fragment)	1.99218	1.96245e-06	1.62714	0.0037419	2.15745	9.54753e-06	5.67495	1.70451	5.56893	0.114977	0.406988	MA-induced
Q9QXY4	reviewed	Opioid growth factor receptor (OGFr) (Zeta-type opioid receptor)	1.56619	3.63172e-06	1.43081	0.000145992	1.61014	8.61814e-06	3.521	1.98238	3.48032	0.0399319	0.170359	MA-induced
B2GVC1	unreviewed	Usp47 protein (Fragment)	7.43205	1.75776e-08	4.96646	3.57892e-06	7.33749	1.88465e-08	22.4412	12.5929	22.2109	-0.0184744	0.563069	MA-induced
B4F7D0	unreviewed	Prodh protein (Fragment)	1.45035	0.00281631	1.29735	0.0178552	1.40216	0.00166062	1.368	0.656585	1.35553	-0.0487517	0.11208	MA-induced
Q70X90	unreviewed	Sulphonylurea receptor 1	4.48079	2.46563e-07	3.64295	3.87988e-05	4.90521	6.62127e-07	14.2982	8.22733	14.1767	0.130562	0.429208	MA-induced
F7FG68	unreviewed	Protein Syvn1 (Synovial apoptosis inhibitor 1, synoviolin, isoform CRA_b)	2.33245	8.28559e-09	1.81688	0.000143806	2.37996	1.90235e-08	9.87457	3.30995	9.65811	0.0290888	0.389469	MA-induced
Q810C3	unreviewed	Diacylglycerol kinase (DAG kinase) (EC 2.7.1.107)	3.5946	6.66212e-10	2.91051	1.16949e-07	4.03863	4.81628e-09	16.938	10.6841	16.7499	0.168036	0.472594	MA-induced
D4A1R8	reviewed	Copine-1 (Copine I)	1.46233	6.79651e-05	1.31331	0.0217852	1.47635	0.000146647	2.28501	0.653443	2.1547	0.0137714	0.168832	MA-induced
A0A0G2K351	unreviewed	Malectin (Similar to Unc-119 protein homolog (Retinal protein 4) (RRG4) (Predicted), isoform CRA_a)	1.72451	0.000233088	1.44732	0.00306052	1.63314	0.000137139	2.8558	1.34104	2.73355	-0.0785332	0.174268	MA-induced
Q921A2	reviewed	Proton myo-inositol cotransporter (H(+)-myo-inositol cotransporter) (Hmit) (H(+)-myo-inositol symporter) (Solute carrier family 2 member 13)	1.48302	0.00211264	1.24901	0.0306951	1.45978	0.00233535	1.52094	0.485321	1.43624	-0.0227835	0.224973	MA-induced
P19939	reviewed	Apolipoprotein C-I (Apo-CI) (ApoC-I) (Apolipoprotein C1) (Liver regeneration-related protein LRRG04) [Cleaved into: Truncated apolipoprotein C-I]	2.76205	1.77264e-06	2.15053	0.00305146	2.89974	6.62787e-06	8.43003	2.77884	7.95398	0.0701837	0.431232	MA-induced
P54708	reviewed	Potassium-transporting ATPase alpha chain 2 (EC 3.6.3.10) (Non-gastric H(+)/K(+) ATPase subunit alpha) (Proton pump)	0.971301	0.713746	0.671428	0.00163188	0.873359	0.245116	-0.00615256	-1.60186	-0.119288	-0.153344	0.379342	MA-induced
Q6AXW2	unreviewed	Protein Tmod3 (RCG25684, isoform CRA_a) (Tropomodulin 3)	1.43001	7.31315e-06	1.31401	0.00159639	1.45342	1.96078e-05	2.65024	1.10189	2.53949	0.023427	0.145476	MA-induced
M0R402	unreviewed	Protein Tmx3	1.4804	1.67823e-06	1.29911	0.00054453	1.49879	4.5409e-06	3.26867	1.23222	3.11914	0.0178061	0.206274	MA-induced
A0A0G2KA11	unreviewed	Protein Prex2	1.54806	3.02264e-05	1.31884	0.00213917	1.50308	2.09046e-05	2.84944	1.06596	2.75132	-0.0425423	0.188646	MA-induced
Q810C4	unreviewed	Diacylglycerol kinase (DAG kinase) (EC 2.7.1.107)	1.87074	1.05879e-08	1.66353	4.32976e-06	2.07808	2.20811e-07	7.20647	3.93818	7.02375	0.151643	0.321004	MA-induced
Q6P6Q7	unreviewed	Signal transducer and activator of transcription	1.86553	9.64751e-06	1.63709	0.000573132	1.86533	1.34247e-05	4.51194	2.30532	4.3821	-0.00015476	0.188293	MA-induced
B5DFL9	unreviewed	Protein Sestd1 (Sestd1 protein)	1.39583	8.78007e-05	1.22861	0.00406728	1.41035	0.000154065	1.95168	0.710114	1.89109	0.0149258	0.199017	MA-induced
D4A932	unreviewed	Protein Plekhm2	2.23946	1.42459e-06	1.8778	0.000154691	2.18092	1.24958e-06	6.80015	3.46394	6.64077	-0.0382145	0.215893	MA-induced
Q2KMK7	unreviewed	Chromodomain helicase DNA-binding protein 3 long isoform (Fragment)	1.40316	2.28448e-06	1.26913	0.0124798	1.56695	0.000138685	2.75676	0.654609	2.4998	0.159277	0.304114	MA-induced
P11345	reviewed	RAF proto-oncogene serine/threonine-protein kinase (EC 2.7.11.1) (Proto-oncogene c-RAF) (cRaf) (Raf-1)	1.77666	1.98143e-10	1.54853	3.42955e-05	1.91357	1.25392e-08	8.04539	2.81682	7.3981	0.1071	0.305363	MA-induced
Q62997	reviewed	GDNF family receptor alpha-1 (GDNF receptor alpha-1) (GDNFR-alpha-1) (GFR-alpha-1) (RET ligand 1) (TGF-beta-related neurotrophic factor receptor 1)	2.04383	0.0184628	1.46814	0.193218	1.95598	0.021086	1.78793	0.395519	1.62219	-0.0633871	0.413906	MA-induced
Q63186	reviewed	Translation initiation factor eIF-2B subunit delta (eIF-2B GDP-GTP exchange factor subunit delta)	1.47265	1.62703e-06	1.31025	0.000288903	1.50487	7.61221e-06	3.23246	1.37975	3.01808	0.0312244	0.1998	MA-induced
Q4KLK6	unreviewed	RGD1308009 protein	1.97774	1.74943e-07	1.63747	1.08908e-05	1.88927	1.37935e-07	6.64801	3.53096	6.29662	-0.0660242	0.206365	MA-induced
F1LQJ2	unreviewed	Protein Fhod3	1.4266	0.00220711	1.30764	0.0280799	1.44632	0.00393189	1.36152	0.600416	1.2806	0.0198019	0.145422	MA-induced
D3ZW14	unreviewed	DEP domain containing 2 (Predicted) (Protein Prex2)	2.31037	5.27378e-07	1.73248	0.000521579	2.14449	3.78798e-07	7.58445	2.60264	7.06782	-0.10749	0.307792	MA-induced
A0A0U1RRP3	unreviewed	Protein Upf3b (UPF3 regulator of nonsense transcripts homolog B (Yeast) (Predicted))	2.94941	9.53494e-10	2.05069	0.0021234	3.39126	9.50691e-08	14.0761	2.76949	12.3714	0.201392	0.725709	MA-induced
Q5RK32	unreviewed	RGD1308009 protein (Fragment)	4.90663	2.50509e-07	3.40299	1.50638e-05	4.54838	2.94493e-07	15.1479	8.51963	14.2724	-0.109379	0.418552	MA-induced
P70581	reviewed	Nucleoporin p58/p45 (58 kDa nucleoporin) (Nucleoporin-like protein 1)	3.09757	6.56522e-05	2.11275	0.00897417	2.88801	0.00011397	6.82264	2.20897	6.0334	-0.101064	0.45095	MA-induced
P47967	reviewed	Galectin-5 (Gal-5) (RL-18)	4.78352	7.1027e-05	3.71737	0.000966711	5.19194	0.000209267	9.36778	5.7107	8.74303	0.118203	0.481993	MA-induced
Q62714	reviewed	Neutrophil antibiotic peptide NP-4 (RatNP-4) (Neutrophil defensin 4)	3.67041	4.66273e-07	3.52024	6.75063e-05	4.09454	3.17848e-06	11.8772	7.57255	11.1809	0.157763	0.21803	MA-induced
Q5XI03	reviewed	Centrosomal protein of 95 kDa (Cep95) (Coiled-coil domain-containing protein 45)	5.46502	4.72538e-09	4.40624	6.13985e-07	5.74855	2.35271e-08	20.3995	13.2905	19.248	0.0729715	0.383648	MA-induced
Q505J5	unreviewed	Synaptotagmin XI	1.88248	0.000217336	1.33886	0.0010901	1.97484	0.000952056	3.34286	1.24723	2.96615	0.0691014	0.560734	MA-induced
Q7TNB2	reviewed	Troponin T, slow skeletal muscle (TnTs) (Slow skeletal muscle troponin T) (sTnT)	8.59885	3.75638e-07	5.02675	4.22656e-05	7.53232	5.68664e-07	19.9448	10.1898	18.1927	-0.19105	0.583468	MA-induced
A0A0G2K9E5	unreviewed	Protein Lars2	1.48401	5.63661e-05	1.19851	0.112352	1.54008	0.000543709	2.41978	0.248031	2.03389	0.0535108	0.361763	MA-induced
D3ZWJ2	unreviewed	Nestin	2.07171	0.000708669	1.59049	0.0728251	1.92675	0.000987255	3.30963	0.761669	2.84377	-0.104658	0.276696	MA-induced
D4A9G6	unreviewed	Protein Arhgap33	1.53846	2.8741e-08	1.38493	0.00066792	1.64842	2.06387e-06	4.68695	1.4918	4.09961	0.0995993	0.251272	MA-induced
D3ZEV0	unreviewed	Protein LOC100912427 (RCG63497)	1.34418	0.0227671	1.18874	0.272666	1.51025	0.0244917	0.700977	0.140771	0.958184	0.168059	0.345353	MA-induced
Q6AYT0	reviewed	Quinone oxidoreductase (EC 1.6.5.5) (NADPH:quinone reductase) (Zeta-crystallin)	1.51747	0.00147155	1.3529	0.0913772	1.6689	0.000840377	1.70405	0.453128	2.27251	0.137236	0.30285	MA-induced
D4A3M7	unreviewed	Protein Bsdc1 (Similar to RIKEN cDNA 1110063F24 (Predicted))	2.57405	1.34675e-06	1.99499	1.41002e-05	2.53595	9.41927e-08	8.00787	4.83323	9.43256	-0.0215121	0.346141	MA-induced
G3V7X0	unreviewed	Outer dense fiber of sperm tails 2, isoform CRA_e (Outer dense fiber protein 2)	5.8993	7.32067e-08	4.58895	2.66754e-06	7.8284	9.11644e-08	18.2706	12.2523	20.9003	0.408173	0.770554	MA-induced
Q63788	reviewed	Phosphatidylinositol 3-kinase regulatory subunit beta (PI3-kinase regulatory subunit beta) (PI3K regulatory subunit beta) (PtdIns-3-kinase regulatory subunit beta) (Phosphatidylinositol 3-kinase 85 kDa regulatory subunit beta) (PI3-kinase subunit p85-beta) (PtdIns-3-kinase regulatory subunit p85-beta)	1.78177	0.000236784	1.39354	0.00467685	1.68711	8.56694e-06	3.0213	1.11551	3.82346	-0.0787576	0.275804	MA-induced
Q2YDU7	unreviewed	Protein Dgke (Similar to diacylglycerol kinase epsilon)	2.1815	3.51028e-06	1.88195	0.000643086	2.30029	5.6703e-07	6.13823	2.91159	7.507	0.0764946	0.289585	MA-induced
D4AAG8	unreviewed	Protein Smchd1	1.52641	3.15883e-05	1.33789	0.00706501	1.65939	1.62614e-05	2.74594	0.903294	3.49897	0.120504	0.310686	MA-induced
D4A6D8	reviewed	Leucine-rich repeat transmembrane neuronal protein 1	2.16228	0.000674283	1.90473	0.00265327	2.044	0.000146896	3.52808	2.39482	3.95332	-0.0811581	0.101807	MA-induced
Q63312	reviewed	Pleckstrin homology-like domain family B member 1 (Protein LL5-alpha) (Fragment)	1.41797	0.0284809	1.2813	0.218236	1.6914	0.0425426	0.778638	0.236404	1.03965	0.254387	0.400608	MA-induced
Q6DKG0	reviewed	N-alpha-acetyltransferase 35, NatC auxiliary subunit (Corneal wound-healing-related protein) (Embryonic growth-associated protein) (Protein MAK10 homolog)	2.17643	7.95136e-06	1.92192	5.66242e-05	2.15701	1.22426e-06	5.72151	4.00299	6.55676	-0.0129262	0.166489	MA-induced
M0R3J6	unreviewed	Hepatoma-derived growth factor	1.43085	0.0167644	1.0503	0.64211	1.53266	0.00614209	0.91777	0.0136207	1.36248	0.0991608	0.545239	MA-induced
P01835	reviewed	Ig kappa chain C region, B allele	1.46773	0.0571248	1.13683	0.242141	1.4214	0.0114227	0.688209	0.11396	0.985316	-0.0462784	0.322291	MA-induced
Q6IE71	unreviewed	Ubiquitin specific protease 11	1.63891	2.11068e-05	1.34776	0.0074057	1.82666	5.30605e-06	3.33247	0.917287	4.58527	0.156468	0.438644	MA-induced
Q5D006	reviewed	Ubiquitin carboxyl-terminal hydrolase 11 (EC 3.4.19.12) (Deubiquitinating enzyme 11) (Ubiquitin thioesterase 11) (Ubiquitin-specific-processing protease 11)	1.59452	2.37315e-05	1.31633	0.00748938	1.76307	5.43038e-06	3.11299	0.842829	4.3074	0.144967	0.421571	MA-induced
P21263	reviewed	Nestin	1.51854	0.0498635	1.44907	0.0790585	1.56398	0.0515231	0.784829	0.589738	0.831043	0.0425342	0.110093	MA-induced
F1LW62	unreviewed	Protein Cfap74	1.64801	4.0327e-05	1.34109	0.00524334	1.65895	7.80667e-06	3.16716	0.965536	3.72987	0.00954284	0.306861	MA-induced
P07756	reviewed	Carbamoyl-phosphate synthase [ammonia], mitochondrial (EC 6.3.4.16) (Carbamoyl-phosphate synthetase I) (CPSase I)	1.66498	0.000673316	1.28026	0.105467	1.7924	0.000369548	2.33285	0.348202	2.88966	0.106393	0.485452	MA-induced
Q09429	reviewed	ATP-binding cassette sub-family C member 8 (Sulfonylurea receptor 1)	1.95572	3.98063e-07	1.76056	0.000132764	2.10709	2.93327e-07	6.19331	3.16369	7.02426	0.107558	0.259223	MA-induced
D4AE06	unreviewed	Peptidylprolyl isomerase (EC 5.2.1.8)	1.54666	0.0078659	1.07967	0.414597	1.61004	0.00376246	1.3239	0.0422866	1.66587	0.0579354	0.576503	MA-induced
B1WBV1	unreviewed	LOC682999 protein (Protein Aida) (RCG20102, isoform CRA_a)	1.78422	0.000364127	1.4914	0.00164351	1.74727	0.00010201	2.87235	1.60557	3.21346	-0.0301848	0.228439	MA-induced
F1MAA1	unreviewed	Protein Usp47	1.67472	3.68361e-05	1.39575	0.000505346	1.66307	6.20386e-06	3.29832	1.58572	3.8214	-0.0100684	0.252805	MA-induced
Q63144	unreviewed	Outer membrane cytochrome b(5) (Fragment)	1.6466	1.22428e-06	1.57985	1.76699e-05	1.66867	5.96327e-07	4.25372	3.13581	4.59806	0.0192097	0.0789163	MA-induced
Q5M928	unreviewed	Clasp1 protein (Fragment)	1.40686	0.000908568	1.14051	0.109997	1.38573	9.68174e-05	1.49795	0.181829	1.88919	-0.0218355	0.280967	MA-induced
P53676	reviewed	AP-3 complex subunit mu-1 (AP-3 adaptor complex mu3A subunit) (Adaptor-related protein complex 3 subunit mu-1) (Clathrin assembly protein assembly protein complex 3 mu-1 medium chain) (Clathrin coat assembly protein AP47 homolog 1) (Clathrin coat-associated protein AP47 homolog 1) (Golgi adaptor AP-1 47 kDa protein homolog 1) (HA1 47 kDa subunit homolog 1) (Mu-adaptin 3A) (Mu3A-adaptin) (P47A)	1.44986	0.000169549	1.40037	0.00430786	1.56294	0.000261505	2.02078	1.1493	2.30809	0.108347	0.158453	MA-induced
Q4G008	reviewed	Uncharacterized protein KIAA0930 homolog	1.46171	0.00220598	1.30766	0.00520855	1.49537	0.00233539	1.45478	0.883596	1.52767	0.0328475	0.193515	MA-induced
B0BN19	unreviewed	Protein Rab22a (RAB22A, member RAS oncogene family (Predicted), isoform CRA_b) (Rab22a protein)	1.40625	1.48898e-05	1.31818	0.0144584	1.49302	3.38228e-05	2.37421	0.733273	2.58514	0.0863813	0.179686	MA-induced
D4A039	unreviewed	Protein Dzank1	1.38088	0.00570525	1.15676	0.173548	1.41058	0.00454901	1.04465	0.159794	1.16236	0.0307059	0.286198	MA-induced
D3ZH14	unreviewed	Protein Tmcc1	1.72514	1.15221e-06	1.4216	0.000876856	1.90647	3.45063e-06	4.67186	1.55153	5.08469	0.144192	0.423383	MA-induced
Q5PPN4	reviewed	Carbonic anhydrase-related protein (CARP) (Carbonic anhydrase VIII) (CA-VIII)	3.26636	1.93419e-06	2.31306	8.87656e-05	2.88681	1.72233e-07	9.75686	4.90183	10.3452	-0.17821	0.319671	MA-induced
Q07936	reviewed	Annexin A2 (Annexin II) (Annexin-2) (Calpactin I heavy chain) (Calpactin-1 heavy chain) (Chromobindin-8) (Lipocortin II) (Placental anticoagulant protein IV) (PAP-IV) (Protein I) (p36)	1.39693	0.000355207	1.28981	0.0224544	1.49245	0.000732043	1.66357	0.605327	1.81129	0.0954178	0.210525	MA-induced
D3ZCI5	unreviewed	Protein Stxbp6	1.50192	8.99111e-06	1.20337	0.00601753	1.40836	3.01627e-07	2.96116	0.593064	3.22123	-0.0927982	0.226937	MA-induced
Q9ET50	unreviewed	Protein Stau1 (Staufen isoform Stau+I6)	5.40474	7.67946e-09	4.08662	2.46058e-06	5.52557	4.10423e-09	19.7529	11.3913	20.6828	0.0318981	0.435216	MA-induced
G3V7B0	unreviewed	Nucleolar protein 9 (Protein Nol9)	1.57428	0.00155027	1.26042	0.0218822	1.49121	0.00036014	1.83943	0.554249	1.98513	-0.0782155	0.242577	MA-induced
P25977	reviewed	Nucleolar transcription factor 1 (Upstream-binding factor 1) (UBF-1)	3.6149	6.39907e-10	2.74724	0.000260832	3.45149	5.64376e-11	17.045	5.22488	18.3162	-0.066734	0.329239	MA-induced
Q08326	reviewed	Guanine nucleotide exchange factor MSS4 (Rab-interacting factor)	1.43911	0.0171189	1.23422	0.153269	1.39596	0.00856649	0.927734	0.247292	0.99485	-0.0439196	0.17766	MA-induced
A0A0G2K1U1	unreviewed	Ubiquitin carboxyl-terminal hydrolase 15	1.52393	7.77278e-07	1.20165	6.98407e-05	1.56213	9.18841e-07	3.71327	1.10137	3.88474	0.0357208	0.378502	MA-induced
Q9Z2Q7	reviewed	Syntaxin-8	3.57014	4.29311e-09	3.25589	2.09112e-07	3.8519	9.54932e-09	15.3621	11.3758	15.6035	0.109591	0.242517	MA-induced
A0A140TAA3	unreviewed	Ral GTPase-activating protein subunit alpha-1	1.97802	1.39836e-05	1.43328	0.00144359	1.87065	2.84491e-06	4.777	1.47515	5.01096	-0.0805213	0.384221	MA-induced
Q8CHN6	reviewed	Sphingosine-1-phosphate lyase 1 (S1PL) (SP-lyase 1) (SPL) (SPL 1) (EC 4.1.2.27) (Sphingosine-1-phosphate aldolase)	1.77674	1.25643e-05	1.42396	0.013805	1.85935	1.63369e-05	4.06397	0.948414	4.28326	0.0655664	0.384892	MA-induced
O55007	reviewed	Ral GTPase-activating protein subunit alpha-1 (GAP-related-interacting partner to E12) (GRIPE) (GTPase-activating RapGAP domain-like 1) (Tuberin-like protein 1) (p240)	2.22931	4.0768e-06	1.54681	0.000739854	2.10167	8.12977e-07	6.23369	1.97023	6.52557	-0.0850614	0.442239	MA-induced
D3ZHG7	unreviewed	Protein Sept14	1.50601	0.00272973	1.20628	0.0743279	1.47204	0.000912612	1.51455	0.305426	1.69562	-0.0329062	0.287257	MA-induced
D3ZGE2	unreviewed	Myeloperoxidase (Mapped) (Protein Mpo)	8.86703	5.00818e-09	7.53593	2.66848e-07	10.415	9.13315e-09	26.1332	19.1545	27.1778	0.232138	0.466804	MA-induced
F1LPB4	unreviewed	Protein Akap9	1.7141	0.00188006	1.52866	0.00420823	1.60995	0.000578154	2.11921	1.45469	2.22453	-0.0904354	0.0747472	MA-induced
F1M3B3	unreviewed	Protein Phip	1.54786	0.00257017	1.26928	0.0737445	1.4839	0.000572521	1.63244	0.389511	1.8461	-0.060881	0.225386	MA-induced
A0A0G2K1A2	unreviewed	Protein Mpo	8.78285	3.72126e-09	7.44191	2.13842e-07	10.4096	6.61574e-09	26.4233	19.3139	27.6451	0.245148	0.484164	MA-induced
B2RYM3	unreviewed	Inter-alpha trypsin inhibitor, heavy chain 1 (Predicted), isoform CRA_a (Itih1 protein) (Protein Itih1)	1.65062	0.00210996	1.46672	0.0155759	1.54309	0.000436804	1.93457	0.998841	2.10258	-0.0971864	0.0732255	MA-induced
D3ZF39	unreviewed	Protein Uap1	1.60131	4.32833e-05	1.37187	0.00108844	1.60983	1.60844e-05	2.96403	1.35166	3.29275	0.00765616	0.230758	MA-induced
D3ZYH8	unreviewed	Protein Mpo	9.61728	8.35838e-10	8.30789	7.11528e-08	11.5012	1.44641e-09	29.645	21.8328	31.1486	0.258089	0.469237	MA-induced
Q5M860	unreviewed	Protein Arhgdib (Rho, GDP dissociation inhibitor (GDI) beta) (Rho, GDP dissociation inhibitor (GDI) beta, isoform CRA_a)	1.78341	7.89983e-06	1.38503	0.000598968	1.92169	6.98048e-06	4.25864	1.51436	4.85901	0.10774	0.47246	MA-induced
Q5U2V2	unreviewed	Protein Serinc3 (Serine incorporator 3)	2.10929	6.31681e-06	1.51166	0.00123821	2.119	1.18489e-06	5.59859	1.73309	6.42047	0.00662731	0.487247	MA-induced
D4A9W3	unreviewed	Protein RGD1311756	1.43866	0.0241457	1.25904	0.16413	1.39473	0.0619359	0.84856	0.260809	0.579854	-0.0447339	0.147668	MA-induced
P08699	reviewed	Galectin-3 (Gal-3) (35 kDa lectin) (Carbohydrate-binding protein 35) (CBP 35) (Galactose-specific lectin 3) (IgE-binding protein) (Laminin-binding protein) (Lectin L-29) (Mac-2 antigen)	1.65835	0.000527744	1.46223	0.0260511	1.65933	0.00467871	2.3918	0.868402	1.7022	0.000851446	0.182424	MA-induced
M0R979	unreviewed	Protein Thbs1	1.63572	0.00412542	1.2546	0.0479894	1.36588	0.00349264	1.69284	0.431559	1.10517	-0.260096	0.122608	MA-induced
E9PT83	unreviewed	Protein Cenpf	1.44884	2.28999e-05	1.26086	0.0143454	1.46699	0.00103291	2.482	0.616402	1.6508	0.0179633	0.218453	MA-induced
A0A0G2K3L5	unreviewed	Uncharacterized protein	2.53789	9.9801e-06	1.67765	0.00159111	2.07964	3.75039e-05	6.71932	2.08877	4.67526	-0.287295	0.309894	MA-induced
P20761	reviewed	Ig gamma-2B chain C region (Immunoglobulin heavy chain 1a)	1.70351	0.0362944	1.21052	0.237221	1.39011	0.0429649	1.10677	0.172225	0.649543	-0.293308	0.199571	MA-induced
B2GUW3	unreviewed	Hdac11 protein (Histone deacetylase 11 (Predicted), isoform CRA_a) (Protein Hdac11)	1.42901	0.000104246	1.24457	0.00199157	1.34322	0.000549059	2.05075	0.852496	1.38794	-0.0893158	0.110052	MA-induced
F1LNB3	unreviewed	Protein Akap10	0.806931	0.0459681	0.700564	0.00969281	0.777607	0.00816066	-0.413947	-1.03378	-0.757806	-0.0534027	0.150525	MA-induced
Q9R1T3	reviewed	Cathepsin Z (EC 3.4.18.1) (Cathepsin Y)	1.5607	0.000210921	1.27647	0.0311513	1.47467	0.00346352	2.36061	0.530529	1.37882	-0.0818007	0.208233	MA-induced
P97738	reviewed	Neuronal pentraxin-2 (NP2) (Neuronal activity-regulated pentraxin) (Neuronal pentraxin II) (NP-II)	1.78618	0.000228339	1.32906	0.035648	1.59545	0.00370718	3.04743	0.59426	1.63838	-0.162915	0.263555	MA-induced
D3ZXC1	unreviewed	Protein Itga2b	3.09709	1.76432e-06	2.35843	4.74529e-05	2.44075	3.07181e-06	9.38334	5.35203	7.09652	-0.34359	0.0495005	MA-induced
B2RYT9	reviewed	Translational activator of cytochrome c oxidase 1 (Coiled-coil domain-containing protein 44) (Translational activator of mitochondrially-encoded cytochrome c oxidase I)	1.60161	1.16026e-05	1.24989	0.037835	1.50789	0.00207637	3.35376	0.45763	1.58957	-0.0869972	0.270731	MA-induced
Q9WTV1	reviewed	Chitinase-3-like protein 1 (Cartilage glycoprotein 39) (CGP-39) (GP-39)	1.86054	4.00059e-05	1.8889	0.000290549	1.91482	0.000177175	3.93928	3.24516	3.51603	0.0414865	0.0196633	MA-induced
B0BNH7	unreviewed	Claudin (Fragment)	1.79493	0.00222266	1.22649	0.106234	1.41715	0.0085436	2.23904	0.2868	1.04036	-0.340935	0.208454	MA-induced
A0A0G2K9E8	unreviewed	Unconventional myosin-Ie	1.63084	0.000707929	1.17256	0.131991	1.30587	0.00241306	2.22271	0.201982	1.00773	-0.320613	0.155339	MA-induced
D4A9P7	unreviewed	RCG40058 (Uncharacterized protein)	1.41632	0.00786535	1.22279	0.0711398	1.30675	0.0286973	1.05666	0.333084	0.595255	-0.116157	0.0958172	MA-induced
D3ZZC3	reviewed	Kelch-like protein 22	1.41155	8.17737e-07	1.2614	0.0026044	1.25953	2.20483e-05	3.02711	0.865817	1.55014	-0.164385	-0.00214045	MA-induced
D3ZIM7	unreviewed	Protein Fam177a1	2.32079	3.62953e-06	2.02577	5.35305e-05	2.19179	3.21028e-05	6.60771	4.35028	5.08709	-0.0825069	0.113645	MA-induced
Q63356	reviewed	Unconventional myosin-Ie (Myosin heavy chain myr 3) (Unconventional myosin 1E)	1.48758	0.00395331	1.11196	0.207719	1.2388	0.0195156	1.37686	0.104502	0.528166	-0.264029	0.155827	MA-induced
P04639	reviewed	Apolipoprotein A-I (Apo-AI) (ApoA-I) (Apolipoprotein A1) [Cleaved into: Proapolipoprotein A-I (ProapoA-I)]	1.5488	0.000732301	1.52321	0.00763972	1.53273	0.00346529	1.97885	1.28521	1.51577	-0.0150459	0.00898847	MA-induced
Q7M0E7	reviewed	39S ribosomal protein L14, mitochondrial (L14mt) (MRP-L14) (39S ribosomal protein L32, mitochondrial) (L32mt) (MRP-L32)	1.87952	0.0033083	1.59621	0.226128	1.70482	0.0433924	2.25806	0.435586	1.04867	-0.140745	0.0949667	MA-induced
A0A0G2JZR0	unreviewed	Protein Spire1	0.694454	7.70919e-05	0.744699	0.00184429	0.688983	5.91169e-05	-2.16363	-1.16276	-2.27253	-0.0114105	-0.112188	MA-induced
D3Z9G0	unreviewed	Protein Traf3 (Tnf receptor-associated factor 3 (Predicted))	1.42482	8.81842e-05	1.52887	5.47306e-05	1.44317	0.000161643	2.071	2.61021	2.00658	0.0184641	-0.0832295	MA-induced
Q91WX0	unreviewed	Complement factor H-related protein	1.81215	0.0024453	2.35573	0.000446615	2.20005	0.0138444	2.24003	4.14127	2.11437	0.27984	-0.0986362	MA-induced
Q7TQ16	reviewed	Cytochrome b-c1 complex subunit 8 (Complex III subunit 8) (Complex III subunit VIII) (Low molecular mass ubiquinone-binding protein) (Ubiquinol-cytochrome c reductase complex 9.5 kDa protein) (Ubiquinol-cytochrome c reductase complex ubiquinone-binding protein QP-C)	0.483452	1.61208e-06	0.636874	0.000381208	0.471299	1.60153e-06	-6.07389	-2.22539	-6.28973	-0.0367275	-0.434364	MA-induced
Q9QYP2	reviewed	Cadherin EGF LAG seven-pass G-type receptor 2 (Multiple epidermal growth factor-like domains protein 3) (Multiple EGF-like domains protein 3) (Fragment)	0.635889	0.00264068	0.719704	0.028622	0.634106	0.00140457	-1.68402	-0.732333	-1.87464	-0.00404918	-0.182679	MA-induced
Q66HG4	reviewed	Aldose 1-epimerase (EC 5.1.3.3) (Galactose mutarotase)	0.634211	2.87653e-07	0.795073	0.000786299	0.621442	5.82982e-08	-4.2973	-1.02707	-4.96499	-0.0293418	-0.355467	MA-induced
Q8CFC9	reviewed	Leucine zipper putative tumor suppressor 1 (PSD-Zip70)	0.681566	4.28806e-05	0.844883	0.0731972	0.621413	8.44644e-05	-2.41569	-0.276128	-2.79583	-0.1333	-0.443199	MA-induced
Q641Z2	reviewed	Tyrosine-protein phosphatase non-receptor type 9 (EC 3.1.3.48)	0.709758	0.00137978	0.835298	0.0291263	0.743853	0.000709102	-1.41465	-0.398727	-1.34446	0.0676906	-0.167274	MA-induced
D4ADS4	unreviewed	Protein Mgst3 (RCG46430)	0.708451	7.66748e-06	0.850671	0.0185816	0.676587	5.81097e-05	-2.54365	-0.403869	-2.38749	-0.0663931	-0.330326	MA-induced
Q66HE3	unreviewed	Protein Wsb2 (WD repeat and SOCS box-containing 2)	0.466864	1.85478e-07	0.516672	0.000246884	0.406156	3.51564e-06	-7.39765	-3.4368	-7.08962	-0.200969	-0.347214	MA-induced
Q10758	reviewed	Keratin, type II cytoskeletal 8 (Cytokeratin endo A) (Cytokeratin-8) (CK-8) (Keratin-8) (K8) (Type-II keratin Kb8)	1.36172	0.0282658	1.82065	0.00923004	1.34635	0.0147172	0.689852	1.75898	0.78611	-0.0163699	-0.435392	MA-induced
A0A0G2K0M0	unreviewed	Protein Pnkd (Fragment)	0.674756	0.000286702	0.84787	0.070112	0.686505	0.000280974	-2.01063	-0.274799	-1.92716	0.0249059	-0.304573	MA-induced
D3ZZP6	unreviewed	Protein RGD1563405	0.504013	1.27556e-06	0.630965	0.00123616	0.485817	3.67503e-06	-5.82632	-1.93193	-5.66037	-0.053048	-0.377148	MA-induced
Q6IG02	reviewed	Keratin, type II cytoskeletal 2 epidermal (Cytokeratin-2e) (CK-2e) (Epithelial keratin-2e) (Keratin-2 epidermis) (Keratin-2e) (K2e) (Type-II keratin Kb2)	1.10628	0.61903	1.84339	0.0212393	1.17923	0.758095	0.030351	1.47606	0.0286066	0.092124	-0.644517	MA-induced
Q7TPK3	unreviewed	Ac2-089	0.674077	8.66947e-05	0.765029	0.0012436	0.694013	4.01055e-05	-2.31135	-1.12266	-2.31696	0.0420506	-0.140551	MA-induced
O55005	reviewed	Roundabout homolog 1	0.722991	0.00035834	0.780393	0.0186243	0.683262	0.00109097	-1.61242	-0.618841	-1.62769	-0.0815388	-0.191761	MA-induced
D3ZKP8	unreviewed	Abhydrolase domain containing 7 (Predicted) (Protein Ephx4)	0.725687	0.00152582	0.795786	0.0441962	0.679295	0.000803226	-1.30286	-0.446411	-1.72676	-0.095308	-0.228341	MA-induced
M0R7P0	unreviewed	Protein LOC100912027	0.71099	0.00147171	0.805207	0.0201091	0.678312	0.000564967	-1.39371	-0.530306	-1.8188	-0.0678796	-0.24741	MA-induced
A0A096MKA7	unreviewed	Protein ABHD16A (Fragment)	0.678844	0.00112706	0.720019	0.00508164	0.654581	0.000694771	-1.64751	-1.08711	-1.93076	-0.0525074	-0.137463	MA-induced
Q5XIS0	unreviewed	Autophagy protein 5	0.704946	0.000937685	0.822685	0.0458189	0.671172	0.000273367	-1.52734	-0.377035	-2.04975	-0.0708313	-0.293658	MA-induced
D3ZZP8	unreviewed	Protein Cul9	0.229432	4.388e-08	0.339108	8.19623e-06	0.189464	1.07698e-08	-15.6268	-7.93569	-19.1227	-0.276143	-0.839821	MA-induced
Q6P9X4	reviewed	Protein tyrosine phosphatase type IVA 2 (EC 3.1.3.48) (Protein-tyrosine phosphatase 4a2) (Protein-tyrosine phosphatase of regenerating liver 2) (PRL-2)	0.683419	0.000201276	0.757188	0.0029953	0.645907	0.000110279	-2.0298	-1.01265	-2.49561	-0.081443	-0.229324	MA-induced
Q80Z26	unreviewed	Ectonucleoside triphosphate diphosphohydrolase 3, isoform CRA_a (Nucleoside triphosphate diphosphohydrolase 3) (Protein Entpd3)	0.65039	0.024981	0.693355	0.0656443	0.622568	0.0170098	-0.994479	-0.624914	-1.20966	-0.0630735	-0.155363	MA-induced
Q6AXS4	reviewed	Renin receptor (ATPase H(+)-transporting lysosomal accessory protein 2) (ATPase H(+)-transporting lysosomal-interacting protein 2) (Renin/prorenin receptor)	0.670769	0.000245988	0.761713	0.00470329	0.60827	0.000124372	-2.07924	-0.914001	-2.80093	-0.141104	-0.324536	MA-induced
D3ZF97	unreviewed	Protein Erlec1 (Putative uncharacterized protein RGD1306508_predicted)	0.655316	1.50123e-05	0.726256	0.000100807	0.631269	2.80976e-06	-2.9411	-1.84419	-3.68427	-0.0539351	-0.202224	MA-induced
Q6AY00	unreviewed	Protein LOC305806 (RCG65869) (Similar to glutaredoxin 1 (Thioltransferase) glutaredoxin)	0.567677	1.67445e-05	0.654406	0.000136069	0.530918	4.07719e-06	-3.90142	-2.36515	-4.9231	-0.0965799	-0.301695	MA-induced
M0RC47	unreviewed	Phosphatidylinositol 3-kinase regulatory subunit alpha (RCG44396, isoform CRA_a)	0.714455	0.0515654	0.938013	0.734451	0.63028	0.0249967	-0.624615	-0.0123743	-1.06691	-0.18085	-0.573615	MA-induced
Q63486	reviewed	Ras-related GTP-binding protein A (Rag A) (RagA)	0.716689	8.19499e-06	0.80987	0.000575394	0.664494	1.24501e-06	-2.44446	-0.985741	-3.48191	-0.10909	-0.285434	MA-induced
B2RZ68	unreviewed	Protein Dcaf7 (WD repeat domain 68) (WD repeat domain 68 (Predicted))	0.72329	0.00327214	0.824788	0.0699616	0.678761	0.000576728	-1.16145	-0.321019	-1.8107	-0.0916703	-0.281119	MA-induced
M0RAK2	unreviewed	Protein LOC684270 (RCG22622)	0.658559	0.0164897	0.737344	0.0725696	0.62256	0.00589478	-1.07434	-0.500801	-1.52436	-0.0810994	-0.244125	MA-induced
B2RZ15	unreviewed	RGD1306508 protein (Fragment)	0.567797	1.93388e-06	0.634819	7.80297e-05	0.533303	1.59314e-07	-4.66543	-2.69296	-6.16538	-0.0904222	-0.251392	MA-induced
Q5I0D7	reviewed	Xaa-Pro dipeptidase (X-Pro dipeptidase) (EC 3.4.13.9) (Imidodipeptidase) (Peptidase D) (Proline dipeptidase) (Prolidase)	0.752886	0.000110871	0.85459	0.0244608	0.708432	5.92693e-05	-1.61964	-0.365326	-2.10217	-0.087802	-0.270604	MA-induced
P36201	reviewed	Cysteine-rich protein 2 (CRP-2) (Protein ESP1)	0.450537	5.93069e-08	0.529013	2.42977e-06	0.41782	2.53316e-08	-8.31296	-5.15756	-9.56414	-0.108764	-0.340421	MA-induced
Q4KLL4	reviewed	Transmembrane 9 superfamily member 4	0.703537	0.00661364	0.768663	0.0349388	0.675557	0.00485424	-1.1057	-0.552927	-1.30931	-0.0585472	-0.186273	MA-induced
Q4KM45	reviewed	UPF0687 protein C20orf27 homolog	0.630862	0.000114726	0.771964	0.0144495	0.593331	5.05058e-05	-2.61876	-0.687101	-3.23578	-0.0884873	-0.379697	MA-induced
A0A0G2K7R1	unreviewed	Uncharacterized protein	0.584337	2.14198e-05	0.707867	0.00272003	0.529996	1.67529e-05	-3.61921	-1.27874	-4.37447	-0.140818	-0.417495	MA-induced
Q8K1M7	reviewed	BMP/retinoic acid-inducible neural-specific protein 3	0.668421	0.000471875	0.75815	0.020334	0.668891	0.00153881	-1.93308	-0.675773	-1.63187	0.00101545	-0.18071	MA-induced
D4AAT4	unreviewed	Protein Snrpf (RCG48672)	0.648228	1.37198e-05	0.768335	0.0114871	0.62227	0.000243474	-3.04123	-0.737494	-2.47307	-0.0589616	-0.304196	MA-induced
G3V7G9	unreviewed	Eukaryotic translation initiation factor 3, subunit 6 interacting protein (Protein Eif3l)	0.572627	3.37934e-07	0.698774	0.000210726	0.588947	2.13437e-06	-5.20496	-1.90101	-4.33125	0.0405417	-0.246688	MA-induced
B2RYW5	unreviewed	Lyplal1 protein (Fragment)	0.401361	0.00154612	0.629093	0.134286	0.402757	0.00468354	-3.70185	-0.583046	-3.05625	0.00500886	-0.643365	MA-induced
Q8R478	reviewed	WW domain-binding protein 2 (WBP-2)	0.619269	1.21435e-05	0.713785	0.00101344	0.633532	2.19408e-05	-3.39849	-1.45649	-3.06784	0.0328496	-0.172073	MA-induced
D3ZCI2	unreviewed	Protein Slc9a7 (Solute carrier family 9 (Sodium/hydrogen exchanger), member 7 (Predicted))	0.524574	4.72518e-07	0.650567	0.000826008	0.478765	1.12452e-05	-5.88773	-1.91218	-5.25889	-0.131829	-0.442379	MA-induced
Q63207	reviewed	Coagulation factor X (EC 3.4.21.6) (Stuart factor) [Cleaved into: Factor X light chain; Factor X heavy chain; Activated factor Xa heavy chain]	1.59333	0.0454095	3.04167	0.0521951	1.69273	0.0406472	0.902454	2.05803	1.05624	0.0873132	-0.845507	MA-induced
D3ZCN9	unreviewed	Protein RGD1560073	0.701073	0.000163661	0.775813	0.00902859	0.685596	0.000535267	-1.93984	-0.748689	-1.78152	-0.0322061	-0.178351	MA-induced
Q6IFV4	reviewed	Keratin, type I cytoskeletal 13 (Cytokeratin-13) (CK-13) (Keratin-13) (K13) (Type I keratin Ka13)	1.36047	0.0183299	3.11539	0.0632577	1.43924	0.0159311	0.771343	1.96547	0.944375	0.0812017	-1.1141	MA-induced
A0A0G2JX90	unreviewed	Protein Garnl3	0.707654	0.00320819	0.819334	0.10804	0.717435	0.0162105	-1.24409	-0.277821	-0.857651	0.0198038	-0.191604	MA-induced
Q63065	reviewed	[Pyruvate dehydrogenase (acetyl-transferring)] kinase isozyme 1, mitochondrial (EC 2.7.11.2) (PDK p48) (Pyruvate dehydrogenase kinase isoform 1) (PDH kinase 1)	0.68132	3.52197e-05	0.781367	0.00618168	0.696374	0.00037959	-2.46528	-0.786207	-1.78582	0.0315299	-0.166138	MA-induced
P86410	reviewed	Ral GTPase-activating protein subunit beta (p170)	0.699658	4.16448e-06	0.763379	0.00101203	0.711999	4.91997e-05	-2.77242	-1.16656	-2.11117	0.0252236	-0.100526	MA-induced
P55146	reviewed	Tyrosine-protein kinase receptor TYRO3 (EC 2.7.10.1) (Tyrosine-protein kinase SKY)	0.664155	0.00096523	0.780747	0.0625671	0.686798	0.00699524	-1.7803	-0.429792	-1.16821	0.048367	-0.184969	MA-induced
D4A7V0	unreviewed	Protein Secisbp2l	0.652976	0.000310317	0.808197	0.0498737	0.684284	0.00169447	-2.15718	-0.400041	-1.51664	0.0675644	-0.240112	MA-induced
Q63623	reviewed	Protein SCAF8 (RNA-binding motif protein 16) (SR-related and CTD-associated factor 8)	0.409134	1.1079e-08	0.456043	0.000505125	0.397332	1.11488e-06	-10.2575	-3.73425	-7.92661	-0.0422294	-0.198826	MA-induced
D3ZFS7	unreviewed	Protein Lyplal1	0.364382	0.000216886	0.52133	0.0186504	0.396677	0.00114573	-5.33619	-1.62509	-3.92308	0.122512	-0.394234	MA-induced
P0DMW0	reviewed	Heat shock 70 kDa protein 1A (Heat shock 70 kDa protein 2) (HSP70-2) (HSP70.2)	0.920551	0.354357	1.44763	0.0337489	1.42766	0.143336	-0.0538103	0.785454	0.433342	0.633085	-0.020036	MA-induced
P04276	reviewed	Vitamin D-binding protein (DBP) (VDB) (Gc-globulin) (Group-specific component)	1.33722	0.0482225	1.58539	0.0258999	1.4088	0.0199414	0.552035	1.0549	0.840711	0.0752237	-0.170376	MA-induced
G3V9L1	unreviewed	Protein Tex2 (Testis expressed gene 2)	0.66375	0.000352331	0.749632	0.0171316	0.685074	0.0039594	-2.04175	-0.734289	-1.3109	0.0456199	-0.129924	MA-induced
Q3KR60	unreviewed	Trip12 protein	0.672598	0.000159048	0.710725	0.0155304	0.681598	0.00199861	-2.17342	-0.89109	-1.49272	0.0191766	-0.0603713	MA-induced
D3ZF45	unreviewed	Protein Larp4b	0.642407	1.05207e-05	0.686855	0.00210326	0.653176	0.000227657	-3.17813	-1.45078	-2.23829	0.0239834	-0.0725354	MA-induced
P61621	reviewed	Protein transport protein Sec61 subunit alpha isoform 1 (Sec61 alpha-1)	0.705033	0.000990306	0.799923	0.0683678	0.722359	0.00925093	-1.51485	-0.375256	-0.954289	0.0350263	-0.147144	MA-induced
Q9QYQ0	unreviewed	A2q (Fragment)	2.19888	0.000680385	2.17092	0.000515862	2.39271	0.00128674	3.60043	3.6764	3.63812	0.121874	0.140337	MA-induced
Q68FY4	unreviewed	Group specific component (Group specific component, isoform CRA_b) (Vitamin D-binding protein)	1.32493	0.0549865	1.58888	0.0248681	1.40118	0.022505	0.511349	1.07172	0.801847	0.0807248	-0.181367	MA-induced
Q9EQV6	reviewed	Tripeptidyl-peptidase 1 (TPP-1) (EC 3.4.14.9) (Tripeptidyl aminopeptidase) (Tripeptidyl-peptidase I) (TPP-I)	0.329557	2.66723e-07	0.561127	0.000128661	0.371842	1.84067e-05	-10.5275	-3.24317	-6.758	0.174162	-0.593636	MA-induced
D4A1D4	unreviewed	Nudix (Nucleoside diphosphate linked moiety X)-type motif 14 (Predicted) (Protein Nudt14)	0.697922	0.000370398	0.768124	0.00905059	0.739042	0.00311952	-1.78039	-0.777667	-1.09326	0.0825911	-0.0556813	MA-induced
P63255	reviewed	Cysteine-rich protein 1 (CRP-1) (Cysteine-rich intestinal protein) (CRIP)	0.48279	0.000377965	0.600953	0.0138164	0.535144	0.00449091	-3.5955	-1.36621	-2.1176	0.148531	-0.167324	MA-induced
Q6AY99	unreviewed	Aldo-keto reductase family 1, member B10 (Aldose reductase) (Protein Akr1b10) (RCG27939, isoform CRA_b)	0.308041	0.00315013	0.622521	0.213246	0.418796	0.0333509	-4.24986	-0.458915	-1.85451	0.443126	-0.571875	MA-induced
A0A0G2K926	unreviewed	Protein LOC297568 (RCG29619, isoform CRA_a)	1.30631	0.00473258	1.35278	0.02207	1.41127	0.000674724	0.896252	0.721986	1.57589	0.111488	0.0610594	MA-unique
G3V9R0	unreviewed	LUC7-like (S. cerevisiae), isoform CRA_b (Protein Luc7l)	1.42369	0.0178541	1.19139	0.241975	1.87036	0.000103681	0.890977	0.155691	3.59909	0.393681	0.650667	MA-unique
P14046	reviewed	Alpha-1-inhibitor 3 (Alpha-1-inhibitor 3 variant II) (Alpha-1-inhibitor III)	1.31161	0.00343804	1.36274	0.0199747	1.41448	0.000563841	0.964131	0.75886	1.6253	0.108935	0.0537568	MA-unique
D4ADG2	unreviewed	Protein Iba57 (RCG34648)	1.5605	3.95613e-05	1.569	0.000305645	1.79318	4.63652e-06	2.8266	2.28407	4.49382	0.200507	0.192672	MA-unique
Q63223	unreviewed	Rat hemoglobin beta-chain (Fragment)	1.50656	0.10681	1.37231	0.132242	1.618	0.00647116	0.574339	0.401185	1.51964	0.102957	0.237608	MA-unique
Q9R0J8	reviewed	Legumain (EC 3.4.22.34) (Asparaginyl endopeptidase) (Protease, cysteine 1)	1.30909	0.00400039	1.21848	0.0133449	1.44518	0.000975831	0.931732	0.534433	1.59938	0.142684	0.246168	MA-unique
F1LQT4	unreviewed	Protein Cpn2	1.48913	0.0344187	1.42393	0.0659477	1.53788	0.0100973	0.840563	0.602066	1.23928	0.0464772	0.111064	MA-unique
Q63691	reviewed	Monocyte differentiation antigen CD14 (Myeloid cell-specific leucine-rich glycoprotein) (CD antigen CD14)	2.03853	0.00592038	1.91743	0.0112179	2.27648	0.00269408	2.28898	1.83147	3.04961	0.159275	0.247633	MA-unique
F1LM60	unreviewed	Protein Arap1	1.52596	0.0536981	1.41011	0.0938475	1.56765	0.0128207	0.774372	0.509484	1.22721	0.0388797	0.15279	MA-unique
Q5BJP2	reviewed	Spliceosome-associated protein CWC15 homolog	1.24703	0.0249944	1.18698	0.180392	1.40015	0.00718368	0.510279	0.183934	1.04092	0.167087	0.238287	MA-unique
Q68FW7	reviewed	Threonine--tRNA ligase, mitochondrial (EC 6.1.1.3) (Threonyl-tRNA synthetase) (ThrRS) (Threonyl-tRNA synthetase-like 1)	1.3139	0.000241108	1.30119	0.00197111	1.42157	6.10281e-05	1.42488	1.02754	2.13879	0.113633	0.127659	MA-unique
P50116	reviewed	Protein S100-A9 (Calgranulin-B) (Migration inhibitory factor-related protein 14) (MRP-14) (p14) (Myeloid-related protein 14) (S100 calcium-binding protein A9)	4.04806	4.54342e-06	4.22488	5.02548e-05	5.00918	8.43526e-07	10.7773	8.93687	14.1192	0.307342	0.245662	MA-unique
Q6P734	reviewed	Plasma protease C1 inhibitor (C1 Inh) (C1Inh) (C1 esterase inhibitor) (C1-inhibiting factor) (Serpin G1)	1.67208	8.35642e-05	1.74952	0.000547044	1.84155	5.96457e-05	3.02441	2.63227	3.72138	0.139274	0.0739642	MA-unique
Q5XI79	reviewed	Protein arginine methyltransferase NDUFAF7, mitochondrial (EC 2.1.1.320) (NADH dehydrogenase [ubiquinone] complex I, assembly factor 7) (Protein midA homolog)	1.26561	0.0347717	1.14378	0.255702	1.42202	0.00439955	0.495735	0.114787	1.19702	0.168114	0.314133	MA-unique
Q6IN37	unreviewed	GM2 ganglioside activator (GM2 ganglioside activator protein) (Protein Gm2a)	1.30562	0.00271103	1.19512	0.0449252	1.47164	5.24637e-05	0.987556	0.346515	2.38587	0.172696	0.300276	MA-unique
P47868	reviewed	Secretogranin-3 (1B1075) (Secretogranin III) (SgIII)	1.32962	0.0426078	1.15359	0.127244	1.42514	0.00204923	0.563296	0.184563	1.37405	0.100091	0.30497	MA-unique
G3V9Q7	unreviewed	Cathepsin G (Cathepsin G (Predicted), isoform CRA_a)	3.78453	1.87121e-07	3.32391	1.1651e-06	4.99177	1.31641e-08	12.9183	10.2823	18.2795	0.399438	0.586672	MA-unique
J7P1Z1	unreviewed	Interferon-gamma-inducible GTPase Ifggd2 protein (RCG32755, isoform CRA_a)	1.39892	0.13104	1.02108	0.628279	1.49084	0.0304707	0.427451	0.00607544	0.873478	0.0918177	0.546029	MA-unique
Q5XIE3	reviewed	39S ribosomal protein L11, mitochondrial (L11mt) (MRP-L11)	1.3605	0.0493134	1.2199	0.153925	1.54581	0.0328241	0.5805	0.233046	0.932377	0.184233	0.341609	MA-unique
P05371	reviewed	Clusterin (Dimeric acid glycoprotein) (DAG) (Sulfated glycoprotein 2) (SGP-2) (Testosterone repressed prostate message 2) (TRPM-2) [Cleaved into: Clusterin beta chain; Clusterin alpha chain]	1.34797	1.14979e-05	1.35175	0.000165166	1.44086	1.19645e-05	2.12783	1.64457	2.5936	0.0961414	0.0920958	MA-unique
Q6TQE1	reviewed	Zinc finger CCCH domain-containing protein 18 (Nuclear protein NHN1)	0.613267	0.00896721	0.505462	0.0045493	0.685017	0.0567021	-1.44422	-2.30534	-0.680272	0.159624	0.438536	MA-unique
O88923	reviewed	Adhesion G protein-coupled receptor L2 (Calcium-independent alpha-latrotoxin receptor 2) (CIRL-2) (Latrophilin-2)	3.48657	2.86648e-08	3.19276	8.62946e-07	4.25385	1.08454e-08	13.5904	10.156	16.6365	0.286962	0.413966	MA-unique
Q03344	reviewed	ATPase inhibitor, mitochondrial (Inhibitor of F(1)F(o)-ATPase) (IF(1)) (IF1)	1.36042	0.0162404	1.23154	0.161764	1.43059	0.00323011	0.794596	0.237698	1.28677	0.0725578	0.216156	MA-unique
P50282	reviewed	Matrix metalloproteinase-9 (MMP-9) (EC 3.4.24.35) (92 kDa gelatinase) (92 kDa type IV collagenase) (Gelatinase B) (GELB)	1.45369	0.000660413	1.20473	0.0172606	1.59418	6.78193e-05	1.71642	0.473724	2.80473	0.133095	0.404105	MA-unique
Q5XI38	unreviewed	Lymphocyte cytosolic protein 1 (Protein Lcp1)	1.42476	4.93144e-06	1.32132	0.000363172	1.49833	3.12687e-07	2.71038	1.38277	3.79465	0.0726378	0.181373	MA-unique
D3ZY96	unreviewed	Neutrophilic granule protein (Predicted) (Protein Ngp)	1.5077	0.0452239	1.2848	0.118742	1.51762	0.00528713	0.796495	0.334571	1.3702	0.00946272	0.24027	MA-unique
O70454	reviewed	Protein BUD31 homolog (Protein EDG-2) (Protein G10 homolog)	1.84617	0.00137942	1.54432	0.00805588	2.019	8.93153e-05	2.53003	1.31281	4.10432	0.129111	0.386668	MA-unique
P07150	reviewed	Annexin A1 (Annexin I) (Annexin-1) (Calpactin II) (Calpactin-2) (Chromobindin-9) (Lipocortin I) (Phospholipase A2 inhibitory protein) (p35)	2.39602	3.29156e-08	2.13652	5.95788e-07	2.78054	3.44658e-09	9.43287	6.8179	12.4855	0.214726	0.380106	MA-unique
P05943	reviewed	Protein S100-A10 (Calpactin I light chain) (Calpactin-1 light chain) (Cellular ligand of annexin II) (Nerve growth factor-induced protein 42C) (S100 calcium-binding protein A10) (p10 protein) (p11)	1.36004	0.0740393	1.27368	0.2414	1.43083	0.0444198	0.501567	0.215428	0.699006	0.0732016	0.167849	MA-unique
A0A0G2K5Q8	unreviewed	Secretory carrier-associated membrane protein (Secretory carrier membrane protein)	1.53313	2.61075e-07	1.36359	4.22605e-05	1.61816	1.13692e-08	4.05841	1.95702	5.51611	0.0778739	0.246936	MA-unique
P06762	reviewed	Heme oxygenase 1 (HO-1) (EC 1.14.14.18) (HSP32)	1.97542	0.00155833	1.721	0.0111978	2.31012	0.00100528	2.75727	1.52801	3.62114	0.225804	0.424721	MA-unique
P50115	reviewed	Protein S100-A8 (Calgranulin-A) (Migration inhibitory factor-related protein 8) (MRP-8) (p8) (S100 calcium-binding protein A8)	5.76666	3.13865e-08	4.95865	2.764e-07	6.79896	1.47375e-08	18.9663	15.1497	21.6568	0.237579	0.455367	MA-unique
G3V7N2	unreviewed	Galectin	1.88864	0.0146459	1.5093	0.0399843	2.29029	0.0114151	1.68268	0.830309	2.32234	0.278182	0.60165	MA-unique
P00697	reviewed	Lysozyme C-1 (EC 3.2.1.17) (1,4-beta-N-acetylmuramidase C)	3.19126	1.97765e-08	2.53969	2.04553e-07	3.42894	1.25108e-09	12.8972	8.99464	15.8269	0.103635	0.433109	MA-unique
P81718	reviewed	Tyrosine-protein phosphatase non-receptor type 6 (EC 3.1.3.48) (Protein-tyrosine phosphatase SHP-1)	1.45893	0.000254323	1.38256	0.0283585	1.69226	0.000250232	1.95874	0.723127	2.73348	0.214039	0.291607	MA-unique
Q9Z2P6	reviewed	Synaptosomal-associated protein 29 (SNAP-29) (Golgi SNARE of 32 kDa) (Gs32) (Soluble 29 kDa NSF attachment protein) (Vesicle-membrane fusion protein SNAP-29)	2.12697	1.03408e-05	1.49743	9.74871e-05	1.93703	1.90277e-08	5.42816	2.33639	7.3643	-0.134953	0.37136	MA-unique
F1M8P2	unreviewed	Protein Zyg11b	1.90188	5.73225e-07	1.53587	0.000156455	1.93808	3.55732e-09	5.78869	2.35588	8.06551	0.0271991	0.335571	MA-unique
A2VCX0	unreviewed	Uncharacterized protein (Fragment)	0.828836	0.136549	0.888406	0.313286	0.704678	0.00623339	-0.2342	-0.0860471	-1.11358	-0.234121	-0.334255	MA-unique
P43425	reviewed	Guanine nucleotide-binding protein G(I)/G(S)/G(O) subunit gamma-7	0.78341	0.0326022	0.786625	0.0595956	0.701546	0.00811561	-0.523575	-0.424086	-1.06915	-0.15923	-0.165137	MA-unique
M0R7D0	unreviewed	Protein Cdk15	0.809735	0.0538941	0.836956	0.151065	0.643659	0.0012253	-0.386219	-0.210771	-1.85081	-0.331153	-0.378857	MA-unique
O35760	reviewed	Isopentenyl-diphosphate Delta-isomerase 1 (EC 5.3.3.2) (Isopentenyl pyrophosphate isomerase 1) (IPP isomerase 1) (IPPI1)	0.818977	0.148087	0.882927	0.372407	0.708885	0.0142189	-0.238979	-0.0770599	-0.916873	-0.20827	-0.316742	MA-unique
F1LPT0	unreviewed	Gap junction protein	0.816837	0.0905581	0.883027	0.343041	0.688209	0.00731237	-0.304451	-0.0833918	-1.15145	-0.247203	-0.359611	MA-unique
P80385	reviewed	5'-AMP-activated protein kinase subunit gamma-1 (AMPK gamma1) (AMPK subunit gamma-1) (AMPKg)	0.889924	0.293642	0.975828	0.842946	0.690038	0.00446709	-0.0895369	-0.00261933	-1.25783	-0.367007	-0.499952	MA-unique
Q6AY49	unreviewed	Protein Tusc3 (Tumor suppressor candidate 3) (Tumor suppressor candidate 3, isoform CRA_b)	0.727949	0.0207088	0.762349	0.0157089	0.673166	0.000161023	-0.771352	-0.706168	-2.16573	-0.112875	-0.179488	MA-unique
Q99MN5	unreviewed	Phosphodiesterase 1B (Fragment)	0.790599	0.0318157	0.768023	0.00700687	0.624366	6.29902e-06	-0.507578	-0.820377	-3.53408	-0.340553	-0.298758	MA-unique
P83900	reviewed	Rap guanine nucleotide exchange factor 5 (M-Ras-regulated Rap GEF) (MR-GEF) (rMR-GEF)	0.910297	0.42736	0.838012	0.171864	0.65645	0.00429375	-0.0500611	-0.194995	-1.43744	-0.471652	-0.352287	MA-unique
P04177	reviewed	Tyrosine 3-monooxygenase (EC 1.14.16.2) (Tyrosine 3-hydroxylase) (TH)	0.661961	0.0561287	0.598682	0.0267862	0.437455	0.000664183	-0.744461	-1.16356	-3.79036	-0.597614	-0.452657	MA-unique
Q01066	reviewed	Calcium/calmodulin-dependent 3',5'-cyclic nucleotide phosphodiesterase 1B (Cam-PDE 1B) (EC 3.1.4.17) (63 kDa Cam-PDE)	0.804167	0.0247247	0.783992	0.0145618	0.670232	9.9757e-05	-0.505253	-0.644876	-2.30968	-0.262834	-0.226178	MA-unique
P37136	reviewed	Acetylcholinesterase (AChE) (EC 3.1.1.7)	0.883937	0.410863	0.846999	0.330976	0.698383	0.0279984	-0.0687558	-0.115041	-0.804244	-0.339925	-0.278341	MA-unique
P23977	reviewed	Sodium-dependent dopamine transporter (DA transporter) (DAT) (Solute carrier family 6 member 3)	0.741712	0.0246812	0.82201	0.127385	0.653935	0.00158387	-0.693	-0.253048	-1.71596	-0.181713	-0.33001	MA-unique
A0A0G2K2R2	unreviewed	Enoyl-CoA delta isomerase 1, mitochondrial	0.578562	0.00298501	0.666191	0.014928	0.499824	6.50943e-05	-1.99342	-1.07002	-4.18859	-0.211053	-0.414517	MA-unique
D4A9V7	unreviewed	Protein LOC100911305 (RCG22562)	0.766358	0.0810568	0.83323	0.197068	0.689587	0.0134345	-0.418926	-0.185666	-1.00364	-0.152285	-0.272982	MA-unique
Q6UPR8	reviewed	Endoplasmic reticulum metallopeptidase 1 (EC 3.4.-.-) (Felix-ina)	1.59573	0.00719688	1.58971	0.00306233	1.35994	0.0159026	1.44475	1.68124	0.797719	-0.23068	-0.225225	MA-unique
M0R7E6	unreviewed	Uncharacterized protein	0.767652	0.00104781	0.81327	0.011038	0.703337	4.20153e-05	-1.13669	-0.583598	-2.22205	-0.126237	-0.209518	MA-unique
Q6AY20	reviewed	Cation-dependent mannose-6-phosphate receptor (CD Man-6-P receptor) (CD-MPR)	0.749102	4.31375e-06	0.794793	0.000176689	0.665343	7.13558e-07	-2.23601	-1.24348	-3.61314	-0.171065	-0.256482	MA-unique
D3ZRS6	unreviewed	Protein LOC100360260	0.661258	0.000190767	0.682764	0.00192937	0.628487	1.15926e-05	-2.21947	-1.49449	-3.30722	-0.0733304	-0.119504	MA-unique
A0A0G2KAA0	unreviewed	Protein Iqsec2 (Fragment)	0.637589	0.00127253	0.708122	0.00569632	0.59025	8.04539e-05	-1.87994	-1.11756	-3.11425	-0.111302	-0.262672	MA-unique
A0A0G2KAA3	unreviewed	Protein Ndufa3	0.260161	1.46121e-06	0.39931	3.11167e-06	0.224927	4.48105e-09	-11.3352	-7.29358	-17.9702	-0.209951	-0.828054	MA-unique
O54921	reviewed	Exocyst complex component 2 (Exocyst complex component Sec5) (rSec5)	0.735825	6.22921e-06	0.792945	0.000406672	0.662411	7.86544e-07	-2.30381	-1.13491	-3.62717	-0.151635	-0.259495	MA-unique
P31423	reviewed	Metabotropic glutamate receptor 4 (mGluR4)	0.692558	0.0176285	0.763382	0.0458919	0.692695	0.00254221	-0.929495	-0.521286	-1.37448	0.000285801	-0.140184	MA-unique
Q63344	reviewed	Monocarboxylate transporter 2 (MCT 2) (Solute carrier family 16 member 7)	0.781389	0.0265347	0.835084	0.154132	0.695511	0.0136336	-0.560945	-0.211154	-0.977195	-0.167968	-0.263848	MA-unique
A0A0G2K888	unreviewed	Exocyst complex component 2	0.686664	1.16848e-05	0.750857	0.000505417	0.612889	2.29893e-06	-2.67495	-1.36268	-3.98247	-0.163978	-0.292913	MA-unique
Q9JI15	reviewed	Calcium/calmodulin-dependent protein kinase II inhibitor 1 (calcium/calmodulin-dependent protein kinase II inhibitor alpha) (CaM-KIINalpha) (CaMKIINalpha)	0.678394	0.00160639	0.766168	0.0175827	0.622508	0.000266802	-1.56418	-0.674357	-2.4439	-0.124031	-0.299567	MA-unique
Q5U2Y7	unreviewed	Protein Wdfy1 (WD repeat and FYVE domain containing 1)	0.74329	2.54119e-05	0.822204	0.00543083	0.684216	9.32037e-07	-1.96665	-0.639744	-3.30159	-0.119474	-0.265045	MA-unique
B5DFJ1	unreviewed	NFKB inhibitor interacting Ras-like 1 (NFKB inhibitor interacting Ras-like protein 1 (Predicted), isoform CRA_a) (Protein Nkiras1)	0.748495	0.00110429	0.812773	0.0210151	0.69318	0.000166988	-1.2358	-0.50169	-1.99706	-0.110763	-0.229622	MA-unique
D3ZRF6	unreviewed	Protein Pnpla6	0.749282	0.00808926	0.789498	0.0425838	0.701925	0.00294727	-0.871187	-0.467417	-1.29214	-0.0941922	-0.169619	MA-unique
D3ZYY0	unreviewed	Protein Sdr39u1 (Similar to HCDI protein (Predicted), isoform CRA_a)	0.72804	3.25957e-05	0.784937	0.00141021	0.667673	6.83076e-06	-2.05457	-0.995901	-3.0104	-0.124877	-0.233436	MA-unique
A0A0G2K1K8	unreviewed	Exocyst complex component 2 (Fragment)	0.640489	2.8944e-06	0.713306	0.000374802	0.553281	7.211e-07	-3.55985	-1.66995	-5.24476	-0.211163	-0.366509	MA-unique
D3ZVM5	unreviewed	Protein Hspa12b	0.713475	1.67147e-06	0.770669	6.43101e-06	0.679579	3.00637e-07	-2.81372	-1.95113	-3.6346	-0.0702223	-0.181471	MA-unique
D3ZLM5	unreviewed	NHL repeat containing 2 (Predicted) (Protein Nhlrc2)	0.674571	0.060024	0.820905	0.370591	0.599946	0.024368	-0.693861	-0.122741	-1.18907	-0.169136	-0.452382	MA-unique
A0A0G2K8I0	unreviewed	SH3 domain-binding glutamic acid-rich-like protein	0.610732	2.90659e-06	0.728243	0.00048572	0.557001	8.17855e-08	-3.93869	-1.516	-5.98345	-0.132858	-0.38674	MA-unique
P12346	reviewed	Serotransferrin (Transferrin) (Beta-1 metal-binding globulin) (Liver regeneration-related protein LRRG03) (Siderophilin)	1.41602	0.0190929	1.47818	0.0392657	1.31868	0.0400699	0.862722	0.79273	0.557604	-0.102745	-0.164733	MA-unique
Q6J4I0	reviewed	Protein phosphatase 1 regulatory subunit 1B (DARPP-32) (Dopamine- and cAMP-regulated neuronal phosphoprotein)	0.802803	0.138202	0.737642	0.0479936	0.643646	0.0028454	-0.272355	-0.57897	-1.6183	-0.318778	-0.196653	MA-unique
Q9JMI1	reviewed	Acetoacetyl-CoA synthetase (EC 6.2.1.16)	0.63758	0.00628286	0.592518	0.00138068	0.505999	2.91195e-05	-1.4297	-2.15943	-4.45778	-0.333473	-0.227726	MA-unique
Q9QYJ6	reviewed	cAMP and cAMP-inhibited cGMP 3',5'-cyclic phosphodiesterase 10A (EC 3.1.4.17) (EC 3.1.4.35)	0.7104	0.189288	0.59877	0.0703158	0.454533	0.00514393	-0.356594	-0.853097	-2.6035	-0.644246	-0.397616	MA-unique
D3ZKY6	unreviewed	Protein Ankrd63	0.865314	0.105102	0.784675	0.0205217	0.659839	0.000470232	-0.204194	-0.590443	-1.99599	-0.391109	-0.249981	MA-unique
Q7TP24	unreviewed	Ba1-667	1.40644	0.0199242	1.46854	0.0391502	1.31082	0.0418988	0.836789	0.780166	0.537989	-0.101579	-0.163914	MA-unique
Q9ERU1	unreviewed	Neuronal phosphoprotein DARPP-32 (Fragment)	0.833464	0.319824	0.750833	0.143339	0.637967	0.0143387	-0.130114	-0.348789	-1.1954	-0.385637	-0.23501	MA-unique
B2GV72	unreviewed	Carbonyl reductase 3 (Carbonyl reductase 3 (Predicted)) (Protein Cbr3)	0.751021	0.0314343	0.702872	0.0163959	0.638319	0.0023847	-0.620685	-0.908106	-1.69851	-0.234576	-0.138983	MA-unique
A0A096P6L9	unreviewed	Complement C5	1.70278	0.0137399	1.9639	0.0439543	1.55091	0.0244476	1.42983	1.32134	1.02044	-0.134775	-0.340603	MA-unique
Q7TMC7	unreviewed	Ab2-417 (Cc1-8)	1.41035	0.0196235	1.46663	0.0406729	1.31307	0.0407849	0.846877	0.768366	0.545989	-0.103116	-0.159566	MA-unique
P38406	reviewed	Guanine nucleotide-binding protein G(olf) subunit alpha (Adenylate cyclase-stimulating G alpha protein, olfactory type)	0.834974	0.0527025	0.784284	0.00532008	0.698191	0.000148958	-0.332576	-0.797185	-1.98352	-0.258108	-0.167753	MA-unique
Q535K8	reviewed	GON-4-like protein (GON-4 homolog) (Protein GON4)	0.695181	0.0214903	0.656775	0.0183664	0.635845	0.00865883	-0.874807	-1.05292	-1.34736	-0.128713	-0.0467239	MA-unique
Q64599	unreviewed	Hemiferrin	1.46684	0.0127288	1.47376	0.0456807	1.35358	0.0503003	1.0475	0.749884	0.567128	-0.115931	-0.122724	MA-unique
P26376	reviewed	Interferon-induced transmembrane protein 3 (Dispanin subfamily A member 2b) (DSPA2b)	2.2914	1.67084e-05	2.15217	0.000399463	2.19422	0.00422674	5.71446	3.75806	2.69142	-0.0625196	0.0279163	MA-unique
P49805	reviewed	Regulator of G-protein signaling 9 (RGS9)	0.702162	0.328911	0.500086	0.0451871	0.456463	0.0252598	-0.24635	-1.34465	-1.80754	-0.621306	-0.131677	MA-unique
P02770	reviewed	Serum albumin	1.40666	0.02721	1.43961	0.0598884	1.34049	0.0536649	0.770543	0.642729	0.537034	-0.0695158	-0.102924	MA-unique
B2RYT0	unreviewed	Mitochondrial ribosomal protein S21 (Predicted), isoform CRA_a (Mrps21 protein) (Protein Mrps21)	0.782628	0.0520024	0.723684	0.0192136	0.709152	0.0068576	-0.454017	-0.800815	-1.0729	-0.142231	-0.0292642	MA-unique
Q9JL97	unreviewed	GPI-anchored ceruloplasmin	1.29906	0.0298159	1.4958	0.014979	1.45901	0.00238893	0.575852	1.05989	1.42885	0.167518	-0.0359259	MA-unique
A0A0G2JVQ5	unreviewed	Protein Kng2l1	2.04388	0.000156496	2.86736	1.1158e-05	3.27078	1.04698e-06	3.92464	7.52631	10.2237	0.678327	0.18991	MA-unique
P02680	reviewed	Fibrinogen gamma chain	1.37149	0.00960045	2.06929	0.000447717	2.2528	1.4677e-05	0.919554	3.51356	5.66333	0.715975	0.122579	MA-unique
Q63581	unreviewed	Uncharacterized protein	2.37485	0.000185719	3.24341	1.98739e-05	3.84842	3.0926e-06	4.65585	7.98122	10.7123	0.696433	0.246756	MA-unique
P08934	reviewed	Kininogen-1 [Cleaved into: Kininogen-1 heavy chain; Bradykinin; Kininogen-1 light chain]	1.34071	0.00139348	1.63543	0.000367961	1.70866	5.44919e-05	1.20804	2.43714	3.29524	0.349868	0.063198	MA-unique
P08932	reviewed	T-kininogen 2 (Alpha-1-MAP) (Major acute phase protein) (T-kininogen II) (Thiostatin) [Cleaved into: T-kininogen 2 heavy chain (T-kininogen II heavy chain); T-kinin; T-kininogen 2 light chain (T-kininogen II light chain)]	2.24394	0.000150557	3.19644	1.33034e-05	3.6006	1.51941e-06	4.45692	8.17452	10.7536	0.682206	0.171771	MA-unique
F7EUK4	unreviewed	Protein Kng2l1	2.18852	0.0001439	3.0755	1.01925e-05	3.58781	1.8822e-06	4.34122	8.09069	10.5524	0.713149	0.222282	MA-unique
O02949	unreviewed	Mature MHC class I alpha chain (Fragment)	1.39561	0.00799454	1.58009	0.00612906	1.59371	0.00170389	1.00854	1.46034	1.86156	0.191495	0.0123822	MA-unique
A0A0G2K9I6	unreviewed	Ceruloplasmin (Ceruloplasmin, isoform CRA_b)	1.31325	0.0235293	1.49871	0.0130767	1.47388	0.00207791	0.640181	1.09944	1.5011	0.16648	-0.0241042	MA-unique
Q5EBC0	unreviewed	Inter alpha-trypsin inhibitor, heavy chain 4 (Inter alpha-trypsin inhibitor, heavy chain 4, isoform CRA_a) (Protein Itih4)	1.53829	0.00299593	1.94072	0.000859762	1.94823	4.57859e-05	1.5679	2.93255	4.1751	0.340839	0.00557242	MA-unique
A0A0G2KAY3	unreviewed	Protein Kng2l1	2.29886	0.000427465	3.27339	3.13169e-05	3.76954	1.67951e-06	4.04601	7.70576	11.0552	0.713471	0.203603	MA-unique
P01048	reviewed	T-kininogen 1 (Alpha-1-MAP) (Major acute phase protein) (T-kininogen I) (Thiostatin) [Cleaved into: T-kininogen 1 heavy chain (T-kininogen I heavy chain); T-kinin; T-kininogen 1 light chain (T-kininogen I light chain)]	2.2887	0.00027669	3.1329	4.57705e-05	3.44784	2.37186e-06	4.25013	7.14919	10.0444	0.591165	0.138191	MA-unique
P20759	reviewed	Ig gamma-1 chain C region	1.69468	0.136154	1.89048	0.0859308	1.83909	0.0254338	0.659015	0.979256	1.40163	0.117979	-0.0397606	MA-unique
Q5D1M8	unreviewed	Alpha 2 macroglobulin cardiac isoform (Fragment)	1.17546	0.138013	1.81004	0.000655164	2.34712	1.32321e-05	0.200591	2.72528	6.00474	0.997667	0.374868	MA-unique
B2GV41	unreviewed	Protein Usp39 (Ubiquitin specific protease 39 (Predicted), isoform CRA_b) (Usp39 protein)	1.5024	0.00291074	1.40213	0.000314022	1.39914	8.16325e-05	1.48931	1.70817	1.98085	-0.102731	-0.00308836	MA-unique
P06866	reviewed	Haptoglobin (Liver regeneration-related protein LRRG173) (Zonulin) [Cleaved into: Haptoglobin alpha chain; Haptoglobin beta chain]	1.38334	0.00365655	1.82679	0.00103072	1.94929	2.47798e-05	1.14087	2.5965	4.43524	0.494789	0.0936381	MA-unique
P06399	reviewed	Fibrinogen alpha chain [Cleaved into: Fibrinopeptide A; Fibrinogen alpha chain]	1.53588	0.000956061	2.22278	9.66521e-05	2.57566	7.19644e-07	1.86927	4.62651	8.38469	0.745879	0.212577	MA-unique
Q4G044	unreviewed	Fga protein (Fragment)	1.5443	0.000946303	2.20672	7.5213e-05	2.60344	6.41523e-07	1.8959	4.70887	8.54864	0.753463	0.238518	MA-unique
O35802	unreviewed	Inter-alpha-inhibitor H4 heavy chain	1.63269	0.00117871	1.99196	0.000484794	2.08525	1.99524e-05	2.07126	3.29518	4.98305	0.352967	0.066034	MA-unique
Q7TQ70	unreviewed	Ac1873 (Fibrinogen alpha chain) (RCG62551)	1.516	0.000550174	2.15578	7.73787e-05	2.53303	1.00076e-06	1.95658	4.55627	8.04475	0.740594	0.232654	MA-unique
D3ZG78	unreviewed	Protein Zzef1	1.47249	0.00101469	1.39304	0.000133286	1.45389	0.000147824	1.67125	1.85326	2.06804	-0.0183393	0.0616879	MA-unique
Q5M8A0	unreviewed	Kng2 protein (RCG36716, isoform CRA_b)	1.60798	0.000365249	1.99458	8.18832e-05	2.22231	6.94229e-06	2.35549	4.0708	5.94291	0.466812	0.155979	MA-unique
F7EZ89	unreviewed	Protein Tbc1d15	1.37063	0.00257937	1.60544	0.000220114	1.74724	2.05095e-06	1.17736	2.49786	4.57934	0.350237	0.122113	MA-unique
P42930	reviewed	Heat shock protein beta-1 (HspB1) (Heat shock 27 kDa protein) (HSP 27)	2.34782	0.000559119	2.44531	0.000141087	2.87984	5.67726e-05	4.00487	4.96722	6.47914	0.294666	0.235973	MA-unique
Q5D178	unreviewed	Alpha 2 macroglobulin cardiac isoform (Fragment)	2.18053	0.000481642	4.6473	1.80949e-06	7.01813	3.13878e-10	3.73088	12.7275	26.7144	1.68641	0.594694	MA-unique
Q63335	unreviewed	Uncharacterized protein (Fragment)	2.68784	0.000373773	5.90361	2.49198e-06	9.89351	1.04954e-09	4.889	14.3538	29.6889	1.88003	0.744884	MA-unique
P14480	reviewed	Fibrinogen beta chain (Liver regeneration-related protein LRRG036/LRRG043/LRRG189) [Cleaved into: Fibrinopeptide B; Fibrinogen beta chain]	1.40525	0.0040532	1.93942	0.000694459	2.17763	6.85015e-06	1.17416	3.01821	5.79826	0.631932	0.167131	MA-unique
Q63910	unreviewed	Alpha globin (Protein Hba-a3) (RCG33691)	1.25007	0.0301162	1.32996	0.0602759	1.6147	0.0068848	0.489833	0.501825	1.4946	0.369265	0.279889	MA-unique
O88629	unreviewed	Splicing factor 1 homolog (Fragment)	1.44163	0.00133171	1.46189	0.00167986	1.93421	6.25897e-05	1.51746	1.52009	4.00065	0.424039	0.403906	MA-unique
Q5PQK1	reviewed	Septin-10	1.42109	0.0103287	1.60171	0.0369987	1.85219	0.000707821	1.00687	0.973077	2.80116	0.382237	0.209623	MA-unique
Q7TP05	unreviewed	Da1-24 (Protein C2)	1.2424	0.00769813	1.30458	0.00965824	1.44881	2.82274e-05	0.661824	0.77296	2.43329	0.221744	0.151284	MA-unique
Q4V8E2	unreviewed	Proteasome (Prosome, macropain) 26S subunit, non-ATPase, 14 (Protein Psmd14) (Psmd14 protein) (RCG26455, isoform CRA_b)	1.18743	0.0778288	1.23806	0.0747374	1.43385	0.00480546	0.274825	0.347041	1.20526	0.272053	0.211818	MA-unique
P06238	reviewed	Alpha-2-macroglobulin (Alpha-2-M)	1.36429	5.66235e-05	1.69519	0.000320023	2.0835	4.35016e-07	1.90331	2.66111	6.73687	0.610852	0.297561	MA-unique
P02091	reviewed	Hemoglobin subunit beta-1 (Beta-1-globin) (Hemoglobin beta chain, major-form) (Hemoglobin beta-1 chain)	1.48055	0.00050577	1.60804	0.000315068	2.00397	5.52691e-06	1.866	2.39964	5.27256	0.436728	0.317561	MA-unique
A0A0G2JSW3	unreviewed	Hemoglobin subunit beta-1 (RCG39881, isoform CRA_b)	1.4825	0.000525121	1.6203	0.000332425	2.0191	4.32955e-06	1.86301	2.42181	5.43711	0.445679	0.317453	MA-unique
Q63514	reviewed	C4b-binding protein alpha chain (C4bp)	1.10006	0.38769	1.21182	0.216259	1.49276	0.0247199	0.056618	0.184328	0.928785	0.440395	0.300805	MA-unique
Q62930	reviewed	Complement component C9	1.39132	0.0971575	1.54651	0.0541018	1.85717	0.000890198	0.482418	0.796832	2.72442	0.416651	0.264085	MA-unique
B0BNN3	reviewed	Carbonic anhydrase 1 (EC 4.2.1.1) (Carbonate dehydratase I) (Carbonic anhydrase I) (CA-I)	1.33525	0.00119088	1.45372	0.000861701	1.74745	3.17969e-06	1.21968	1.65413	4.42697	0.388146	0.265506	MA-unique
Q5M820	reviewed	MORF4 family-associated protein 1 (T-cell activation protein-related protein)	1.27865	0.105106	1.27259	0.0506076	1.5879	0.0139338	0.346949	0.450628	1.23813	0.312502	0.319356	MA-unique
A0A0G2JWS2	unreviewed	Protein Nebl	1.17604	0.00659181	1.22819	0.00170133	1.54054	1.21141e-05	0.510219	0.821175	3.06524	0.389494	0.326895	MA-unique
G3V7T6	unreviewed	Protein Sf3b1 (Splicing factor 3b, subunit 1, isoform CRA_b)	1.25638	0.000580304	1.27265	0.00017193	1.41527	2.06502e-05	1.06564	1.30949	2.3476	0.171807	0.153241	MA-unique
O88753	unreviewed	Epsilon 2 globin (Protein Hbe2)	1.46238	0.00072809	1.55643	0.000699201	1.78877	0.00012142	1.72051	2.01389	3.28514	0.29065	0.200727	MA-unique
G3V8R3	unreviewed	Protein Hbz (RCG35242)	1.43453	0.00024086	1.63049	0.000412028	1.92899	1.22168e-05	1.88356	2.38751	4.65681	0.427273	0.242543	MA-unique
H6X2W0	unreviewed	Pentaxin (Pentraxin)	1.48129	0.0110532	1.71603	0.0131074	1.72373	0.000124246	1.10905	1.46659	3.06809	0.218689	0.00646479	MA-unique
A0A0G2JTW9	unreviewed	Protein Hbb-b1	1.4641	0.000623082	1.57552	0.000460216	1.91531	4.53261e-05	1.76305	2.18852	4.07251	0.387562	0.28175	MA-unique
A0A0G2JSV6	unreviewed	Protein Hba-a2 (RCG34342, isoform CRA_a)	1.51	0.000327271	1.67425	3.72367e-05	2.09214	1.53197e-06	2.07204	3.29303	6.19261	0.470438	0.321472	MA-unique
P01946	reviewed	Hemoglobin subunit alpha-1/2 (Alpha-1/2-globin) (Hemoglobin alpha-1/2 chain)	1.50588	0.000369557	1.67426	4.00965e-05	2.1019	1.56996e-06	2.02714	3.2692	6.22022	0.481089	0.328167	MA-unique
Q4FZZ1	reviewed	PX domain-containing protein kinase-like protein (Modulator of Na,K-ATPase) (MONaKA)	1.28945	0.00488705	1.36337	0.00113181	1.49392	6.05445e-05	0.847558	1.31749	2.44259	0.212342	0.13192	MA-unique
Q6IFV1	reviewed	Keratin, type I cytoskeletal 14 (Cytokeratin-14) (CK-14) (Keratin-14) (K14) (Type I keratin Ka14)	1.30348	0.127312	1.45509	0.127358	1.41468	0.0235412	0.342272	0.484283	0.814864	0.118107	-0.0406349	MA-unique
Q5M8C3	unreviewed	Protein Serpina4 (Serine (Or cysteine) proteinase inhibitor, clade A (Alpha-1 antiproteinase, antitrypsin), member 4) (Serine (Or cysteine) proteinase inhibitor, clade A (Alpha-1 antiproteinase, antitrypsin), member 4, isoform CRA_a)	1.37855	0.115563	1.53916	0.0526958	1.73262	0.00948762	0.434057	0.79524	1.60402	0.329803	0.17081	MA-unique
G3V8S9	unreviewed	Cathelicidin antimicrobial peptide (Protein Camp)	2.12946	0.000511711	1.97226	0.000167384	2.25399	0.000429668	3.58877	3.7002	3.94759	0.0819949	0.192631	MA-unique
Q63041	reviewed	Alpha-1-macroglobulin (Alpha-1-M) (Alpha-1-macroglobulin 165 kDa subunit) [Cleaved into: Alpha-1-macroglobulin 45 kDa subunit]	1.21836	0.0263722	1.33233	0.0127652	1.40047	0.000738446	0.449873	0.78402	1.52173	0.200977	0.0719582	MA-unique
Q4V8B2	reviewed	DCN1-like protein 3 (DCUN1 domain-containing protein 3) (Defective in cullin neddylation protein 1-like protein 3)	1.34607	0.0329435	1.57054	0.00515884	2.06459	0.000601015	0.635515	1.48973	3.36882	0.6171	0.394592	MA-unique
P22791	reviewed	Hydroxymethylglutaryl-CoA synthase, mitochondrial (HMG-CoA synthase) (EC 2.3.3.10) (3-hydroxy-3-methylglutaryl coenzyme A synthase)	1.35919	0.0249787	1.49541	0.00817243	1.76826	0.00235273	0.709475	1.21197	2.16143	0.379579	0.241785	MA-unique
P02764	reviewed	Alpha-1-acid glycoprotein (Orosomucoid) (OMD)	1.64784	0.00506129	3.42847	0.000550944	4.80662	6.11178e-07	1.65426	5.79289	14.0745	1.54444	0.487457	MA-unique
O88752	unreviewed	Epsilon 1 globin (Hemoglobin, epsilon 1) (Protein Hbe1) (RCG39817, isoform CRA_a)	1.46261	0.0199351	1.6193	0.00371812	1.97263	9.53179e-05	0.932739	1.68953	3.94089	0.431572	0.284747	MA-unique
Q62669	unreviewed	Protein Hbb-b1 (Protein LOC103694855) (Zero beta-1 globin)	1.4693	0.000544496	1.61878	0.000324902	1.97969	4.90879e-05	1.81194	2.42402	4.24558	0.430148	0.290367	MA-unique
Q6PDU6	unreviewed	Beta-glo	1.46926	0.000568453	1.61609	0.000332772	1.97529	5.06828e-05	1.80145	2.40844	4.21811	0.426972	0.289558	MA-unique
Q62670	unreviewed	0 beta-2 globin	1.46788	0.000574839	1.61892	0.000341079	1.97922	5.26978e-05	1.79433	2.40979	4.21374	0.431201	0.289895	MA-unique
Q925G0	reviewed	RNA-binding protein 3 (RNA-binding motif protein 3)	1.86851	8.41534e-06	2.84695	4.50286e-05	2.96148	1.73292e-08	4.57703	6.56069	12.1565	0.664426	0.0569003	MA-unique
Q91ZE7	unreviewed	Anion exchange protein	1.30574	0.00571427	1.42452	0.00355506	1.58817	0.000207686	0.863277	1.25024	2.45762	0.282493	0.156884	MA-unique
P23562	reviewed	Band 3 anion transport protein (Anion exchange protein 1) (AE 1) (Anion exchanger 1) (Solute carrier family 4 member 1) (CD antigen CD233)	1.29749	0.000963995	1.41706	0.000220956	1.62326	6.19482e-07	1.13315	1.83844	4.3387	0.323169	0.195994	MA-unique
P11517	reviewed	Hemoglobin subunit beta-2 (Beta-2-globin) (Hemoglobin beta chain, minor-form) (Hemoglobin beta-2 chain)	1.459	0.00135425	1.60719	0.000408655	1.97303	9.64476e-06	1.56317	2.31967	4.91748	0.435435	0.295872	MA-unique
Q5FX35	unreviewed	Alpha 2 macroglobulin cardiac isoform (Fragment)	1.69997	0.0123604	5.68154	3.02204e-05	8.6942	8.22954e-05	1.46057	11.3276	12.7442	2.35454	0.613773	MA-unique
