# Supplementary material for: Potential Neuroprotective Mechanisms of Methamphetamine Treatment in Traumatic Brain Injury Defined by Large-Scale IonStar-Based Quantitative Proteomics
Source: Int J Mol Sci. 2021 Feb 24;22(5):2246. doi: 10.3390/ijms22052246 (PMC7956755; doi:10.3390/ijms22052246)
Supplement: Supplementary file 1 [file ijms-22-02246-s001.zip › Supplementary Table S4.xlsx]

## Sheet: Supplementary Table S4
Supplementary Table S4. Altered proteins (APs) of rat hippocampal tissues and classification results.
ProteinAC	Status	Protein name	Ratio_TM	pVal_TM	Ratio_TS	pVal_TS	Ratio_TSm	pVal_TSm	FoS_TM	FoS_TS	FoS_TSm	FoS_TSm/TM	FoS_TSm/TS	Classification	**Fold of Significance (FoS) was calculated by log2ratio*(-log10p-value).
Q5RKH1	reviewed	Serine/threonine-protein kinase PRP4 homolog (EC 2.7.11.1) (PRP4 pre-mRNA-processing factor 4 homolog)	1.46567	0.00249471	1.15221	0.259738	1.17232	0.0997926	1.4357	0.119669	0.229571	-0.322195	0.0249634	Sustained
A6Y857	unreviewed	Phosphoinositide phospholipase C (EC 3.1.4.11)	1.63129	1.08012e-05	1.45331	2.17341e-05	1.47978	2.57252e-05	3.50643	2.51488	2.59492	-0.140626	0.0260424	Sustained
A0A0G2JVM2	unreviewed	Protein Mia3	2.35105	0.000292146	1.80413	0.0274823	1.87285	0.0186897	4.359	1.32884	1.5646	-0.328076	0.0539267	Sustained
Q06C60	unreviewed	BolA-like 1 (E. coli) (Predicted) (Protein Bola1) (Putative uncharacterized protein)	1.77998	0.0155893	1.34533	0.275761	1.46491	0.231868	1.50331	0.23943	0.349632	-0.281049	0.122849	Sustained
Q8CJE3	unreviewed	Myosin VIIA (Protein Myo7a)	1.49737	0.0298884	1.32196	0.150072	1.29704	0.104005	0.88792	0.331683	0.368827	-0.207208	-0.0274486	Sustained
Q9R1T3	reviewed	Cathepsin Z (EC 3.4.18.1) (Cathepsin Y)	2.18952	3.00135e-06	1.94137	4.93584e-05	2.05268	7.78768e-05	6.24403	4.12178	4.26269	-0.0931086	0.0804297	Sustained
F1LZ51	unreviewed	Protein RGD1565653	1.44578	0.00129986	1.35133	0.014679	1.3484	0.0109249	1.53497	0.796352	0.845933	-0.100598	-0.00313114	Sustained
Q00438	reviewed	Polypyrimidine tract-binding protein 1 (PTB) (Heterogeneous nuclear ribonucleoprotein I) (hnRNP I) (Pyrimidine-binding protein) (PYBP)	1.50839	9.24813e-05	1.29961	0.00169528	1.34166	0.0020699	2.39218	1.04757	1.13809	-0.168992	0.0459385	Sustained
P16391	reviewed	RT1 class I histocompatibility antigen, AA alpha chain	2.06757	6.67617e-06	1.63361	0.00238503	1.72955	0.00218307	5.42355	1.85689	2.10319	-0.25754	0.0823334	Sustained
D4ADM5	unreviewed	Protein LOC102549852	1.59095	9.97313e-05	1.30314	0.0253296	1.29599	0.0103913	2.68033	0.609807	0.741874	-0.295832	-0.00794108	Sustained
Q810F4	reviewed	Protein FAM3C (Interleukin-like EMT inducer)	1.43157	0.00239417	1.24628	0.0448839	1.26936	0.0467608	1.35656	0.428135	0.4577	-0.173498	0.0264758	Sustained
F7F3I7	unreviewed	Protein Sema4a (RCG62756, isoform CRA_a)	0.744392	0.0140538	0.687233	0.00119745	0.703731	0.000820068	-0.78879	-1.58104	-1.56438	-0.0810386	0.034225	Sustained
D3ZH14	unreviewed	Protein Tmcc1	1.68255	1.73616e-05	1.44761	2.24769e-05	1.55627	0.000109436	3.57339	2.48065	2.52737	-0.112558	0.104417	Sustained
A0A0G2K2B8	unreviewed	14-3-3 protein eta	1.50024	7.13556e-06	1.29454	0.000983119	1.36308	0.0029255	3.01173	1.12007	1.13228	-0.138323	0.0744291	Sustained
Q5XIW8	reviewed	U4/U6.U5 tri-snRNP-associated protein 1 (Squamous cell carcinoma antigen recognized by T-cells 1) (SART-1) (rSART-1)	1.51486	0.000106976	1.32646	0.00912991	1.31327	0.00703788	2.37918	0.831283	0.846317	-0.206014	-0.0144168	Sustained
P68511	reviewed	14-3-3 protein eta	1.47458	5.04196e-06	1.2813	0.000791516	1.34669	0.00253785	2.96814	1.10913	1.11458	-0.13088	0.0718139	Sustained
D3ZWH2	unreviewed	Junctophilin 3 (Predicted) (Protein Jph3)	0.87034	0.254515	0.68862	0.00518618	0.652194	0.0101188	-0.119064	-1.22991	-1.23009	-0.416278	-0.0784074	Sustained
Q31254	unreviewed	MHC class I RT1.Ab heavy chain	2.31177	3.75385e-06	1.8442	0.00982027	1.779	0.00875631	6.55944	1.77295	1.71008	-0.377927	-0.0519282	Sustained
Q498C9	unreviewed	Protein Zfp207 (RCG33491, isoform CRA_b) (Zinc finger protein 207)	1.51469	0.00055166	1.44828	0.00698994	1.42281	0.00565526	1.95182	1.15179	1.14343	-0.0902785	-0.0255977	Sustained
P35213	reviewed	14-3-3 protein beta/alpha (Prepronerve growth factor RNH-1) (Protein kinase C inhibitor protein 1) (KCIP-1) [Cleaved into: 14-3-3 protein beta/alpha, N-terminally processed]	1.42463	3.4143e-06	1.25385	0.000540095	1.30969	0.00192841	2.79121	1.06641	1.05666	-0.121363	0.0628565	Sustained
D3ZMX6	unreviewed	Protein Sntb2	1.60049	0.00900787	1.14205	0.650191	1.06239	0.482839	1.38782	0.0358254	0.0276069	-0.591207	-0.104312	Sustained
Q924I2	reviewed	Mitogen-activated protein kinase kinase kinase kinase 3 (EC 2.7.11.1) (Germinal center kinase-related protein kinase) (GLK) (MAPK/ERK kinase kinase kinase 3) (MEK kinase kinase 3) (MEKKK 3)	1.43835	0.000104841	1.25367	0.018518	1.2758	0.0265352	2.0869	0.565037	0.55387	-0.173015	0.0252438	Sustained
D4A1C0	unreviewed	Cyclin M1 (Predicted) (Protein Cnnm1)	1.44003	0.00113714	1.2435	0.0382031	1.25664	0.0517677	1.54895	0.445797	0.423816	-0.196526	0.0151705	Sustained
P54759	reviewed	Ephrin type-A receptor 7 (EC 2.7.10.1) (EPH homology kinase 3) (EHK-3)	1.44111	0.00311626	1.42037	0.0327261	1.37824	0.025281	1.32131	0.751858	0.739229	-0.0643544	-0.0434388	Sustained
D3ZL11	unreviewed	Protein Rbsn (Zinc finger, FYVE domain containing 20 (Predicted))	1.75867	0.000386349	1.7168	0.00998491	1.56589	0.00452706	2.77986	1.55996	1.51666	-0.1675	-0.132738	Sustained
Q4V8N0	unreviewed	Lipocalin 7, isoform CRA_a (Tubulointerstitial nephritis antigen-like) (Tubulointerstitial nephritis antigen-like 1)	1.72044	0.00449439	1.25875	0.0766925	1.34412	0.0392749	1.83743	0.370255	0.599834	-0.356115	0.0946655	Sustained
P70621	unreviewed	Calcium/calmodulin-dependent protein kinase II gamma E-subunit (Fragment)	1.47337	1.26542e-06	1.3125	8.89176e-07	1.30974	3.40498e-07	3.29758	2.37391	2.51784	-0.169841	-0.00303304	Sustained
B5DEI5	unreviewed	Rics protein (Fragment)	1.48627	4.31394e-05	1.32323	0.00110198	1.32755	0.000370239	2.49551	1.19516	1.40269	-0.162928	0.00469719	Sustained
Q498D4	unreviewed	Tln1 protein	1.40451	1.37427e-06	1.25601	0.000120577	1.2937	7.05526e-05	2.87275	1.28866	1.54227	-0.118572	0.0426522	Sustained
Q1HAQ0	reviewed	Lysophosphatidylcholine acyltransferase 1 (LPC acyltransferase 1) (LPCAT-1) (LysoPC acyltransferase 1) (EC 2.3.1.23) (1-acylglycerophosphocholine O-acyltransferase) (1-alkylglycerophosphocholine O-acetyltransferase) (EC 2.3.1.67) (Acetyl-CoA:lyso-platelet-activating factor acetyltransferase) (Acetyl-CoA:lyso-PAF acetyltransferase) (Lyso-PAF acetyltransferase) (LysoPAFAT) (Acyltransferase-like 2)	1.40562	0.00530936	1.0649	0.584933	1.15215	0.121866	1.11747	0.0211278	0.186779	-0.286878	0.113608	Sustained
P18589	reviewed	Interferon-induced GTP-binding protein Mx2 (Myxovirus resistance protein 2)	2.30904	0.00097721	1.86448	0.00593174	2.11192	0.00820658	3.63397	2.0014	2.24968	-0.128743	0.179779	Sustained
D3ZG03	unreviewed	Protein RGD1565415	1.56746	2.88695e-07	1.46689	1.78038e-06	1.47385	1.09203e-06	4.24042	3.17807	3.33617	-0.0888325	0.00683638	Sustained
Q7TPA7	unreviewed	Ab1-013 (Protein LOC690435) (RCG63023)	1.68429	0.000437929	1.58232	0.0176518	1.44537	0.00272104	2.52613	1.1607	1.36328	-0.220698	-0.130605	Sustained
Q498R3	reviewed	DnaJ homolog subfamily C member 10 (EC 1.8.4.-)	1.40833	0.00235503	1.14065	0.231553	1.19451	0.0743783	1.2982	0.120627	0.289384	-0.237568	0.0665611	Sustained
B1WC56	unreviewed	Nola2 protein (Nucleolar protein family A, member 2 (Predicted), isoform CRA_c) (Protein LOC103690013)	1.75918	0.000989177	1.48022	0.0281108	1.57468	0.0211496	2.44856	0.877638	1.09702	-0.159847	0.0892481	Sustained
Q00566	reviewed	Methyl-CpG-binding protein 2 (MeCp-2 protein) (MeCp2)	1.53945	4.47806e-06	1.39085	0.000640819	1.39241	0.000200893	3.32925	1.51989	1.76563	-0.144836	0.00161365	Sustained
Q9WTV1	reviewed	Chitinase-3-like protein 1 (Cartilage glycoprotein 39) (CGP-39) (GP-39)	2.19828	7.59693e-05	1.64849	0.019049	1.58041	0.00289107	4.68113	1.24047	1.67645	-0.476077	-0.0608531	Sustained
P05942	reviewed	Protein S100-A4 (Metastasin) (Nerve growth factor-induced protein 42A) (P9K) (Placental calcium-binding protein) (S100 calcium-binding protein A4)	3.74962	1.32862e-12	2.59155	4.50458e-09	3.01636	8.6093e-09	22.6457	11.4663	12.8461	-0.313935	0.218993	Sustained
Q99PD6	reviewed	Transforming growth factor beta-1-induced transcript 1 protein (Androgen receptor-associated protein of 55 kDa) (Hydrogen peroxide-inducible clone 5 protein) (Hic-5)	1.58782	0.00162809	1.17421	0.139691	1.25957	0.0672424	1.85994	0.198055	0.390314	-0.334116	0.101242	Sustained
F1LS26	unreviewed	Protein strawberry notch homolog 1 (Sno, strawberry notch homolog 1 (Drosophila), isoform CRA_a)	0.797372	0.0675156	0.630181	0.000563585	0.650162	0.000707707	-0.382405	-2.16439	-1.95665	-0.294453	0.0450337	Sustained
D4A3X0	unreviewed	Protein Cep192	1.88467	0.00125987	1.52379	0.0167706	1.59634	0.0144162	2.6512	1.07887	1.24235	-0.239538	0.0671106	Sustained
Q32KJ5	unreviewed	N-acetylglucosamine-6-sulfatase (EC 3.1.6.14) (Glucosamine-6-sulfatase)	1.61197	0.000350206	1.44747	0.000734455	1.51162	0.00116435	2.38035	1.6721	1.7489	-0.0927282	0.0625668	Sustained
Q8K4S6	unreviewed	Centrosomal protein CG-NAP (Fragment)	0.868296	0.135649	0.706567	0.00326071	0.734381	0.00479861	-0.176762	-1.24608	-1.03283	-0.241659	0.0557019	Sustained
P15978	reviewed	Class I histocompatibility antigen, Non-RT1.A alpha-1 chain	1.94364	0.000137241	1.52673	0.00653333	1.70445	0.00446072	3.70322	1.33374	1.80832	-0.189455	0.158859	Sustained
P84245	reviewed	Histone H3.3	0.607822	0.00407615	0.563614	0.00174767	0.570689	0.00209652	-1.71651	-2.2811	-2.16751	-0.0909444	0.0179974	Sustained
P08699	reviewed	Galectin-3 (Gal-3) (35 kDa lectin) (Carbohydrate-binding protein 35) (CBP 35) (Galactose-specific lectin 3) (IgE-binding protein) (Laminin-binding protein) (Lectin L-29) (Mac-2 antigen)	3.51836	1.6059e-11	2.98789	7.0245e-08	4.17761	5.70741e-07	19.5906	11.2961	12.8785	0.247775	0.48355	Sustained
D3ZHW0	unreviewed	Protein Dhx29	1.73891	0.000316355	1.42117	0.0111282	1.4769	0.00380802	2.79352	0.990613	1.36104	-0.235612	0.0554989	Sustained
P18757	reviewed	Cystathionine gamma-lyase (EC 4.4.1.1) (Cysteine-protein sulfhydrase) (Gamma-cystathionase) (Probasin-related antigen) (PRB-RA)	1.67381	0.000684949	1.4867	0.00145142	1.61109	0.00261254	2.35153	1.62378	1.77716	-0.0550955	0.115924	Sustained
F7EMB2	unreviewed	Protein RGD1304704 (Putative uncharacterized protein RGD1304704)	1.71407	0.00308353	1.32916	0.144599	1.44008	0.0641728	1.95208	0.344761	0.627507	-0.251282	0.115635	Sustained
F1LPQ2	reviewed	Activating signal cointegrator 1 complex subunit 3 (EC 3.6.4.12)	1.456	0.0105424	1.06415	0.789497	1.18627	0.170163	1.07159	0.0092074	0.189543	-0.295574	0.15674	Sustained
Q7TP54	reviewed	Protein FAM65B	1.49421	6.44964e-05	1.38984	0.00301423	1.34984	0.000519667	2.42787	1.19718	1.4214	-0.14659	-0.0421295	Sustained
Q63055	reviewed	ADP-ribosylation factor-related protein 1 (ARF-related protein 1) (ARP)	1.40789	0.00360512	1.16577	0.12014	1.24301	0.0600264	1.20574	0.203647	0.383399	-0.179699	0.0925549	Sustained
D3ZXP3	unreviewed	Histone H2A	0.552798	0.00974856	0.516658	0.00637974	0.511447	0.00554474	-1.71981	-2.0914	-2.18244	-0.112166	-0.0146244	Sustained
D3ZCN9	unreviewed	Protein RGD1560073	0.686171	0.0136118	0.657314	0.00115109	0.667792	0.000429417	-1.01396	-1.77905	-1.96144	-0.0391692	0.0228178	Sustained
Q6PCT3	reviewed	Tumor protein D54 (Tumor protein D52-like 2)	1.40916	3.73095e-06	1.31753	8.07435e-05	1.32149	0.000336351	2.68608	1.62829	1.39682	-0.092669	0.00433738	Sustained
D4A927	unreviewed	Protein Tacc1	1.62919	0.00238849	1.42716	0.00499695	1.50487	0.017735	1.8462	1.18091	1.03257	-0.114508	0.0764918	Sustained
D3ZQ46	unreviewed	Chemokine-like factor super family 5 (Predicted), isoform CRA_b (Protein Cmtm5)	1.48262	0.000927839	1.39133	0.00934396	1.45986	0.0391451	1.72291	0.96696	0.76816	-0.0223143	0.069371	Sustained
Q38PG0	unreviewed	AHNAK 1 (Fragment)	1.7337	4.07282e-05	1.69127	0.00014836	1.63726	0.00013563	3.48511	2.90255	2.75099	-0.0825731	-0.046823	Sustained
Q5BJU9	unreviewed	Acin1 protein (Fragment)	0.652585	5.17654e-06	0.595723	1.94524e-06	0.583621	1.49135e-06	-3.2549	-4.26778	-4.52653	-0.161135	-0.02961	Sustained
A4LA56	unreviewed	Chitinase 3-like 1 protein (Fragment)	1.4747	0.0023051	1.28644	0.0421184	1.20603	0.132241	1.478	0.499849	0.237469	-0.290149	-0.0931164	Sustained
P0C643	reviewed	RAS guanyl-releasing protein 2 (Calcium and DAG-regulated guanine nucleotide exchange factor I) (CalDAG-GEFI)	0.648562	0.000219638	0.599156	4.2406e-05	0.561807	6.45228e-05	-2.28527	-3.23131	-3.48571	-0.207172	-0.0928593	Sustained
A1E251	unreviewed	Glial fibrillary acidic protein beta (Fragment)	1.41762	1.02437e-05	1.32259	0.00231743	1.26283	0.00971576	2.51211	1.06288	0.677548	-0.166808	-0.0667049	Sustained
D4A9T5	unreviewed	Protein Efhd1 (Similar to EF hand domain containing 1 (Predicted), isoform CRA_a)	1.54037	0.000258561	1.36277	0.0174964	1.22914	0.0488212	2.23596	0.784602	0.390327	-0.325631	-0.148901	Sustained
Q9Z0V5	reviewed	Peroxiredoxin-4 (EC 1.11.1.15) (Antioxidant enzyme AOE372) (Peroxiredoxin IV) (Prx-IV) (Thioredoxin peroxidase AO372) (Thioredoxin-dependent peroxide reductase A0372)	1.41974	0.0197531	1.30379	0.119008	1.25287	0.167084	0.861767	0.353785	0.252731	-0.180386	-0.0574706	Sustained
B4F7C5	reviewed	Leucine-rich repeat transmembrane neuronal protein 4	0.632519	0.00641273	0.559787	3.41137e-05	0.517817	3.75838e-05	-1.44915	-3.73916	-4.20147	-0.288667	-0.112436	Sustained
Q6IFW6	reviewed	Keratin, type I cytoskeletal 10 (Cytokeratin-10) (CK-10) (Keratin-10) (K10) (Type I keratin Ka10)	1.88043	0.0257609	1.5772	0.0574587	1.38761	0.034374	1.44771	0.815558	0.691776	-0.438462	-0.184768	Sustained
D3ZKX1	unreviewed	RCG48807, isoform CRA_a	1.43821	0.0109905	1.37198	0.0151641	1.34613	0.0140672	1.02705	0.830013	0.794075	-0.0954643	-0.0274413	Sustained
D4A507	unreviewed	Protein Clip3 (Similar to CLIP-170-related protein (Predicted))	2.14005	0.000119503	1.6593	0.00294448	1.67238	0.0126997	4.30565	1.84908	1.4068	-0.355744	0.0113273	Sustained
Q6DGG9	unreviewed	Calcium signal-modulating cyclophilin ligand (CAML)	1.97789	0.00184872	2.04341	0.00329952	2.1372	0.0048671	2.68929	2.55842	2.53411	0.111761	0.0647479	Sustained
P97738	reviewed	Neuronal pentraxin-2 (NP2) (Neuronal activity-regulated pentraxin) (Neuronal pentraxin II) (NP-II)	1.37297	0.00388357	1.43098	0.0204612	1.51183	0.0365664	1.10245	0.873253	0.856829	0.138995	0.0792936	Sustained
B5DFJ4	unreviewed	Protein Vps18 (Vacuolar protein sorting 18 (Yeast) (Predicted)) (Vps18 protein)	1.9712	2.7416e-06	1.7375	3.1433e-05	1.73706	4.54834e-05	5.44561	3.58864	3.45917	-0.182426	-0.000363261	Sustained
D4A3C4	unreviewed	Protein Mlip	1.72447	0.000482835	1.171	0.72634	0.877305	0.21063	2.60704	0.0316249	-0.127753	-0.975002	-0.416596	Sustained
Q45QK2	unreviewed	Guanine nucleotide binding protein gamma 10 (Fragment)	1.46886	0.000423093	1.2956	0.0108995	1.26952	0.0142221	1.8713	0.733262	0.635906	-0.210409	-0.0293343	Sustained
G3V9A3	unreviewed	Protein Sfn (RCG31390)	1.62471	8.99168e-06	1.38987	0.000501362	1.447	0.00239737	3.53324	1.56725	1.39678	-0.167115	0.0581222	Sustained
A0A0G2K4C4	unreviewed	40S ribosomal protein S9	1.46836	5.96933e-05	1.41774	0.00110717	1.39528	0.00132107	2.341	1.48852	1.38356	-0.0736486	-0.0230406	Sustained
D3ZHL6	unreviewed	Mitogen-activated protein kinase kinase kinase kinase (EC 2.7.11.1)	2.19907	1.95131e-06	1.96323	1.2938e-05	2.06321	4.49889e-05	6.49129	4.75726	4.54204	-0.0920008	0.0716673	Sustained
Q6IG03	reviewed	Keratin, type II cytoskeletal 73 (Cytokeratin-73) (CK-73) (Keratin-73) (K73) (Type II inner root sheath-specific keratin-K6irs3) (Type-II keratin Kb36)	1.52732	0.0238321	1.47818	0.0437801	1.40439	0.031264	0.991557	0.766074	0.737336	-0.121064	-0.0738802	Sustained
Q7TS56	reviewed	Carbonyl reductase family member 4 (EC 1.-.-.-) (3-ketoacyl-[acyl-carrier-protein] reductase beta subunit) (KAR beta subunit) (3-oxoacyl-[acyl-carrier-protein] reductase) (EC 1.1.1.-) (Quinone reductase CBR4)	1.45813	0.016717	1.2636	0.175355	1.19494	0.200772	0.966821	0.255209	0.179161	-0.287187	-0.0806055	Sustained
Q8VHJ0	unreviewed	AHNAK-related protein (Fragment)	1.81384	0.000103134	1.88898	0.000714811	1.7841	0.000412081	3.42468	2.88663	2.82714	-0.023856	-0.0824171	Sustained
F1M5V2	unreviewed	Protein Glipr2	2.16068	0.000272845	2.31687	0.000111598	2.3668	6.15401e-05	3.96142	4.79095	5.23382	0.131455	0.0307598	Sustained
P18508	reviewed	Gamma-aminobutyric acid receptor subunit gamma-2 (GABA(A) receptor subunit gamma-2)	0.643669	0.00112907	0.647223	0.00129035	0.631059	0.00207469	-1.87332	-1.81351	-1.78196	-0.0285443	-0.0364895	Sustained
F1LX47	unreviewed	Protein Iqca1	0.682606	0.0418649	0.709629	0.0774878	0.727535	0.109483	-0.759187	-0.549677	-0.440855	0.0919631	0.0359519	Sustained
Q3LVE5	unreviewed	Alpha-synuclein (Fragment)	0.598332	0.00623106	0.658532	0.03115	0.717891	0.0782846	-1.63419	-0.907955	-0.529003	0.262819	0.124512	Sustained
P37361	reviewed	Metallothionein-3 (MT-3) (Growth inhibitory factor) (GIF) (Metallothionein-III) (MT-III)	0.171484	0.000954052	0.230815	0.00712693	0.309071	0.0251774	-7.68354	-4.54152	-2.70867	0.849868	0.421203	Sustained
Q156J1	unreviewed	Bcl-2-interacting death suppressor	1.37096	5.16128e-06	1.48106	4.56592e-06	1.56886	8.57006e-06	2.40667	3.02606	3.29213	0.194533	0.0830907	Sustained
Q0VGK2	reviewed	Tetratricopeptide repeat protein 39C (TPR repeat protein 39C)	0.521842	0.000910161	0.524258	0.00125864	0.522469	0.00152244	-2.85331	-2.70188	-2.63879	0.00173283	-0.0049312	Sustained
D3ZIU9	unreviewed	Uncharacterized protein	0.663189	0.000562597	0.699931	0.00277486	0.729896	0.00419533	-1.92553	-1.316	-1.07983	0.13827	0.0604764	Sustained
A0A0G2KAA0	unreviewed	Protein Iqsec2 (Fragment)	0.689419	0.00025801	0.743486	0.00574433	0.753372	0.015158	-1.92533	-0.9582	-0.743329	0.127981	0.0190561	Sustained
A0A0G2QC33	unreviewed	Cysteine protease (EC 3.4.22.-)	1.64836	1.06788e-05	1.57261	1.10325e-06	1.58645	1.14303e-06	3.58458	3.89109	3.95616	-0.0552267	0.0126412	Sustained
F1M6T7	unreviewed	Protein Erich5 (RCG59978)	0.697841	0.0287588	0.745299	0.0820014	0.756174	0.104941	-0.799944	-0.460658	-0.394766	0.11582	0.0208986	Sustained
B0BN55	unreviewed	Uroporphyrinogen decarboxylase (EC 4.1.1.37)	1.45933	2.63871e-05	1.57189	9.02522e-05	1.45275	1.12353e-05	2.49675	2.63906	2.66667	-0.00652414	-0.113715	Sustained
D4A031	unreviewed	DEAD (Asp-Glu-Ala-Asp) box polypeptide 42 (Predicted) (Protein Ddx42)	0.3913	0.00342241	0.499715	0.027917	0.53827	0.0636255	-3.33766	-1.55541	-1.06907	0.460058	0.107226	Sustained
P09006	reviewed	Serine protease inhibitor A3N (Serpin A3N) (CPI-26) (Contrapsin-like protease inhibitor 6) (SPI-2.2) (Serine protease inhibitor 3) (SPI-3)	1.1908	0.0925955	1.76383	0.0050094	2.1699	0.000696603	0.26035	1.88321	3.52837	0.865697	0.298921	Sustained
P51158	reviewed	Ras-related protein Rab-28	0.658953	1.27817e-05	0.680842	1.22312e-05	0.672516	3.92802e-05	-2.94462	-2.72453	-2.52172	0.0293921	-0.0177516	Sustained
Q5D1M8	unreviewed	Alpha 2 macroglobulin cardiac isoform (Fragment)	2.61871	9.92072e-05	4.21794	1.8641e-07	8.89837	2.76725e-08	5.56022	13.9741	23.8343	1.76469	1.077	Sustained
D3ZFS7	unreviewed	Protein Lyplal1	0.586347	0.0202095	0.628163	0.0531573	0.686615	0.105852	-1.30502	-0.854878	-0.529031	0.227747	0.128362	Sustained
G3V6P6	unreviewed	RNA binding motif protein 3, isoform CRA_a (RNA-binding protein 3)	1.40342	0.0138507	2.10556	0.000138203	2.15481	1.82474e-06	0.908726	4.14588	6.35609	0.618614	0.0333568	Sustained
Q5U2U8	unreviewed	Bcl2-associated athanogene 3 (Protein Bag3) (RCG40209, isoform CRA_b)	1.27362	0.00438545	1.38357	0.00395112	1.43466	0.00235505	0.822781	1.12569	1.36843	0.171779	0.0523178	Sustained
Q6AYR8	reviewed	Secernin-2	1.27973	0.00504197	1.30564	0.000823419	1.43758	0.00146404	0.817498	1.18675	1.48423	0.167805	0.13888	Sustained
P10715	reviewed	Cytochrome c, testis-specific	0.575822	0.00368873	0.584985	0.0107797	0.617485	0.020628	-1.93751	-1.52183	-1.17234	0.100779	0.0780027	Sustained
D4A833	unreviewed	Mitochondrial ribosomal protein S30 (Predicted), isoform CRA_a (Protein Mrps30)	0.543697	0.00773894	0.631416	0.0690093	0.605676	0.050016	-1.85611	-0.770195	-0.941042	0.155743	-0.0600454	Sustained
M0RCZ9	unreviewed	Peptidyl-prolyl cis-trans isomerase (PPIase) (EC 5.2.1.8)	0.213813	0.00253246	0.287411	0.0214953	0.270518	0.0152079	-5.77862	-2.9998	-3.42899	0.339373	-0.087395	Sustained
P70584	reviewed	Short/branched chain specific acyl-CoA dehydrogenase, mitochondrial (SBCAD) (EC 1.3.8.5) (2-methyl branched chain acyl-CoA dehydrogenase) (2-MEBCAD) (2-methylbutyryl-coenzyme A dehydrogenase) (2-methylbutyryl-CoA dehydrogenase)	0.615942	0.0118667	0.776062	0.180279	0.727557	0.100467	-1.3463	-0.272143	-0.457939	0.240266	-0.0931108	Sustained
G3V796	unreviewed	Acetyl-Coenzyme A dehydrogenase, medium chain (Medium-chain-specific acyl-CoA dehydrogenase, mitochondrial)	0.655853	0.00478406	0.704108	0.0202212	0.689451	0.0166564	-1.41198	-0.857483	-0.954085	0.0720774	-0.0303485	Sustained
Q6TUA4	unreviewed	Furosemide-sensitive KCl cotransporter 3 (Fragment)	0.692938	0.00086564	0.781284	0.0313434	0.776128	0.0184489	-1.62076	-0.535493	-0.634018	0.163568	-0.00955232	Sustained
D3ZC69	unreviewed	Protein RGD1563668	0.691925	3.77314e-06	0.741556	6.75518e-05	0.737646	4.30658e-05	-2.88146	-1.79898	-1.91661	0.0923137	-0.00762585	Sustained
A0A096MIY6	unreviewed	Transcription elongation factor B polypeptide 1	0.613131	0.000191898	0.804538	0.057612	0.749135	0.00789402	-2.62316	-0.388912	-0.876202	0.28903	-0.102935	Sustained
P20611	reviewed	Lysosomal acid phosphatase (LAP) (EC 3.1.3.2)	1.40935	0.019012	1.41674	0.00430946	1.4062	0.00524462	0.851927	1.18888	1.12144	-0.0032268	-0.0107765	Sustained
Q66HC5	reviewed	Nuclear pore complex protein Nup93 (93 kDa nucleoporin) (Nucleoporin Nup93)	0.639927	0.0139725	0.718428	0.0810585	0.698259	0.0498613	-1.19448	-0.520596	-0.674774	0.125854	-0.0410807	Sustained
D3ZUV9	unreviewed	Protein Cnot3	1.46165	0.00911715	1.42193	0.000280498	1.47378	0.00116864	1.11719	1.80394	1.64069	0.0119181	0.0516657	Sustained
G3V6H1	unreviewed	Protein Galc (RCG20789)	0.533083	0.0118736	1.0568	0.769791	0.871803	0.654733	-1.74745	0.00905605	-0.0364056	0.709642	-0.277625	Sustained
Q6AYF8	unreviewed	Protein Serpinb9 (RCG43931) (Serine (Or cysteine) peptidase inhibitor, clade B, member 9)	0.637225	0.0130543	0.697889	0.0501512	0.708938	0.04123	-1.22499	-0.674463	-0.687225	0.153857	0.0226622	Sustained
B2RYW4	unreviewed	Mitochondrial ribosomal protein L53 (Mitochondrial ribosomal protein L53 (Predicted)) (Protein LOC103692169)	0.667106	0.00204343	0.711229	0.0148804	0.720525	0.0113371	-1.57078	-0.89837	-0.919988	0.111132	0.0187342	Sustained
O70143	reviewed	SHC-transforming protein 3 (Neuronal Shc) (N-Shc) (SHC-transforming protein C) (Src homology 2 domain-containing-transforming protein C3) (SH2 domain protein C3)	0.611912	0.00121006	0.757706	0.0497342	0.736931	0.0410811	-2.06714	-0.521716	-0.61055	0.268206	-0.0401084	Sustained
P28471	reviewed	Gamma-aminobutyric acid receptor subunit alpha-4 (GABA(A) receptor subunit alpha-4)	0.36084	4.21214e-05	0.459732	0.00309287	0.443037	0.00270859	-6.43447	-2.81364	-3.01524	0.296069	-0.0533658	Sustained
A0A0G2JTL7	unreviewed	Protein Ankib1	0.496703	0.00669715	0.909487	0.310546	0.882259	0.406346	-2.19486	-0.0695156	-0.0706826	0.828817	-0.0438505	Sustained
A0A0G2K857	unreviewed	Kinesin-like protein	1.38614	0.0896431	1.46604	0.00845933	1.36952	0.00292488	0.493442	1.14396	1.14956	-0.0173984	-0.0982516	Sustained
Q63544	reviewed	Gamma-synuclein (Persyn) (Sensory neuron synuclein)	0.600682	0.046355	0.690712	0.132286	0.692359	0.156731	-0.980856	-0.468975	-0.426896	0.20492	0.00343655	Sustained
F1LVV4	unreviewed	Protein Rcc2	1.55389	0.0052116	1.50999	0.00144028	1.49889	0.0116988	1.45175	1.68943	1.128	-0.0519912	-0.0106482	MA-induced
Q9JKW1	reviewed	Mitochondrial import inner membrane translocase subunit Tim22	0.474592	1.73414e-06	0.525758	2.05923e-05	0.42946	6.84868e-08	-6.19438	-4.34667	-8.73629	-0.144163	-0.291875	MA-induced
F1LNI5	reviewed	Protein phosphatase 1G (EC 3.1.3.16) (Protein phosphatase magnesium-dependent 1 gamma)	1.34553	0.0345289	1.40744	0.0167969	1.24636	0.119901	0.625906	0.875086	0.29268	-0.110446	-0.175347	MA-induced
D3Z8L5	unreviewed	Protein Pum1	0.727327	0.00814656	0.777595	0.0519506	0.659265	0.00222849	-0.959538	-0.466123	-1.59403	-0.141747	-0.238162	MA-induced
A0A0G2K1N9	unreviewed	Uncharacterized protein	0.632298	1.86624e-05	0.654478	0.00117752	0.548774	2.48629e-06	-3.12742	-1.79134	-4.85186	-0.204391	-0.254133	MA-induced
Q568Z8	unreviewed	Ddx17 protein	0.761549	1.16548e-06	0.771894	0.000115517	0.712447	9.82854e-08	-2.33181	-1.4707	-3.4277	-0.0961546	-0.115621	MA-induced
F1LUQ3	unreviewed	Protein Tet1	0.416229	0.000997643	0.426605	0.00547509	0.360602	0.000348653	-3.79495	-2.77958	-5.08794	-0.20697	-0.242493	MA-induced
D3ZLM5	unreviewed	NHL repeat containing 2 (Predicted) (Protein Nhlrc2)	0.708506	0.116878	0.868428	0.54284	0.608656	0.046336	-0.463475	-0.054	-0.955603	-0.219152	-0.512778	MA-induced
F1LVF9	unreviewed	Protein Ubtd2 (RCG35218)	1.59909	0.0033458	1.67757	0.00386166	1.59993	0.00555239	1.67653	1.80117	1.52926	0.000758722	-0.0683655	MA-induced
D3ZG85	unreviewed	Cyclin-dependent kinase-like 5 (Protein Cdkl5)	0.798716	0.00248106	0.851956	0.042061	0.707496	0.00122823	-0.844778	-0.318088	-1.45305	-0.174961	-0.268058	MA-induced
D3ZVM5	unreviewed	Protein Hspa12b	0.568711	2.26584e-07	0.579239	2.36877e-06	0.507457	2.13984e-07	-5.41039	-4.43158	-6.52718	-0.16441	-0.190873	MA-induced
Q63607	unreviewed	Alpha-tropomyosin 3 (Tropomyosin 1, alpha, isoform CRA_f) (Tropomyosin alpha-1 chain)	0.722926	0.00567523	0.715677	0.0139809	0.691632	0.0050916	-1.05132	-0.895001	-1.21978	-0.0638431	-0.0493038	MA-induced
F1LN45	unreviewed	Protein Trpm3	0.56495	0.00062088	0.572215	0.000812268	0.565	0.00038868	-2.64193	-2.48884	-2.80908	0.000125402	-0.0183079	MA-induced
F1LQD2	unreviewed	Calcium/calmodulin-dependent protein kinase kinase 1 (Calcium/calmodulin-dependent protein kinase kinase 1, alpha)	1.50739	6.88425e-06	1.46591	9.0009e-07	1.5296	3.15063e-05	3.05627	3.33598	2.7602	0.0211045	0.0613662	MA-induced
A0A0G2JU15	unreviewed	Protein Ptcd3	0.584072	0.00119837	0.595745	0.00320145	0.557189	0.000673661	-2.26638	-1.86409	-2.67604	-0.06798	-0.0965296	MA-induced
P36201	reviewed	Cysteine-rich protein 2 (CRP-2) (Protein ESP1)	0.515904	8.97782e-08	0.548664	1.14659e-06	0.491655	7.22673e-09	-6.72849	-5.14458	-8.33875	-0.0694581	-0.158277	MA-induced
Q6QI44	reviewed	N-alpha-acetyltransferase 25, NatB auxiliary subunit (Liver regeneration-related protein LRRGT00164) (Mitochondrial distribution and morphology protein 20) (N-terminal acetyltransferase B complex subunit MDM20) (NatB complex subunit MDM20) (N-terminal acetyltransferase B complex subunit NAA25)	0.609907	0.00258848	0.656917	0.0110773	0.568712	0.000802629	-1.84537	-1.1855	-2.52044	-0.100893	-0.208015	MA-induced
P06214	reviewed	Delta-aminolevulinic acid dehydratase (ALADH) (EC 4.2.1.24) (Porphobilinogen synthase)	1.4036	0.00341754	1.44739	0.000871312	1.35862	0.0171523	1.20635	1.63229	0.780687	-0.0469907	-0.0913118	MA-induced
A0A0G2KAA3	unreviewed	Protein Ndufa3	0.334632	1.48294e-08	0.400557	2.93566e-08	0.315205	1.33263e-09	-12.3645	-9.94202	-14.783	-0.0862852	-0.345718	MA-induced
Q4KM86	reviewed	Gamma-glutamylaminecyclotransferase (GGACT) (EC 2.3.2.4) (AIG2-like domain-containing protein 1) (Gamma-glutamylamine cyclotransferase)	1.39059	0.00756836	1.40128	0.00745594	1.40843	0.0109942	1.00895	1.03555	0.96784	0.0183935	0.0073421	MA-induced
P54256	reviewed	Huntingtin-associated protein 1 (HAP-1)	0.409328	8.69781e-07	0.445798	2.17314e-06	0.360974	2.57678e-07	-7.8101	-6.60034	-9.68594	-0.181365	-0.304496	MA-induced
Q9JMC1	reviewed	Phosphatidylinositol 4,5-bisphosphate 5-phosphatase A (EC 3.1.3.56) (Inositol polyphosphate 5-phosphatase J) (Proline-rich inositol polyphosphate 5-phosphatase)	0.764985	0.00499785	0.828597	0.0529907	0.697096	0.000423413	-0.889411	-0.346072	-1.75601	-0.134075	-0.249313	MA-induced
P97756	reviewed	Calcium/calmodulin-dependent protein kinase kinase 1 (CaM-KK 1) (CaM-kinase kinase 1) (CaMKK 1) (EC 2.7.11.17) (CaM-kinase IV kinase) (Calcium/calmodulin-dependent protein kinase kinase alpha) (CaM-KK alpha) (CaM-kinase kinase alpha) (CaMKK alpha)	1.492	1.06861e-05	1.44733	2.04933e-06	1.5124	4.59906e-05	2.86959	3.03416	2.58871	0.019598	0.0634483	MA-induced
D3ZZJ7	unreviewed	Protein Dcp1b (Similar to decapping enzyme Dcp1b (Predicted), isoform CRA_a)	1.26828	0.014758	1.41536	0.00671163	1.21805	0.0644695	0.627797	1.08913	0.338826	-0.0583032	-0.216596	MA-induced
Q7TP07	unreviewed	Da1-12	0.43471	8.99813e-07	0.463884	3.43318e-05	0.392875	3.45764e-07	-7.26635	-4.94718	-8.70881	-0.145985	-0.239696	MA-induced
A0A0G2JWL3	unreviewed	Neurofibromin	0.609765	0.0121206	0.627748	0.0342603	0.571481	0.0103363	-1.36774	-0.984243	-1.60285	-0.0935487	-0.13548	MA-induced
B0BN06	unreviewed	Bcas3 protein (Fragment)	0.508168	0.000492336	0.506885	0.00146481	0.473608	0.000559539	-3.23041	-2.7783	-3.5066	-0.101612	-0.0979642	MA-induced
A0A0G2K8T5	unreviewed	Transcription factor BTF3	0.661549	0.0120408	0.782789	0.156566	0.586238	0.00625772	-1.14408	-0.284518	-1.69773	-0.17436	-0.417136	MA-induced
D3ZDR2	unreviewed	Chromatin modifying protein 6 (Predicted) (Protein Chmp6)	0.694818	0.00120757	0.711665	0.00608745	0.646916	0.00127332	-1.53285	-1.08724	-1.81911	-0.103056	-0.13762	MA-induced
P97526	reviewed	Neurofibromin (Neurofibromatosis-related protein NF-1)	0.600386	0.0125215	0.617659	0.0344481	0.561402	0.0106468	-1.4002	-1.01684	-1.64312	-0.0968567	-0.137775	MA-induced
P97680	reviewed	Ras and Rab interactor 1 (Ras interaction/interference protein 1)	0.640837	5.84343e-05	0.635994	0.000230354	0.606621	8.15282e-05	-2.71768	-2.37504	-2.94849	-0.0791622	-0.0682196	MA-induced
B2RZ15	unreviewed	RGD1306508 protein (Fragment)	0.367988	5.32715e-07	0.421242	1.9085e-05	0.343119	5.65261e-08	-9.04809	-5.88629	-11.1849	-0.10095	-0.295942	MA-induced
M0RB63	unreviewed	Protein LOC684509 (RCG63041)	0.342135	4.24851e-08	0.41094	1.39727e-07	0.322306	6.5604e-09	-11.4068	-8.79461	-13.367	-0.0861357	-0.350496	MA-induced
D3ZBZ6	unreviewed	Dispatched homolog 2 (Drosophila) (Predicted), isoform CRA_d (Protein Disp2)	0.617058	0.00124625	0.684879	0.0160803	0.566248	0.000397122	-2.02298	-0.979504	-2.79057	-0.123972	-0.274417	MA-induced
D3ZQT7	unreviewed	Protein Tet3	0.495541	0.000416402	0.503418	0.00451325	0.434006	0.000316963	-3.42418	-2.32246	-4.21353	-0.191289	-0.214042	MA-induced
D4AAT4	unreviewed	Protein Snrpf (RCG48672)	0.428777	5.80009e-06	0.458517	2.25961e-05	0.418134	1.75513e-06	-6.39751	-5.2265	-7.24045	-0.036265	-0.133011	MA-induced
A0A0G2K9Q3	unreviewed	N-alpha-acetyltransferase 25, NatB auxiliary subunit (Putative uncharacterized protein RGD1305685)	0.723661	0.0187039	0.783714	0.069332	0.696415	0.00708705	-0.80634	-0.40753	-1.12202	-0.0553671	-0.170379	MA-induced
E9PTF9	unreviewed	Protein Wasf2	0.310774	0.0215456	0.309415	0.083297	0.229946	0.0204181	-2.81006	-1.82671	-3.58384	-0.434571	-0.428252	MA-induced
Q2THW7	reviewed	Palmitoyltransferase ZDHHC5 (EC 2.3.1.225) (Zinc finger DHHC domain-containing protein 5) (DHHC-5)	0.739779	0.000241634	0.753131	0.0126885	0.688195	7.28146e-05	-1.57273	-0.775756	-2.23073	-0.104277	-0.130085	MA-induced
Q7TPK3	unreviewed	Ac2-089	0.605986	5.89135e-06	0.728029	0.00119077	0.557588	1.33016e-07	-3.77927	-1.33907	-5.79469	-0.120086	-0.384797	MA-induced
P15791	reviewed	Calcium/calmodulin-dependent protein kinase type II subunit delta (CaM kinase II subunit delta) (CaMK-II subunit delta) (EC 2.7.11.17)	0.641404	0.000149881	0.715115	0.00507113	0.574713	2.83516e-05	-2.45018	-1.11016	-3.63379	-0.158393	-0.315335	MA-induced
F1M6B2	unreviewed	Uncharacterized protein	0.0692681	1.35939e-09	0.121027	2.25549e-07	0.0645726	5.94559e-11	-34.1514	-20.25	-40.4219	-0.101269	-0.906332	MA-induced
Q38PF8	unreviewed	AHNAK 1 (Fragment)	1.79701	2.51479e-05	1.74319	1.17834e-05	1.70418	9.52519e-06	3.88932	3.9515	3.86163	-0.0765203	-0.0326524	MA-induced
D3ZWQ0	unreviewed	Protein Prrt3 (Similar to RIKEN cDNA B230206N24 (Predicted), isoform CRA_a)	0.740563	0.00757698	0.798765	0.0862308	0.699646	0.00499899	-0.918826	-0.345012	-1.18577	-0.0819976	-0.191147	MA-induced
D3ZJK6	unreviewed	Protein Trappc9	1.42261	0.00256568	1.4057	0.00156686	1.40265	0.00223198	1.31751	1.37806	1.29424	-0.0203854	-0.00314351	MA-induced
Q80VL0	reviewed	Interactor protein for cytohesin exchange factors 1	0.728149	0.0257501	0.779806	0.103176	0.692323	0.0178208	-0.727378	-0.353941	-0.927855	-0.0727889	-0.17167	MA-induced
P0C546	reviewed	Mitochondrial coenzyme A transporter SLC25A42 (Solute carrier family 25 member 42)	0.681211	0.00853677	0.774525	0.0513848	0.622567	0.00628697	-1.1457	-0.475208	-1.5052	-0.129873	-0.315082	MA-induced
B2RZ64	unreviewed	Mbd3 protein (Fragment)	1.52806	0.00191275	1.58917	0.00143782	1.49232	0.00216468	1.66282	1.89943	1.53897	-0.0341441	-0.0907152	MA-induced
Q5FVL2	reviewed	ER membrane protein complex subunit 8 (Neighbor of COX4)	1.31471	0.0418641	1.46784	0.027222	1.28544	0.0980208	0.544015	0.866581	0.365408	-0.0324779	-0.191435	MA-induced
F1LXL7	unreviewed	Protein Gstm6	0.476163	0.00565929	0.803876	0.320553	0.436085	0.00340466	-2.4056	-0.155619	-2.95489	-0.126846	-0.882362	MA-induced
A0A0G2K6L4	unreviewed	Glutathione S-transferase, mu 6 (Predicted), isoform CRA_a (Protein Gstm6l)	0.623225	0.0164754	0.946891	0.761749	0.593149	0.00957911	-1.21643	-0.00930498	-1.52114	-0.0713591	-0.674803	MA-induced
A0A0G2K2J7	unreviewed	Protein Slc25a12	0.69144	4.24649e-06	0.714116	7.08569e-05	0.680801	2.78441e-06	-2.85962	-2.01575	-3.08148	-0.022372	-0.0689263	MA-induced
Q9JLX9	unreviewed	Beta actin (Fragment)	0.576939	0.00118343	0.629759	0.00562504	0.563819	0.000842894	-2.32249	-1.50095	-2.54145	-0.0331845	-0.159567	MA-induced
Q5U2Y7	unreviewed	Protein Wdfy1 (WD repeat and FYVE domain containing 1)	1.38266	0.00440455	1.48893	0.000455426	1.37685	0.010329	1.10134	1.91897	0.91625	-0.0060743	-0.112903	MA-induced
Q63082	unreviewed	Calmodulin-dependent protein kinase IV	0.736048	0.0258421	0.81313	0.157403	0.705062	0.0203204	-0.701954	-0.239645	-0.853105	-0.0620512	-0.205736	MA-induced
Q5U1Z8	reviewed	Protein preY, mitochondrial	0.672458	0.00258784	0.670189	0.00356632	0.665411	0.00275904	-1.48105	-1.41325	-1.50402	-0.0152	-0.010324	MA-induced
Q9QX19	unreviewed	Postsynaptic density protein (Protein Cit)	0.675418	0.000113882	0.724528	0.00429926	0.639535	0.000103902	-2.23263	-1.1002	-2.5689	-0.0787574	-0.180018	MA-induced
Q80X10	unreviewed	Basophilic leukemia expressed sequence 06 (Fragment)	0.673146	1.90276e-06	0.818486	0.0428308	0.657949	1.15996e-05	-3.26652	-0.395383	-2.98084	-0.0329431	-0.314981	MA-induced
P70478	reviewed	Adenomatous polyposis coli protein (Protein APC)	0.482624	5.84444e-06	0.567952	0.00206067	0.435806	4.85644e-05	-5.5003	-2.1922	-5.16883	-0.147212	-0.382081	MA-induced
D3ZGN2	unreviewed	Copine 5 protein (Copine V (Predicted)) (Protein Cpne5)	0.477848	2.18781e-08	0.564072	2.80321e-07	0.485771	2.93428e-08	-8.16078	-5.41256	-7.84624	0.0237257	-0.215602	MA-induced
Q6P7Q4	reviewed	Lactoylglutathione lyase (EC 4.4.1.5) (Aldoketomutase) (Glyoxalase I) (Glx I) (Ketone-aldehyde mutase) (Methylglyoxalase) (S-D-lactoylglutathione methylglyoxal lyase)	1.09547	0.318719	1.49098	0.00986448	1.1445	0.154411	0.0653299	1.15593	0.157983	0.0631671	-0.381535	MA-induced
P20236	reviewed	Gamma-aminobutyric acid receptor subunit alpha-3 (GABA(A) receptor subunit alpha-3)	1.23958	0.126835	1.44182	0.034145	1.31544	0.153522	0.277861	0.774248	0.321902	0.085692	-0.132354	MA-induced
M0RAK2	unreviewed	Protein LOC684270 (RCG22622)	0.709104	0.000180989	0.850099	0.104634	0.714592	0.000271138	-1.85594	-0.229688	-1.72922	0.0111215	-0.250512	MA-induced
A0A0G2K7X6	unreviewed	Protein Ddx19b	0.715861	9.60373e-05	0.720367	0.000239351	0.704445	0.000152899	-1.93747	-1.71342	-1.92856	-0.0231926	-0.0322463	MA-induced
Q66HE3	unreviewed	Protein Wsb2 (WD repeat and SOCS box-containing 2)	0.593624	5.81189e-09	0.648748	2.17916e-05	0.574972	2.55912e-08	-6.19636	-2.91016	-6.06165	-0.0460559	-0.174166	MA-induced
Q5FVI0	unreviewed	Arpp-21 protein (Protein Arpp21) (Similar to cyclic AMP-regulated phosphoprotein, 21 isoform 2, isoform CRA_a)	1.3201	0.0417673	1.40646	0.0169977	1.38889	0.0650185	0.552556	0.870766	0.562544	0.0732901	-0.0181305	MA-induced
G3V8Q9	unreviewed	Adenomatosis polyposis coli, isoform CRA_a (Adenomatous polyposis coli protein)	0.513189	3.31647e-06	0.636014	0.00416919	0.4712	4.9039e-05	-5.27351	-1.5538	-4.6783	-0.123151	-0.432719	MA-induced
B2GV96	unreviewed	Coiled-coil domain containing 115 (Protein Ccdc115) (Similar to 2310061I09Rik protein (Predicted))	0.37287	0.000662202	0.487508	0.00735531	0.40171	0.000658336	-4.52454	-2.21128	-4.1862	0.107483	-0.279269	MA-induced
F1LQ83	unreviewed	Protein Tmem9b (TMEM9 domain family, member B (Predicted), isoform CRA_b)	0.606387	7.17174e-05	0.717765	0.00494444	0.62941	0.000109584	-2.99095	-1.10317	-2.64516	0.0537611	-0.189513	MA-induced
A0A0G2JZR0	unreviewed	Protein Spire1	0.456939	1.15168e-05	0.512901	4.72398e-05	0.484517	8.02444e-06	-5.58033	-4.16672	-5.32682	0.0845461	-0.0821314	MA-induced
D3ZLS5	unreviewed	Protein Hectd1	0.743832	0.00716461	0.818461	0.0812626	0.710252	0.00996483	-0.915727	-0.315056	-0.987947	-0.0666452	-0.204583	MA-induced
Q9JMI1	reviewed	Acetoacetyl-CoA synthetase (EC 6.2.1.16)	0.629772	0.00419964	0.749611	0.0462899	0.622601	0.00320664	-1.58555	-0.554873	-1.70491	-0.0165211	-0.267833	MA-induced
D4A0B4	unreviewed	Protein Ankrd17 (Similar to ankyrin repeat domain protein 17 isoform b (Predicted), isoform CRA_a)	0.717108	0.00132779	0.759639	0.00970971	0.708101	0.00126357	-1.38014	-0.798301	-1.44332	-0.0182361	-0.10136	MA-induced
Q923Z2	unreviewed	Tropomyosin 1, alpha, isoform CRA_a (Tropomyosin alpha isoform) (Tropomyosin alpha-1 chain)	0.705473	0.00290181	0.709939	0.00823184	0.687484	0.00378271	-1.27713	-1.03023	-1.30944	-0.0372658	-0.04637	MA-induced
Q642B5	unreviewed	Armadillo repeat containing, X-linked 2 (Protein Armcx2)	1.28955	0.1314	1.54592	0.00334792	1.2071	0.174413	0.323361	1.55561	0.205946	-0.095325	-0.356924	MA-induced
D4AE17	unreviewed	Uncharacterized protein	0.567776	9.11427e-05	0.596035	0.000314644	0.588985	3.55476e-05	-3.29932	-2.61449	-3.39783	0.0529098	-0.0171651	MA-induced
D2XV59	reviewed	GTP-binding protein 1	1.43645	0.0149847	1.6733	0.0070063	1.45051	0.0258046	0.953245	1.60015	0.852225	0.014052	-0.206134	MA-induced
D3ZNS1	unreviewed	Pleckstrin homology-like domain family B member 1	0.403919	7.285e-06	0.467385	7.37565e-05	0.384861	6.86357e-06	-6.71924	-4.53434	-7.11311	-0.0697265	-0.280271	MA-induced
D3ZLU0	unreviewed	Protein C2cd4c (RCG29198)	0.711819	0.0126954	0.805265	0.125222	0.682895	0.0171518	-0.930006	-0.281942	-0.971596	-0.0598458	-0.2378	MA-induced
P07936	reviewed	Neuromodulin (Axonal membrane protein GAP-43) (Growth-associated protein 43) (Protein F1)	0.624574	0.000538463	0.686503	0.0110591	0.612135	0.000581127	-2.21972	-1.0616	-2.29115	-0.0290243	-0.165417	MA-induced
D3ZB81	unreviewed	Protein Slc25a31	0.693503	0.00139401	0.758431	0.0176576	0.697912	0.00100564	-1.5079	-0.699318	-1.55538	0.00914346	-0.119972	MA-induced
Q5U2M6	reviewed	DDB1- and CUL4-associated factor 8 (WD repeat-containing protein 42A)	0.232389	1.31189e-06	0.300914	0.000256744	0.260423	2.93592e-07	-12.3841	-6.22082	-12.6796	0.164313	-0.208496	MA-induced
Q9Z2I6	reviewed	Synaptic vesicle glycoprotein 2C (Synaptic vesicle protein 2C)	1.5724	0.00305674	1.74722	0.000342449	1.54458	0.0029851	1.64205	2.78986	1.58374	-0.0257578	-0.177849	MA-induced
Q9JK71	reviewed	Membrane-associated guanylate kinase, WW and PDZ domain-containing protein 3 (Membrane-associated guanylate kinase inverted 3) (MAGI-3) (Scaffolding-like protein)	0.450912	2.34883e-05	0.503973	0.00197593	0.427753	4.19588e-05	-5.31927	-2.67335	-5.3627	-0.0760686	-0.236569	MA-induced
B1H264	unreviewed	Protein Tbc1d17 (TBC1 domain family, member 17) (TBC1 domain family, member 17 (Predicted))	0.692769	0.00696306	0.872506	0.256114	0.741821	0.0204836	-1.14235	-0.116399	-0.727542	0.0986973	-0.234094	MA-induced
A0A0G2JXV8	unreviewed	Uncharacterized protein	0.68748	1.96726e-05	0.797171	0.0119634	0.713536	0.000186402	-2.54419	-0.628617	-1.81607	0.0536691	-0.159902	MA-induced
M0R7P0	unreviewed	Protein LOC100912027	0.562023	1.45918e-05	0.649466	0.00128513	0.582485	6.95758e-05	-4.02007	-1.80018	-3.24166	0.0515929	-0.157032	MA-induced
Q4KM36	unreviewed	Cysteine protease (EC 3.4.22.-)	2.01216	4.62611e-07	1.89969	1.30463e-08	1.8806	4.27329e-08	6.39017	7.29919	6.71483	-0.0975463	-0.0145661	MA-induced
Q38PG3	unreviewed	AHNAK 1 (Fragment)	1.26574	0.0266735	1.41322	0.0176228	1.25165	0.0102193	0.535106	0.875191	0.644611	-0.0161522	-0.17516	MA-induced
Q641X3	reviewed	Beta-hexosaminidase subunit alpha (EC 3.2.1.52) (Beta-N-acetylhexosaminidase subunit alpha) (Hexosaminidase subunit A) (N-acetyl-beta-glucosaminidase subunit alpha)	0.569514	0.000191254	0.655522	0.00309735	0.608873	0.000291045	-3.02007	-1.5287	-2.53105	0.096412	-0.106501	MA-induced
Q68FX3	unreviewed	DEAD (Asp-Glu-Ala-Asp) box polypeptide 19a (Protein Ddx19b)	0.620324	6.05528e-06	0.679428	0.000620656	0.633168	2.58789e-05	-3.59461	-1.78833	-3.02443	0.0295647	-0.101733	MA-induced
B4F7B7	unreviewed	Dual specificity phosphatase-like 15 (Predicted), isoform CRA_c (Dusp15 protein) (Protein Dusp15)	0.636737	0.00151488	0.770486	0.0829002	0.648225	0.00522735	-1.83623	-0.406795	-1.42706	0.0257986	-0.249274	MA-induced
Q7TQN4	unreviewed	Protein Rela (RELA) (V-rel reticuloendotheliosis viral oncogene homolog A (Avian))	1.39419	0.101579	1.70466	0.0345736	1.46086	0.0352381	0.47616	1.12441	0.794522	0.0673968	-0.222661	MA-induced
Q5RK30	reviewed	Ribosome maturation protein SBDS (Shwachman-Bodian-Diamond syndrome protein homolog)	1.5954	0.011287	2.56763	0.0424698	1.71499	0.00922512	1.3124	1.86641	1.58365	0.104277	-0.582238	MA-induced
Q64350	reviewed	Translation initiation factor eIF-2B subunit epsilon (eIF-2B GDP-GTP exchange factor subunit epsilon)	0.602916	0.000204009	0.677391	0.00206016	0.624209	0.000793666	-2.69385	-1.50943	-2.10793	0.0500717	-0.11796	MA-induced
A0A0G2JUA5	unreviewed	Protein Ahnak	1.47736	0.000249852	1.47106	2.11656e-05	1.41386	2.4251e-05	2.02817	2.60294	2.30595	-0.0633826	-0.0572183	MA-induced
B0BND8	unreviewed	Centg2 protein (Fragment)	0.415064	9.51129e-06	0.538217	0.00174225	0.458917	0.000100278	-6.37057	-2.46573	-4.49342	0.144899	-0.229954	MA-induced
A0A096MK15	unreviewed	Protein Neb	1.61235	0.00441531	1.7971	0.00476194	1.69347	0.00428345	1.623	1.96383	1.7998	0.0708239	-0.0856848	MA-induced
A0A0G2JV25	unreviewed	Uncharacterized protein	0.445972	0.000321496	0.43985	0.00272285	0.449878	0.000841634	-4.06906	-3.03929	-3.54347	0.0125801	0.032522	MA-induced
Q5XFW6	reviewed	WD repeat-containing protein 6	0.626235	0.0186765	0.868582	0.441616	0.672828	0.060741	-1.16726	-0.0721503	-0.69547	0.103535	-0.368423	MA-induced
G3V985	unreviewed	Protein Sco1 (Similar to SCO cytochrome oxidase deficient homolog 1 (Yeast) (Predicted))	0.502037	2.21517e-05	0.630162	0.00359465	0.534507	0.000192249	-4.6273	-1.62844	-3.35834	0.0904167	-0.237513	MA-induced
P28573	reviewed	Sodium-dependent proline transporter (Solute carrier family 6 member 7)	0.555448	3.76612e-05	0.670835	0.00560248	0.587592	0.000326396	-3.75287	-1.29687	-2.67435	0.0811641	-0.191142	MA-induced
Q5U206	reviewed	Calmodulin-like protein 3	0.571006	0.000736623	0.669057	0.0101296	0.632094	0.00133445	-2.53259	-1.15636	-1.90244	0.146632	-0.0819892	MA-induced
Q5FVI4	reviewed	Cell cycle exit and neuronal differentiation protein 1	0.667715	3.55642e-05	0.683082	0.00083935	0.687314	0.000251189	-2.5924	-1.69143	-1.94745	0.0417358	0.00890925	MA-induced
G3V9U1	unreviewed	Centaurin, gamma 2 (Predicted) (Protein Agap1)	0.552213	2.11558e-06	0.654907	0.000847416	0.612873	0.000147194	-4.86142	-1.87582	-2.70677	0.150364	-0.095701	MA-induced
A0A0G2JTS9	unreviewed	Protein Fbxo42	0.507509	4.56467e-06	0.653697	0.0234517	0.55765	0.00228056	-5.22574	-0.99958	-2.22603	0.135926	-0.229264	MA-induced
Q63666	reviewed	Vesicle-associated membrane protein 1 (VAMP-1) (Synaptobrevin-1)	0.699246	0.000274649	0.770529	0.00571319	0.746037	0.00241494	-1.83805	-0.84359	-1.1062	0.0934469	-0.0466029	MA-induced
Q64654	reviewed	Lanosterol 14-alpha demethylase (LDM) (EC 1.14.13.70) (CYPLI) (Cytochrome P450 51A1) (Cytochrome P450-14DM) (Cytochrome P45014DM) (Cytochrome P450LI) (Sterol 14-alpha demethylase)	0.643842	7.63945e-05	0.819762	0.0384114	0.723753	0.00376087	-2.61517	-0.405869	-1.13096	0.16879	-0.179708	MA-induced
F1M0N1	unreviewed	Tyrosine-protein kinase (EC 2.7.10.2)	0.703632	0.0207008	0.761777	0.0898103	0.736538	0.0548519	-0.853975	-0.410882	-0.556229	0.065939	-0.0486093	MA-induced
D4AA13	unreviewed	Protein Dmxl1	0.400366	0.00160757	0.513371	0.0287431	0.458479	0.0112829	-3.68956	-1.48278	-2.19117	0.195537	-0.163147	MA-induced
D4ABZ8	unreviewed	Uncharacterized protein	0.535505	0.000276877	0.62462	0.00627106	0.569619	0.00269059	-3.2056	-1.49549	-2.08678	0.0890989	-0.132981	MA-induced
P53987	reviewed	Monocarboxylate transporter 1 (MCT 1) (Solute carrier family 16 member 1)	0.578537	0.0171584	1.105	0.507922	0.7053	0.095815	-1.39391	0.0423789	-0.513043	0.285827	-0.647738	MA-induced
Q6AY99	unreviewed	Aldo-keto reductase family 1, member B10 (Aldose reductase) (Protein Akr1b10) (RCG27939, isoform CRA_b)	0.275937	0.0016771	0.621261	0.218352	0.377034	0.0229955	-5.15563	-0.45382	-2.30555	0.450357	-0.720504	MA-induced
Q5RKI9	reviewed	Ribosome-recycling factor, mitochondrial (RRF) (Ribosome-releasing factor, mitochondrial)	2.29216	2.72115e-05	3.03379	7.64709e-06	2.31358	1.45804e-06	5.46327	8.19215	7.06257	0.0134162	-0.390999	MA-induced
Q9JIL8	reviewed	DNA repair protein RAD50 (EC 3.6.-.-)	0.664133	0.0116007	0.774247	0.112716	0.702989	0.0414797	-1.14284	-0.349944	-0.702728	0.0820305	-0.139291	MA-induced
Q9Z1X1	reviewed	Extended synaptotagmin-1 (E-Syt1) (Membrane-bound C2 domain-containing protein) (vp115)	1.71952	0.000581044	1.24818	0.0737009	1.2886	0.00454245	2.5304	0.362206	0.856973	-0.416199	0.0459827	MA-induced
P0C6P5	reviewed	Rho guanine nucleotide exchange factor 28 (190 kDa guanine nucleotide exchange factor) (p190-RhoGEF) (p190RhoGEF) (Rho guanine nucleotide exchange factor)	1.57533	0.00661613	1.27435	0.266779	1.34445	0.0752477	1.42893	0.200707	0.479751	-0.228643	0.0772558	MA-induced
E9PT51	unreviewed	DNA-directed polymerase delta interacting protein 2 (Protein Poldip2)	1.65276	0.000293143	1.41852	0.00535442	1.4666	0.00217961	2.56092	1.14561	1.47049	-0.172395	0.0480919	MA-induced
A0A0G2K4U7	unreviewed	Protein Mtus2	1.47195	0.00745035	1.39135	0.0368968	1.36152	0.0162938	1.18674	0.682804	0.796034	-0.112512	-0.0312672	MA-induced
P29457	reviewed	Serpin H1 (47 kDa heat shock protein) (Collagen-binding protein) (Colligin) (GP46)	1.80784	4.54141e-05	1.34134	0.0230567	1.34804	0.000571784	3.70991	0.693634	1.39718	-0.423407	0.00718864	MA-induced
Q7TP52	reviewed	Carboxymethylenebutenolidase homolog (EC 3.1.-.-) (Liver regeneration-related protein LRRG072)	1.54156	4.37388e-06	1.19067	0.308703	1.30837	0.00537279	3.34621	0.128518	0.880162	-0.236623	0.136002	MA-induced
Q5RJR9	unreviewed	Serine (Or cysteine) proteinase inhibitor, clade H, member 1, isoform CRA_b (Serpin H1) (Serpinh1 protein)	1.76674	2.43732e-05	1.345	0.0204732	1.34004	0.000402244	3.78774	0.722156	1.43386	-0.398806	-0.00533047	MA-induced
B5DEH2	reviewed	Erlin-2 (Endoplasmic reticulum lipid raft-associated protein 2) (Stomatin-prohibitin-flotillin-HflC/K domain-containing protein 2) (SPFH domain-containing protein 2)	1.4846	0.000571893	1.23821	0.0254243	1.25467	0.00342475	1.84857	0.491597	0.806938	-0.242765	0.0190496	MA-induced
Q4G067	unreviewed	Mitochondrial ribosomal protein L44 (Protein Mrpl44)	1.41723	0.00221997	1.24731	0.0414326	1.26706	0.0122851	1.33498	0.440827	0.652452	-0.161584	0.0226612	MA-induced
M0R5A9	unreviewed	Protein Dennd5b	1.52296	0.0154832	1.19289	0.17744	1.3063	0.0881848	1.09853	0.191089	0.406539	-0.221389	0.131025	MA-induced
F1LYQ7	unreviewed	Ribosomal protein	1.343	0.00159168	1.41651	0.00939814	1.35211	0.00368126	1.19049	1.01823	1.05932	0.00975862	-0.0671274	MA-induced
Q62771	reviewed	Signal transducer and activator of transcription 5A (Mammary gland factor)	1.83164	0.0067828	1.62882	0.0320308	1.77203	0.030188	1.89347	1.05182	1.25475	-0.0477308	0.121575	MA-induced
M0RCP0	unreviewed	Protein LOC100910255	1.5429	0.0313473	1.31978	0.420665	1.28461	0.109256	0.940843	0.150537	0.347434	-0.264319	-0.0389708	MA-induced
A0A0G2K9C0	unreviewed	Protein Vasp	1.49967	0.000157768	1.33395	0.00376615	1.34033	0.000798623	2.22281	1.0077	1.30905	-0.162052	0.0068907	MA-induced
A0A0G2K756	unreviewed	Acyl-Coenzyme A binding domain containing 3 (Golgi resident protein GCP60)	1.41348	3.82558e-05	1.30543	0.00220006	1.3355	0.000692921	2.20535	1.02189	1.31863	-0.0818763	0.0328547	MA-induced
A0A096MJT6	unreviewed	Protein RGD1307100	1.43088	0.0073503	1.22517	0.136634	1.26662	0.0439561	1.1029	0.253261	0.462708	-0.175915	0.0480072	MA-induced
M0RCS3	unreviewed	Ferritin	1.56172	6.97971e-07	1.42849	0.000451193	1.38223	1.37022e-05	3.95925	1.7213	2.2711	-0.176139	-0.0474947	MA-induced
F1LNB2	unreviewed	Phosphatase and actin regulator	1.41203	8.41746e-06	1.22694	0.00322415	1.26475	0.000309126	2.52612	0.735185	1.18931	-0.158928	0.0437793	MA-induced
Q6MGB4	unreviewed	H2-K region expressed gene 4, rat orthologue (Protein Slc39a7) (RCG60794, isoform CRA_a) (Solute carrier family 39 (Zinc transporter), member 7)	1.65726	0.000315174	1.33278	0.0727757	1.38908	0.00554059	2.55186	0.47164	1.06985	-0.254671	0.0596879	MA-induced
Q9R066	reviewed	Coxsackievirus and adenovirus receptor homolog (CAR) (rCAR)	1.51826	0.000376844	1.3554	0.00691857	1.38986	0.00212617	2.06259	0.947633	1.26922	-0.127485	0.036213	MA-induced
M0RBD1	unreviewed	Protein RGD1560821	1.45426	3.89009e-05	1.40634	0.00144214	1.4366	0.000602209	2.38266	1.39762	1.6831	-0.0176206	0.0307119	MA-induced
D3ZH36	unreviewed	Protein Elfn2	1.58836	0.00363916	1.24174	0.0105081	1.3566	0.00871597	1.62812	0.617998	0.906256	-0.227537	0.127636	MA-induced
A0A0G2JUG1	unreviewed	Uncharacterized protein	2.38231	0.0395622	1.33613	0.139422	1.63777	0.0836077	1.75671	0.35772	0.767077	-0.540621	0.293678	MA-induced
Q99J82	reviewed	Integrin-linked protein kinase (EC 2.7.11.1)	1.40828	2.31917e-05	1.25354	0.00137404	1.31979	0.000480968	2.28924	0.933022	1.32818	-0.0936295	0.0743048	MA-induced
Q6P7C7	reviewed	Transmembrane glycoprotein NMB	1.50563	0.000948187	1.19357	0.218721	1.29954	0.0196252	1.78475	0.168516	0.645313	-0.212373	0.122713	MA-induced
Q32KK2	unreviewed	Arylsulfatase A (EC 3.1.6.8) (Arylsulfatase A, isoform CRA_a) (Protein Arsa)	1.44862	2.27409e-07	1.26712	0.00865004	1.3596	0.000325612	3.55195	0.704617	1.5455	-0.0914947	0.101628	MA-induced
Q812C4	unreviewed	Translation initiation factor 4A, isoform 1 (Fragment)	1.64901	1.62072e-06	1.64261	7.27238e-05	1.65915	2.84283e-05	4.17827	2.96299	3.32078	0.00884353	0.0144543	MA-induced
P18445	reviewed	60S ribosomal protein L27a	1.56911	6.5652e-08	1.46192	1.53589e-05	1.46963	1.70487e-06	4.66844	2.63723	3.20403	-0.0944963	0.00758765	MA-induced
Q4FZS2	unreviewed	Budding uninhibited by benzimidazoles 3 homolog (S. cerevisiae) (Budding uninhibited by benzimidazoles 3 homolog (S. cerevisiae), isoform CRA_b) (Protein Bub3)	1.79911	3.79466e-07	1.43288	0.0154435	1.55777	0.00042398	5.44025	0.9399	2.15674	-0.207803	0.120557	MA-induced
M0R9H6	unreviewed	Protein Tmem132b	1.51624	0.0012092	1.25098	0.062972	1.27998	0.00405598	1.75194	0.387951	0.851814	-0.24437	0.033061	MA-induced
P26051	reviewed	CD44 antigen (Extracellular matrix receptor III) (ECMR-III) (GP90 lymphocyte homing/adhesion receptor) (HUTCH-I) (Hermes antigen) (Hyaluronate receptor) (Phagocytic glycoprotein 1) (PGP-1) (Phagocytic glycoprotein I) (PGP-I) (CD antigen CD44)	1.63776	2.83371e-07	1.62557	2.52047e-05	1.66188	8.60466e-06	4.66011	3.22331	3.71192	0.0210951	0.0318733	MA-induced
M0R3N4	unreviewed	Protein Vat1l	1.50087	0.00154193	1.22953	0.127955	1.30291	0.0120632	1.64724	0.266194	0.73237	-0.204068	0.0836248	MA-induced
A0A0G2K1E1	unreviewed	Protein RT1-A1	1.82778	2.40355e-05	1.55343	0.000259704	1.66939	0.000135286	4.0191	2.27845	2.86026	-0.130772	0.103864	MA-induced
Q6P686	reviewed	Osteoclast-stimulating factor 1	1.48501	3.70801e-06	1.34476	0.000125104	1.4023	4.18307e-05	3.09814	1.66781	2.13582	-0.0826744	0.0604502	MA-induced
F1LS67	unreviewed	Regulator of G-protein-signaling 6	1.75194	5.94459e-07	1.53812	0.000746664	1.68925	0.000123545	5.03646	1.94232	2.95608	-0.0525733	0.135213	MA-induced
Q923V8	reviewed	Selenoprotein F (15 kDa selenoprotein)	1.48676	0.000269953	1.27464	0.0138152	1.36196	0.00353951	2.04192	0.651038	1.09241	-0.126486	0.0956001	MA-induced
P35446	reviewed	Spondin-1 (F-spondin)	1.60055	3.98844e-07	1.48621	4.36113e-05	1.74335	0.000145812	4.34227	2.49256	3.07611	0.123297	0.230227	MA-induced
Q63639	reviewed	Retinal dehydrogenase 2 (RALDH 2) (RalDH2) (EC 1.2.1.36) (Aldehyde dehydrogenase family 1 member A2) (Retinaldehyde-specific dehydrogenase type 2) (RALDH(II))	1.63407	3.06003e-05	1.36821	0.000429207	1.45901	0.000165383	3.19822	1.52302	2.06087	-0.163484	0.0926928	MA-induced
E9PST5	unreviewed	Protein Acin1	0.739614	0.000449529	0.649827	6.95197e-06	0.664134	3.28085e-05	-1.45657	-3.20755	-2.64761	-0.155299	0.0314178	MA-induced
Q9ES39	reviewed	Nuclear distribution protein nudE homolog 1 (NudE) (rNudE)	1.5909	2.66912e-08	1.40857	0.000599853	1.47584	1.71315e-05	5.07314	1.5924	2.67638	-0.108309	0.0672997	MA-induced
D3ZEJ9	unreviewed	Protein RGD1310429	1.45844	0.00120588	1.30366	0.00256988	1.32003	0.000962905	1.589	0.990887	1.20829	-0.143851	0.0180011	MA-induced
Q9Z267	unreviewed	Na-K-2Cl cotransporter (Fragment)	1.52472	1.0902e-06	1.34726	0.000161956	1.46664	5.46033e-05	3.62842	1.63007	2.35525	-0.0560258	0.122486	MA-induced
M0R979	unreviewed	Protein Thbs1	2.26843	0.00314936	1.52054	0.0149405	1.85949	0.0107868	2.95634	1.10375	1.76038	-0.286789	0.290325	MA-induced
D4A3H5	unreviewed	Chloride channel protein	1.42111	1.13095e-05	1.25402	0.0117512	1.30767	0.000477994	2.50802	0.630235	1.28505	-0.120028	0.060435	MA-induced
Q62705	unreviewed	Nonmuscle myosin heavy chain-B (Fragment)	1.52382	0.000899122	1.35692	0.0204131	1.43658	0.00688976	1.85115	0.74421	1.12984	-0.0850546	0.0823042	MA-induced
Q80WA5	unreviewed	Sodium myo-inositol transporter 1	2.16489	6.8898e-08	2.05044	2.03104e-06	2.10323	6.83134e-07	7.98032	5.89682	6.61314	-0.0416857	0.0366723	MA-induced
A0A096MIX9	unreviewed	Protein Sept4 (Fragment)	0.753736	0.00688199	0.676617	0.000138246	0.700128	0.000568996	-0.881927	-2.17509	-1.66888	-0.106442	0.0492798	MA-induced
C8CHS6	unreviewed	Mitochondrial superoxide dismutase 2 (Fragment)	1.51965	2.68591e-05	1.4684	0.000844245	1.5177	0.000305092	2.75962	1.70348	2.11597	-0.00184983	0.0476458	MA-induced
Q66H09	unreviewed	Protein Ttc1 (Tetratricopeptide repeat domain 1)	1.40132	0.000868203	1.32325	0.0153524	1.36488	0.00514545	1.49024	0.732934	1.02706	-0.0380131	0.0446932	MA-induced
P70615	reviewed	Lamin-B1	1.45107	1.62919e-07	1.31602	0.000141448	1.35878	4.61142e-06	3.64597	1.52505	2.36025	-0.094805	0.0461332	MA-induced
Q5RJK5	unreviewed	Chromobox homolog 3 (HP1 gamma homolog, Drosophila) (Chromobox homolog 3 (HP1 gamma homolog, Drosophila), isoform CRA_a) (Protein Cbx3)	1.45769	1.41083e-06	1.25142	0.00101415	1.35431	6.21495e-05	3.18085	0.968707	1.84062	-0.106127	0.113999	MA-induced
D4A8X8	unreviewed	CTTNBP2 N-terminal like (Predicted), isoform CRA_a (Protein Cttnbp2nl)	1.64806	0.0168493	1.20025	0.178599	1.40263	0.0526143	1.27823	0.197009	0.624269	-0.232641	0.224793	MA-induced
P04961	reviewed	Proliferating cell nuclear antigen (PCNA) (Cyclin)	1.50115	0.00536915	1.21762	0.387503	1.33823	0.04129	1.33043	0.116958	0.581794	-0.165745	0.136256	MA-induced
Q4KM59	unreviewed	Dynactin 5	1.68595	0.000140976	1.68425	0.00295282	1.64696	0.000662986	2.90185	1.90266	2.28791	-0.033753	-0.0323015	MA-induced
G3V918	unreviewed	Trifunctional purine biosynthetic protein adenosine-3 [Includes: Phosphoribosylamine--glycine ligase (EC 6.3.4.13) (Glycinamide ribonucleotide synthetase) (GARS) (Phosphoribosylglycinamide synthetase); Phosphoribosylformylglycinamidine cyclo-ligase (EC 6.3.3.1) (AIR synthase) (AIRS) (Phosphoribosyl-aminoimidazole synthetase); Phosphoribosylglycinamide formyltransferase (EC 2.1.2.2) (5'-phosphorib…	1.41742	1.26748e-07	1.25697	3.17237e-05	1.34035	5.38962e-06	3.47106	1.4843	2.22651	-0.0806542	0.0926677	MA-induced
Q78PB6	reviewed	Nuclear distribution protein nudE-like 1 (Protein Nudel)	1.44371	2.22943e-07	1.29258	0.00476014	1.35908	6.50135e-05	3.52397	0.859871	1.85328	-0.0871496	0.0723733	MA-induced
M0R809	unreviewed	Guanine nucleotide-binding protein subunit gamma	1.48182	8.64027e-05	1.3755	0.00919738	1.39737	0.000982456	2.30548	0.936634	1.45185	-0.0846522	0.0227532	MA-induced
P70611	reviewed	Double C2-like domain-containing protein alpha (Doc2-alpha)	0.829767	0.0562308	0.709588	0.00583612	0.745859	0.0128461	-0.336535	-1.10565	-0.800038	-0.153803	0.0719205	MA-induced
D4A567	unreviewed	Protein Bub3	2.17426	4.24112e-06	1.70781	0.0387379	1.82392	0.00029758	6.02004	1.09017	3.05754	-0.253481	0.0948978	MA-induced
Q76MV3	unreviewed	Cytochrome C oxidase assembly protein COX17 (Protein Cox17) (RCG52925, isoform CRA_d)	1.41599	7.33589e-07	1.2416	0.00313478	1.35397	0.000127461	3.07837	0.781695	1.70273	-0.0646094	0.124995	MA-induced
Q63615	reviewed	Vacuolar protein sorting-associated protein 33A (r-vps33a)	1.61011	0.000139097	1.3567	0.00210649	1.44761	0.000486236	2.65016	1.17789	1.76814	-0.153489	0.0935747	MA-induced
B5DEY5	unreviewed	Protein Thoc3 (THO complex 3) (THO complex 3 (Predicted))	1.4374	0.000126695	1.17463	0.0339763	1.3935	0.00656461	2.04004	0.341071	1.04493	-0.0447446	0.246505	MA-induced
P0C0S7	reviewed	Histone H2A.Z (H2A/z)	1.45392	0.000304722	1.34279	0.00214482	1.42328	0.00143056	1.89852	1.13478	1.44847	-0.030733	0.0839864	MA-induced
D4AC95	unreviewed	Leucine-rich repeats and IQ motif containing 2 (Predicted), isoform CRA_b (Protein Cep97)	1.54465	0.032998	1.27448	0.276635	1.30949	0.045733	0.929318	0.19528	0.521176	-0.238272	0.0390973	MA-induced
D4AAM0	unreviewed	Protein Tnpo3 (Transportin 3)	1.61999	9.61731e-06	1.35798	0.00128633	1.43508	4.64778e-05	3.49171	1.27611	2.25794	-0.17485	0.0796711	MA-induced
Q9ERD1	unreviewed	Clusterin (Fragment)	2.17744	9.76045e-10	1.90723	2.26889e-07	2.01155	1.34516e-08	10.1155	6.18894	7.9366	-0.114328	0.076824	MA-induced
Q6PEC3	reviewed	Protein YIF1B (YIP1-interacting factor homolog B)	2.79671	6.86813e-09	2.61728	4.68387e-07	2.95447	2.77128e-07	12.1119	8.78562	10.2484	0.0791713	0.174834	MA-induced
Q6AYS3	unreviewed	Carboxypeptidase (EC 3.4.16.-)	1.57754	2.02523e-06	1.41083	0.000935189	1.55235	0.000111613	3.74452	1.50407	2.50753	-0.0232301	0.13791	MA-induced
Q62780	reviewed	Probable ATP-dependent RNA helicase DDX46 (EC 3.6.4.13) (DEAD box protein 46) (Helicase of 117.4 kDa)	1.62191	0.000159334	1.4834	0.000576526	1.53306	0.000265531	2.64963	1.8428	2.20422	-0.0812832	0.0475029	MA-induced
Q704E8	reviewed	ATP-binding cassette sub-family B member 7, mitochondrial (ATP-binding cassette transporter 7) (ABC transporter 7 protein)	0.676373	0.0029801	0.602113	0.000109682	0.645896	0.00028504	-1.42481	-2.8982	-2.23563	-0.0665158	0.101269	MA-induced
P51583	reviewed	Multifunctional protein ADE2 [Includes: Phosphoribosylaminoimidazole-succinocarboxamide synthase (EC 6.3.2.6) (SAICAR synthetase); Phosphoribosylaminoimidazole carboxylase (EC 4.1.1.21) (AIR carboxylase) (AIRC)]	1.43426	1.1818e-06	1.32357	1.2505e-06	1.4164	4.60248e-06	3.08412	2.38733	2.68042	-0.0180786	0.0978008	MA-induced
P09760	reviewed	Tyrosine-protein kinase Fer (EC 2.7.10.2) (Proto-oncogene c-Fer) (Tyrosine-protein kinase FLK) (p94-Fer)	0.740278	0.00907517	0.613776	3.15228e-05	0.660064	0.000211754	-0.886006	-3.16994	-2.20201	-0.165461	0.104895	MA-induced
O08836	reviewed	Immunoglobulin-binding protein 1 (Alpha4 phosphoprotein) (CD79a-binding protein 1) (Protein phosphatase 2/4/6 regulatory subunit)	1.42721	0.00159062	1.26796	0.0169871	1.31283	0.00356462	1.43614	0.606196	0.961288	-0.120508	0.0501783	MA-induced
F1M5T1	unreviewed	Ferritin	1.43216	0.000816094	1.44544	0.0125892	1.38438	0.00203061	1.60031	1.00987	1.26336	-0.0489553	-0.0622738	MA-induced
G3V8Y8	unreviewed	Huntingtin interacting protein 1, isoform CRA_a (Protein Hip1)	1.47515	0.000666601	1.16818	0.100406	1.37151	0.0061666	1.78138	0.223869	1.00721	-0.105104	0.231498	MA-induced
Q66H76	reviewed	Paxillin	1.50209	0.00114742	1.21418	0.0476681	1.35385	0.00395355	1.72585	0.370071	1.05028	-0.149899	0.157088	MA-induced
M0R9T2	unreviewed	Protein Erbin	2.24525	6.47313e-08	1.94194	4.61132e-06	2.14961	7.7547e-07	8.38856	5.10937	6.74639	-0.0628025	0.146581	MA-induced
O35254	reviewed	Golgi reassembly-stacking protein 1 (Golgi peripheral membrane protein p65) (Golgi reassembly-stacking protein of 65 kDa) (GRASP65)	1.57685	0.000426096	1.3973	0.00458999	1.49292	0.00132092	2.21455	1.1285	1.66454	-0.0788995	0.0955018	MA-induced
Q4KM87	unreviewed	Actin-like 6A (Protein Actl6a)	1.84008	0.00046298	1.36968	0.0214715	1.6473	0.00250539	2.93352	0.757072	1.87308	-0.159663	0.26626	MA-induced
D3Z9C0	unreviewed	Protein Mios	3.05654	4.07256e-10	2.70018	8.35798e-08	2.66788	1.05371e-09	15.136	10.143	12.7091	-0.196209	-0.017365	MA-induced
D3ZAU6	unreviewed	Protein RGD1561919	1.40002	6.85118e-08	1.20007	0.00995386	1.33391	1.2829e-05	3.47786	0.526772	2.03332	-0.0697888	0.152538	MA-induced
P31000	reviewed	Vimentin	1.79784	0.000231106	1.66916	0.000615232	1.74708	0.000404927	3.07718	2.37329	2.73088	-0.0413182	0.0658271	MA-induced
Q63910	unreviewed	Alpha globin (Globin c1) (Protein Hba-a3) (RCG33691)	1.94627	2.16593e-06	1.76022	0.00311621	2.47531	0.00130403	5.4418	2.0446	3.77207	0.346897	0.491849	MA-induced
Q5I0K2	unreviewed	RGD1308350 protein (Fragment)	1.556	1.97418e-05	1.34259	0.00560808	1.52365	0.000526736	3.00078	0.956796	1.99173	-0.0303097	0.18251	MA-induced
O55166	reviewed	Vacuolar protein sorting-associated protein 52 homolog (SAC2 suppressor of actin mutations 2-like protein)	1.55654	2.18035e-06	1.36686	0.000982208	1.44779	2.98985e-05	3.61396	1.35611	2.41533	-0.104491	0.0829884	MA-induced
P37397	reviewed	Calponin-3 (Calponin, acidic isoform) (Calponin, non-muscle isoform)	1.48199	4.96152e-07	1.36942	0.0001992	1.49191	3.58302e-05	3.57796	1.67851	2.56592	0.0096279	0.123599	MA-induced
P54319	reviewed	Phospholipase A-2-activating protein (PLA2P) (PLAP)	1.48642	1.40068e-10	1.42227	1.96005e-08	1.46537	2.63951e-09	5.63471	3.91706	4.72901	-0.0205745	0.043066	MA-induced
Q5BJQ0	reviewed	Atypical kinase COQ8A, mitochondrial (EC 2.7.-.-) (Chaperone activity of bc1 complex-like) (Chaperone-ABC1-like) (Coenzyme Q protein 8A) (aarF domain-containing protein kinase 3)	1.55195	0.00177905	1.23182	0.121153	1.36023	0.0060895	1.74361	0.275727	0.98332	-0.190229	0.14306	MA-induced
Q4KLK7	unreviewed	Nucleolar protein 5A (Protein Nop56) (RCG26515, isoform CRA_c)	1.48182	1.45597e-06	1.39275	0.000254979	1.41137	1.01403e-05	3.31165	1.71748	2.48247	-0.0702749	0.0191543	MA-induced
P24049	reviewed	60S ribosomal protein L17 (Amino acid starvation-induced protein) (ASI) (L23)	1.41866	8.384e-09	1.31747	2.2437e-06	1.39392	2.88949e-07	4.07485	2.24699	3.13321	-0.0253849	0.0813789	MA-induced
C0JPT7	unreviewed	Filamin alpha (Filamin, alpha (Predicted), isoform CRA_a) (Protein Flna)	1.57398	0.000813274	1.3488	0.00951465	1.43576	0.00139689	2.022	0.872684	1.48969	-0.132605	0.0901354	MA-induced
Q6P756	reviewed	Adaptin ear-binding coat-associated protein 2 (NECAP-2)	1.43343	0.00129585	1.45086	0.0217886	1.40163	0.00315326	1.49994	0.892212	1.21837	-0.0323656	-0.0497989	MA-induced
G3V8L1	unreviewed	PYD and CARD domain containing (Protein Pycard)	2.33536	8.64737e-08	1.89242	3.75398e-05	2.12003	9.45839e-07	8.64272	4.07251	6.53073	-0.139556	0.163851	MA-induced
Q5BK18	reviewed	Cytosolic Fe-S cluster assembly factor NARFL (Iron-only hydrogenase-like protein 1) (IOP1) (Nuclear prelamin A recognition factor-like protein)	2.08335	6.44904e-06	1.50234	0.000289541	1.78003	2.05823e-05	5.49627	2.07774	3.89872	-0.227006	0.244688	MA-induced
F1LV44	unreviewed	Protein Tenm3	1.55545	0.00600005	1.18422	0.328898	1.40438	0.0209748	1.41606	0.117806	0.822249	-0.147407	0.245994	MA-induced
O55213	unreviewed	Protein RGD1562399 (Ribosomal protein S2)	1.45898	3.35524e-05	1.28318	0.00614371	1.43819	0.000611177	2.43832	0.795555	1.68485	-0.0207128	0.164526	MA-induced
P46413	reviewed	Glutathione synthetase (GSH synthetase) (GSH-S) (EC 6.3.2.3) (Glutathione synthase)	1.68743	0.000307187	1.58477	0.0108146	1.60077	0.000989113	2.65141	1.30596	2.03952	-0.0760655	0.014489	MA-induced
A0A0G2K1A3	unreviewed	Uncharacterized protein	1.52138	0.00143975	1.4323	0.0154767	1.4597	0.00314775	1.72032	0.938351	1.36526	-0.0597121	0.0273344	MA-induced
Q5FVN8	reviewed	WD repeat, SAM and U-box domain-containing protein 1	1.5482	0.000135078	1.22635	0.180417	1.40704	0.00161801	2.44003	0.218934	1.37503	-0.13793	0.198288	MA-induced
D3ZF07	unreviewed	Protein RGD1562402	1.57104	2.87518e-06	1.44926	6.71042e-05	1.47752	5.8177e-06	3.61138	2.23399	2.9484	-0.088535	0.0278703	MA-induced
D3ZEH3	unreviewed	Protein Sec61a2	1.57833	4.318e-05	1.35538	0.00215232	1.47295	0.00020479	2.87373	1.17006	2.0609	-0.0996929	0.120007	MA-induced
D4A9G6	unreviewed	Protein Arhgap33	2.38252	3.92778e-05	1.94055	0.000130457	2.07586	3.79859e-05	5.51827	3.71543	4.65779	-0.198778	0.0972405	MA-induced
Q32PX2	reviewed	Aminoacyl tRNA synthase complex-interacting multifunctional protein 2 (Multisynthase complex auxiliary component p38) (Protein JTV-1)	1.44721	3.56517e-05	1.19872	0.0274778	1.35265	0.000514576	2.37195	0.408193	1.43312	-0.0974807	0.174299	MA-induced
T1SRT4	unreviewed	Radixin isoform	1.43837	8.61643e-06	1.33364	0.000979828	1.34769	2.36634e-05	2.65607	1.2498	1.99139	-0.0939456	0.0151118	MA-induced
P04166	reviewed	Cytochrome b5 type B (Cytochrome b5 outer mitochondrial membrane isoform)	1.48949	9.74804e-07	1.41454	5.20508e-06	1.53421	1.0652e-05	3.4553	2.64352	3.07055	0.0426759	0.117169	MA-induced
A0A0G2K7Q9	unreviewed	Kinesin-like protein KIF21B	1.5304	4.24165e-06	1.38831	0.00168136	1.50282	6.1138e-05	3.29819	1.31318	2.47628	-0.0262312	0.114344	MA-induced
D3ZBT9	unreviewed	Protein Ppp6r3	1.4978	8.68745e-09	1.35925	4.36502e-07	1.43444	3.02646e-08	4.69836	2.81626	3.91355	-0.0623603	0.0776762	MA-induced
Q6LCP5	unreviewed	Mitochondrial glycerol-3-phosphate dehydrogenase (EC 1.1.99.5) (Fragment)	1.37343	0.000602222	1.27218	0.0529038	1.4101	0.00795189	1.47418	0.44333	1.04094	0.0380137	0.148501	MA-induced
D3ZRS6	unreviewed	Protein LOC100360260	2.2985	1.14324e-07	1.80761	7.13875e-05	2.16074	2.10319e-06	8.33504	3.54137	6.31026	-0.0891687	0.257437	MA-induced
E9PTB7	unreviewed	Protein Ptprj	1.44373	0.0216762	1.13612	0.521717	1.2891	0.0368072	0.881594	0.0520243	0.525394	-0.163433	0.182252	MA-induced
Q5M823	reviewed	NudC domain-containing protein 2	1.51821	5.20257e-07	1.3941	0.00115154	1.39655	1.83011e-06	3.78515	1.40863	2.76472	-0.120502	0.00253197	MA-induced
G3V7N2	unreviewed	Galectin	2.08441	0.00166474	1.47562	0.0246332	2.2627	0.0173459	2.94437	0.902871	2.07431	0.118405	0.616726	MA-induced
A0A096MJ11	unreviewed	Gasdermin domain containing 1 (Predicted), isoform CRA_a (Protein Gsdmd)	1.40074	0.00250557	1.27263	0.00326875	1.28934	0.00106696	1.26461	0.864532	1.08959	-0.11955	0.0188215	MA-induced
D4A193	unreviewed	Receptor expression-enhancing protein	1.51254	1.07735e-06	1.32971	0.00263753	1.43933	1.99148e-05	3.56251	1.06018	2.46982	-0.07157	0.114288	MA-induced
F1MAA5	unreviewed	Protein Rangap1 (RCG59652, isoform CRA_b)	1.41122	0.00109617	1.18246	0.0633564	1.29724	0.00306686	1.47101	0.289717	0.943598	-0.121501	0.13365	MA-induced
Q5RKJ1	reviewed	Macrophage erythroblast attacher	1.72548	0.000133994	1.4353	0.109044	1.87613	0.00612972	3.04796	0.501749	2.00847	0.120765	0.386405	MA-induced
P05371	reviewed	Clusterin (Dimeric acid glycoprotein) (DAG) (Sulfated glycoprotein 2) (SGP-2) (Testosterone repressed prostate message 2) (TRPM-2) [Cleaved into: Clusterin beta chain; Clusterin alpha chain]	2.18478	1.32535e-10	1.92228	9.6262e-08	2.05627	1.14181e-09	11.1369	6.61535	9.30037	-0.0874572	0.0972089	MA-induced
F1M5N7	reviewed	Kinesin-like protein KIF21B	1.49429	7.53793e-06	1.35326	0.0029893	1.46381	9.34524e-05	2.96843	1.10177	2.21507	-0.0297348	0.113281	MA-induced
D4A3X6	unreviewed	Phospholipid-transporting ATPase (EC 3.6.3.1)	7.05945	4.74019e-10	6.00393	2.80822e-08	5.74938	4.59131e-10	26.2901	19.5277	23.5637	-0.296151	-0.0625008	MA-induced
P83883	reviewed	60S ribosomal protein L36a (60S ribosomal protein L44)	1.67264	0.0127195	1.51227	0.78808	1.59425	0.0509614	1.40673	0.0617181	0.869871	-0.0692512	0.0761642	MA-induced
D3ZMR7	unreviewed	Gamma-tubulin complex component	1.77676	4.90284e-06	1.48637	0.000312512	1.66488	2.02621e-05	4.40293	2.0042	3.45156	-0.0938268	0.16363	MA-induced
D3ZR52	unreviewed	Protein Lpcat4	1.55764	0.000348094	1.32334	0.0153579	1.3884	0.000349754	2.21111	0.733057	1.63626	-0.165939	0.0692385	MA-induced
Q63356	reviewed	Unconventional myosin-Ie (Myosin heavy chain myr 3) (Unconventional myosin 1E)	1.93754	1.90107e-05	1.56142	0.00111751	1.77262	5.90902e-05	4.5049	1.89755	3.49224	-0.12834	0.183028	MA-induced
O88664	reviewed	Serine/threonine-protein kinase TAO1 (EC 2.7.11.1) (Thousand and one amino acid protein 1)	1.60045	6.54804e-07	1.37286	0.000750711	1.50372	4.90766e-06	4.19563	1.42847	3.12463	-0.089939	0.13136	MA-induced
F1LM37	unreviewed	Protein Sf1 (Sf1 protein)	2.04677	2.73299e-08	1.78615	5.85072e-05	2.20739	4.22197e-06	7.81561	3.54224	6.1395	0.10899	0.305486	MA-induced
Q63144	unreviewed	Outer membrane cytochrome b(5) (Fragment)	1.93175	9.50263e-09	1.74676	7.09265e-08	1.99406	1.21396e-07	7.62034	5.7528	6.8861	0.0457934	0.191027	MA-induced
Q5XI38	unreviewed	Lymphocyte cytosolic protein 1 (Protein Lcp1)	1.92384	6.99584e-09	1.64706	0.000147285	1.83575	2.33611e-07	7.6984	2.75852	5.81164	-0.0676237	0.156475	MA-induced
D4ACD9	unreviewed	Protein Ptpdc1 (Protein tyrosine phosphatase domain containing 1 (Predicted), isoform CRA_a)	1.43901	0.0153775	1.30025	0.149062	1.30358	0.0106178	0.952021	0.31312	0.755007	-0.142593	0.00369264	MA-induced
D3ZEV0	unreviewed	Protein LOC100912427 (RCG63497)	1.70968	1.03318e-07	1.43904	0.00069917	1.67307	1.86349e-06	5.40512	1.65693	4.25425	-0.0312337	0.217386	MA-induced
P61751	reviewed	ADP-ribosylation factor 4	1.50617	4.77591e-05	1.36692	0.00150717	1.44176	8.32958e-05	2.55317	1.27244	2.15321	-0.0630528	0.0769029	MA-induced
Q5XHX3	unreviewed	Enabled homolog (Drosophila) (Protein Enah)	1.72863	0.000298491	1.40438	0.00991445	1.52209	0.000203266	2.7835	0.981688	2.23751	-0.183575	0.116124	MA-induced
Q641Z9	unreviewed	Protein Sdhc (Succinate dehydrogenase complex, subunit C, integral membrane protein) (Succinate dehydrogenase complex, subunit C, integral membrane protein, isoform CRA_b)	1.57377	2.54968e-05	1.45756	0.000743102	1.53775	6.29303e-05	3.00521	1.70075	2.60814	-0.033411	0.0772638	MA-induced
O70128	unreviewed	Putative ATPase (Fragment)	1.83382	2.41654e-05	1.62866	0.000116493	1.79493	4.63993e-05	4.03901	2.7681	3.65714	-0.0309246	0.140236	MA-induced
A6ZIQ8	reviewed	Trimeric intracellular cation channel type A (TRIC-A) (TRICA) (27 kDa sarcoplasmic reticulum protein) (SPR-27) (Transmembrane protein 38A)	0.807983	0.0720869	0.668232	0.00163694	0.74687	0.0155392	-0.351328	-1.62026	-0.761538	-0.113467	0.160508	MA-induced
B4F7E8	reviewed	Niban-like protein 1 (Protein FAM129B)	1.51061	0.000669275	1.33518	0.00279517	1.4007	0.000459563	1.88918	1.06493	1.62259	-0.108983	0.069115	MA-induced
Q6P7P5	reviewed	Basic leucine zipper and W2 domain-containing protein 1	1.51867	0.00013748	1.39624	0.00175599	1.52356	0.000502724	2.32789	1.32689	2.00375	0.00463611	0.125896	MA-induced
Q8K4D8	reviewed	Aldehyde dehydrogenase family 1 member A3 (EC 1.2.1.5) (Aldehyde dehydrogenase 6) (Retinaldehyde dehydrogenase 3) (RALDH-3) (RalDH3)	1.41721	0.000207984	1.33206	0.025381	1.35642	0.000457872	1.85221	0.659998	1.46862	-0.0632459	0.0261394	MA-induced
P59824	reviewed	Interleukin-1 receptor accessory protein-like 1 (IL-1-RAPL-1) (IL-1RAPL-1) (IL1RAPL-1) (X-linked interleukin-1 receptor accessory protein-like 1)	4.98188	4.99647e-11	3.92509	2.1823e-07	4.50609	3.87982e-10	23.865	13.1405	20.4399	-0.144816	0.199148	MA-induced
D4A415	unreviewed	Protein Fam175b	1.5227	7.91999e-06	1.39799	6.76302e-05	1.4423	5.49761e-06	3.09459	2.01551	2.77913	-0.078261	0.0450171	MA-induced
F1MAB7	unreviewed	Diacylglycerol kinase (DAG kinase) (EC 2.7.1.107)	1.69826	1.8834e-06	1.45784	1.34866e-05	1.57243	1.18111e-06	4.37427	2.6485	3.87078	-0.111058	0.109169	MA-induced
G3V6D9	unreviewed	Na(+)/H(+) exchange regulatory cofactor NHE-RF	1.437	6.29005e-07	1.31436	0.00503214	1.39687	5.0103e-06	3.24366	0.906344	2.55571	-0.0408616	0.0878333	MA-induced
Q5XIU4	unreviewed	B-cell receptor-associated protein 29 (Protein Bcap29)	1.813	0.000114963	1.29376	0.101803	1.75198	0.000774568	3.38154	0.368683	2.51671	-0.0493926	0.437422	MA-induced
J7P1Z1	unreviewed	Interferon-gamma-inducible GTPase Ifggd2 protein (RCG32755, isoform CRA_a)	1.87393	0.00049275	1.66022	0.00497866	1.92586	0.00169518	2.9967	1.68427	2.61978	0.0394355	0.214126	MA-induced
Q4KM35	reviewed	Proteasome subunit beta type-10 (EC 3.4.25.1) (Low molecular mass protein 10) (Macropain subunit MECl-1) (Multicatalytic endopeptidase complex subunit MECl-1) (Proteasome MECl-1) (Proteasome subunit beta-2i)	1.64368	0.000131801	1.24948	0.0553784	1.57587	0.000644222	2.78176	0.403805	2.09374	-0.0607842	0.334816	MA-induced
A0A0G2KB42	unreviewed	Clusterin	1.85208	6.40221e-08	1.86218	6.71944e-06	1.80971	1.25713e-07	6.39623	4.63985	5.90528	-0.0333853	-0.0412313	MA-induced
D4AE03	unreviewed	Protein Engase (Similar to RIKEN cDNA D230014K01 (Predicted))	1.45812	0.012917	1.20738	0.0956232	1.33872	0.0160979	1.02774	0.277164	0.754688	-0.123259	0.148974	MA-induced
Q4V8H8	reviewed	EH domain-containing protein 2	1.40141	0.000781939	1.30658	0.0025512	1.35942	0.00101084	1.51266	1.00046	1.3269	-0.0438929	0.0571992	MA-induced
F1LSC3	unreviewed	Protein Sf1	1.42522	6.39945e-05	1.26047	0.00681272	1.39544	0.00041442	2.14383	0.723593	1.62608	-0.0304571	0.146761	MA-induced
F7FG68	unreviewed	Protein Syvn1 (Synovial apoptosis inhibitor 1, synoviolin, isoform CRA_b)	2.9727	1.06909e-07	2.50092	1.19489e-06	2.81644	2.68574e-07	10.9568	7.83249	9.81615	-0.0778993	0.171415	MA-induced
P00697	reviewed	Lysozyme C-1 (EC 3.2.1.17) (1,4-beta-N-acetylmuramidase C)	3.94661	1.18353e-10	3.06959	3.3259e-08	3.52016	4.66059e-10	19.6612	12.0999	16.9428	-0.164973	0.197598	MA-induced
F1MAR6	unreviewed	Protein Prodh1	1.42201	4.31889e-05	1.31384	0.00058949	1.34504	4.29746e-05	2.21695	1.27175	1.86747	-0.0802826	0.0338627	MA-induced
D3ZU51	unreviewed	Protein Rpp30	1.58086	0.000190586	1.3456	0.0191335	1.51776	0.00084538	2.45779	0.735812	1.84974	-0.0587696	0.173697	MA-induced
P62961	reviewed	Nuclease-sensitive element-binding protein 1 (CCAAT-binding transcription factor I subunit A) (CBF-A) (DNA-binding protein B) (DBPB) (Enhancer factor I subunit A) (EFI-A) (Y-box transcription factor) (Y-box-binding protein 1) (YB-1)	1.74847	5.5536e-08	1.46408	0.000436476	1.72715	1.94143e-06	5.84855	1.848	4.50321	-0.017698	0.238401	MA-induced
O88629	unreviewed	Splicing factor 1 homolog (Fragment)	2.29698	8.11214e-09	1.95168	5.83904e-05	2.52426	1.40816e-06	9.70691	4.08429	7.8166	0.136127	0.371145	MA-induced
D3ZVR8	unreviewed	Protein Ppp1r16a	0.54566	3.88702e-06	0.522808	1.76865e-06	0.506353	9.11739e-06	-4.72827	-5.38218	-4.94833	-0.10786	-0.0461374	MA-induced
F1LN42	unreviewed	Protein Tns1	1.7098	7.67018e-05	1.57662	0.00742547	1.64914	0.000261417	3.18445	1.39859	2.58565	-0.0521153	0.064874	MA-induced
G3V8T5	unreviewed	RuvB-like helicase (EC 3.6.4.12)	1.88841	1.42068e-07	1.62734	4.7049e-05	1.82686	1.13895e-06	6.28032	3.04009	5.16707	-0.0478037	0.166853	MA-induced
Q66H32	unreviewed	Protein Rangap1 (RAN GTPase activating protein 1)	1.69834	0.00135661	1.62896	0.00638676	1.68824	0.00247297	2.19117	1.54497	1.96947	-0.00860987	0.0515707	MA-induced
Q5FVS6	unreviewed	Phosphatidylinositol 3-kinase regulatory subunit beta (Phosphatidylinositol 3-kinase, regulatory subunit, polypeptide 2, isoform CRA_a) (Phosphoinositide-3-kinase, regulatory subunit 2 (Beta))	1.48756	0.00150673	1.14476	0.272276	1.41411	0.00323172	1.61682	0.1102	1.24502	-0.0730481	0.304847	MA-induced
Q62667	reviewed	Major vault protein (MVP)	2.09872	2.73019e-06	1.66769	2.49622e-05	1.89257	1.64003e-06	5.95055	3.39612	5.32434	-0.149163	0.182495	MA-induced
P10688	reviewed	1-phosphatidylinositol 4,5-bisphosphate phosphodiesterase delta-1 (EC 3.1.4.11) (Phosphoinositide phospholipase C-delta-1) (Phospholipase C-III) (PLC-III) (Phospholipase C-delta-1) (PLC-delta-1)	1.54293	1.23306e-05	1.29643	1.27202e-05	1.39433	1.6654e-06	3.07145	1.83359	2.77119	-0.146105	0.105026	MA-induced
Q5EB60	unreviewed	RGD1308874 protein (Fragment)	1.46446	2.69848e-06	1.21164	0.00914603	1.41181	1.29201e-05	3.06493	0.564665	2.43238	-0.0528192	0.220585	MA-induced
Q63507	reviewed	60S ribosomal protein L14	1.45915	8.85452e-09	1.27911	1.43424e-05	1.44977	1.17877e-07	4.38981	1.72008	3.71251	-0.00930045	0.180684	MA-induced
P18886	reviewed	Carnitine O-palmitoyltransferase 2, mitochondrial (EC 2.3.1.21) (Carnitine palmitoyltransferase II) (CPT II)	0.786377	0.00168414	0.667226	9.0682e-07	0.729958	0.000289165	-0.961634	-3.52732	-1.60705	-0.107408	0.129638	MA-induced
G3V8B8	unreviewed	Dnajc7 protein (Protein Dnajc7)	0.61578	5.21025e-05	0.59359	5.55389e-05	0.603989	6.39215e-05	-2.99611	-3.20203	-3.051	-0.0278925	0.0250563	MA-induced
D3ZNI3	unreviewed	Protein Pdcd11	1.8102	0.000963122	1.46485	0.0206153	1.72097	0.00185532	2.58241	0.928467	2.13944	-0.0729252	0.232469	MA-induced
P97840	reviewed	Galectin-9 (Gal-9) (36 kDa beta-galactoside-binding lectin) (Urate transporter/channel) (UAT)	2.05468	0.00372563	1.4337	0.0553488	2.2916	0.0204891	2.52331	0.653261	2.02001	0.15744	0.67661	MA-induced
A0A0U1RRR4	unreviewed	Neurexin-1-beta (Fragment)	1.40092	6.6185e-05	1.26068	0.00876351	1.42536	0.000521816	2.03268	0.687556	1.67842	0.0249532	0.177128	MA-induced
Q810C5	unreviewed	Diacylglycerol kinase (DAG kinase) (EC 2.7.1.107)	1.78524	4.27066e-07	1.51741	4.2969e-06	1.65122	2.5557e-07	5.32565	3.22873	4.76988	-0.112585	0.121924	MA-induced
M0RBD4	unreviewed	Protein LOC103690796	1.38901	1.48804e-05	1.269	0.00077558	1.40931	8.77443e-05	2.28845	1.069	2.00805	0.0209302	0.151297	MA-induced
A0A0G2K3Y8	unreviewed	60S ribosomal protein L11	1.43995	0.000272956	1.37483	0.00253609	1.45696	0.000685911	1.87469	1.19215	1.71777	0.016937	0.0837027	MA-induced
Q568Y7	reviewed	Noelin-2 (Olfactomedin-2)	1.41886	0.0379561	0.902441	0.303598	1.36451	0.0644739	0.71708	-0.0766694	0.533851	-0.0563482	0.596478	MA-induced
P36576	reviewed	Arrestin-C (Cone arrestin) (cArr) (Retinal cone arrestin-3) (Fragment)	1.58335	8.17394e-05	1.553	0.00131291	1.58725	0.000175098	2.70998	1.83009	2.50398	0.00355193	0.0314738	MA-induced
P41516	reviewed	DNA topoisomerase 2-alpha (EC 5.99.1.3) (DNA topoisomerase II, alpha isozyme)	2.45955	0.0134515	2.00811	0.0452371	2.51042	0.023057	2.42959	1.35236	2.17408	0.0295361	0.322088	MA-induced
Q5BJS7	reviewed	Copine-9 (Copine IX)	3.77932	1.03567e-07	3.15276	1.53866e-05	3.52016	2.16368e-07	13.3977	7.97305	12.1009	-0.102488	0.159026	MA-induced
A0A0U1ZF16	unreviewed	E3 ubiquitin-protein ligase CBL (EC 6.3.2.-)	0.976248	0.714828	0.692767	0.0109687	0.836664	0.124507	-0.00505639	-1.03785	-0.232787	-0.222598	0.272279	MA-induced
F1LQ91	unreviewed	Protein Dock11	0.611161	0.002226	0.564076	0.000645554	0.610408	0.00131923	-1.88426	-2.63512	-2.05078	-0.00177856	0.113885	MA-induced
D3KR63	unreviewed	CAMPS	0.717231	0.0001282	0.673847	6.70919e-05	0.702578	0.000128789	-1.86623	-2.37674	-1.98112	-0.0297792	0.0602379	MA-induced
P20673	reviewed	Argininosuccinate lyase (ASAL) (EC 4.3.2.1) (Arginosuccinase)	1.59613	0.000880693	1.27455	0.0135138	1.41319	0.000267767	2.06096	0.654213	1.78238	-0.175629	0.148961	MA-induced
P04639	reviewed	Apolipoprotein A-I (Apo-AI) (ApoA-I) (Apolipoprotein A1) [Cleaved into: Proapolipoprotein A-I (ProapoA-I)]	1.66125	0.0012476	1.44224	0.0234366	1.72541	0.00415142	2.12646	0.861202	1.87434	0.0546726	0.258632	MA-induced
D3ZF13	unreviewed	Acyl carrier protein	1.64295	2.38658e-07	1.41543	0.00193631	1.64718	2.12101e-06	4.74344	1.35987	4.0849	0.00371045	0.218762	MA-induced
F1LSN6	unreviewed	Protein Hydin (Fragment)	6.94707	2.22285e-11	5.0425	3.87513e-06	6.34059	1.10006e-10	29.7903	12.6317	26.5358	-0.131786	0.330479	MA-induced
A0A0G2K5Q8	unreviewed	Secretory carrier-associated membrane protein (Secretory carrier membrane protein)	2.0242	3.06022e-12	1.91395	1.73079e-07	2.00998	2.31978e-11	11.7141	6.33276	10.7109	-0.010172	0.0706276	MA-induced
P35439	reviewed	Glutamate receptor ionotropic, NMDA 1 (GluN1) (Glutamate [NMDA] receptor subunit zeta-1) (N-methyl-D-aspartate receptor subunit NR1) (NMD-R1)	1.56891	3.39652e-06	1.37671	1.47855e-05	1.50051	2.43235e-06	3.55352	2.22777	3.28672	-0.064308	0.124233	MA-induced
Q1HL14	unreviewed	Longevity assurance-like protein 1 (Protein Cers1)	3.73002	1.03258e-12	2.8006	1.91287e-07	3.54432	9.13368e-12	22.7637	9.98165	20.1525	-0.0736714	0.339773	MA-induced
A1L1K2	unreviewed	Igtp protein (RCG34262, isoform CRA_a)	2.31053	1.17866e-06	1.82372	0.000128999	2.12519	1.39954e-06	7.16309	3.37166	6.36679	-0.120631	0.220711	MA-induced
Q3MHT9	unreviewed	Fam129b protein (Fragment)	1.66237	0.00101872	1.4374	0.00567257	1.50407	0.000383285	2.19381	1.17582	2.01187	-0.144365	0.0654087	MA-induced
D4A7Q6	unreviewed	Protein Zfp428 (Putative uncharacterized protein RGD1564862_predicted)	2.14526	5.51952e-05	1.83016	0.00227009	1.99073	5.04244e-05	4.68883	2.30546	4.26857	-0.107856	0.121328	MA-induced
F1LQ26	unreviewed	Rap guanine nucleotide exchange factor 4	0.698863	8.60288e-05	0.655042	4.32126e-05	0.684844	9.21855e-05	-2.10146	-2.66376	-2.20391	-0.0292335	0.0641887	MA-induced
A0A0G2JUN7	unreviewed	Thioredoxin reductase 1, cytoplasmic	1.5084	6.47327e-07	1.33526	0.000147099	1.44744	5.6349e-07	3.67015	1.59857	3.33393	-0.0595188	0.116384	MA-induced
D3ZDZ7	unreviewed	Fucokinase (Predicted) (Protein Fuk)	1.52249	1.2509e-06	1.33594	0.00356205	1.55059	9.95086e-06	3.57963	1.02305	3.16542	0.0263824	0.214954	MA-induced
E9PTW1	unreviewed	Secretory carrier-associated membrane protein (Secretory carrier membrane protein)	2.06601	5.64693e-10	2.00884	8.93309e-07	2.10814	3.51668e-09	9.68146	6.08749	9.0961	0.0291204	0.0696059	MA-induced
Q6P9U9	unreviewed	Inosine-5'-monophosphate dehydrogenase (IMP dehydrogenase) (IMPD) (IMPDH) (EC 1.1.1.205)	1.38837	0.000520834	1.35054	0.00392872	1.40059	0.000937031	1.55427	1.04298	1.47183	0.0126465	0.052499	MA-induced
Q9HB97	reviewed	Alpha-parvin (Actopaxin)	0.751751	0.0374166	0.700361	0.0111681	0.746113	0.0279891	-0.58743	-1.00301	-0.656199	-0.0108608	0.0912968	MA-induced
O89049	reviewed	Thioredoxin reductase 1, cytoplasmic (TR) (EC 1.8.1.9) (NADPH-dependent thioredoxin reductase) (Thioredoxin reductase TR1)	1.43201	4.97846e-06	1.28586	0.000209764	1.37499	2.42505e-06	2.74713	1.33423	2.57979	-0.0586189	0.0966903	MA-induced
Q569B8	unreviewed	Igh-6 protein	3.8099	6.00715e-07	3.17735	3.09593e-05	4.22722	3.02695e-06	12.0056	7.52056	11.4779	0.149954	0.411886	MA-induced
Q63767	reviewed	Breast cancer anti-estrogen resistance protein 1 (CRK-associated substrate) (p130cas)	1.5611	0.000174092	1.41838	0.000599182	1.53548	0.000177249	2.41552	1.62489	2.32097	-0.0238681	0.114448	MA-induced
O89035	unreviewed	Mitochondrial dicarboxylate carrier (Protein Slc25a10) (Solute carrier family 25 (Mitochondrial carrier dicarboxylate transporter), member 10) (Solute carrier family 25 (Mitochondrial carrier; dicarboxylate transporter), member 10, isoform CRA_b)	1.9884	2.88073e-07	1.62345	5.41115e-05	2.13594	2.73155e-06	6.48561	2.98268	6.09141	0.103263	0.395812	MA-induced
D3ZG88	unreviewed	Mammary tumor virus receptor 2, isoform CRA_a (Protein Sssca1)	1.76632	1.50742e-05	1.49009	0.000196175	1.72779	1.75707e-05	3.95743	2.13321	3.75152	-0.0318163	0.213529	MA-induced
D4A3P0	unreviewed	Protein Ybx2	1.43394	0.00050339	1.272	0.0332746	1.45578	0.00132678	1.71494	0.512978	1.55884	0.0218121	0.19469	MA-induced
B5DEX3	unreviewed	Copine 8 protein (Copine VIII) (Protein Cpne8) (RCG59255, isoform CRA_a)	3.45159	6.5436e-08	2.92662	8.43667e-06	3.25563	6.86857e-08	12.84	7.86056	12.1984	-0.0843217	0.153703	MA-induced
A0A0G2JY70	unreviewed	Uncharacterized protein	1.55125	4.55063e-07	1.38963	3.93773e-05	1.55999	1.29216e-06	4.01718	2.09093	3.77783	0.00810797	0.166842	MA-induced
P61515	reviewed	Putative 60S ribosomal protein L37a (60S ribosomal protein L37a pseudogene 1)	1.43025	0.000561598	1.21486	0.0602595	1.44143	0.00135331	1.67817	0.34256	1.51319	0.0112325	0.246708	MA-induced
Q07310	reviewed	Neurexin-3 (Neurexin III-alpha) (Neurexin-3-alpha)	1.47091	5.89451e-08	1.34861	3.78829e-06	1.61333	3.36928e-06	4.02473	2.33925	3.77621	0.133333	0.258566	MA-induced
Q5I0K5	reviewed	Mycophenolic acid acyl-glucuronide esterase, mitochondrial (EC 3.1.1.93) (Alpha/beta hydrolase domain-containing protein 10) (Abhydrolase domain-containing protein 10)	1.42221	0.00845845	1.41984	0.0250158	1.40314	0.0082983	1.0532	0.810062	1.01691	-0.0194668	-0.0170619	MA-induced
A0A0G2K1V8	unreviewed	Actin-related protein 2/3 complex subunit 2 (Fragment)	1.44546	1.12569e-05	1.30256	0.000465088	1.45148	3.13046e-05	2.63031	1.27085	2.42122	0.0059943	0.156168	MA-induced
D3ZS25	unreviewed	Protein RGD1561694	1.53917	0.00011428	1.33155	0.0571398	1.4771	0.000146566	2.45253	0.513518	2.15764	-0.059379	0.149662	MA-induced
M0R3T8	unreviewed	Protein Ankrd26	9.8272	4.68497e-09	5.51352	8.05612e-06	8.19162	4.30604e-09	27.4598	12.5461	25.3834	-0.262632	0.571173	MA-induced
Q5HZA6	reviewed	Prolyl endopeptidase-like (EC 3.4.21.-) (Prolylendopeptidase-like)	1.65218	2.76909e-05	1.54155	0.000134675	1.55128	8.15707e-06	3.30144	2.41681	3.22335	-0.0909101	0.00907647	MA-induced
A0A0G2JW34	unreviewed	Protein Cisd3	1.60986	0.00137646	1.46483	0.0113209	1.59854	0.00162824	1.96548	1.07179	1.88699	-0.0101768	0.126028	MA-induced
A0A0G2K5S4	unreviewed	Uncharacterized protein	1.47971	2.38729e-05	1.32128	9.79587e-05	1.44574	1.79695e-05	2.61294	1.61135	2.52365	-0.0335126	0.129865	MA-induced
A0A0G2JVP9	unreviewed	Protein Psme1-ps1 (RCG63136)	1.54922	5.31581e-05	1.3293	0.0115178	1.62519	0.00024467	2.69949	0.796136	2.53018	0.0690602	0.289935	MA-induced
O08837	reviewed	Cell division cycle 5-like protein (Cdc5-like protein) (Pombe Cdc5-related protein)	1.91402	7.5603e-06	1.5674	0.000477485	1.76261	2.54392e-06	4.79679	2.15327	4.57468	-0.118895	0.169339	MA-induced
Q811S1	unreviewed	Heterogeneous nuclear ribonucleoprotein R	1.39319	1.04403e-06	1.35181	1.6303e-05	1.40172	1.78625e-06	2.86138	2.08217	2.80046	0.00881191	0.0523047	MA-induced
Q5U2Q7	reviewed	Eukaryotic peptide chain release factor subunit 1 (Eukaryotic release factor 1) (eRF1)	1.47921	2.41692e-05	1.3556	0.000627778	1.49124	4.40218e-05	2.60764	1.40555	2.51146	0.0116849	0.137574	MA-induced
Q6AYC4	reviewed	Macrophage-capping protein (Actin regulatory protein CAP-G)	1.38992	0.000147697	1.22423	0.00855298	1.4022	0.000286463	1.81956	0.603558	1.72787	0.0126912	0.195822	MA-induced
F8WFR8	unreviewed	Protein LOC100359876	1.5055	1.54514e-06	1.35763	1.00643e-06	1.49816	1.81462e-06	3.42994	2.6453	3.34822	-0.0070548	0.142103	MA-induced
O35763	reviewed	Moesin (Membrane-organizing extension spike protein)	1.58695	5.6447e-08	1.45966	4.62931e-05	1.55699	6.86017e-08	4.82927	2.36503	4.57587	-0.0274953	0.0931304	MA-induced
D3ZJH2	unreviewed	Protein Sugp2 (Splicing factor, arginine/serine-rich 14 (Predicted))	1.95714	1.91063e-05	1.5817	0.0163115	1.75187	5.93356e-06	4.57136	1.18239	4.22785	-0.159852	0.147422	MA-induced
Q9ERE4	reviewed	Golgi phosphoprotein 3 (Coat protein GPP34) (Trans-Golgi protein GMx33)	1.48967	0.0110454	1.23822	0.0132631	1.3297	0.00253851	1.12515	0.578735	1.06698	-0.163887	0.10283	MA-induced
Q63374	reviewed	Neurexin-2 (Neurexin II-alpha) (Neurexin-2-alpha)	1.49861	1.41338e-07	1.38738	2.36299e-05	1.4574	9.92745e-08	3.99771	2.1854	3.80552	-0.0402278	0.0710383	MA-induced
Q9QX75	reviewed	Triadin	1.48039	0.000678837	1.2341	0.061028	1.56531	0.00270495	1.79315	0.368548	1.65998	0.0804736	0.342986	MA-induced
G3V913	unreviewed	Heat shock 27kDa protein 1 (Heat shock protein beta-1)	7.50544	4.1821e-15	7.68559	1.97219e-12	9.26319	1.60231e-13	41.8121	34.4381	41.0921	0.303573	0.269354	MA-induced
P42930	reviewed	Heat shock protein beta-1 (HspB1) (Heat shock 27 kDa protein) (HSP 27)	7.22743	5.69602e-15	7.39001	3.0888e-12	8.89667	1.73253e-13	40.6462	33.2136	40.2398	0.299782	0.267689	MA-induced
D3ZJ08	unreviewed	Histone H3	0.629475	0.0118834	0.567311	0.00336231	0.618079	0.0123286	-1.28551	-2.02269	-1.32517	-0.0263581	0.123653	MA-induced
D4A5W8	unreviewed	Protein Pgs1	2.10575	5.41442e-05	1.63301	0.00707906	1.87188	1.27679e-05	4.5836	1.52121	4.42645	-0.16985	0.196956	MA-induced
Q5BJX6	unreviewed	Ccdc132 protein (Fragment)	1.43261	0.00084411	1.29244	0.00161834	1.38045	0.000424962	1.5941	1.0329	1.5683	-0.0534993	0.0950502	MA-induced
A0A0G2K2Y3	unreviewed	Endoplasmic reticulum aminopeptidase 1 (Type 1 tumor necrosis factor receptor shedding aminopeptidase regulator, isoform CRA_a)	2.00645	7.35827e-05	1.6647	0.00019456	1.81274	1.81111e-05	4.15243	2.72853	4.06951	-0.146472	0.122908	MA-induced
A0A096MK30	unreviewed	Moesin (Moesin, isoform CRA_a)	1.61889	2.10912e-08	1.47967	2.48589e-05	1.58891	1.83484e-08	5.33478	2.6028	5.16817	-0.02697	0.102762	MA-induced
Q63556	reviewed	Serine protease inhibitor A3M (Serpin A3M) (Serine protease inhibitor 2.4) (SPI-2.4) (Fragment)	0.845655	0.291113	0.702845	0.024277	0.966833	0.951683	-0.129621	-0.821486	-0.00104659	0.193197	0.46006	MA-induced
Q5RK09	reviewed	Eukaryotic translation initiation factor 3 subunit G (eIF3g) (Eukaryotic translation initiation factor 3 RNA-binding subunit) (eIF-3 RNA-binding subunit) (Eukaryotic translation initiation factor 3 subunit 4) (eIF-3-delta) (eIF3 p42) (eIF3 p44)	1.5725	7.05997e-08	1.40026	0.000100846	1.55976	8.24859e-09	4.67019	1.941	5.18419	-0.011743	0.155627	MA-induced
B0BNN3	reviewed	Carbonic anhydrase 1 (EC 4.2.1.1) (Carbonate dehydratase I) (Carbonic anhydrase I) (CA-I)	2.16057	4.59045e-07	1.78436	1.57165e-05	2.58262	2.81916e-06	7.04427	4.01301	7.59688	0.257427	0.533426	MA-induced
Q9R0J8	reviewed	Legumain (EC 3.4.22.34) (Asparaginyl endopeptidase) (Protease, cysteine 1)	1.77171	5.91746e-05	1.45448	0.00799985	1.87482	4.76388e-05	3.48859	1.1334	3.91902	0.0816113	0.366245	MA-induced
D3ZX01	unreviewed	40S ribosomal protein S4	1.40325	2.31885e-08	1.26962	7.89388e-05	1.39263	2.21337e-09	3.73165	1.41295	4.13542	-0.0109633	0.133415	MA-induced
D3ZEI6	unreviewed	Nuclear receptor coactivator 5 (Predicted) (Protein Ncoa5)	1.56376	2.17455e-05	1.39131	0.00111503	1.56422	9.01953e-06	3.00749	1.4068	3.25616	0.000426214	0.169005	MA-induced
Q63396	reviewed	Activated RNA polymerase II transcriptional coactivator p15 (Positive cofactor 4) (PC4) (SUB1 homolog) (p14)	1.3781	0.00014005	1.34304	0.00189529	1.41996	0.00017147	1.78305	1.15835	1.90492	0.0431628	0.0803465	MA-induced
Q91XV6	reviewed	FXYD domain-containing ion transport regulator 6 (Phosphohippolin) (Vascular endothelial cell-specific protein 6) (VESP6)	1.72766	0.000267587	1.56506	0.000343269	1.64607	8.43549e-05	2.81809	2.23872	2.92922	-0.0697969	0.0728099	MA-induced
Q6IMF3	reviewed	Keratin, type II cytoskeletal 1 (Cytokeratin-1) (CK-1) (Keratin-1) (K1) (Type-II keratin Kb1)	2.10342	0.0572554	1.74897	0.123328	1.94066	0.0303303	1.33253	0.733063	1.45216	-0.116185	0.150046	MA-induced
G3V7Q7	unreviewed	IQ motif containing GTPase activating protein 1 (Predicted), isoform CRA_b (Protein Iqgap1)	1.77279	9.25358e-07	1.51988	5.53363e-06	1.6908	8.27289e-08	4.98397	3.17501	5.36632	-0.0683194	0.153744	MA-induced
P02091	reviewed	Hemoglobin subunit beta-1 (Beta-1-globin) (Hemoglobin beta chain, major-form) (Hemoglobin beta-1 chain)	3.21851	2.39243e-09	2.55761	7.93431e-08	3.86026	1.88313e-08	14.5387	9.61972	15.0539	0.262304	0.5939	MA-induced
O88656	reviewed	Actin-related protein 2/3 complex subunit 1B (Arp2/3 complex 41 kDa subunit) (p41-ARC)	1.71305	1.28201e-06	1.48666	2.69832e-05	1.75063	1.20238e-06	4.57561	2.61374	4.78258	0.0313081	0.235803	MA-induced
A2RRU1	reviewed	Glycogen [starch] synthase, muscle (EC 2.4.1.11)	1.43931	4.6663e-05	1.31878	8.64907e-05	1.42287	2.51662e-05	2.27542	1.62198	2.34008	-0.0165731	0.109598	MA-induced
Q68FS3	reviewed	F-box only protein 7	1.41638	7.00055e-05	1.23262	0.0111606	1.33495	3.93058e-06	2.08663	0.589072	2.25296	-0.0854249	0.115057	MA-induced
Q5XI67	reviewed	F-box only protein 30	1.66817	0.000260257	1.32862	0.212735	1.70124	0.000160112	2.64639	0.275538	2.90964	0.0283197	0.356658	MA-induced
M0R3J6	unreviewed	Hepatoma-derived growth factor	1.6764	4.79925e-05	1.44697	0.0188996	1.71554	3.42493e-05	3.21911	0.918706	3.47701	0.0332962	0.245632	MA-induced
P81718	reviewed	Tyrosine-protein phosphatase non-receptor type 6 (EC 3.1.3.48) (Protein-tyrosine phosphatase SHP-1)	3.16249	1.86519e-08	2.25188	5.81951e-05	2.98022	2.02405e-09	12.8388	4.95987	13.6963	-0.0856464	0.404287	MA-induced
F1LXH1	unreviewed	Protein Accs	1.77057	0.00117588	1.35715	0.085085	1.71281	0.000464021	2.41465	0.471485	2.58798	-0.0478497	0.335784	MA-induced
Q6XDA1	unreviewed	Erythroid spectrin alpha (Protein Spta1)	1.7601	1.24053e-05	1.40532	0.000703377	1.86356	2.00278e-05	4.00193	1.54772	4.21944	0.0824086	0.407163	MA-induced
Q4G075	reviewed	Leukocyte elastase inhibitor A (Serine protease inhibitor EIA) (Serpin B1a)	1.68335	0.000887898	1.4066	0.0100396	1.66446	0.00052172	2.29279	0.983572	2.41287	-0.0162762	0.242848	MA-induced
Q07936	reviewed	Annexin A2 (Annexin II) (Annexin-2) (Calpactin I heavy chain) (Calpactin-1 heavy chain) (Chromobindin-8) (Lipocortin II) (Placental anticoagulant protein IV) (PAP-IV) (Protein I) (p36)	2.55754	1.91557e-05	2.22586	8.36466e-05	2.38509	5.44383e-06	6.39134	4.70698	6.60142	-0.100712	0.099681	MA-induced
P01150	reviewed	Pro-thyrotropin-releasing hormone (Pro-TRH) (Prothyroliberin) [Cleaved into: Thyrotropin-releasing hormone (TRH) (Protirelin) (TSH-releasing factor) (Thyroliberin) (Thyrotropin-releasing factor) (TRF)]	2.42278	0.00057849	1.99227	0.0185786	2.85578	0.00119454	4.13347	1.72132	4.42479	0.237222	0.519473	MA-induced
A0A0G2JSV6	unreviewed	Globin c2 (Protein Hba-a2) (RCG34342, isoform CRA_a)	2.96543	2.05949e-08	2.4558	1.29969e-06	3.57066	1.27023e-07	12.0539	7.62959	12.6626	0.267951	0.539999	MA-induced
D3ZPE5	unreviewed	Protein Vps53 (Vacuolar protein sorting 53 (Yeast) (Predicted), isoform CRA_a)	2.20448	5.89974e-08	1.90753	6.93735e-07	2.22857	3.73659e-08	8.24443	5.7382	8.58708	0.0156768	0.224409	MA-induced
D3ZN79	unreviewed	Protein LOC686074	1.36565	0.000125384	1.22887	0.022487	1.40453	6.53518e-05	1.7542	0.490029	2.0509	0.0404983	0.192755	MA-induced
A0A0G2K1I7	unreviewed	FXYD domain-containing ion transport regulator 6	1.93549	0.00012784	1.70745	0.000324891	1.86136	3.92278e-05	3.70916	2.69241	3.94971	-0.0563386	0.12451	MA-induced
F1LW77	unreviewed	Protein Rab33b (RAB33B, member of RAS oncogene family (Predicted), isoform CRA_b)	1.63199	7.20161e-06	1.49904	0.000324742	1.83315	2.6689e-05	3.63391	2.03739	3.99886	0.167689	0.290284	MA-induced
D4A6D8	reviewed	Leucine-rich repeat transmembrane neuronal protein 1	2.92253	1.67376e-08	2.35255	2.52205e-07	2.89449	3.41086e-09	12.0316	8.14373	12.9827	-0.0139077	0.299082	MA-induced
D3ZRX9	unreviewed	Calponin	1.69633	9.67091e-06	1.52381	8.18544e-05	1.79713	1.22376e-05	3.82317	2.48358	4.1543	0.0832767	0.23801	MA-induced
Q62669	unreviewed	Globin a1 (Protein Hbb-b1) (Protein LOC103694855) (Zero beta-1 globin)	3.83508	6.12811e-09	2.9042	1.39688e-07	4.54983	1.10472e-08	15.9265	10.5437	17.392	0.246558	0.647674	MA-induced
Q62670	unreviewed	0 beta-2 globin	3.84492	6.26755e-09	2.91279	1.43713e-07	4.56469	1.11938e-08	15.9379	10.5539	17.4168	0.247562	0.648114	MA-induced
P00787	reviewed	Cathepsin B (EC 3.4.22.1) (Cathepsin B1) (RSG-2) [Cleaved into: Cathepsin B light chain; Cathepsin B heavy chain]	1.51759	2.55957e-07	1.44955	1.07337e-05	1.54211	1.2662e-07	3.96688	2.66154	4.31031	0.0231224	0.0893062	MA-induced
P04041	reviewed	Glutathione peroxidase 1 (GPx-1) (GSHPx-1) (EC 1.11.1.9) (Cellular glutathione peroxidase)	1.52397	1.28705e-05	1.40835	0.000550555	1.57271	7.95948e-06	2.97255	1.61006	3.33102	0.0454231	0.159252	MA-induced
Q6IRG7	unreviewed	Claudin	1.54305	0.00105405	1.34551	0.0931975	1.57226	0.000316958	1.86304	0.441255	2.28429	0.0270573	0.224686	MA-induced
A0A0G2JTW9	unreviewed	Protein Hbb-b1	3.68186	1.16144e-08	2.77701	1.06036e-07	4.29934	1.82713e-08	14.9213	10.2772	16.2821	0.22368	0.630582	MA-induced
P11517	reviewed	Hemoglobin subunit beta-2 (Beta-2-globin) (Hemoglobin beta chain, minor-form) (Hemoglobin beta-2 chain)	3.38741	5.3868e-09	2.69248	1.10757e-07	4.07289	1.47257e-08	14.5544	9.93915	15.8679	0.265869	0.597116	MA-induced
Q6PDU6	unreviewed	Beta-glo	3.75489	7.75672e-09	2.83603	3.52966e-08	4.57008	2.39406e-08	15.4807	11.2073	16.7066	0.283449	0.688344	MA-induced
D4AE85	unreviewed	Protein Vash1	2.13503	2.8178e-08	1.80542	4.9037e-07	2.26581	1.75556e-08	8.26176	5.37777	9.15182	0.0857699	0.327696	MA-induced
Q4VBH2	unreviewed	Protein Trnt1 (tRNA nucleotidyl transferase, CCA-adding, 1)	2.09618	4.66782e-06	1.99099	1.20295e-05	2.19793	5.92407e-06	5.69213	4.8877	5.93907	0.0683822	0.142663	MA-induced
A0A140TAA3	unreviewed	Ral GTPase-activating protein subunit alpha-1	2.7727	2.21855e-08	2.36877	7.30803e-07	2.6428	1.44048e-09	11.2612	7.6343	12.3964	-0.0692267	0.157924	MA-induced
O55007	reviewed	Ral GTPase-activating protein subunit alpha-1 (GAP-related-interacting partner to E12) (GRIPE) (GTPase-activating RapGAP domain-like 1) (Tuberin-like protein 1) (p240)	3.42567	9.68321e-09	2.88876	3.88842e-07	3.24672	6.32982e-10	14.2359	9.81054	15.6283	-0.0774016	0.168531	MA-induced
P47967	reviewed	Galectin-5 (Gal-5) (RL-18)	2.65336	8.08749e-06	1.94202	5.34562e-05	2.69753	8.52327e-06	7.16888	4.09068	7.25755	0.0238212	0.474085	MA-induced
B5DEP0	unreviewed	Dguok protein	1.49251	0.00752235	1.41964	0.0141582	1.4606	0.00549045	1.22693	0.934704	1.23545	-0.031179	0.0410452	MA-induced
Q62764	reviewed	Y-box-binding protein 3 (Cold shock domain-containing protein A) (DNA-binding protein A) (Muscle Y-box protein YB2) (RYB-A) (Y-box-binding protein A)	1.60561	1.10496e-05	1.39081	0.0017445	1.61406	1.03019e-05	3.386	1.31275	3.44454	0.00756947	0.21477	MA-induced
Q4KLN7	reviewed	ADP-ribosylation factor GTPase-activating protein 3 (ARF GAP 3)	0.47707	6.66627e-08	0.484045	4.9344e-09	0.488128	4.21196e-08	-7.66213	-8.6954	-7.63122	0.0330571	0.0121161	MA-induced
Q4KSH6	unreviewed	Dual specificity mitogen-activated protein kinase kinase 4	1.41502	3.08409e-07	1.28518	1.9014e-06	1.331	9.96276e-09	3.26082	2.07082	3.30077	-0.0883147	0.0505402	MA-induced
M0RD99	unreviewed	Protein Rpl30l1	1.46978	3.74427e-06	1.25536	0.00473518	1.39926	4.14465e-07	3.01505	0.762725	3.09337	-0.0709388	0.156561	MA-induced
Q6PDW8	unreviewed	Glutathione peroxidase	1.48857	1.5356e-05	1.35599	0.000399605	1.49259	1.47944e-05	2.76273	1.49307	2.79081	0.00389119	0.138471	MA-induced
Q07014	reviewed	Tyrosine-protein kinase Lyn (EC 2.7.10.2) (V-yes-1 Yamaguchi sarcoma viral related oncogene homolog) (p53Lyn) (p56Lyn)	1.43564	0.000389572	1.21591	0.0462786	1.43857	0.000356937	1.77867	0.376404	1.80862	0.00293884	0.242601	MA-induced
F1M400	unreviewed	Protein Ankrd28	1.44447	1.90782e-08	1.36439	6.06155e-06	1.42505	8.43605e-09	4.09549	2.33876	4.12585	-0.0195272	0.062754	MA-induced
F1LP57	unreviewed	Protein Map2k4	1.42767	3.40741e-07	1.29063	4.15444e-06	1.34243	1.1075e-08	3.32218	1.9808	3.37994	-0.0888196	0.0567707	MA-induced
F1M3L7	reviewed	Epidermal growth factor receptor kinase substrate 8	1.57284	0.000780195	1.38558	0.00762042	1.53874	0.000459268	2.03053	0.996498	2.07535	-0.0316199	0.151262	MA-induced
Q9JIL3	reviewed	Interleukin enhancer-binding factor 3	1.46855	3.55383e-07	1.30297	0.000153323	1.39222	2.17049e-08	3.57544	1.45634	3.65843	-0.0770049	0.0955855	MA-induced
Q568Z4	reviewed	Signal peptidase complex subunit 3 (EC 3.4.-.-) (Microsomal signal peptidase 22/23 kDa subunit) (SPC22/23) (SPase 22/23 kDa subunit)	1.42756	0.00255019	1.32818	0.0531548	1.4307	0.00229606	1.33186	0.521834	1.36364	0.00316813	0.107266	MA-induced
Q0PGW2	reviewed	Protein LCHN	0.781949	0.0603279	0.67748	0.00535521	0.783553	0.0772558	-0.432737	-1.27586	-0.391334	0.0029558	0.209852	MA-induced
A0A0G2JXT9	unreviewed	Protein Arhgef17	1.54921	0.00332147	1.41376	0.0465605	1.71244	0.00844458	1.56536	0.66538	1.60909	0.14452	0.276512	MA-induced
D3ZBP4	reviewed	[F-actin]-methionine sulfoxide oxidase MICAL1 (EC 1.14.13.225) (Molecule interacting with CasL protein 1) (MICAL-1)	1.56543	0.0013494	1.58174	0.00383819	1.60164	0.00178516	1.85554	1.59814	1.86762	0.0329864	0.0180337	MA-induced
G3V6X1	unreviewed	Fibulin 2, isoform CRA_a (Protein Fbln2)	2.50645	2.90856e-08	2.01188	6.61695e-06	2.77751	9.50647e-08	9.99051	5.22358	10.3489	0.148145	0.465251	MA-induced
P01946	reviewed	Hemoglobin subunit alpha-1/2 (Alpha-1/2-globin) (Hemoglobin alpha-1/2 chain)	2.92601	1.68257e-08	2.3913	1.57161e-06	3.50792	1.39739e-07	12.0415	7.29979	12.4112	0.261682	0.552825	MA-induced
Q3T940	unreviewed	Apolipoprotein H (Fragment)	1.51272	0.017555	1.32052	0.111086	1.57905	0.021695	1.04834	0.382792	1.09643	0.0619151	0.257951	MA-induced
M0R7A4	unreviewed	Uncharacterized protein	1.4797	4.88268e-06	1.39165	0.000101856	1.53058	9.99223e-06	3.00251	1.90336	3.07058	0.0487717	0.137281	MA-induced
A0A0G2JSW3	unreviewed	Globin a4 (Hemoglobin subunit beta-1) (RCG39881, isoform CRA_b)	3.20954	1.33457e-09	2.57344	1.01702e-07	3.87812	1.52016e-08	14.9304	9.53588	15.2872	0.272992	0.59166	MA-induced
E9PU01	unreviewed	Protein Chd4	2.07255	1.08353e-07	1.75383	8.51122e-06	1.99511	5.06846e-08	7.32323	4.10928	7.26934	-0.0549435	0.185958	MA-induced
Q63376	reviewed	Neurexin-2-beta (Neurexin II-beta)	1.60637	3.48674e-06	1.44035	0.00408386	1.60535	4.14228e-06	3.7319	1.25757	3.67583	-0.000911507	0.156474	MA-induced
Q6P6G4	unreviewed	Phosphoglycerate mutase (EC 5.4.2.11) (EC 5.4.2.4)	1.37619	2.60237e-06	1.25854	0.00249907	1.4487	1.94726e-05	2.57274	0.863297	2.51903	0.0740778	0.203006	MA-induced
P50282	reviewed	Matrix metalloproteinase-9 (MMP-9) (EC 3.4.24.35) (92 kDa gelatinase) (92 kDa type IV collagenase) (Gelatinase B) (GELB)	2.1795	0.00192713	2.08877	0.014773	2.36212	0.00370956	3.05175	1.94522	3.01425	0.116089	0.177431	MA-induced
Q63210	reviewed	Guanine nucleotide-binding protein subunit alpha-12 (G alpha-12) (G-protein subunit alpha-12)	0.739757	0.00336775	0.701496	0.0069289	0.716674	0.00578635	-1.0753	-1.10448	-1.07541	-0.0457359	0.0308809	MA-induced
P15684	reviewed	Aminopeptidase N (AP-N) (rAPN) (EC 3.4.11.2) (Alanyl aminopeptidase) (Aminopeptidase M) (AP-M) (Kidney Zn peptidase) (KZP) (Microsomal aminopeptidase) (CD antigen CD13)	1.7919	0.000186264	1.39266	0.00711336	1.58682	2.03893e-05	3.13865	1.02636	3.12457	-0.175353	0.188296	MA-induced
Q9ESY8	unreviewed	Stau1 protein (Staufen RNA binding protein homolog 1 (Drosophila)) (Staufen isoform Stau-I6)	7.82995	2.45186e-11	6.02899	6.19621e-10	6.95066	5.29954e-12	31.5026	23.866	31.54	-0.171852	0.205235	MA-induced
D3ZZM8	unreviewed	Protein LOC680432	1.51486	3.95698e-07	1.33836	6.53067e-06	1.48807	1.72878e-09	3.83635	2.18014	5.02466	-0.02574	0.152976	MA-induced
D3ZY96	unreviewed	Neutrophilic granule protein (Predicted) (Protein Ngp)	2.44901	8.36662e-05	2.26758	0.00112051	2.74138	3.14117e-05	5.26888	3.4851	6.55129	0.162703	0.273748	MA-induced
F1LNS2	unreviewed	Protein Fam45a (Similar to RIKEN cDNA 1810055E12 (Predicted), isoform CRA_a)	1.57286	0.0018106	1.52429	0.0120147	1.63201	0.000662183	1.79171	1.16779	2.24645	0.0532609	0.0985145	MA-induced
Q6AXY8	unreviewed	Dehydrogenase/reductase (SDR family) member 1 (Dehydrogenase/reductase (SDR family) member 1, isoform CRA_b) (Protein Dhrs1)	0.526594	0.0151529	0.450963	0.00543634	0.586294	0.0519381	-1.68347	-2.60195	-0.989464	0.154933	0.378615	MA-induced
D3Z9R7	unreviewed	Protein Stx16 (Syntaxin 16 (Predicted), isoform CRA_a)	2.49132	3.999e-06	1.85535	2.48424e-05	2.25836	1.09921e-08	7.10875	4.10606	9.35392	-0.141636	0.283584	MA-induced
A0A0G2K1A2	unreviewed	Protein Mpo	9.9109	1.85998e-10	8.48881	4.52457e-09	10.8381	2.3757e-11	32.1984	25.7472	36.5265	0.129029	0.352484	MA-induced
P80202	reviewed	Activin receptor type-1B (EC 2.7.11.30) (Activin receptor type IB) (ACTR-IB) (Activin receptor-like kinase 4) (ALK-4) (Serine/threonine-protein kinase receptor R2) (SKR2)	10.1122	1.11441e-12	8.89754	4.68586e-11	10.877	9.58728e-14	39.8992	32.5722	44.8247	0.105181	0.289798	MA-induced
P68101	reviewed	Eukaryotic translation initiation factor 2 subunit 1 (Eukaryotic translation initiation factor 2 subunit alpha) (eIF-2-alpha) (eIF-2A) (eIF-2alpha)	1.41978	2.21333e-06	1.3791	2.20325e-05	1.48197	1.34797e-06	2.8595	2.15956	3.33151	0.0618558	0.103789	MA-induced
D3ZFQ5	unreviewed	Protein Cdh9	1.80379	5.71704e-06	1.59025	5.03999e-06	1.7312	3.84525e-07	4.46183	3.5454	5.0793	-0.0592597	0.122526	MA-induced
P97878	reviewed	Exocyst complex component 5 (71 kDa component of rsec6/8 secretory complex) (Exocyst complex component Sec10) (p71)	1.92151	2.70281e-05	1.69152	6.83597e-05	1.85859	2.0821e-06	4.30434	3.15855	5.08043	-0.0480359	0.135887	MA-induced
Q5HZE2	reviewed	Transmembrane protein 120A (Transmembrane protein induced by tumor necrosis factor alpha)	12.0659	4.54065e-10	8.49185	8.15047e-09	12.0539	9.97554e-12	33.5677	24.9627	39.5095	-0.00144101	0.505346	MA-induced
P62890	reviewed	60S ribosomal protein L30	1.40319	9.91598e-05	1.25277	0.000461188	1.34594	6.1567e-07	1.95664	1.08465	2.66196	-0.0600992	0.103489	MA-induced
P97690	reviewed	Structural maintenance of chromosomes protein 3 (SMC protein 3) (SMC-3) (Basement membrane-associated chondroitin proteoglycan) (Bamacan) (Chondroitin sulfate proteoglycan 6) (Chromosome segregation protein SmcD)	1.50232	0.000400393	1.15649	0.268995	1.80492	7.08244e-05	1.995	0.119613	3.53536	0.264739	0.642179	MA-induced
O08769	unreviewed	Cyclin dependent kinase inhibitor (Cyclin kinase inhibitor) (Cyclin-dependent kinase inhibitor 1B) (Protein Cdkn1b) (p27 kip1) (p27kip1)	1.57736	0.000326826	1.56079	0.0291755	1.99266	0.000462712	2.29188	0.985887	3.31701	0.337187	0.352419	MA-induced
D3ZVY6	unreviewed	Protein LOC100359986	0.644671	0.0106976	0.603289	0.0121945	0.637669	0.0179933	-1.24818	-1.39533	-1.13264	-0.0157546	0.0799571	MA-induced
O08719	reviewed	Ena/VASP-like protein (Ena/vasodilator-stimulated phosphoprotein-like)	1.8724	6.66361e-06	1.58255	0.000113103	1.73104	7.85589e-09	4.68397	2.61361	6.41606	-0.113252	0.129381	MA-induced
Q99PA2	unreviewed	Histone deacetylase 1 (Fragment)	2.23237	2.66314e-05	1.87628	0.000103089	2.4309	5.61645e-06	5.30004	3.6195	6.72852	0.122914	0.373616	MA-induced
P15385	reviewed	Potassium voltage-gated channel subfamily A member 4 (RCK4) (RHK1) (RK3) (Voltage-gated potassium channel subunit Kv1.4)	3.90506	4.32532e-09	3.2975	1.38567e-06	3.89191	6.15501e-12	16.4381	10.0844	21.9785	-0.00486663	0.239106	MA-induced
D4A3X1	unreviewed	Protein RGD1308601 (Putative uncharacterized protein RGD1308601_predicted)	0.564805	0.00361441	0.540239	0.00403788	0.551467	0.00590462	-2.01261	-2.12652	-1.91377	-0.0344773	0.0296758	MA-induced
G3V9Q7	unreviewed	Cathepsin G (Cathepsin G (Predicted), isoform CRA_a)	2.4162	4.1262e-06	2.17682	6.28519e-05	2.5327	8.84822e-07	6.853	4.71522	8.1153	0.067935	0.218452	MA-induced
Q7M094	unreviewed	Destrin-like protein p17a (Fragments)	1.88832	1.55835e-06	1.72622	4.24981e-06	1.97298	8.09775e-07	5.32593	4.23079	5.97208	0.0632706	0.192756	MA-induced
D3ZGE2	unreviewed	Myeloperoxidase (Mapped) (Protein Mpo)	10.1792	1.03997e-10	8.72774	5.76046e-09	10.9916	9.8151e-12	33.4186	25.7536	38.0697	0.110775	0.332722	MA-induced
M0R8C5	unreviewed	Protein Eri3 (Similar to prion protein interacting protein 1, isoform CRA_a)	1.4527	6.07852e-05	1.32456	0.000251324	1.41777	3.04966e-06	2.2714	1.45975	2.77786	-0.0351079	0.0981128	MA-induced
B1H266	unreviewed	Nibp protein (Fragment)	1.48758	0.000155573	1.30564	0.00147735	1.53488	3.06668e-05	2.18189	1.08905	2.78981	0.0451616	0.233375	MA-induced
B5DF99	unreviewed	Stx16 protein (Fragment)	2.21939	5.56055e-06	1.6953	4.71106e-05	2.01251	3.05565e-08	6.04396	3.29511	7.5825	-0.141164	0.247453	MA-induced
A9CP48	unreviewed	Intermediate-conductance Ca-activated K channel spliced isoform c	4.34407	0.000114792	4.67848	0.000566584	4.77674	0.000104195	8.34923	7.22736	8.98384	0.13698	0.0299867	MA-induced
Q5RK07	unreviewed	Igh-6 protein (Fragment)	1.92179	4.46675e-06	1.70719	0.00202077	2.01233	2.16488e-07	5.0421	2.07912	6.72365	0.0664178	0.237245	MA-induced
A0A0G2K528	unreviewed	Protein Stx16	1.92286	5.94123e-05	1.48904	0.000445629	1.84389	1.67373e-06	3.9863	1.92478	5.09905	-0.0604998	0.308365	MA-induced
M0RC99	reviewed	Ras-related protein Rab-5A (Small GTP-binding protein rab5)	1.65474	1.8171e-06	1.51496	1.06624e-05	1.71026	5.98504e-07	4.17116	2.9797	4.81791	0.0476143	0.174939	MA-induced
A0A0G2JZZ4	unreviewed	Uncharacterized protein	1.38432	0.00107532	1.267	0.00907504	1.50052	0.000939525	1.39273	0.697229	1.77226	0.11629	0.244047	MA-induced
D4A5A9	unreviewed	Protein Zswim8	2.41092	0.00109734	1.65188	0.0502967	2.50968	0.000101553	3.75754	0.940222	5.30113	0.0579171	0.603398	MA-induced
B5DF57	unreviewed	Erythrocyte protein band 4.2 (Erythrocyte protein band 4.2 (Predicted)) (Protein Epb42)	2.89067	0.0014077	2.23902	0.0062946	3.72436	0.00175383	4.36678	2.5595	5.22814	0.36559	0.73413	MA-induced
Q8CHN6	reviewed	Sphingosine-1-phosphate lyase 1 (S1PL) (SP-lyase 1) (SPL) (SPL 1) (EC 4.1.2.27) (Sphingosine-1-phosphate aldolase)	2.8923	1.13683e-08	2.34741	6.21078e-06	2.84231	1.1701e-10	12.1724	6.40999	14.9678	-0.0251558	0.275996	MA-induced
Q9Z0W7	reviewed	Chloride intracellular channel protein 4 (Intracellular chloride ion channel protein p64H1)	1.41289	1.72175e-06	1.30157	2.06063e-05	1.47413	7.95775e-07	2.87424	1.78187	3.41474	0.0612145	0.17961	MA-induced
Q810C3	unreviewed	Diacylglycerol kinase (DAG kinase) (EC 2.7.1.107)	4.05561	2.18812e-10	3.38594	2.002e-09	4.06618	2.12837e-11	19.5123	15.3056	21.5966	0.00375609	0.264119	MA-induced
Q99ND8	unreviewed	Ppm1b protein (Protein phosphatase 1B) (Protein phosphatase 1B, magnesium dependent, beta isoform, isoform CRA_e) (Protein phosphatase 1B2 53 kDa isoform)	1.486	4.24981e-05	1.33025	0.000655386	1.4137	6.56053e-07	2.49808	1.31063	3.08828	-0.0719564	0.0877788	MA-induced
Q56A27	reviewed	Nuclear cap-binding protein subunit 1 (80 kDa nuclear cap-binding protein) (CBP80) (NCBP 80 kDa subunit)	1.34842	0.0085472	1.27897	0.0934107	1.44665	0.00651668	0.891948	0.365486	1.1645	0.101444	0.177739	MA-induced
P35815	reviewed	Protein phosphatase 1B (EC 3.1.3.16) (Protein phosphatase 2C isoform beta) (PP2C-beta)	1.48575	4.72125e-05	1.3294	0.000712654	1.4133	6.81646e-07	2.47093	1.29276	3.07749	-0.072118	0.0882954	MA-induced
D4A7R3	unreviewed	Nucleoporin 205kDa (Predicted) (Protein Nup205)	1.64108	0.000397578	1.46217	0.013127	1.81451	0.000222503	2.43021	1.03145	3.13976	0.144934	0.311473	MA-induced
Q5M860	unreviewed	Protein Arhgdib (Rho, GDP dissociation inhibitor (GDI) beta) (Rho, GDP dissociation inhibitor (GDI) beta, isoform CRA_a)	3.15572	7.86408e-10	2.6615	1.03071e-08	3.06494	4.31253e-11	15.0947	11.2794	16.7488	-0.0421111	0.203617	MA-induced
Q4QQW4	reviewed	Histone deacetylase 1 (HD1) (EC 3.5.1.98)	1.80068	3.23695e-06	1.66214	2.42449e-05	1.87298	1.74224e-06	4.65839	3.38327	5.21372	0.0567907	0.172291	MA-induced
F1M111	unreviewed	Protein Myo5c	1.92691	1.52685e-06	1.76063	1.57804e-05	2.0357	8.95111e-07	5.50379	3.91878	6.20251	0.0792404	0.209434	MA-induced
Q91ZE7	unreviewed	Anion exchange protein	2.01031	1.23187e-06	1.75141	6.63561e-05	2.47828	4.37342e-06	5.95325	3.37807	7.01699	0.301925	0.500826	MA-induced
Q9WUD2	reviewed	Transient receptor potential cation channel subfamily V member 2 (TrpV2) (Osm-9-like TRP channel 2) (OTRPC2) (Stretch-activated channel 2B) (Vanilloid receptor-like protein 1) (VRL-1)	2.63165	6.75614e-07	2.06175	4.19059e-05	2.57643	2.94181e-08	8.61355	4.56978	10.2831	-0.0305966	0.321503	MA-induced
Q66H18	unreviewed	Protein Sypl1 (Synaptophysin-like 1) (Synaptophysin-like protein, isoform CRA_a)	1.31912	0.00269148	1.15368	0.195703	1.4698	0.0031448	1.02691	0.1461	1.3904	0.156052	0.349386	MA-induced
Q5BJT7	reviewed	Coiled-coil domain-containing protein 93	1.49832	4.42048e-05	1.39999	0.000149614	1.55495	3.67693e-05	2.54021	1.85673	2.82422	0.0535231	0.151456	MA-induced
A0A0G2K3J7	unreviewed	Diacylglycerol kinase (DAG kinase) (EC 2.7.1.107)	4.35207	7.28155e-09	3.57655	2.78573e-07	4.37289	8.40241e-10	17.2659	12.0519	19.3182	0.00688402	0.290019	MA-induced
P23562	reviewed	Band 3 anion transport protein (Anion exchange protein 1) (AE 1) (Anion exchanger 1) (Solute carrier family 4 member 1) (CD antigen CD233)	1.97682	1.21332e-06	1.72331	7.48761e-05	2.43207	4.79208e-06	5.81654	3.23939	6.82056	0.299003	0.497006	MA-induced
O35077	reviewed	Glycerol-3-phosphate dehydrogenase [NAD(+)], cytoplasmic (GPD-C) (GPDH-C) (EC 1.1.1.8)	1.32471	0.000503894	1.25748	0.00817013	1.40965	0.000632159	1.33777	0.690092	1.58467	0.0896644	0.164798	MA-induced
D3ZHK4	unreviewed	Protein Rb1cc1 (RB1-inducible coiled-coil 1 (Predicted))	1.72804	7.44976e-05	1.38224	0.000917768	1.64749	3.95397e-06	3.25744	1.41842	3.8916	-0.0688653	0.253265	MA-induced
D3ZKY6	unreviewed	Protein Ankrd63	3.4949	8.19952e-10	3.15	5.69404e-08	3.61846	2.14058e-10	16.4029	11.9923	17.9405	0.0501244	0.200025	MA-induced
Q499N6	reviewed	UBX domain-containing protein 1 (SAPK substrate protein 1)	1.55767	4.29993e-07	1.52698	4.28498e-05	1.6094	2.40127e-07	4.07072	2.6675	4.54446	0.047128	0.0758376	MA-induced
Q5PPJ4	reviewed	Deoxyhypusine hydroxylase (DOHH) (EC 1.14.99.29) (Deoxyhypusine dioxygenase) (Deoxyhypusine monooxygenase)	1.93405	0.00182111	1.43212	0.0157389	1.93255	0.000456797	2.60713	0.934249	3.17495	-0.00111845	0.432349	MA-induced
F1M3F8	unreviewed	Calcium/calmodulin-dependent protein kinase type II subunit gamma	0.671763	1.48886e-05	0.670875	4.47895e-05	0.603507	7.09626e-06	-2.77066	-2.50442	-3.75132	-0.154582	-0.152672	MA-unique
B5DF95	unreviewed	Family with sequence similarity 164, member A (Protein Zc2hc1a) (Similar to RIKEN cDNA 3110050N22 (Predicted))	0.47036	2.40556e-06	0.49291	1.31178e-06	0.451367	2.09127e-06	-6.11414	-6.00333	-6.51805	-0.0594656	-0.127024	MA-unique
A0A0G2K4M8	unreviewed	Protein Acot3	0.709589	0.00609597	0.767168	0.00639775	0.665111	0.000435226	-1.09628	-0.838944	-1.97756	-0.0933889	-0.205948	MA-unique
P22791	reviewed	Hydroxymethylglutaryl-CoA synthase, mitochondrial (HMG-CoA synthase) (EC 2.3.3.10) (3-hydroxy-3-methylglutaryl coenzyme A synthase)	1.4884	0.00586034	1.56636	0.00549396	1.3103	0.0410548	1.28068	1.46323	0.540643	-0.183865	-0.257517	MA-unique
Q561K4	reviewed	Uncharacterized protein C15orf57 homolog (Protein CCDC32)	0.830635	0.158734	0.88564	0.408137	0.713776	0.0217714	-0.213992	-0.0681897	-0.808546	-0.218743	-0.311249	MA-unique
F1M801	unreviewed	Anaphase promoting complex subunit 1 (Predicted) (Protein Anapc1)	0.709707	0.00524349	0.750547	0.0561442	0.492385	0.00032901	-1.12812	-0.517771	-3.55991	-0.527438	-0.608156	MA-unique
Q6AYT7	reviewed	Monoacylglycerol lipase ABHD12 (EC 3.1.1.23) (2-arachidonoylglycerol hydrolase) (Abhydrolase domain-containing protein 12)	0.678108	5.10621e-05	0.714591	3.72351e-05	0.652169	2.71423e-06	-2.40523	-2.14725	-3.43267	-0.0562691	-0.131871	MA-unique
E9PU24	unreviewed	Protein Dnah11	1.38094	0.0312898	1.43115	0.0249516	1.18723	0.228928	0.700622	0.828988	0.158534	-0.21806	-0.269586	MA-unique
F1LZJ4	unreviewed	Hydroxypyruvate isomerase (EC 5.3.1.22)	0.77048	0.0465104	0.804626	0.108467	0.650954	0.00273175	-0.501229	-0.30254	-1.5878	-0.243201	-0.305763	MA-unique
G3V787	unreviewed	25-hydroxycholesterol 7-alpha-hydroxylase (Cytochrome P450, family 7, subfamily b, polypeptide 1)	0.649871	0.0002639	0.664035	0.000486888	0.60685	1.52201e-05	-2.22506	-1.95663	-3.47149	-0.0988138	-0.129919	MA-unique
D3ZZP8	unreviewed	Protein Cul9	0.211541	7.71085e-08	0.24176	9.38257e-08	0.147861	5.37942e-10	-15.9399	-14.3952	-25.5618	-0.516699	-0.709335	MA-unique
Q08326	reviewed	Guanine nucleotide exchange factor MSS4 (Rab-interacting factor)	1.66497	0.00447378	1.71299	0.0039482	1.48476	0.0418808	1.72792	1.86643	0.785772	-0.165265	-0.206283	MA-unique
A0A0G2K5N8	unreviewed	Protein Acap3	1.43269	3.63989e-05	1.43856	2.38598e-05	1.36577	0.000808597	2.3026	2.42499	1.39064	-0.0690144	-0.0749076	MA-unique
O35748	unreviewed	GDNFR-alpha/TrnR1-delta protein (Glial cell line derived neurotrophic factor family receptor alpha 1, isoform CRA_b)	0.859202	0.218098	1.18429	0.894495	0.644074	0.00834605	-0.14479	0.011816	-1.31924	-0.415772	-0.878722	MA-unique
Q5BJW2	unreviewed	Signal-induced proliferation-associated 1 like 3	0.728984	0.00166113	0.71931	0.00355543	0.656993	0.000467234	-1.26761	-1.1641	-2.01843	-0.150009	-0.130735	MA-unique
D3ZCI2	unreviewed	Protein Slc9a7 (Solute carrier family 9 (Sodium/hydrogen exchanger), member 7 (Predicted))	0.588506	6.2912e-05	0.585507	9.2041e-05	0.565147	1.76897e-05	-3.21343	-3.11678	-3.91256	-0.0584311	-0.0510601	MA-unique
Q00959	reviewed	Glutamate receptor ionotropic, NMDA 2A (GluN2A) (Glutamate [NMDA] receptor subunit epsilon-1) (N-methyl D-aspartate receptor subtype 2A) (NMDAR2A) (NR2A)	0.760062	5.75549e-06	0.737167	4.14078e-05	0.712949	1.03631e-07	-2.07402	-1.92821	-3.40935	-0.0923187	-0.0481926	MA-unique
P25122	reviewed	Potassium voltage-gated channel subfamily C member 1 (NGK2) (RAW2) (Voltage-gated potassium channel subunit Kv3.1) (Voltage-gated potassium channel subunit Kv4)	0.72941	0.0368719	0.766356	0.112025	0.635721	0.00770566	-0.652438	-0.364982	-1.38104	-0.198335	-0.26962	MA-unique
Q6LDW6	unreviewed	Rat ferritin (Fragment)	1.62872	0.00183663	1.73697	0.00148488	1.50551	0.015431	1.92541	2.25295	1.06931	-0.113481	-0.206315	MA-unique
Q62997	reviewed	GDNF family receptor alpha-1 (GDNF receptor alpha-1) (GDNFR-alpha-1) (GFR-alpha-1) (RET ligand 1) (TGF-beta-related neurotrophic factor receptor 1)	0.771839	0.00459783	0.857208	0.0615927	0.64566	0.000228776	-0.873334	-0.269067	-2.29777	-0.257527	-0.408872	MA-unique
Q3MIE7	unreviewed	COMM domain containing 9 (COMM domain containing 9, isoform CRA_a) (COMM domain containing 9, isoform CRA_b) (Protein Commd9)	0.592175	0.000851123	0.595753	0.00140402	0.570099	0.00038074	-2.32063	-2.13153	-2.77214	-0.0548106	-0.0635007	MA-unique
A0A0G2KB70	unreviewed	Protein Reps1	0.769593	0.000327002	0.80509	0.00152177	0.702043	7.24924e-06	-1.31691	-0.881299	-2.62315	-0.132537	-0.197591	MA-unique
A0A0B5AGL6	unreviewed	Glutamine gamma-glutamyltransferase 2 (EC 2.3.2.13) (Fragment)	0.676307	0.00521339	0.672572	0.00710721	0.655451	0.00407427	-1.28812	-1.22934	-1.45653	-0.0451909	-0.0372008	MA-unique
A2IBE0	unreviewed	Membrane-bound carbonic anhydrase 14 (Protein Car14) (RCG52058, isoform CRA_b)	0.557789	0.000355236	0.575891	0.000888317	0.494362	0.000131318	-2.90519	-2.42934	-3.94519	-0.174152	-0.22023	MA-unique
M0R7E6	unreviewed	Uncharacterized protein	0.700341	0.000522237	0.690628	0.00105635	0.684788	0.000327191	-1.68659	-1.58935	-1.90386	-0.0324006	-0.0122506	MA-unique
D3ZFU9	unreviewed	Protein Mylk	0.734967	0.00928852	0.770367	0.0690994	0.629166	0.00162838	-0.902739	-0.436801	-1.86391	-0.224238	-0.292105	MA-unique
Q9JI15	reviewed	Calcium/calmodulin-dependent protein kinase II inhibitor 1 (calcium/calmodulin-dependent protein kinase II inhibitor alpha) (CaM-KIINalpha) (CaMKIINalpha)	0.665086	0.0005454	0.731449	0.00534751	0.597899	8.11093e-06	-1.92007	-1.02499	-3.77761	-0.15364	-0.290856	MA-unique
Q63155	reviewed	Netrin receptor DCC (Tumor suppressor protein DCC)	0.706057	0.000227659	0.683173	0.000245033	0.656821	1.26426e-05	-1.82917	-1.98476	-2.97038	-0.104284	-0.0567501	MA-unique
D3ZSS1	unreviewed	Protein Taf15 (TAF15 RNA polymerase II, TATA box binding protein (TBP)-associated factor (Predicted), isoform CRA_a)	1.57899	0.000399757	1.638	0.000946551	1.52239	0.00264767	2.23943	2.1528	1.56261	-0.0526688	-0.105602	MA-unique
D3ZWE0	unreviewed	Histone H2A	1.32194	0.0116237	1.42094	0.0387913	1.20603	0.171141	0.779011	0.715289	0.207196	-0.132398	-0.236579	MA-unique
F1M5T2	unreviewed	Diacylglycerol kinase (DAG kinase) (EC 2.7.1.107)	0.839566	0.151506	0.815227	0.107221	0.695666	0.00341255	-0.206764	-0.285802	-1.29152	-0.27125	-0.228808	MA-unique
D4A520	unreviewed	Protein Pptc7 (Similar to T-cell activation protein phosphatase 2C (Predicted))	1.52412	6.95322e-06	1.55902	1.64671e-05	1.4575	0.000138592	3.13584	3.06441	2.09695	-0.0644839	-0.0971413	MA-unique
A0A096MJS3	unreviewed	Protein Mlip (Fragment)	0.983286	0.709475	0.882545	0.234724	0.63339	0.00142188	-0.0036248	-0.113462	-1.87579	-0.634518	-0.478577	MA-unique
P01041	reviewed	Cystatin-B (Cystatin-beta) (Liver thiol proteinase inhibitor) (Stefin-B)	1.44982	0.00196057	1.52964	0.0043606	1.47404	0.00322585	1.45093	1.44742	1.3946	0.0239068	-0.0534208	MA-unique
D3ZQY4	unreviewed	Protein Fryl	1.31876	0.0212334	1.40109	0.0420014	1.24308	0.0704318	0.667817	0.669852	0.361705	-0.0852606	-0.172634	MA-unique
B2RYQ5	unreviewed	Enhancer of rudimentary homolog	0.688119	0.00475865	0.692563	0.00445948	0.632934	0.00029062	-1.25246	-1.24584	-2.33376	-0.120604	-0.129891	MA-unique
Q4KLL4	reviewed	Transmembrane 9 superfamily member 4	0.71283	0.00712057	0.70996	0.00785484	0.638897	0.000918395	-1.04877	-1.0402	-1.96293	-0.157974	-0.152153	MA-unique
A0A0G2JXZ3	unreviewed	Transcriptional regulator ATRX	0.996221	0.757989	1.09131	0.960694	0.664186	0.00609933	-0.000657235	0.00219533	-1.30744	-0.58488	-0.716401	MA-unique
P28042	reviewed	Single-stranded DNA-binding protein, mitochondrial (Mt-SSB) (MtSSB) (Single strand DNA-binding protein P16)	0.534059	6.23663e-05	0.512533	0.00010879	0.509191	2.80837e-05	-3.80527	-3.82185	-4.43193	-0.0687914	-0.0094363	MA-unique
D3ZTB5	unreviewed	Protein S100a13	1.59853	5.30039e-05	1.6286	8.00427e-05	1.58806	0.000198738	2.89358	2.88255	2.47003	-0.00948364	-0.0363637	MA-unique
A0A0G2K2R2	unreviewed	Enoyl-CoA delta isomerase 1, mitochondrial	0.945767	0.687441	1.11639	0.571125	0.661832	0.0302837	-0.0130933	0.0386398	-0.904385	-0.515021	-0.7543	MA-unique
B5DFJ1	unreviewed	NFKB inhibitor interacting Ras-like 1 (NFKB inhibitor interacting Ras-like protein 1 (Predicted), isoform CRA_a) (Protein Nkiras1)	0.673785	0.000457533	0.659455	0.000912458	0.619555	2.4112e-05	-1.90236	-1.82586	-3.18947	-0.121055	-0.0900417	MA-unique
A0A0G2K689	unreviewed	Uncharacterized protein	1.39821	0.00066164	1.43513	0.0020211	1.35007	0.00291568	1.5375	1.40429	1.09785	-0.0505527	-0.0881543	MA-unique
B5DFE0	unreviewed	Mpp6 protein (Protein Mpp6) (RCG52465, isoform CRA_b)	1.44163	0.00249025	1.43473	0.00413305	1.38483	0.00996126	1.374	1.2414	0.940218	-0.0579853	-0.0510661	MA-unique
A0A0G2JZ82	unreviewed	Protein-serine/threonine kinase (EC 2.7.11.-)	0.74224	1.88621e-05	0.737035	2.78608e-06	0.68019	8.96953e-07	-2.03169	-2.44529	-3.36221	-0.12595	-0.115796	MA-unique
P09215	reviewed	Protein kinase C delta type (EC 2.7.11.13) (nPKC-delta) [Cleaved into: Protein kinase C delta type regulatory subunit; Protein kinase C delta type catalytic subunit (Sphingosine-dependent protein kinase-1) (SDK1)]	0.661542	0.0305032	0.584262	0.0101605	0.52693	0.000855303	-0.903473	-1.54526	-2.83569	-0.328222	-0.149005	MA-unique
D3ZBM7	reviewed	E3 ubiquitin-protein ligase HACE1 (EC 2.3.2.26) (HECT domain and ankyrin repeat-containing E3 ubiquitin-protein ligase 1) (HECT-type E3 ubiquitin transferase HACE1)	0.686374	0.00429087	0.62492	0.00125908	0.559169	0.000109126	-1.28537	-1.96691	-3.32277	-0.295711	-0.160387	MA-unique
Q9EST6	reviewed	Acidic leucine-rich nuclear phosphoprotein 32 family member B (Proliferation-related acidic leucine-rich protein PAL31)	1.3743	0.00156062	1.40618	0.00645624	1.28678	0.0107944	1.28742	1.07701	0.715456	-0.0949302	-0.128013	MA-unique
A0A0G2K3J4	unreviewed	A-kinase anchor protein SPHKAP	1.52355	0.000410506	1.58556	0.00148598	1.50073	0.00189613	2.0572	1.8806	1.59426	-0.0217722	-0.0793301	MA-unique
Q5U2Q3	reviewed	Ester hydrolase C11orf54 homolog (EC 3.1.-.-)	0.65206	0.000187419	0.602393	9.99176e-05	0.565872	1.6072e-06	-2.29939	-2.92516	-4.75944	-0.20453	-0.0902298	MA-unique
Q6AYB4	reviewed	Heat shock 70 kDa protein 14	1.55401	0.00428587	1.48418	0.00354557	1.41638	0.0075361	1.50601	1.39587	1.06611	-0.133784	-0.0674628	MA-unique
Q9WU49	reviewed	Calcium-regulated heat stable protein 1 (Calcium-regulated heat-stable protein of 24 kDa) (CRHSP-24)	1.39126	0.0036562	1.40127	0.00558826	1.34705	0.00739249	1.16096	1.09647	0.915994	-0.0465957	-0.0569305	MA-unique
Q9EPV3	unreviewed	Endothelial monocyte-activating polypeptide II (Fragment)	1.51418	0.00205885	1.57692	0.00552214	1.4456	0.00713475	1.6079	1.48367	1.14129	-0.0668731	-0.125439	MA-unique
G3V9L1	unreviewed	Protein Tex2 (Testis expressed gene 2)	0.783255	0.0370832	0.680496	0.00256031	0.628952	0.000295707	-0.504288	-1.43928	-2.36092	-0.316532	-0.113636	MA-unique
Q8K1M7	reviewed	BMP/retinoic acid-inducible neural-specific protein 3	0.734178	0.0132677	0.670554	0.00153333	0.63722	0.000229001	-0.836854	-1.62269	-2.3666	-0.204338	-0.0735603	MA-unique
Q9ERU1	unreviewed	Neuronal phosphoprotein DARPP-32 (Fragment)	1.47615	0.000939741	1.52947	0.00816261	1.37619	0.0106851	1.70069	1.28011	0.908104	-0.101161	-0.152349	MA-unique
M0R6V0	unreviewed	Uncharacterized protein	1.46151	0.00179126	1.46199	0.00782803	1.36296	0.0171101	1.50378	1.15413	0.789274	-0.100719	-0.101192	MA-unique
D4AB33	unreviewed	Protein phosphatase 1 regulatory subunit 15A (RCG32052, isoform CRA_a)	1.95566	3.34794e-05	1.79685	0.00036001	1.4863	0.00326858	4.33048	2.91152	1.42111	-0.395929	-0.273739	MA-unique
P49791	reviewed	Nuclear pore complex protein Nup153 (153 kDa nucleoporin) (Nucleoporin Nup153)	0.630417	0.00255482	0.605323	0.00102412	0.560731	0.000683373	-1.72572	-2.16517	-2.64185	-0.168997	-0.110396	MA-unique
Q91ZW6	reviewed	Trimethyllysine dioxygenase, mitochondrial (EC 1.14.11.8) (Epsilon-trimethyllysine 2-oxoglutarate dioxygenase) (TML hydroxylase) (TML-alpha-ketoglutarate dioxygenase) (TML dioxygenase) (TMLD)	1.54509	0.00519963	1.47443	0.00877555	1.43682	0.02845	1.43367	1.1521	0.808321	-0.104819	-0.0372876	MA-unique
B5DFM4	unreviewed	RGD1309922 protein (Fragment)	1.66122	0.000629325	1.6327	0.00219856	1.53956	0.00780624	2.34399	1.87979	1.31199	-0.109726	-0.0847414	MA-unique
A0A0U1RRV5	unreviewed	Clustered mitochondria protein homolog	1.40198	0.0320653	1.32714	0.0312182	1.29152	0.050114	0.728256	0.614761	0.479802	-0.118399	-0.0392516	MA-unique
P29314	reviewed	40S ribosomal protein S9	1.41307	1.70226e-05	1.38323	4.38609e-05	1.34866	0.000188852	2.3789	2.03968	1.60694	-0.0673045	-0.0365148	MA-unique
P38983	reviewed	40S ribosomal protein SA (37 kDa laminin receptor precursor) (37LRP) (37/67 kDa laminin receptor) (LRP/LR) (67 kDa laminin receptor) (67LR) (Laminin receptor 1) (LamR) (Laminin-binding protein precursor p40) (LBP/p40)	0.893713	0.250578	0.775838	0.0116735	0.705793	0.00106211	-0.097441	-0.707737	-1.49489	-0.340567	-0.136511	MA-unique
P70470	reviewed	Acyl-protein thioesterase 1 (APT-1) (EC 3.1.2.-) (Lysophospholipase 1) (Lysophospholipase I) (LPL-I) (LysoPLA I)	1.42651	0.00510321	1.33547	0.00963122	1.25024	0.0661652	1.17471	0.841506	0.380001	-0.190284	-0.0951409	MA-unique
P63255	reviewed	Cysteine-rich protein 1 (CRP-1) (Cysteine-rich intestinal protein) (CRIP)	0.602653	0.134895	0.537534	0.0717259	0.489163	0.0299684	-0.635627	-1.02483	-1.57149	-0.301011	-0.136041	MA-unique
F1LNL3	unreviewed	Protein Abca1	0.489289	0.044463	0.463898	0.0456673	0.452844	0.0392408	-1.39424	-1.48532	-1.60724	-0.111674	-0.0347939	MA-unique
A0A0G2K590	unreviewed	Spastin (EC 3.6.4.3)	1.59213	9.77351e-06	1.49485	0.000444779	1.35691	0.0029259	3.36149	1.94406	1.11567	-0.230639	-0.139672	MA-unique
Q6AXQ0	reviewed	SUMO-activating enzyme subunit 1 (Ubiquitin-like 1-activating enzyme E1A) [Cleaved into: SUMO-activating enzyme subunit 1, N-terminally processed]	1.53328	4.17648e-07	1.43168	1.54342e-06	1.41378	1.10858e-05	3.93356	3.00867	2.47543	-0.117065	-0.0181499	MA-unique
Q4V8L2	unreviewed	Ppm1a protein	1.53545	0.000514141	1.49355	0.000736947	1.47662	0.000993571	2.03473	1.81296	1.68848	-0.0563599	-0.0164429	MA-unique
Q4V8K2	reviewed	Beta-catenin-like protein 1 (Nuclear-associated protein) (NAP)	0.705243	0.00374344	0.669849	0.000406154	0.643147	0.000202938	-1.2226	-1.96049	-2.3514	-0.132973	-0.0586882	MA-unique
A0A096MJN8	unreviewed	Protein Cmtm5	1.72987	0.000473284	1.73501	0.0029704	1.80928	0.010917	2.62886	2.00897	1.67824	0.0647534	0.0604726	MA-unique
A0JPM9	reviewed	Eukaryotic translation initiation factor 3 subunit J (eIF3j) (Eukaryotic translation initiation factor 3 subunit 1) (eIF-3-alpha) (eIF3 p35)	1.42703	9.72829e-05	1.41655	0.000450291	1.34806	0.000356212	2.05821	1.68123	1.4858	-0.0821382	-0.071505	MA-unique
P84903	reviewed	Stromal interaction molecule 1	1.52595	0.000371291	1.40902	0.00442579	1.30562	0.0361487	2.09147	1.16452	0.55476	-0.224967	-0.109955	MA-unique
A0A0G2K2W2	unreviewed	Protein LOC102546764 (Similar to p13MTCP1 (Predicted), isoform CRA_b)	1.7544	0.00851739	1.63187	0.0231473	1.47845	0.0358072	1.67848	1.15552	0.815688	-0.246894	-0.142438	MA-unique
Q32Q07	reviewed	Leucine-rich repeat neuronal protein 1 (Neuronal leucine-rich repeat protein 1) (NLRR-1)	0.7392	0.00926313	0.69264	0.00829438	0.681509	0.00555852	-0.886419	-1.10268	-1.24748	-0.117232	-0.0233726	MA-unique
D4A7U1	unreviewed	Protein Zyx	1.42642	8.70092e-05	1.36909	5.78179e-05	1.35505	6.92516e-05	2.08055	1.92071	1.82331	-0.0740542	-0.0148759	MA-unique
D4A4X4	unreviewed	Protein Cgn	14.0856	9.02551e-12	14.2982	3.98471e-09	13.3124	1.0255e-07	42.1476	32.2357	26.102	-0.0814536	-0.10307	MA-unique
F1LUW9	unreviewed	Tubulin gamma chain	1.43811	0.00331699	1.40363	0.0088723	1.37955	0.0193442	1.29955	1.00374	0.795383	-0.0599692	-0.0249617	MA-unique
B2GVC1	unreviewed	Usp47 protein (Fragment)	0.65698	0.0064014	0.619863	0.00095918	0.572833	0.000530434	-1.32957	-2.08243	-2.63279	-0.197736	-0.113834	MA-unique
F1LRV9	unreviewed	Protein Myh1	1.55175	0.0120447	1.42292	0.0121895	1.35035	0.0153201	1.21657	0.973946	0.786392	-0.200556	-0.0755139	MA-unique
G3V7G9	unreviewed	Eukaryotic translation initiation factor 3, subunit 6 interacting protein (Protein Eif3l)	0.646871	2.41874e-05	0.632525	3.47019e-06	0.616671	1.04881e-06	-2.90118	-3.60777	-4.17013	-0.0689786	-0.0366214	MA-unique
B4F7C9	unreviewed	Serine/threonine-protein kinase Chk1 (Stt3a protein)	1.44989	0.00125034	1.49488	0.0135828	1.3683	0.011126	1.55582	1.08293	0.883807	-0.0835537	-0.127649	MA-unique
D4ADX8	unreviewed	Protein Raph1	1.77248	1.4738e-05	1.66684	0.000171541	1.62419	0.000579261	3.98977	2.77569	2.26509	-0.126051	-0.0373903	MA-unique
F1LU03	unreviewed	Uncharacterized protein	1.69394	0.00117477	1.78354	0.00666146	1.66869	0.00600183	2.22795	1.81676	1.64122	-0.0216613	-0.0960256	MA-unique
D3ZBL6	unreviewed	Protein Nup160	1.73763	0.048652	1.32851	0.121818	1.14071	0.361716	1.04654	0.374687	0.0838805	-0.607192	-0.21988	MA-unique
A0A0G2K3W1	unreviewed	Protein Vwa8	0.656752	0.00295009	0.574342	0.000989608	0.594572	0.000195345	-1.53474	-2.40368	-2.78219	-0.143499	0.0499402	MA-unique
G3V9D1	unreviewed	Phosphoinositide phospholipase C (EC 3.1.4.11)	1.45878	8.18598e-06	1.31143	6.51014e-06	1.32676	5.63847e-05	2.77116	2.02859	1.73313	-0.136854	0.0167708	MA-unique
Q6IFV4	reviewed	Keratin, type I cytoskeletal 13 (Cytokeratin-13) (CK-13) (Keratin-13) (K13) (Type I keratin Ka13)	2.02524	0.00990569	1.93568	0.0296503	1.62209	0.0180778	2.04038	1.45591	1.21625	-0.320245	-0.254989	MA-unique
A0A0G2K862	unreviewed	Protein Tchh	1.51582	9.21271e-06	1.41842	0.00229817	1.24993	0.0279814	3.02188	1.33061	0.499873	-0.278253	-0.182436	MA-unique
D3ZV36	unreviewed	40S ribosomal protein S12	1.49314	0.00012121	1.46304	0.00151415	1.35733	0.00177673	2.26507	1.548	1.21229	-0.137573	-0.108198	MA-unique
Q38PG2	unreviewed	AHNAK 1 (Fragment)	1.90962	8.00594e-06	1.8475	1.15312e-05	1.80985	1.08189e-05	4.75658	4.37306	4.25011	-0.0774147	-0.029698	MA-unique
P21807	reviewed	Peripherin	1.88522	0.000282751	1.73908	0.00208714	1.67061	0.00395208	3.24602	2.13987	1.77924	-0.17436	-0.0579514	MA-unique
P20069	reviewed	Mitochondrial-processing peptidase subunit alpha (EC 3.4.24.64) (Alpha-MPP) (P-55)	1.41114	0.000773325	1.35307	0.010334	1.33591	0.0274261	1.54606	0.866243	0.652569	-0.0790407	-0.0184123	MA-unique
M0R9U3	unreviewed	Protein Slitrk5 (RCG37061)	0.715665	0.0239586	0.621922	0.00235654	0.612972	0.00105961	-0.782144	-1.8005	-2.10056	-0.223462	-0.0209108	MA-unique
D4A5F4	unreviewed	Protein RGD1311575	0.771596	0.00263307	0.696631	0.00104323	0.695875	0.000499877	-0.964958	-1.55502	-1.72683	-0.149019	-0.00156625	MA-unique
Q6MG21	reviewed	Valine--tRNA ligase, mitochondrial (EC 6.1.1.9) (Valyl-tRNA synthetase) (ValRS)	1.49668	0.0176614	1.35954	0.0484999	1.30891	0.0693734	1.01982	0.582368	0.450045	-0.193395	-0.0547456	MA-unique
Q921A2	reviewed	Proton myo-inositol cotransporter (H(+)-myo-inositol cotransporter) (Hmit) (H(+)-myo-inositol symporter) (Solute carrier family 2 member 13)	1.42936	1.84463e-06	1.36579	3.45808e-05	1.30495	4.85829e-05	2.95519	2.00636	1.65638	-0.131373	-0.0657409	MA-unique
Q6JAM9	reviewed	Transmembrane protein 35A (Spinal cord expression protein 4) (TMEM35 gene-derived unknown factor 1)	1.59134	7.65408e-06	1.47987	2.17337e-05	1.40648	1.59013e-05	3.42905	2.63672	2.36132	-0.178157	-0.0733817	MA-unique
G3V7H8	unreviewed	Human immunodeficiency virus type I enhancer-binding protein 2 homolog (RCG57266, isoform CRA_b)	1.42669	0.0679389	1.3023	0.170187	1.57268	0.0189886	0.598739	0.293064	1.12453	0.140552	0.272162	MA-unique
Q05096	reviewed	Unconventional myosin-Ib (Myosin I alpha) (MMI-alpha) (MMIa) (Myosin heavy chain myr 1)	2.38397	2.43413e-06	2.03765	3.84207e-06	2.47501	5.04653e-08	7.03596	5.56113	9.54034	0.054068	0.28053	MA-unique
Q5XJW6	unreviewed	Cfh protein (Protein Cfh)	1.66079	3.84863e-05	1.57837	0.000207544	1.81858	4.21187e-06	3.23099	2.42496	4.63808	0.130941	0.204375	MA-unique
A0A0G2K9E5	unreviewed	Protein Lars2	2.15586	0.011897	1.81107	0.112564	2.3982	0.000224302	2.13293	0.812803	4.60508	0.15369	0.405109	MA-unique
P20761	reviewed	Ig gamma-2B chain C region (Immunoglobulin heavy chain 1a)	1.28751	0.0975386	0.999896	0.712643	1.69937	0.0309629	0.368535	-2.20968e-05	1.15451	0.400411	0.76515	MA-unique
Q63441	unreviewed	Myelin proteolipid (Fragment)	0.629156	0.00435454	0.585742	0.00405888	0.673375	0.0168132	-1.57839	-1.84551	-1.0123	0.0979924	0.201146	MA-unique
Q7TP84	unreviewed	Ab1-346 (Plasminogen)	1.29825	0.0240427	1.26499	0.103819	1.4534	0.00646282	0.609664	0.333606	1.18114	0.162872	0.20031	MA-unique
Q5U3Y8	unreviewed	Transcription factor BTF3	1.2896	0.0188757	1.21576	0.22132	1.538	0.00346606	0.632611	0.184609	1.52791	0.254136	0.339204	MA-unique
Q6MG61	reviewed	Chloride intracellular channel protein 1	1.55963	0.000665104	1.4106	0.00208258	1.79524	8.10638e-05	2.03718	1.3308	3.45366	0.202969	0.347864	MA-unique
F1LWG2	unreviewed	Protein Prmt8	1.58305	0.00332586	1.45008	0.00387969	1.6563	0.000615268	1.64226	1.29273	2.33743	0.0652501	0.191824	MA-unique
Q5XIA8	reviewed	Growth hormone-inducible transmembrane protein (Mitochondrial morphology and cristae structure 1) (MICS1)	1.26605	0.0378953	1.05607	0.756031	1.44349	0.00558102	0.483758	0.00955997	1.19326	0.189227	0.450854	MA-unique
Q64240	reviewed	Protein AMBP [Cleaved into: Alpha-1-microglobulin; Inter-alpha-trypsin inhibitor light chain (ITI-LC) (Bikunin) (HI-30); Trypstatin]	1.43007	0.000924087	1.39996	0.00206181	1.52297	0.000562028	1.56594	1.30363	1.97252	0.0908	0.121497	MA-unique
Q91YB6	unreviewed	Complement inhibitory factor H	1.57764	1.10157e-05	1.54257	2.6433e-05	1.74881	1.91652e-06	3.26122	2.86269	4.61044	0.148605	0.18104	MA-unique
G3V9R2	unreviewed	Protein Cfh (RCG46221, isoform CRA_a)	1.56821	1.706e-05	1.53114	3.8639e-05	1.7315	2.83104e-06	3.09503	2.71226	4.39416	0.142895	0.177409	MA-unique
Q5XIE8	reviewed	Integral membrane protein 2B (Immature BRI2) (imBRI2) (Transmembrane protein BRI) (Bri) [Cleaved into: BRI2, membrane form (Mature BRI2) (mBRI2); BRI2 intracellular domain (BRI2 ICD); BRI2C, soluble form; Bri23 peptide (Bri2-23) (ABri23) (C-terminal peptide) (P23 peptide)]	1.3141	0.00041856	1.29556	0.00191936	1.43969	2.59913e-05	1.3313	1.01496	2.4107	0.131679	0.152178	MA-unique
P31722	reviewed	Complement C1q subcomponent subunit C	1.56196	0.00547731	1.43867	0.031686	2.23733	0.000609513	1.45491	0.786652	3.73513	0.518419	0.637038	MA-unique
O88524	unreviewed	L1-like cell adhension molecule (Fragment)	1.32465	4.39201e-05	1.29889	0.00156249	1.52331	6.59832e-08	1.76738	1.05873	4.36008	0.201596	0.229922	MA-unique
A8USN8	unreviewed	Chloride intracellular channel 1	1.49976	0.00278064	1.34767	0.010785	1.8277	0.00013478	1.49449	0.846815	3.36734	0.285295	0.439556	MA-unique
B5DFH1	unreviewed	Iqgap1 protein (Fragment)	1.6013	1.11726e-05	1.50768	9.55291e-06	1.7365	2.23913e-06	3.36352	2.97342	4.49835	0.116934	0.20385	MA-unique
Q4V797	unreviewed	Interferon-gamma-inducible GTPase Ifgga1 protein (Protein LOC100910934) (Protein RGD1309362) (Similar to interferon-inducible GTPase)	5.1076	2.75338e-08	4.84044	3.05335e-08	5.28751	5.23355e-09	17.7863	17.0982	19.8963	0.0499417	0.12745	MA-unique
G3V9J1	unreviewed	Protein LOC297568	1.3332	0.0235974	1.28235	0.0924577	1.58891	0.00648606	0.675087	0.371012	1.46168	0.253143	0.309243	MA-unique
P07150	reviewed	Annexin A1 (Annexin I) (Annexin-1) (Calpactin II) (Calpactin-2) (Chromobindin-9) (Lipocortin I) (Phospholipase A2 inhibitory protein) (p35)	4.33999	2.6327e-08	3.73338	4.42296e-08	4.6145	1.85082e-10	16.0513	13.9767	21.4719	0.088482	0.305694	MA-unique
P0C219	reviewed	Sarcolemmal membrane-associated protein	1.33081	0.063998	1.25628	0.085165	1.41807	0.0210537	0.492226	0.352113	0.84492	0.0916201	0.174769	MA-unique
P14562	reviewed	Lysosome-associated membrane glycoprotein 1 (LAMP-1) (Lysosome-associated membrane protein 1) (120 kDa lysosomal membrane glycoprotein) (LGP-120) (CD107 antigen-like family member A) (CD antigen CD107a)	1.32713	4.46029e-05	1.26763	0.000263723	1.40355	5.32869e-07	1.77639	1.22443	3.06818	0.0807742	0.146949	MA-unique
Q9JK72	reviewed	Copper chaperone for superoxide dismutase (Superoxide dismutase copper chaperone)	1.38736	0.00315306	1.31744	0.00799521	1.40947	0.000560402	1.18145	0.83412	1.61	0.0228177	0.0974217	MA-unique
Q9R085	reviewed	Ubiquitin carboxyl-terminal hydrolase 15 (EC 3.4.19.12) (Deubiquitinating enzyme 15) (Ubiquitin carboxyl-terminal hydrolase of 109 kDa) (Ubiquitin thioesterase 15) (Ubiquitin-specific-processing protease 15)	1.83378	2.66751e-05	1.51643	9.0258e-06	1.70941	1.91252e-07	4.00135	3.03014	5.19669	-0.101321	0.172822	MA-unique
A0A0G2JUR5	unreviewed	Myosin phosphatase Rho-interacting protein	1.49778	8.42442e-05	1.44244	0.000861394	1.6507	2.49664e-05	2.37469	1.61979	3.32808	0.140257	0.194566	MA-unique
Q63223	unreviewed	Rat hemoglobin beta-chain (Fragment)	2.20897	0.00215752	1.69371	0.00132247	2.32862	0.000367584	3.04828	2.18829	4.18846	0.0761034	0.459287	MA-unique
Q3B8Q1	reviewed	Nucleolar RNA helicase 2 (EC 3.6.4.13) (DEAD box protein 21) (Gu-alpha) (Nucleolar RNA helicase Gu) (Nucleolar RNA helicase II) (RH II/Gu)	1.38357	0.000224389	1.39776	0.000734151	1.46831	0.000329634	1.70918	1.51419	1.92954	0.0857569	0.0710382	MA-unique
Q5QD51	reviewed	A-kinase anchor protein 12 (AKAP-12)	1.47499	3.6395e-06	1.37834	0.000133337	1.52867	5.01403e-08	3.04967	1.79389	4.4695	0.0515674	0.149341	MA-unique
O35821	reviewed	Myb-binding protein 1A (PAR-interacting protein) (PIP)	1.84019	5.4982e-06	1.53071	2.54346e-05	1.86044	3.84616e-08	4.62782	2.82198	6.64115	0.0157897	0.281443	MA-unique
P21263	reviewed	Nestin	2.15912	0.0016545	1.8058	0.0188285	2.41845	0.000130968	3.08851	1.47096	4.94705	0.163639	0.421441	MA-unique
Q62766	unreviewed	SSeCKS	1.42966	2.58703e-05	1.3204	0.000729277	1.4502	2.87626e-07	2.36549	1.2579	3.50771	0.0205802	0.135278	MA-unique
Q5XFW1	unreviewed	Myelin basic protein (Myelin basic protein, isoform CRA_d)	1.50138	0.00238565	1.62666	0.0210657	1.57714	0.00127488	1.53749	1.1767	1.90261	0.0710194	-0.0446016	MA-unique
Q6P734	reviewed	Plasma protease C1 inhibitor (C1 Inh) (C1Inh) (C1 esterase inhibitor) (C1-inhibiting factor) (Serpin G1)	1.53759	0.00339006	1.43439	0.0166316	1.7425	0.00216815	1.53294	0.925895	2.13421	0.18048	0.280717	MA-unique
P28572	reviewed	Sodium- and chloride-dependent glycine transporter 1 (GlyT-1) (GlyT1) (Solute carrier family 6 member 9)	1.41438	0.000187786	1.45282	0.00131602	1.52449	0.000271058	1.8638	1.55231	2.16988	0.108161	0.069472	MA-unique
Q63186	reviewed	Translation initiation factor eIF-2B subunit delta (eIF-2B GDP-GTP exchange factor subunit delta)	1.3335	0.000255822	1.3075	0.00273944	1.46366	0.000216813	1.49149	0.991144	2.01362	0.134362	0.162768	MA-unique
A0A0G2K2F4	unreviewed	Protein Srsf12	2.28664	0.00146424	1.73034	0.00115449	2.12415	7.278e-05	3.38208	2.32381	4.49751	-0.106348	0.295827	MA-unique
A0A0G2K1U1	unreviewed	Ubiquitin carboxyl-terminal hydrolase 15	1.96103	3.2739e-05	1.59395	2.19596e-05	1.82446	2.89156e-07	4.35762	3.13326	5.67227	-0.104143	0.194862	MA-unique
F1LZX5	unreviewed	Protein Hectd4	1.34082	0.00561567	1.23333	0.0966489	1.52934	0.00294273	0.952256	0.30704	1.55143	0.189799	0.31035	MA-unique
F1M927	unreviewed	Protein Rps27a-ps5	1.39344	5.16969e-05	1.29014	0.00709964	1.53018	5.64279e-06	2.05173	0.789731	3.22099	0.135051	0.246169	MA-unique
D3ZYH8	unreviewed	Protein Mpo	11.6427	6.84312e-11	9.95462	8.52336e-10	12.6809	4.48226e-12	35.997	30.0683	41.5875	0.12323	0.349218	MA-unique
Q91WX0	unreviewed	Complement factor H-related protein	4.84775	1.24253e-09	4.29982	7.24443e-09	5.66232	5.07131e-10	20.2811	17.1288	23.2502	0.224079	0.397117	MA-unique
P30121	reviewed	Metalloproteinase inhibitor 2 (Tissue inhibitor of metalloproteinases 2) (TIMP-2)	1.66525	0.00106777	1.55617	0.0454289	1.95412	0.000268134	2.18626	0.85662	3.45207	0.230785	0.328522	MA-unique
D4A3M7	unreviewed	Protein Bsdc1 (Similar to RIKEN cDNA 1110063F24 (Predicted))	3.39436	2.48884e-07	2.8561	3.55225e-07	3.5227	3.94481e-08	11.6438	9.76483	13.4507	0.0535393	0.302635	MA-unique
M0R6N2	unreviewed	Protein LOC100910481	1.37631	0.000379434	1.36005	0.000928605	1.7178	5.1746e-05	1.57635	1.34526	3.34559	0.319758	0.336898	MA-unique
F1LUC0	unreviewed	Protein Sybu (Similar to RIKEN cDNA 5730410E15 gene (Predicted), isoform CRA_a)	1.63451	0.0188982	1.4858	0.0126148	1.75692	0.00156886	1.22178	1.08485	2.28013	0.104189	0.241813	MA-unique
B5DEJ5	unreviewed	Eefsec protein (Protein Eefsec) (Similar to MJ0495-like protein SelB (Predicted), isoform CRA_a)	2.08064	0.000238884	2.02753	0.000957457	2.75639	4.53192e-07	3.82836	3.07843	9.27945	0.405749	0.443051	MA-unique
P49793	reviewed	Nuclear pore complex protein Nup98-Nup96 [Cleaved into: Nuclear pore complex protein Nup98 (98 kDa nucleoporin) (Nucleoporin Nup98) (Nup98); Nuclear pore complex protein Nup96 (96 kDa nucleoporin) (Nucleoporin Nup96) (Nup96)]	0.548569	0.00708055	0.573605	0.00289542	0.690221	0.0495034	-1.86239	-2.03538	-0.6982	0.331385	0.267	MA-unique
P50116	reviewed	Protein S100-A9 (Calgranulin-B) (Migration inhibitory factor-related protein 14) (MRP-14) (p14) (Myeloid-related protein 14) (S100 calcium-binding protein A9)	28.321	1.04303e-11	26.0302	1.27481e-11	34.0419	1.75491e-13	52.9736	51.2275	64.917	0.265438	0.387123	MA-unique
G3V887	unreviewed	V-type proton ATPase subunit a	1.23198	0.0846992	1.20792	0.196502	1.45588	0.00777056	0.322681	0.192575	1.14315	0.240916	0.269367	MA-unique
P52631	reviewed	Signal transducer and activator of transcription 3	1.83477	6.07396e-10	1.76033	3.30483e-10	1.98338	4.74161e-11	8.06998	7.73495	10.1998	0.112365	0.172114	MA-unique
B2GUW7	unreviewed	Protein LOC103693457 (Rnase4 protein)	1.41709	2.05139e-05	1.35114	7.34127e-06	1.42647	8.03136e-07	2.35774	2.22914	3.1235	0.00951643	0.0782792	MA-unique
O70513	reviewed	Galectin-3-binding protein (Cyp-C-associated protein) (CyCAP) (Lectin galactoside-binding soluble 3-binding protein) (Mac-2-binding protein) (MAC2BP) (Mac-2 BP) (Protein 90K)	1.63467	0.00498504	1.63663	0.0100068	1.81998	6.69887e-05	1.63236	1.42124	3.60603	0.154925	0.1532	MA-unique
Q6LED0	reviewed	Histone H3.1	0.477184	0.000583011	0.459495	0.000814462	0.463907	0.000996981	-3.45226	-3.46563	-3.32574	-0.0407112	0.0137852	MA-unique
M0RDR7	unreviewed	Protein LOC100911132	1.36547	0.000530331	1.39881	0.00161848	1.45657	0.000163565	1.47199	1.35136	2.05435	0.0931743	0.0583704	MA-unique
O88994	reviewed	Mitochondrial amidoxime reducing component 2 (mARC2) (EC 1.-.-.-) (Molybdenum cofactor sulfurase C-terminal domain-containing protein 2) (MOSC domain-containing protein 2) (Moco sulfurase C-terminal domain-containing protein 2)	1.53666	3.12689e-05	1.4869	8.91317e-05	1.9327	4.32458e-06	2.79212	2.31781	5.09917	0.330819	0.378314	MA-unique
F1LST1	unreviewed	Fibronectin (Fibronectin 1, isoform CRA_c)	2.05584	1.71979e-08	2.04829	7.926e-08	2.42897	1.04755e-09	8.07299	7.34534	11.4973	0.240617	0.245927	MA-unique
Q4KLP0	reviewed	Probable 2-oxoglutarate dehydrogenase E1 component DHKTD1, mitochondrial (EC 1.2.4.2) (Dehydrogenase E1 and transketolase domain-containing protein 1)	1.24252	0.0170442	1.18433	0.0277344	1.40075	0.0019509	0.553989	0.380018	1.3175	0.172936	0.24213	MA-unique
A0A096P6L8	unreviewed	Fibronectin (Fibronectin 1, isoform CRA_a)	2.04866	1.79794e-08	2.03659	8.48646e-08	2.41304	1.05414e-09	8.01382	7.2562	11.4086	0.236175	0.244702	MA-unique
P04937	reviewed	Fibronectin (FN) [Cleaved into: Anastellin]	1.99226	1.92441e-08	1.9738	9.66207e-08	2.32266	1.14492e-09	7.67253	6.8815	10.8705	0.221371	0.234796	MA-unique
M0RDK9	unreviewed	Protein Acad8	1.58157	0.000356745	1.51767	0.000289074	1.68188	0.000137875	2.28012	2.12997	2.89567	0.0887167	0.148215	MA-unique
Q68FX4	unreviewed	Hematopoietic cell specific Lyn substrate 1 (Protein Hcls1) (RCG52681)	2.40303	0.000700913	3.03656	0.00577241	3.12918	0.000344347	3.98978	3.58729	5.69936	0.38093	0.0433461	MA-unique
Q9QYJ6	reviewed	cAMP and cAMP-inhibited cGMP 3',5'-cyclic phosphodiesterase 10A (EC 3.1.4.17) (EC 3.1.4.35)	1.48692	0.00154909	1.57051	0.00401652	1.59992	0.00184103	1.6082	1.56044	1.8543	0.105673	0.026774	MA-unique
P17955	reviewed	Nuclear pore glycoprotein p62 (62 kDa nucleoporin) (Nucleoporin Nup62)	1.47278	0.0112895	1.5014	0.0219741	1.63207	0.00395668	1.08766	0.972152	1.69798	0.148165	0.120396	MA-unique
F1LQN9	unreviewed	Protein Exoc1	1.4028	0.000691501	1.30077	0.000436355	1.49041	9.49531e-06	1.54315	1.27471	2.89152	0.0874071	0.196353	MA-unique
Q3SWS8	reviewed	mRNA export factor (Rae1 protein homolog) (mRNA-associated protein mrnp 41)	2.23605	0.00174641	1.6011	2.75641e-05	1.87481	7.66032e-05	3.20173	3.09628	3.73194	-0.254204	0.227685	MA-unique
F1LU69	unreviewed	Protein Rps27a-ps12	1.30395	0.000226535	1.29125	0.000597798	1.44965	1.83395e-05	1.39559	1.18869	2.53743	0.152814	0.166941	MA-unique
P31720	reviewed	Complement C1q subcomponent subunit A	1.63339	0.00184832	1.65076	0.00290295	2.12529	0.000252956	1.93477	1.8347	3.91227	0.37979	0.364531	MA-unique
Q562A5	unreviewed	Rab2b protein (Fragment)	2.63583	1.94511e-06	2.56613	1.95831e-06	3.05889	2.07494e-08	7.98553	7.76072	12.3927	0.214749	0.253414	MA-unique
A0A0G2JWS2	unreviewed	Protein Nebl	1.4169	7.05333e-06	1.57895	0.000212537	1.8706	1.00022e-06	2.58991	2.42008	5.42092	0.400763	0.244538	MA-unique
A0A0G2JX69	unreviewed	RCG58353, isoform CRA_a (Trafficking protein particle complex subunit 4)	1.3334	0.0772527	1.27923	0.0593293	1.43295	0.00572	0.461643	0.435822	1.16389	0.103876	0.16372	MA-unique
P25977	reviewed	Nucleolar transcription factor 1 (Upstream-binding factor 1) (UBF-1)	4.51689	5.77615e-07	3.96209	1.8953e-07	5.38342	1.63479e-08	13.5705	13.3523	18.9098	0.253193	0.442259	MA-unique
D3Z9S4	unreviewed	Protein Eefsec (Similar to MJ0495-like protein SelB (Predicted), isoform CRA_b)	1.18765	0.20111	1.17324	0.197914	1.44467	0.0170288	0.172821	0.162159	0.938784	0.282637	0.300246	MA-unique
G3V816	unreviewed	Nucleoside diphosphate kinase (EC 2.7.4.6)	1.37426	0.142584	1.39605	0.155291	2.18431	0.049394	0.387988	0.389346	1.47246	0.668524	0.645823	MA-unique
B2RZ79	unreviewed	Iron-sulfur cluster scaffold homolog (E. coli) (Protein Iscu) (Similar to nitrogen fixation cluster-like (Predicted), isoform CRA_b)	1.18617	0.0897037	1.18914	0.0702082	1.41783	0.00287973	0.257935	0.288309	1.27968	0.257371	0.253765	MA-unique
G3V8S9	unreviewed	Cathelicidin antimicrobial peptide (Protein Camp)	3.01433	7.94566e-06	2.57968	1.01162e-06	3.07918	2.37302e-07	8.11817	8.19629	10.7489	0.0307063	0.255353	MA-unique
H9KVF3	unreviewed	Serine/threonine-protein kinase 24	0.636205	0.00441295	0.634618	0.00492062	0.728503	0.049939	-1.53666	-1.51413	-0.594803	0.195444	0.199048	MA-unique
P06762	reviewed	Heme oxygenase 1 (HO-1) (EC 1.14.14.18) (HSP32)	1.76811	0.00792508	1.74099	0.00488666	2.50457	0.000960188	1.72746	1.84858	3.99705	0.502352	0.524653	MA-unique
P50115	reviewed	Protein S100-A8 (Calgranulin-A) (Migration inhibitory factor-related protein 8) (MRP-8) (p8) (S100 calcium-binding protein A8)	8.6463	4.76433e-10	8.73335	3.34646e-10	11.1186	1.00316e-12	29.0108	29.6252	41.6941	0.362822	0.348371	MA-unique
Q568Z5	unreviewed	RGD1307526 protein	0.680267	0.0107475	0.673469	0.0265015	0.721104	0.050933	-1.09426	-0.899234	-0.609934	0.0841079	0.0985963	MA-unique
P23928	reviewed	Alpha-crystallin B chain (Alpha(B)-crystallin)	1.00242	0.708985	1.40896	0.0340198	1.60729	0.00218495	0.000521185	0.726251	1.8215	0.681139	0.189998	MA-unique
A0A0G2K904	unreviewed	Protein Sltm (RCG56631, isoform CRA_d)	0.683198	0.0107409	0.674979	0.0257295	0.723082	0.0502214	-1.08219	-0.901422	-0.607683	0.0818563	0.099318	MA-unique
F7EUK4	unreviewed	Protein Kng2l1	1.40262	0.0125393	1.70442	0.00112249	2.30415	6.94025e-05	0.928288	2.26924	5.00797	0.716108	0.434955	MA-unique
Q63581	unreviewed	Uncharacterized protein	1.48811	0.0103422	1.82481	0.00160402	2.47848	0.000142251	1.13857	2.42517	5.0374	0.735977	0.441707	MA-unique
P01048	reviewed	T-kininogen 1 (Alpha-1-MAP) (Major acute phase protein) (T-kininogen I) (Thiostatin) [Cleaved into: T-kininogen 1 heavy chain (T-kininogen I heavy chain); T-kinin; T-kininogen 1 light chain (T-kininogen I light chain)]	1.51188	0.00936313	1.84746	0.00151451	2.5439	0.000145501	1.20974	2.49699	5.16879	0.750697	0.461503	MA-unique
A0A0G2JVQ5	unreviewed	Protein Kng2l1	1.3359	0.0249256	1.64508	0.00186242	2.17583	0.000111247	0.669907	1.96053	4.43435	0.703751	0.403405	MA-unique
P08932	reviewed	T-kininogen 2 (Alpha-1-MAP) (Major acute phase protein) (T-kininogen II) (Thiostatin) [Cleaved into: T-kininogen 2 heavy chain (T-kininogen II heavy chain); T-kinin; T-kininogen 2 light chain (T-kininogen II light chain)]	1.41798	0.0110479	1.73218	0.000872903	2.35333	6.32802e-05	0.98586	2.42457	5.18419	0.73087	0.44211	MA-unique
A0A0G2KAY3	unreviewed	Protein Kng2l1	1.32748	0.0268792	1.63197	0.00208737	2.15362	0.000124001	0.641885	1.89401	4.32366	0.698074	0.400151	MA-unique
A0A0H2UHB5	unreviewed	Sequestosome-1	1.01187	0.75588	1.23467	0.0701787	1.43798	0.0048928	0.00206972	0.350897	1.21077	0.507015	0.219919	MA-unique
D4A831	unreviewed	Brain-specific angiogenesis inhibitor 3 (Predicted) (Protein Adgrb3)	0.609587	0.000558441	0.611654	0.00138947	0.660043	0.00651071	-2.32297	-2.02633	-1.31044	0.114728	0.109846	MA-unique
P02680	reviewed	Fibrinogen gamma chain	1.73464	0.000144478	2.08449	4.54314e-06	3.01265	6.53389e-08	3.05157	5.66156	11.4313	0.796393	0.531339	MA-unique
Q4G044	unreviewed	Fga protein (Fragment)	2.04202	2.83735e-05	2.47473	2.0895e-06	3.70368	8.04852e-09	4.68347	7.42526	15.2898	0.858965	0.581685	MA-unique
Q5FX35	unreviewed	Alpha 2 macroglobulin cardiac isoform (Fragment)	1.81969	0.000705201	2.56225	5.04819e-05	4.40496	2.70169e-07	2.7221	5.83262	14.0506	1.27543	0.781714	MA-unique
Q5FVP9	unreviewed	Cfh protein	1.29579	0.00839392	1.38449	0.00653495	1.41214	0.000125595	0.776079	1.02542	1.94224	0.124051	0.028529	MA-unique
P06238	reviewed	Alpha-2-macroglobulin (Alpha-2-M)	1.51311	0.000539376	1.829	4.03523e-05	3.08252	2.78782e-07	1.95274	3.82754	10.6456	1.0266	0.753053	MA-unique
Q5BJT1	reviewed	Ankyrin repeat domain-containing protein 34A	0.555569	0.00252176	0.562887	0.00528271	0.68347	0.0420949	-2.20326	-1.88794	-0.755366	0.298914	0.280033	MA-unique
P06399	reviewed	Fibrinogen alpha chain [Cleaved into: Fibrinopeptide A; Fibrinogen alpha chain]	1.96936	1.54188e-05	2.31528	2.76356e-06	3.46196	5.20747e-09	4.70476	6.73243	14.8404	0.813864	0.5804	MA-unique
Q7TQ70	unreviewed	Ac1873 (Fibrinogen alpha chain) (RCG62551)	2.00062	1.28299e-05	2.3435	2.12118e-06	3.50394	4.42899e-09	4.89396	6.97075	15.1117	0.808532	0.580312	MA-unique
Q7TP16	unreviewed	Cc1-3 (Protein Atp6v0a2)	1.21446	0.132192	1.27643	0.0661143	1.40279	0.0107874	0.246335	0.415395	0.960527	0.207989	0.136182	MA-unique
Q63335	unreviewed	Uncharacterized protein (Fragment)	1.77641	0.00881116	2.95328	0.000214081	5.47169	2.34436e-08	1.7035	5.7328	18.7086	1.62302	0.889669	MA-unique
Q5D178	unreviewed	Alpha 2 macroglobulin cardiac isoform (Fragment)	1.31629	0.0426441	2.34802	0.00163421	4.86565	2.05741e-06	0.54323	3.43166	12.9806	1.88616	1.05119	MA-unique
M0RDR2	unreviewed	Protein LOC100909521	1.26984	0.0129416	1.31153	0.00477914	1.40852	0.000239939	0.650706	0.907964	1.78888	0.149527	0.102925	MA-unique
P09495	reviewed	Tropomyosin alpha-4 chain (Tropomyosin-4) (TM-4)	0.72615	0.0133616	0.705886	0.0216518	0.732428	0.026215	-0.865218	-0.836401	-0.710452	0.01242	0.0532511	MA-unique
P26376	reviewed	Interferon-induced transmembrane protein 3 (Dispanin subfamily A member 2b) (DSPA2b)	1.42132	0.0903199	1.45556	0.05084	1.70747	0.0131521	0.529664	0.70069	1.45187	0.264623	0.230281	MA-unique
Q03344	reviewed	ATPase inhibitor, mitochondrial (Inhibitor of F(1)F(o)-ATPase) (IF(1)) (IF1)	0.531116	0.00625926	0.497637	0.011746	0.545071	0.0145713	-2.01155	-1.9433	-1.60783	0.0374165	0.13135	MA-unique
D3ZQ26	unreviewed	Protein Rnf25 (RCG24023)	0.62162	0.00384219	0.656678	0.00343376	0.759241	0.0496328	-1.65673	-1.49515	-0.518262	0.288526	0.209374	MA-unique
P14480	reviewed	Fibrinogen beta chain (Liver regeneration-related protein LRRG036/LRRG043/LRRG189) [Cleaved into: Fibrinopeptide B; Fibrinogen beta chain]	1.71572	7.88044e-05	1.88424	2.59895e-05	2.78708	1.7384e-07	3.19583	4.19079	9.99616	0.69994	0.564773	MA-unique
P06866	reviewed	Haptoglobin (Liver regeneration-related protein LRRG173) (Zonulin) [Cleaved into: Haptoglobin alpha chain; Haptoglobin beta chain]	1.42362	0.0160019	1.74386	0.014668	2.24253	0.000136072	0.915086	1.47108	4.50464	0.655562	0.362844	MA-unique
F1M7A9	unreviewed	Uncharacterized protein	1.21488	0.265447	1.32043	0.192483	1.61301	0.0176995	0.161755	0.286962	1.20848	0.40894	0.28875	MA-unique
Q09167	reviewed	Serine/arginine-rich splicing factor 5 (Delayed-early protein HRS) (Insulin-induced growth response protein CL-4) (Pre-mRNA-splicing factor SRP40) (Splicing factor, arginine/serine-rich 5)	1.51999	0.0146037	1.72444	0.0268665	1.80929	0.00343598	1.10878	1.23484	2.10772	0.251364	0.0693002	MA-unique
Q68FY4	unreviewed	Group specific component (Group specific component, isoform CRA_b) (Vitamin D-binding protein)	1.25129	0.101327	1.30812	0.090513	1.51823	0.0157211	0.32157	0.404269	1.08642	0.278967	0.214894	MA-unique
Q3KR94	unreviewed	Protein Vtn (Vitronectin) (Vitronectin, isoform CRA_b)	1.37486	0.00667211	1.52558	0.00701627	1.87859	5.11986e-05	0.999279	1.31249	3.90308	0.450369	0.300296	MA-unique
B0LT89	reviewed	Serine/threonine-protein kinase 24 (EC 2.7.11.1) (Mammalian STE20-like protein kinase 3) (MST-3) (MST3b) (STE20-like kinase MST3) [Cleaved into: Serine/threonine-protein kinase 24 35 kDa subunit (Mammalian STE20-like protein kinase 3 N-terminal) (MST3/N); Serine/threonine-protein kinase 24 12 kDa subunit (Mammalian STE20-like protein kinase 3 C-terminal) (MST3/C)]	0.650961	0.00370142	0.656808	0.00469842	0.732894	0.0374582	-1.50605	-1.41186	-0.639514	0.171033	0.158131	MA-unique
P04276	reviewed	Vitamin D-binding protein (DBP) (VDB) (Gc-globulin) (Group-specific component)	1.21244	0.143108	1.27417	0.130413	1.46412	0.0230222	0.234647	0.309242	0.900874	0.272125	0.20048	MA-unique
P48675	reviewed	Desmin	1.48811	0.00125294	1.51407	0.00163277	1.54581	0.00197143	1.66429	1.66788	1.69986	0.0548815	0.0299316	MA-unique
P02764	reviewed	Alpha-1-acid glycoprotein (Orosomucoid) (OMD)	0.893372	0.849078	1.22102	0.158992	2.08231	0.00277648	-0.0115579	0.230078	2.70526	1.22085	0.770094	MA-unique
Q498S9	unreviewed	LOC498793 protein (Fragment)	1.73339	0.00769704	1.86525	0.00999177	2.11593	0.00172842	1.67741	1.79906	2.98691	0.287696	0.181924	MA-unique
